# Supplementary material for: High-fat diet fuels prostate cancer progression by rewiring the metabolome and amplifying the MYC program
Source: Nat Commun. 2019 Sep 25;10:4358. doi: 10.1038/s41467-019-12298-z (PMC6761092; doi:10.1038/s41467-019-12298-z)
Supplement: Supplementary file 4 — Supplementary Data 1 [file 41467_2019_12298_MOESM4_ESM.xlsx]

## Sheet: SData 1
Supplementary Data 1: Histopathologic analyses – Percent of prostatic intraepithelial neoplasia
	CTD_WT									HFD_WT									CTD_MYC									HFD_MYC
	AP			DLP			VP			AP			DLP			VP			AP			DLP			VP			AP			DLP			VP
	Range		Average	Range		Average	Range		Average	Range		Average	Range		Average	Range		Average	Range		Average	Range		Average	Range		Average	Range		Average	Range		Average	Range		Average
ID	Lower	Upper		Lower	Upper		Lower	Upper		Lower	Upper		Lower	Upper		Lower	Upper		Lower	Upper		Lower	Upper		Lower	Upper		Lower	Upper		Lower	Upper		Lower	Upper
1	0	0	0	0	0	0	0	0	0	0	0	0	0	0	0	0	0	0	0	0	0	20	30	25	60	70	65	10	20	15	100	100	100	100	100	100
2	0	0	0	0	0	0	0	0	0	0	0	0	0	0	0	0	0	0	0	0	0	40	50	45	100	100	100	0	0	0	90	90	90	100	100	100
3	0	0	0	0	0	0	0	0	0	0	0	0	0	0	0	0	0	0	5	5	5	40	50	45	100	100	100	0	0	0	70	70	70	100	100	100
4	0	0	0	0	0	0	0	0	0	0	0	0	0	0	0	0	0	0	0	0	0	90	100	95	100	100	100	0	0	0	80	80	80	100	100	100
5	0	0	0	0	0	0	0	0	0	0	0	0	0	0	0	0	0	0	0	0	0	100	100	100	100	100	100	5	5	5	100	100	100	100	100	100
6	0	0	0	0	0	0	0	0	0	0	0	0	0	0	0	0	0	0	0	5	2.5	100	100	100	100	100	100	0	0	0	70	70	70	100	100	100
7	0	0	0	0	0	0	0	0	0	0	0	0	0	0	0	0	0	0	0	0	0	70	70	70	100	100	100	0	0	0	100	100	100	100	100	100
8	0	0	0	0	0	0	0	0	0	0	0	0	0	0	0	0	0	0	10	10	10	100	100	100	100	100	100	5	5	5	100	100	100	100	100	100
9	0	0	0	0	0	0	0	0	0	0	0	0	0	0	0	0	0	0	0	0	0	80	80	80	100	100	100	0	0	0	100	100	100	100	100	100
10	0	0	0	0	0	0	NA	NA	NA	0	0	0	0	0	0	0	0	0	0	0	0	100	100	100	100	100	100	5	5	5	70	70	70	100	100	100
11	0	0	0	0	0	0	0	0	0	0	0	0	0	0	0	0	0	0	10	20	15	100	100	100	100	100	100	5	5	5	90	90	90	100	100	100
12	0	0	0	0	0	0	0	0	0	0	0	0	0	0	0	0	0	0	10	10	10	80	80	80	100	100	100	10	10	10	90	90	90	100	100	100
13	0	0	0	0	0	0	0	0	0	0	0	0	0	0	0	0	0	0	0	0	0	100	100	100	100	100	100	5	5	5	80	80	80	100	100	100
14	0	0	0	0	0	0	0	0	0	0	0	0	0	0	0	0	0	0	5	5	5	90	90	90	100	100	100	0	0	0	60	70	65	100	100	100
15	0	0	0	0	0	0	0	0	0	0	0	0	0	0	0	0	0	0	10	10	10	100	100	100	80	80	80	0	0	0	100	100	100	100	100	100
16	0	0	0	0	0	0	0	0	0	0	0	0	0	0	0	0	0	0	0	0	0	90	90	90	NA	NA	NA	0	0	0	80	90	85	100	100	100
17	0	0	0	0	0	0	0	0	0	0	0	0	0	0	0	0	0	0	10	10	10	90	90	90	100	100	100	10	10	10	100	100	100	100	100	100
18	0	0	0	0	0	0	0	0	0	0	0	0	0	0	0	0	0	0										5	5	5	100	100	100	100	100	100
19	0	0	0	0	0	0	0	0	0
20	0	0	0	0	0	0	0	0	0
21	0	0	0	0	0	0	0	0	0
