# Supplementary material for: High-fat diet fuels prostate cancer progression by rewiring the metabolome and amplifying the MYC program
Source: Nat Commun. 2019 Sep 25;10:4358. doi: 10.1038/s41467-019-12298-z (PMC6761092; doi:10.1038/s41467-019-12298-z)
Supplement: Supplementary file 5 — Supplementary Data 2 [file 41467_2019_12298_MOESM5_ESM.xlsx]

## Sheet: SData 2
Supplementary Data 2: Metabolomics data (VP) – Scaled data and statistics
			Scaled data																								Mean +/- SD								Single group comparisons (t test)
			CTD												HFD												CTD_WT		CTD_MYC		HFD_WT		HFD_MYC		HFD_WT vs CTD_WT			HFD_MYC vs CTD_MYC			CTD_MYC vs CTD_WT			HFD_MYC vs HFD_WT			HFD_MYC vs CTD_WT
ID	Metabolite	Class	WT						MYC						WT						MYC						Mean	SD	Mean	SD	Mean	SD	Mean	SD	logratio	p value	FDR	logratio	p value	FDR	logratio	p value	FDR	logratio	p value	FDR	logratio	p value	FDR
1	1,2-dipalmitoyl-GPC (16:0/16:0)	Lipid	1.0323	1.9899	1.6733	1.3661	1.5027	1.8381	0.5795	0.8867	1.0414	0.8523	1.0912	1.065	0.966	1.4788	1.1418	1.1666	1.0358	1.237	1.3882	1.0717	0.9586	1	1.0062	1.2042	1.56707	0.344685	0.91935	0.193237	1.171	0.179038	1.10482	0.163322	-0.420325	0.0388909	0.245374	0.265121	0.103627	0.275661	-0.76938	0.00401005	0.0337055	-0.0839341	0.518791	0.637057	-0.50426	0.0203868	0.0558541
2	1,5-anhydroglucitol (1,5-AG)	Carbohydrate	0.8267	1.4807	0.9271	1.1085	1.1649	1.4199	1.167	0.9608	1.5094	1.3133	1.657	1.1408	0.4618	0.2126	0.5045	0.6372	0.6385	0.4908	1.275	0.7409	0.8044	0.6032	0.5655	1.0912	1.15463	0.260089	1.29138	0.256562	0.4909	0.155995	0.8467	0.280916	-1.23393	0.000627319	0.0687796	-0.608995	0.0169988	0.116827	0.161483	0.380792	0.540697	0.786422	0.0271367	0.0761336	-0.447512	0.0772807	0.153031
3	1-(1-enyl-oleoyl)-GPE (P-18:1)*	Lipid	0.1257	0.3425	0.3812	0.5375	1.1906	0.5434	2.4654	1.9833	2.4272	1.5797	0.7026	1.2315	0.8517	1.1194	1.7648	1.2253	0.935	0.9819	0.998	2.4515	3.7582	1.002	2.7715	2.5933	0.52015	0.362437	1.73162	0.695369	1.14635	0.33105	2.26242	1.07974	1.14005	0.0108887	0.161062	0.385745	0.339178	0.505661	1.73512	0.00598708	0.0406248	0.980817	0.0522842	0.125475	2.12087	0.00922278	0.0377419
4	1-(1-enyl-palmitoyl)-GPE (P-16:0)*	Lipid	0.1128	0.2235	0.3222	0.4569	0.7465	0.409	2.0725	1.6727	2.3048	1.9848	0.5795	1.1039	0.5438	1.0614	1.2668	1.0283	0.5875	0.7257	0.6602	1.5514	3.2882	0.5603	2.1654	1.4094	0.378483	0.219222	1.6197	0.657048	0.868917	0.291949	1.60582	1.01709	1.19899	0.00899543	0.161062	-0.0124194	0.978239	0.987948	2.09742	0.00444371	0.0347655	0.886017	0.140465	0.247807	2.08501	0.0308528	0.0738989
5	1-(1-enyl-stearoyl)-GPE (P-18:0)*	Lipid	NA	NA	NA	0.4128	0.6406	0.2949	1.0996	1	1.1095	1.4306	0.2333	0.565	0.9232	1.3315	2.0567	1.6241	0.767	0.8569	0.7389	1.6204	2.3099	0.7545	2.8675	1.1049	0.449433	0.175737	0.906333	0.43168	1.2599	0.50821	1.56602	0.872409	1.48713	0.0105519	0.161062	0.788986	0.139034	0.305989	1.01193	0.0597228	0.154736	0.31379	0.478808	0.610216	1.80092	0.0248208	0.0632378
6	1-(3-aminopropyl)-2-pyrrolidone	Xenobiotics	0.3994	2.4647	1.379	0.9445	2.823	0.9732	1.0555	0.9707	1.8783	0.6311	1.0776	2.8239	0.617	0.5523	0.4342	0.3397	1.5622	0.3707	1.9419	0.633	0.747	0.8442	0.923	1.4698	1.4973	0.947944	1.40618	0.806742	0.646017	0.461197	1.09315	0.506898	-1.21272	0.0870674	0.350011	-0.363293	0.443088	0.599126	-0.0905786	0.861371	0.915888	0.758848	0.141357	0.248296	-0.453872	0.385234	0.4911
7	1-arachidonoyl-GPC (20:4)*	Lipid	0.1542	0.2319	0.4846	0.3808	0.7828	0.5364	1.1095	0.8896	1.5544	0.6109	0.4365	0.3629	0.6269	1.2772	1.8607	1.8151	0.8905	1.1233	0.8759	0.828	1.8991	0.4151	1.5413	3.3028	0.42845	0.226489	0.8273	0.453302	1.26562	0.494998	1.47703	1.04173	1.56264	0.00699907	0.158154	0.83622	0.205023	0.37419	0.949284	0.0932219	0.208964	0.222862	0.666724	0.754898	1.7855	0.0566049	0.117316
8	1-arachidonoyl-GPE (20:4)*	Lipid	0.3663	0.4993	0.8504	0.8356	1.2417	0.7643	1.2757	1.5906	1.9599	1.1788	0.5928	0.6459	0.8747	1.4775	2.5084	1.8107	1.2946	1.4559	1.0592	1.1318	2.44	0.5086	1.7588	4.0542	0.7596	0.306237	1.20728	0.531337	1.5703	0.551252	1.82543	1.27686	1.04773	0.0140228	0.161062	0.596475	0.311481	0.480691	0.668452	0.1116	0.230716	0.217199	0.667146	0.754898	1.26493	0.0975946	0.175058
9	1-arachidonoyl-GPI (20:4)*	Lipid	0.1999	0.2749	0.8017	0.4176	0.8825	0.8825	2.0573	1.5188	3.0187	1.0523	1.2862	0.8633	0.6564	1.5801	1.7257	1.4186	1.0119	1.1874	2.214	3.6104	4.7197	2.1463	3.3872	7.0292	0.576517	0.314969	1.63277	0.795381	1.26335	0.393849	3.85113	1.82835	1.13182	0.00804135	0.161062	1.23796	0.0302646	0.14199	1.50188	0.0209597	0.082801	1.60803	0.016978	0.0599894	2.73985	0.0066173	0.0307781
10	1-arachidonylglycerol (20:4)	Lipid	0.1113	0.2226	0.4758	0.3524	0.4337	0.498	1.4712	1.0492	1.2093	0.5207	0.6435	0.4099	0.3333	0.7525	0.7795	0.7143	0.5991	0.7646	0.9001	0.9508	2.3418	0.2862	1.2899	2.7169	0.348967	0.153586	0.883967	0.422496	0.657217	0.171535	1.41428	0.929983	0.91328	0.00842955	0.161062	0.678007	0.244206	0.40423	1.3409	0.0253449	0.0920821	1.10563	0.103499	0.199113	2.01891	0.0372466	0.0866201
11	1-dihomo-linolenylglycerol (20:3)	Lipid	0.122	0.2252	0.4509	0.3082	0.2199	0.4086	1.3865	0.8343	1.6056	1.1217	0.5705	0.404	0.2031	0.4695	0.7032	0.7841	0.3433	0.5127	0.8959	1.5954	4.3906	0.2316	2.1512	2.7003	0.289133	0.124594	0.9871	0.46842	0.50265	0.217144	1.99417	1.46547	0.797819	0.0702445	0.319064	1.01452	0.159883	0.333705	1.77146	0.0134933	0.0633389	1.98816	0.054743	0.127104	2.78598	0.0356753	0.083942
12	1-dihomo-linoleoylglycerol (20:2)	Lipid	NA	NA	0.1713	NA	NA	NA	2.4622	0.9108	2.1752	0.3384	0.3916	0.3215	NA	1.1891	0.982	0.476	0.2778	0.6506	2.1806	2.096	6.985	0.6405	2.0385	5.7656	0.1713	NA	1.09995	0.973177	0.7151	0.370294	3.28437	2.49094	2.06162	NA	NA	1.57818	0.0887177	0.256086	2.68284	NA	NA	2.1994	0.0524885	0.125475	4.26102	NA	NA
13	1-docosahexaenoyl-GPE (22:6)*	Lipid	1.0035	1.8476	1.1976	1.2947	1.5701	1.579	0.7493	0.8128	1.0157	0.9529	0.9099	0.923	1.1735	1.4885	1.4143	1.5247	1.2949	1.4828	1.3819	1.1162	1.1316	0.9965	1.0041	1.3448	1.41542	0.30632	0.893933	0.096856	1.39645	0.136173	1.16252	0.165599	-0.0194629	0.893731	0.950476	0.379012	0.0088591	0.106049	-0.662988	0.00734155	0.0445115	-0.264513	0.0240916	0.0713885	-0.283975	0.114622	0.194532
14	1-docosahexaenoylglycerol (22:6)	Lipid	0.074	0.2358	0.3161	0.2581	0.5277	0.3735	2.0279	0.9407	1.7163	0.6608	0.8965	0.5358	0.416	0.5432	0.8312	0.6565	0.3844	0.6329	1.3232	1.5295	3.0685	0.4223	1.709	2.9857	0.297533	0.151278	1.12967	0.602254	0.577367	0.166265	1.8397	1.02102	0.956437	0.0123861	0.161062	0.703573	0.180029	0.360945	1.92477	0.0184053	0.0764969	1.67191	0.0285848	0.0796433	2.62835	0.0135326	0.0450981
15	1-linoleoyl-GPC (18:2)	Lipid	0.1465	0.1789	0.4516	0.2772	0.4763	0.4124	2.1566	1.3618	1.7449	1.022	0.4062	0.4649	0.6439	1.2387	1.2376	1.693	0.978	0.8953	1.0489	1.467	3.3174	0.6418	2.0921	3.4238	0.323817	0.142858	1.19273	0.698575	1.11442	0.361493	1.9985	1.16659	1.78304	0.00196061	0.112982	0.744646	0.183892	0.366883	1.88102	0.0277292	0.0937623	0.842629	0.126976	0.230037	2.62567	0.0166432	0.0475521
16	1-linoleoyl-GPE (18:2)*	Lipid	NA	0.1573	0.3964	0.2738	0.4787	0.3724	7.0217	3.0276	4.8835	2.8321	0.8726	1.7056	0.5353	0.9768	1.1529	1.2983	1	1	1.8306	5.0499	9.1975	1.7949	6.5724	10.34	0.33572	0.123631	3.39052	2.23772	0.993883	0.256367	5.79755	3.60862	1.56582	0.000684374	0.0687796	0.773938	0.200884	0.37419	3.33617	0.020376	0.0821215	2.54429	0.0223069	0.0678486	4.11011	0.0138593	0.0450981
17	1-linoleoyl-GPI (18:2)*	Lipid	NA	NA	0.7135	0.2685	0.6857	0.5984	2.5642	0.8494	2.1951	0.7476	0.5797	0.4482	0.4184	1.3447	1.7055	1.4513	1.1004	1.1676	1.6991	2.4903	4.3735	1.718	3.4283	6.6824	0.566525	0.204645	1.2307	0.908094	1.19798	0.438512	3.3986	1.91167	1.0804	0.0168608	0.172446	1.46546	0.0397796	0.1603	1.11927	0.1372	0.269669	1.50433	0.036345	0.0944956	2.58473	0.0147029	0.0455903
18	1-linoleoylglycerol (18:2)	Lipid	0.167	0.207	0.3772	0.3451	0.442	0.2901	4.4696	1.1106	1.6061	0.7212	0.9083	0.4535	0.4995	0.6276	0.7876	0.7305	0.6704	0.5442	2.8467	1.6639	3.664	0.7231	2.2519	4.0441	0.304733	0.104364	1.54488	1.48466	0.6433	0.109459	2.53228	1.24668	1.07794	0.000270088	0.0612488	0.712941	0.241438	0.40423	2.34188	0.0961878	0.210873	1.97688	0.0136594	0.0527436	3.05482	0.00705072	0.0324171
19	1-methylhistamine	Amino Acid	0.4179	0.6061	0.4604	0.5239	0.8737	0.4133	1.0634	1.0866	1.1264	0.8964	0.6901	1.2186	0.6304	0.3408	0.3871	0.5997	0.8583	0.3032	0.9366	0.9743	0.9505	0.6331	1.1994	0.6862	0.549217	0.174798	1.01358	0.190235	0.519917	0.214366	0.896683	0.207813	-0.079095	0.800744	0.901903	-0.176794	0.333599	0.501278	0.884017	0.00135206	0.021561	0.786318	0.0114349	0.046628	0.707223	0.0109822	0.0422392
20	1-methylimidazoleacetate	Amino Acid	0.2205	1.4056	0.578	0.2408	0.5555	0.454	0.7784	0.1721	0.3677	0.5954	1.162	3.6957	0.3921	0.1654	0.3342	0.5097	0.6031	0.2015	2.198	0.4699	0.434	0.838	0.5005	0.4145	0.575733	0.434116	1.12855	1.30322	0.367667	0.170788	0.80915	0.69808	-0.647002	0.313374	0.586443	-0.479991	0.611674	0.745363	0.970998	0.361726	0.524832	1.13801	0.186588	0.315404	0.491006	0.505594	0.596503
21	1-methylnicotinamide	Cofactors and Vitamins	0.6066	NA	0.3489	0.5139	0.3325	NA	1.2755	0.6621	0.3543	1.578	0.6183	1.021	2.722	1.6967	1.6865	1.625	NA	0.9924	1.7227	1.9094	0.9904	1.4113	1.4861	1.0902	0.450475	0.132455	0.9182	0.457619	1.74452	0.620703	1.43502	0.354276	1.95331	0.00820853	0.161062	0.644187	0.0552125	0.190436	1.02736	0.0551323	0.146652	-0.281763	0.360304	0.501111	1.67155	0.000499645	0.00666193
22	1-oleoyl-2-linoleoyl-GPI (18:1/18:2)*	Lipid	1.8063	1.7911	1.6244	1.6804	2.1621	1.7223	0.9801	1.0912	0.9745	1.4899	1.5189	1.306	1.5897	1.0255	1.1832	1	1.4828	1.4583	2.1472	1.7247	1.2944	1.8341	1.4653	1.8679	1.79777	0.190988	1.22677	0.246463	1.28992	0.253292	1.72227	0.304431	-0.478928	0.00329029	0.120245	0.489448	0.0118418	0.107457	-0.551345	0.00135857	0.021561	0.417031	0.0239507	0.0713885	-0.0618972	0.620086	0.694774
23	1-oleoyl-GPC (18:1)	Lipid	0.199	0.6904	0.3682	0.274	0.5732	0.5623	1.6068	0.1214	3.2134	0.7394	2.8926	2.2499	0.1225	0.7451	1.2634	5.6796	1.2158	0.2116	3.0085	2.8488	10.7756	1.6177	2.4116	0.6115	0.444517	0.192909	1.80392	1.21439	1.53967	2.0844	3.54562	3.65126	1.79231	0.255338	0.542382	0.974904	0.309385	0.480691	2.02082	0.0402759	0.119926	1.20342	0.276394	0.406047	2.99573	0.0920429	0.172043
24	1-oleoyl-GPE (18:1)	Lipid	0.1488	0.2802	0.4154	0.4564	0.8456	0.3998	5.6432	3.8047	5.2803	2.985	1.2423	2.384	0.5786	1.015	0.9814	1.0771	0.7843	0.9876	1.8007	4.6939	7.4993	2.1849	5.5918	6.3978	0.424367	0.234891	3.55658	1.69966	0.904	0.187338	4.69473	2.29109	1.09101	0.00319264	0.120245	0.400551	0.353365	0.520135	3.06711	0.00600717	0.0406248	2.37665	0.00966166	0.0438574	3.46766	0.0058538	0.028236
25	1-oleoyl-GPG (18:1)*	Lipid	NA	0.2289	0.3389	0.1581	0.7901	0.5054	3.9889	1.5945	2.8059	1.1354	1.2732	0.7291	0.6402	1.0682	1.7207	0.9827	0.8095	0.7016	1.563	3.0185	6.1191	1.0173	4.5535	9.0295	0.40428	0.252349	1.92117	1.23477	0.98715	0.394501	4.21682	3.02025	1.28791	0.0167828	0.172446	1.13417	0.1309	0.29688	2.24856	0.0289124	0.0961338	2.09481	0.0468849	0.115497	3.38273	0.0269018	0.0672545
26	1-oleoyl-GPI (18:1)*	Lipid	0.1522	0.397	0.9375	0.379	1.1172	0.7327	3.1224	2.3766	3.9819	1.1927	1.4361	1.3713	0.6586	1.9591	2.4113	1.0579	0.9308	1.5185	1.8843	5.6878	8.4237	1.4754	4.288	11.9554	0.619267	0.370772	2.24683	1.12507	1.4227	0.6683	5.6191	4.02269	1.2	0.0335144	0.23229	1.32245	0.0971913	0.265482	1.85926	0.0148505	0.0665771	1.98171	0.0506308	0.123222	3.18171	0.0284083	0.070144
27	1-oleoyl-GPS (18:1)	Lipid	NA	0.36	0.5041	NA	NA	0.3041	2.2638	2.6903	3.4927	2.2277	0.6192	1.1398	NA	1.1077	1.7413	1.3781	0.6472	1.3252	0.9969	3.5193	5.8043	NA	5.6214	6.8199	0.3894	0.10319	2.07225	1.0432	1.2399	0.402041	4.55236	2.32166	1.6709	0.00708154	0.158154	1.13542	0.0746903	0.232053	2.41187	0.0104529	0.0565325	1.87639	0.0320545	0.0863336	3.54729	0.0158846	0.0470655
28	1-oleoylglycerol (18:1)	Lipid	0.3037	0.4804	0.6577	0.564	0.5945	0.3171	4.1888	1.4518	2.918	0.8543	1.2349	0.863	0.5146	0.7638	1.2645	0.9037	0.9544	0.8219	2.9056	1.0765	5.3486	0.7081	2.6138	3.9511	0.486233	0.147735	1.91847	1.34796	0.870483	0.246491	2.76728	1.74392	0.840168	0.0109255	0.161062	0.528517	0.369133	0.530277	1.98023	0.0479165	0.131853	1.66858	0.044347	0.109915	2.50875	0.0237187	0.0612094
29	1-palmitoleoyl-GPC (16:1)*	Lipid	NA	NA	0.1482	NA	0.5357	NA	5.5856	1.5519	3.9016	1.8845	0.8525	1.1893	NA	0.3176	NA	0.5599	0.252	0.242	1.1072	2.7161	4.5782	1.1138	2.9447	4.3029	0.34195	0.274004	2.49423	1.85446	0.342875	0.148518	2.79382	1.49381	0.00389733	0.997025	0.997025	0.163641	0.764562	0.845589	2.86674	0.0358603	0.110064	3.02648	0.00983684	0.0441565	3.03038	0.00932076	0.0377419
30	1-palmitoleoylglycerol (16:1)*	Lipid	0.2968	0.3625	0.3898	0.4097	0.7298	0.625	5.5866	1.4054	2.1514	0.7298	1.4533	0.5338	0.3083	0.5758	1.033	0.8196	0.86	0.6098	2.3093	1.7239	3.4896	0.7043	2.2579	4.806	0.468933	0.169196	1.97672	1.86005	0.701083	0.256038	2.5485	1.42861	0.580203	0.0981645	0.367327	0.366542	0.564536	0.698377	2.07565	0.103991	0.219537	1.86199	0.0242085	0.0713885	2.44219	0.0157998	0.0470655
31	1-palmitoyl-2-arachidonoyl-GPC (16:0/20:4)	Lipid	0.7568	1.3452	1.1796	1.1211	1.2748	1.4899	0.5246	0.6397	0.8599	0.7993	0.8549	0.9373	1.0263	1.1711	1.1443	1.1842	0.9849	1.1517	1.1412	0.7587	0.8035	0.8833	0.9357	0.9379	1.19457	0.250444	0.769283	0.155778	1.11042	0.0834373	0.91005	0.134044	-0.105386	0.464127	0.710869	0.242431	0.124992	0.295767	-0.6349	0.00717818	0.0445115	-0.287083	0.0137009	0.0527436	-0.39247	0.0410574	0.0908232
32	1-palmitoyl-2-arachidonoyl-GPE (16:0/20:4)*	Lipid	1.1108	2.4316	1.9516	1.1904	1.6117	2.2981	NA	0.3859	0.638	0.7396	1	0.77	1.3544	1.8967	1.7035	1.9087	1.4421	1.7299	1.4162	0.8049	0.7172	0.9698	0.5541	1.1405	1.7657	0.55588	0.7067	0.222905	1.67255	0.230036	0.933783	0.311266	-0.0781909	0.71628	0.880193	0.40199	0.193825	0.368617	-1.32107	0.00394405	0.0337055	-0.84089	0.00109091	0.0119564	-0.91908	0.0129478	0.045018
33	1-palmitoyl-2-arachidonoyl-GPI (16:0/20:4)*	Lipid	1.8715	1.8713	1.7745	1.7692	2.1774	1.8873	0.8862	0.9834	1.0166	1.578	1.3756	1.2231	1.5832	0.9687	1.1801	1.1138	1.6145	1.4593	1.7528	1.3297	1.1266	1.62	1.2417	1.4845	1.89187	0.149138	1.17715	0.264629	1.31993	0.268667	1.42588	0.236954	-0.519345	0.00196736	0.112982	0.276558	0.117437	0.28585	-0.684512	0.000445727	0.0120961	0.111391	0.485643	0.611214	-0.407954	0.00318386	0.0219577
34	1-palmitoyl-2-docosahexaenoyl-GPE (16:0/22:6)*	Lipid	0.6674	1.9726	1.3929	1.298	1.5132	1.8278	NA	0.6327	0.979	0.978	1.3392	0.9306	1.0274	1.2941	1.2056	1.6809	1.022	1.2342	2.3812	0.8779	0.7745	1.4169	0.947	1.6708	1.44532	0.460116	0.9719	0.250878	1.24403	0.241314	1.34472	0.614342	-0.21636	0.371992	0.647362	0.468422	0.217777	0.385923	-0.572506	0.0626775	0.159289	0.112277	0.720539	0.787925	-0.104083	0.755296	0.805649
35	1-palmitoyl-2-linoleoyl-GPC (16:0/18:2)*	Lipid	0.9082	1.1307	1.2882	1.1105	1.062	1.3865	0.9975	0.6652	1.1266	1.0582	0.9989	0.7967	0.9665	1.15	1.0037	1.2096	1.0886	1.0557	1.4862	1.0585	1.0774	1.0827	1.124	1.2138	1.14768	0.1692	0.940517	0.174135	1.07902	0.0906187	1.17377	0.162825	-0.0890075	0.407532	0.676975	0.31962	0.0376391	0.156844	-0.287199	0.0631509	0.159476	0.121428	0.248946	0.379603	0.032421	0.791101	0.828378
36	1-palmitoyl-2-linoleoyl-GPI (16:0/18:2)	Lipid	1.5977	2.3019	2.4898	1.7927	2.0625	2.3222	0.7546	1.0071	0.9929	1.1778	1	1.1139	1.7228	1.6329	1.6992	1.2403	1.8756	2.3336	1.4057	1.5791	1.3346	1.3483	1.1475	2.1237	2.09447	0.343523	1.00772	0.144603	1.75073	0.355862	1.48982	0.340046	-0.258624	0.119571	0.407351	0.564045	0.0159131	0.113625	-1.05549	0.000226426	0.0100382	-0.232825	0.223332	0.351075	-0.491448	0.0119614	0.0442302
37	1-palmitoyl-2-oleoyl-GPC (16:0/18:1)*	Lipid	0.9172	1.3493	1.2329	1.2092	1.2726	1.4413	0.7505	0.8177	1.0399	1.0662	1.1782	1.0183	0.9485	1.2255	1.0038	1.105	1.0677	0.9691	1.5205	1.0468	0.9996	1.0889	1.1457	1.1174	1.23708	0.178145	0.978467	0.16172	1.05327	0.103011	1.15315	0.187241	-0.232072	0.0600765	0.314375	0.236986	0.11506	0.284755	-0.338348	0.0252186	0.0920821	0.130709	0.286295	0.417556	-0.101362	0.444841	0.545495
38	1-palmitoyl-2-palmitoleoyl-GPC (16:0/16:1)*	Lipid	0.7577	1.7026	1.2608	0.959	1.3263	1.7263	1.3823	1.0728	1.6164	1.2439	1.8456	1.3153	0.6365	0.8648	0.7276	0.7813	0.687	0.8021	1.8736	1.4271	1.3218	1.2391	1.1804	1.5802	1.28878	0.388758	1.41272	0.276887	0.749883	0.0827358	1.43703	0.256711	-0.781272	0.0184307	0.178474	0.0246214	0.877811	0.923176	0.132462	0.540523	0.689449	0.938355	0.000770282	0.0107308	0.157084	0.456458	0.556656
39	1-palmitoyl-GPA (16:0)	Lipid	NA	1.0083	1.3306	NA	NA	1.1422	NA	0.9917	1.392	1.9723	2.0043	0.8908	NA	1.6754	1.5018	0.717	NA	1.3656	0.7847	1.0495	2.4354	NA	1.2153	1.8747	1.16037	0.161916	1.45022	0.525869	1.31495	0.418309	1.47192	0.67214	0.180427	0.536185	0.748424	0.0214275	0.956132	0.985179	0.321691	0.302875	0.479553	0.162691	0.681596	0.754898	0.343119	0.370272	0.474707
40	1-palmitoyl-GPC (16:0)	Lipid	0.3199	0.9975	0.5252	0.4489	0.8609	0.9971	1.0619	0.1174	2.2676	0.6093	2.3092	1.6529	0.2062	1.0025	1.585	7.019	1.8208	0.3109	1.8737	1.4829	5.9725	1.1189	1.7515	0.5207	0.691583	0.296756	1.33638	0.894833	1.99073	2.54794	2.12003	1.94957	1.52532	0.26843	0.544994	0.665753	0.400523	0.556357	0.950359	0.144183	0.279266	0.090787	0.923442	0.936343	1.61611	0.133593	0.216641
41	1-palmitoyl-GPE (16:0)	Lipid	0.2154	0.4825	0.6343	0.6093	1.1736	0.6316	2.6385	2.0285	2.9722	2.1113	0.9417	1.7102	0.732	1.1469	0.9596	1.3062	1.0583	1.042	1.0982	2.2245	3.3054	1.4553	2.5904	2.6984	0.62445	0.312863	2.06707	0.713169	1.04083	0.191809	2.2287	0.823034	0.737081	0.0231384	0.189829	0.108618	0.723912	0.820703	1.72693	0.00282053	0.030416	1.09846	0.0155981	0.0562645	1.83554	0.00362527	0.0241685
42	1-palmitoyl-GPG (16:0)*	Lipid	NA	NA	NA	NA	0.1065	NA	3.5201	1.1234	2.387	2.63	0.606	1.3531	NA	0.2963	0.1753	0.2337	0.2207	0.1477	0.7206	2.2954	3.7895	1.1794	3.3144	1.6394	0.1065	NA	1.9366	1.0921	0.21474	0.0572209	2.15645	1.20918	1.01174	NA	NA	0.155132	0.747904	0.833964	4.1846	NA	NA	3.328	0.0109747	0.0466201	4.33973	NA	NA
43	1-palmitoyl-GPI (16:0)*	Lipid	0.2272	0.3739	0.7747	0.6363	1.3482	0.9577	1.7224	1.0422	1.7454	1.2066	0.7914	0.8112	0.9703	1.3813	1.7058	1.5488	1.254	1.3151	0.9641	1.744	2.5591	1.0167	1.8654	2.7717	0.719667	0.405899	1.21987	0.426863	1.36255	0.253281	1.82017	0.753352	0.920908	0.0103131	0.161062	0.577347	0.12833	0.29688	0.761323	0.064261	0.160692	0.417761	0.207215	0.334859	1.33867	0.0143296	0.0453259
44	1-palmitoyl-GPS (16:0)*	Lipid	NA	NA	0.1706	NA	NA	0.196	1.1596	3.1548	5.4393	1.9367	0.5618	2.9277	NA	0.9752	0.7116	0.2695	NA	0.4305	0.3592	4.4654	6.236	0.3885	2.0965	4.0823	0.1833	0.0179605	2.52998	1.73876	0.5967	0.311527	2.93798	2.38233	1.7028	0.0762487	0.327658	0.215698	0.74237	0.833964	3.78685	0.0213283	0.083341	2.29975	0.060946	0.136034	4.00255	0.0365703	0.0855445
45	1-palmitoylglycerol (16:0)	Lipid	0.5195	0.4177	0.4734	1.0609	0.4072	0.7578	2.0324	0.789	1.0686	1.3631	0.594	0.4632	0.3856	0.4869	1.4182	0.7458	0.9391	1.023	1.2093	0.719	3.611	0.3788	1.3954	2.353	0.606083	0.256913	1.05172	0.580321	0.8331	0.37878	1.61108	1.18932	0.458974	0.255982	0.542382	0.615285	0.333775	0.501278	0.795158	0.129822	0.258995	0.95147	0.177644	0.302819	1.41044	0.0941307	0.175058
46	1-pentadecanoyl-GPC (15:0)*	Lipid	0.4768	1.2158	0.7062	0.8569	1.5898	0.5787	0.8762	0.6013	1.6204	1.6446	0.5882	1.2093	1.4062	1.3038	0.8644	1.9006	1	1.1618	0.8838	1.2982	1	1.1184	0.9852	0.4223	0.904033	0.423605	1.09	0.477384	1.2728	0.365081	0.951317	0.295357	0.493558	0.137989	0.426758	-0.196331	0.561192	0.696357	0.26988	0.491942	0.654283	-0.420008	0.125821	0.230008	0.0735497	0.827585	0.859829
47	1-pentadecanoylglycerol (15:0)	Lipid	NA	0.4993	0.4543	NA	0.6978	0.2708	1.2597	1.0104	1.8116	0.5795	NA	0.5213	0.7057	1.3031	1.9798	1.0205	0.9795	0.9896	0.7579	0.7856	2.0687	NA	0.8022	1.2181	0.48055	0.175341	1.0365	0.530462	1.16303	0.44271	1.1265	0.559772	1.27513	0.011518	0.161062	0.120127	0.800738	0.869067	1.10896	0.0788241	0.18707	-0.0460451	0.908878	0.929587	1.22909	0.0595765	0.122208
48	1-stearoyl-2-arachidonoyl-GPC (18:0/20:4)	Lipid	0.835	1.4098	1.3021	1.0819	1.2048	1.3808	0.4332	0.8386	0.8857	0.8836	0.7504	0.8826	0.991	1.448	1.3387	1.2295	1.0089	1.3005	1.1128	0.8927	0.9674	0.843	0.9952	0.9761	1.2024	0.216467	0.779017	0.177204	1.21943	0.184199	0.964533	0.0927317	0.020294	0.886287	0.950099	0.308177	0.0546349	0.190055	-0.626191	0.00433452	0.0345895	-0.338308	0.0179963	0.0621409	-0.318014	0.0436773	0.0949507
49	1-stearoyl-2-arachidonoyl-GPE (18:0/20:4)	Lipid	0.6587	1.1029	1.0089	1.0672	1.4653	1	NA	0.6982	0.6031	0.9324	0.3435	0.6525	0.9328	1.641	1.3895	2.2274	1.4606	1.3456	1.8865	0.6612	0.8332	0.7079	0.7505	1.1023	1.0505	0.25802	0.64594	0.211032	1.49948	0.426218	0.990267	0.466039	0.513389	0.0573988	0.311815	0.616417	0.147701	0.316138	-0.701604	0.0187657	0.077191	-0.598577	0.0767313	0.1622	-0.0851872	0.789	0.828346
50	1-stearoyl-2-arachidonoyl-GPI (18:0/20:4)	Lipid	1.38	1.1454	1.2228	1.3517	1.4273	1.2306	0.8867	1.5093	0.8951	1.9263	1.3394	1.2235	1.3013	1.0284	0.9314	1.0312	1.3208	0.9716	1.7629	1.5742	1.1693	1.5667	1.3788	1.3848	1.29297	0.109233	1.29672	0.394502	1.09745	0.16971	1.47278	0.205888	-0.23653	0.0431513	0.251403	0.183682	0.362536	0.525811	0.0041782	0.982854	0.992711	0.42439	0.00660762	0.0342438	0.18786	0.0973473	0.175058
51	1-stearoyl-2-arachidonoyl-GPS (18:0/20:4)	Lipid	1.4785	1.4727	1.691	1.7235	2.0618	1.8346	0.5089	1.2087	0.6064	1.2986	0.8023	0.9121	1.8023	1.2185	1.1448	1.164	1.5843	1.4914	0.8666	1	0.789	0.9266	0.9743	1.0658	1.71035	0.223488	0.8895	0.316976	1.40088	0.267554	0.93705	0.0989121	-0.287955	0.0555952	0.306154	0.0751314	0.737817	0.831833	-0.943225	0.000578924	0.0120961	-0.580139	0.0064849	0.0342438	-0.868094	0.000121381	0.00447632
52	1-stearoyl-2-oleoyl-GPC (18:0/18:1)	Lipid	0.9684	1.3545	1.4398	1.2196	1.2566	1.5641	0.383	0.7481	0.9783	1.0544	0.9127	0.8611	0.96	1.5325	1.3401	1.3952	0.8322	1.1653	1.445	1.1103	0.9998	1.004	1.0182	1.0002	1.3005	0.205216	0.822933	0.239321	1.20422	0.26917	1.09625	0.176042	-0.110971	0.502901	0.730192	0.413729	0.0501457	0.179029	-0.660219	0.00419924	0.0341938	-0.135518	0.433089	0.565976	-0.24649	0.0946722	0.175058
53	1-stearoyl-2-oleoyl-GPS (18:0/18:1)	Lipid	2.1334	1.2424	1.5754	2.0562	2.2393	1.4674	0.7733	1.2867	0.6913	2.1604	1.105	0.9759	2.2339	1.1871	1.0978	1.5953	2.2523	1.4239	1.624	1.142	1.0464	1.7681	1.5362	1.1932	1.78568	0.410008	1.16543	0.533444	1.63172	0.504978	1.38498	0.295714	-0.130086	0.575411	0.783358	0.249002	0.404252	0.557731	-0.61561	0.049189	0.134428	-0.236522	0.331671	0.468514	-0.366608	0.0837629	0.164241
54	1-stearoyl-GPC (18:0)	Lipid	0.2534	0.6522	0.3703	0.4448	0.7233	0.8656	0.6297	0.1587	1.7198	0.4905	1.7073	0.9785	0.4314	1.0215	2.3372	7.5434	1.9513	0.294	1.9015	1.1426	5.6442	0.9355	2.2633	0.7786	0.5516	0.232979	0.947417	0.649116	2.26313	2.7114	2.11095	1.82458	2.03663	0.183221	0.47954	1.15582	0.18962	0.368617	0.780377	0.207363	0.370906	-0.100429	0.91176	0.93018	1.9362	0.090697	0.170323
55	1-stearoyl-GPE (18:0)	Lipid	0.1424	0.1998	0.2884	0.4817	0.9123	0.3581	3.028	2.2688	2.1441	1.8503	0.9542	1.4484	0.9712	1.0639	1.1216	1.2104	0.7515	0.6763	1.2016	2.7395	2.6522	2.08	3.2358	2.4577	0.397117	0.279186	1.94897	0.714779	0.965817	0.211419	2.39447	0.695577	1.28219	0.00300346	0.120245	0.296995	0.29957	0.476269	2.29507	0.00205177	0.0268844	1.30988	0.00307509	0.0243595	2.59207	0.000425028	0.00653889
56	1-stearoyl-GPI (18:0)	Lipid	NA	0.1797	0.42	0.3341	0.6199	0.4456	1.6348	1.4917	1.5004	1.3756	0.5631	0.9316	0.7756	1.3763	1.2489	1	0.9197	1.0176	1.0884	2.8862	3.4801	1.4467	2.6	3.7205	0.39986	0.16102	1.24953	0.414288	1.05635	0.219825	2.53698	1.06801	1.40152	0.000304721	0.0612488	1.02172	0.0307005	0.14199	1.64382	0.00271036	0.030416	1.26403	0.0184714	0.0627095	2.66555	0.00410911	0.0249961
57	1-stearoyl-GPS (18:0)*	Lipid	NA	0.1068	0.1947	0.3446	NA	0.1939	4.3565	7.0224	7.3505	11.2533	2.0925	5.6877	0.5071	1.011	0.4504	0.8619	0.2683	0.2881	2.2662	8.8312	11.4111	1.9543	12.0594	6.0059	0.21	0.0987601	6.29382	3.09889	0.564467	0.306024	7.08802	4.4095	1.4265	0.0362292	0.238756	0.171447	0.726485	0.821332	4.90547	0.00482242	0.0370028	3.65042	0.0150458	0.055259	5.07692	0.0123466	0.0442302
58	10-heptadecenoate (17:1n7)	Lipid	0.6021	0.6766	0.6478	0.9847	1.2329	0.7865	1.5817	1.2124	1.517	1.0617	0.9677	0.6116	0.9321	1.2362	2.0898	1.4273	1.2278	0.7496	2.2304	1.3105	2.7453	0.6628	1.6436	2.2209	0.821767	0.24348	1.15868	0.36205	1.27713	0.465709	1.80225	0.750101	0.636108	0.0686339	0.319064	0.637313	0.0990619	0.267008	0.495686	0.092034	0.207466	0.49689	0.181686	0.308408	1.133	0.0224473	0.0586858
59	10-nonadecenoate (19:1n9)	Lipid	0.0606	0.4447	0.4756	0.811	1.0653	0.6156	1.5997	1.0877	1.5794	0.9933	0.8719	0.4915	0.7882	1.0011	2.9955	1.6088	1.0067	0.9989	1.4803	1.298	2.8679	0.6894	1.8759	2.5161	0.5788	0.343254	1.10392	0.42738	1.39987	0.829241	1.78793	0.805697	1.27415	0.0618796	0.314375	0.695662	0.105423	0.27682	0.931494	0.0419967	0.123211	0.353004	0.430174	0.564255	1.62716	0.0123698	0.0442302
60	13-HODE + 9-HODE	Lipid	NA	0.67	0.4689	0.7347	0.6529	0.9664	0.7295	0.37	0.2728	0.6745	0.2867	0.4477	1.1242	0.486	1.6799	0.4726	1.0002	0.8215	0.9998	1.279	0.9079	NA	1.1004	0.6207	0.69858	0.179366	0.463533	0.195905	0.930733	0.452352	0.98156	0.244219	0.413943	0.28801	0.557396	1.0824	0.00545038	0.096448	-0.591752	0.0682142	0.16843	0.0767086	0.818763	0.872771	0.490651	0.0733109	0.148103
61	2'-deoxycytidine	Nucleotide	NA	0.2391	0.1678	0.5789	0.5723	0.3268	3.4925	0.767	1.6417	2.2819	4.9986	1.233	0.5103	NA	NA	0.7879	0.5235	0.3214	6.1556	6.2367	2.7074	3.508	3.9283	4.6313	0.37698	0.189873	2.40245	1.58517	0.535775	0.191767	4.52788	1.43485	0.507139	0.257699	0.542382	0.91433	0.0353734	0.154139	2.67195	0.0255771	0.0920821	3.07914	0.000897472	0.0116961	3.58628	0.000767314	0.00861216
62	2'-deoxyguanosine	Nucleotide	NA	0.9188	1.47	NA	NA	0.3363	1	0.3618	0.8453	0.4213	0.966	0.6234	0.6027	0.9399	0.0415	NA	0.6232	0.8306	2.112	1.5963	1.4993	0.4778	0.739	1.0825	0.908367	0.566922	0.702967	0.275585	0.60758	0.346731	1.25115	0.601761	-0.5802	0.468608	0.710869	0.831727	0.0820097	0.245426	-0.369818	0.60245	0.739209	1.04211	0.0569654	0.130761	0.461908	0.445942	0.545495
63	2'-deoxyinosine	Nucleotide	NA	NA	NA	NA	NA	NA	1.293	0.2229	0.5865	0.5512	1.4193	0.5156	NA	NA	NA	NA	NA	NA	1.7516	3.1242	1.2441	0.9086	1.129	1.8622	NA	NA	0.76475	0.477606	NA	NA	1.66995	0.801511	NA	NA	NA	1.12674	0.0442272	0.16954	NA	NA	NA	NA	NA	NA	NA	NA	NA
64	2'-deoxyuridine	Nucleotide	0.5455	0.8799	0.4898	0.531	0.4262	0.7322	1.9695	0.5193	0.9957	0.6941	1.1006	0.7006	0.262	NA	NA	0.5486	0.7935	0.3592	1.5316	1.4854	1.5528	0.94	1.0701	2.095	0.600767	0.170821	0.996633	0.522358	0.490825	0.234262	1.44582	0.409591	-0.291596	0.455781	0.707429	0.53675	0.130137	0.29688	0.730258	0.127647	0.255936	1.5586	0.00162502	0.0156312	1.26701	0.00259732	0.0192394
65	2-aminoadipate	Amino Acid	0.7107	2.4021	1.2565	1.6452	2.486	1.3716	0.6983	0.4039	0.6586	0.4688	0.5811	0.549	2.2639	0.9234	1.5328	2.3463	2.613	0.7852	0.9253	0.6483	0.5937	0.5695	0.5709	0.6608	1.64535	0.689794	0.55995	0.111445	1.7441	0.777883	0.661417	0.134933	0.0840883	0.820786	0.910913	0.240261	0.187026	0.368617	-1.55502	0.0114202	0.0576795	-1.39885	0.0184084	0.0627095	-1.31476	0.0166027	0.0475521
66	2-arachidonoylglycerol (20:4)	Lipid	0.092	0.2643	0.3722	0.374	0.5248	0.4977	0.671	0.607	0.4733	0.3421	0.8521	1.7069	NA	0.2785	0.3357	1.3492	1.2625	0.0946	0.7115	1	1.4077	0.7908	0.8825	0.8079	0.354167	0.159526	0.7754	0.488231	0.6641	0.593361	0.9334	0.251917	0.906972	0.313645	0.586443	0.267555	0.502474	0.655252	1.13051	0.0908644	0.207466	0.491095	0.385893	0.521407	1.39807	0.00122735	0.0114172
67	2-docosahexaenoylglcyerol*	Lipid	NA	0.1381	0.3154	0.3716	0.6904	0.3587	1.1029	1.0716	1.5295	NA	0.7443	0.4224	0.3517	0.411	0.6898	0.3936	0.3257	0.523	0.9483	1.5146	2.6899	0.3327	1.6032	3.3981	0.37484	0.199642	0.97414	0.415856	0.449133	0.13612	1.7478	1.12499	0.260869	0.503142	0.730192	0.843339	0.165298	0.340061	1.37785	0.0285165	0.0956142	1.96032	0.0364884	0.0944956	2.22119	0.0297625	0.0725915
68	2-hydroxy-3-methylvalerate	Amino Acid	0.9117	1.2331	0.6095	0.6933	NA	1.5573	0.7181	1	NA	0.7606	0.7984	0.7421	0.8313	1.4036	NA	1.0987	1	NA	1.5687	1.0387	NA	NA	NA	0.4778	1.00098	0.393467	0.80384	0.113513	1.0834	0.240328	1.0284	0.545523	0.114153	0.710948	0.880193	0.355421	0.551235	0.686262	-0.316433	0.334259	0.502324	-0.0751645	0.882283	0.909374	0.0389884	0.943815	0.953349
69	2-hydroxybutyrate/2-hydroxyisobutyrate	Amino Acid	0.4467	0.8743	0.7584	0.6066	0.762	1.3551	1.2055	0.4016	4.525	0.5537	1.4625	1.1228	1.1583	0.9999	0.6543	0.7911	0.6614	0.8245	2.7522	2.0161	1.4747	1.2609	1.1705	2.2866	0.800517	0.309533	1.54518	1.51465	0.84825	0.197731	1.82683	0.629057	0.0835581	0.757918	0.889161	0.241567	0.687221	0.79495	0.948775	0.287251	0.463125	1.10678	0.0109662	0.0466201	1.19034	0.00832595	0.0364346
70	2-hydroxyglutarate	Lipid	0.5469	0.6296	0.6822	0.9004	1.0295	0.8322	0.7384	0.5156	0.9161	0.6568	1.1136	1.0273	0.5884	0.653	0.478	0.8734	0.8797	0.5616	2.0683	1.1069	0.8442	1.0548	0.8365	0.9157	0.770133	0.181883	0.827967	0.229774	0.67235	0.167854	1.13773	0.469038	-0.195896	0.356133	0.639028	0.458518	0.188052	0.368617	0.104464	0.639754	0.771184	0.758878	0.0602961	0.135331	0.562982	0.120079	0.199301
71	2-hydroxypalmitate	Lipid	0.3527	0.607	0.7337	1.0401	1.2185	1.056	0.8659	1.209	1.9742	1.3393	0.5252	0.5754	1.3044	2.0711	4.0427	2.0921	1.2824	1.3274	0.3933	0.6295	2.3111	0.4508	1.7084	1.0098	0.834667	0.326447	1.0815	0.546209	2.02002	1.0616	1.08382	0.772753	1.2751	0.0402852	0.245374	0.00308707	0.995346	0.996478	0.373762	0.369293	0.530028	-0.898246	0.114177	0.211766	0.376849	0.491442	0.588608
72	2-hydroxystearate	Lipid	0.432	0.498	0.7137	0.7777	0.9053	0.9493	0.2492	0.9833	1.5743	1.2597	0.9071	0.7229	1.0122	1.0305	3.4353	1.7535	1.1955	1.0167	0.772	0.8103	2.7146	0.8246	2.324	1.2962	0.712667	0.210803	0.949417	0.45416	1.57395	0.955146	1.45695	0.853988	1.14309	0.0786643	0.328811	0.617838	0.236378	0.397545	0.413814	0.284456	0.463125	-0.111438	0.827564	0.877522	1.03165	0.0868589	0.166237
73	2-linoleoylglycerol (18:2)	Lipid	0.1576	0.222	0.4641	0.4341	0.703	0.4402	2.8859	1.4841	1.2075	0.4486	0.4713	0.5722	0.7943	0.6133	0.8563	0.7481	0.7306	0.6659	1.2716	1.856	2.8541	0.6865	1.8529	7.2809	0.4035	0.194456	1.17827	0.939141	0.73475	0.0871854	2.63367	2.38774	0.864685	0.00677263	0.158154	1.16041	0.210359	0.378832	1.54603	0.100224	0.213848	1.84175	0.108973	0.20382	2.70643	0.0708218	0.143801
74	2-methylbutyrylcarnitine (C5)	Amino Acid	0.4772	0.9544	0.5344	0.5273	0.6528	1.1091	1.7591	1.2698	1.5313	1.5243	2.3391	1.5861	1.1076	1.0798	0.8973	1.2241	1.0186	1.2224	2.7559	3.003	2.1483	1.9463	2.1317	3.6381	0.7092	0.261033	1.66828	0.36422	1.09163	0.125013	2.60388	0.650375	0.622224	0.0138299	0.161062	0.6423	0.0155844	0.113625	1.2341	0.000520619	0.0120961	1.25418	0.00200514	0.0180017	1.8764	0.000390925	0.0062548
75	2-methylbutyrylglycine	Amino Acid	0.2569	1.4455	0.4064	0.8874	0.6783	NA	1.007	NA	0.3495	0.4098	0.8544	2.5325	NA	NA	0.1395	0.2562	0.817	NA	1.3845	NA	0.1816	0.3856	NA	0.185	0.7349	0.465781	1.03064	0.885522	0.404233	0.362197	0.534175	0.574851	-0.86236	0.310602	0.586207	-0.948156	0.345007	0.51061	0.487921	0.532979	0.683858	0.402124	0.729814	0.79473	-0.460235	0.592998	0.671953
76	2-oleoylglycerol (18:1)	Lipid	0.428	0.4711	0.8062	0.964	0.5625	0.8684	1.4877	1.5015	1.0734	1.0881	0.3874	0.8882	0.4644	0.4255	1.0156	0.6169	1.0347	0.7611	0.7343	1.7097	4.6308	0.5831	1.9475	5.9282	0.683367	0.224926	1.07105	0.414727	0.7197	0.264876	2.58893	2.1894	0.0747358	0.803187	0.901903	1.27333	0.152157	0.322541	0.648294	0.0802864	0.188437	1.84689	0.0909209	0.184583	1.92163	0.0862754	0.165914
77	2-palmitoleoylglycerol (16:1)*	Lipid	0.2806	NA	NA	NA	0.9708	0.266	2.2494	1.0514	1.6906	NA	0.7644	NA	0.4436	NA	0.4444	NA	0.7879	0.2058	1.0292	1.1388	1.7841	0.3634	1.2918	4.2326	0.5058	0.402768	1.43895	0.664673	0.470425	0.239592	1.63998	1.35038	-0.104602	0.900837	0.950489	0.188665	0.763187	0.845589	1.50838	0.0708309	0.173384	1.80164	0.0881183	0.181632	1.69704	0.10357	0.18331
78	2-palmitoyl-GPC (16:0)*	Lipid	0.2632	0.4755	0.7548	0.7208	1.3236	0.7547	1.1922	1.0624	1.5641	1.003	0.7225	0.8066	0.7331	1.4749	1.1699	1.3017	1.2824	1.206	0.8677	1.144	2.1799	0.8014	1.5205	2.3376	0.715433	0.35639	1.05847	0.300982	1.19467	0.249588	1.47518	0.659567	0.739719	0.0245844	0.190176	0.478918	0.202002	0.37419	0.565087	0.102684	0.217931	0.304286	0.365242	0.501897	1.04401	0.039117	0.0889023
79	2-palmitoylglycerol (16:0)	Lipid	0.4448	NA	0.3856	1	0.5708	1.068	1.2701	0.9087	0.6761	1.5682	0.492	0.6198	0.5153	0.5919	0.9292	1.3381	0.3552	0.864	0.6135	1.3814	1.9914	0.4242	1.7108	3.371	0.69384	0.318552	0.922483	0.418477	0.765617	0.353682	1.58205	1.06803	0.142019	0.731669	0.885642	0.7782	0.204994	0.37419	0.41092	0.330971	0.502119	1.0471	0.125127	0.229779	1.18912	0.100645	0.179722
80	2-stearoyl-GPC (18:0)*	Lipid	NA	0.3476	NA	NA	0.7015	0.4347	0.4903	NA	1.7957	0.5679	1.9073	0.607	NA	1.1879	2.1436	8.4859	1.9411	NA	2.2024	0.9317	5.6389	0.7697	2.021	0.4657	0.4946	0.184397	1.07364	0.71242	3.43963	3.38922	2.0049	1.91269	2.79792	0.180531	0.47954	0.90102	0.30825	0.480691	1.11818	0.147509	0.281608	-0.778721	0.48206	0.611214	2.0192	0.111401	0.192146
81	2-stearoyl-GPE (18:0)*	Lipid	NA	0.1444	0.2287	0.3553	0.652	0.293	2.7051	2.4231	2.0106	2.2657	0.6473	1.4758	0.5996	0.9896	1.0104	0.928	0.8977	0.6449	1.072	2.9597	3.3658	1.3764	2.8313	2.6832	0.33468	0.193838	1.92127	0.750237	0.845033	0.177873	2.3814	0.92968	1.33623	0.00178762	0.112982	0.309752	0.368647	0.530277	2.5212	0.00276196	0.030416	1.49473	0.00917448	0.0438574	2.83096	0.00246421	0.0189555
82	3-(4-hydroxyphenyl)lactate	Amino Acid	0.3811	1.9065	1.4258	0.76	0.714	0.3806	1.259	0.2093	0.4413	0.4531	0.4103	1.2237	0.5009	0.2983	0.4481	0.975	1.1522	0.4111	1.025	0.5944	0.3849	0.4313	0.5946	0.307	0.928	0.612868	0.666117	0.454412	0.630933	0.34624	0.5562	0.256808	-0.556637	0.331874	0.609193	-0.260171	0.620101	0.75035	-0.47835	0.421733	0.582254	-0.181884	0.680828	0.754898	-0.738521	0.214645	0.310946
83	3-hydroxy-3-methylglutarate	Lipid	0.5231	1.7289	0.7898	0.9286	0.649	0.9733	1.1013	0.7097	0.9431	0.8781	0.6257	0.8031	0.6744	0.7847	0.9981	1.1084	0.8001	0.9356	1.0524	1.6325	1.3151	0.5833	0.6716	1.3453	0.932117	0.425271	0.8435	0.170029	0.88355	0.159291	1.10003	0.410553	-0.0771988	0.80161	0.901903	0.383087	0.202298	0.37419	-0.144122	0.650911	0.777585	0.316164	0.270714	0.402091	0.238965	0.502406	0.596327
84	3-hydroxybutyrate (BHBA)	Lipid	0.4249	0.2817	0.3757	1.065	0.5334	2.3511	0.8429	0.7101	1.0824	0.5766	1	0.4584	1.7089	0.6751	1.1493	0.8011	1.06	0.5273	3.2629	1.7461	0.9176	0.8873	1.0099	1.2336	0.838633	0.790901	0.7784	0.242269	0.98695	0.423314	1.50957	0.915816	0.234937	0.696577	0.872348	0.955551	0.110159	0.280218	-0.107528	0.864372	0.915888	0.613086	0.244823	0.377514	0.848022	0.204881	0.300192
85	3-hydroxyisobutyrate	Amino Acid	0.4912	1.3235	0.7999	NA	1.0419	1.0549	1.0223	0.3932	1.5257	0.7445	0.8081	0.9001	0.8889	1.0019	0.955	1.1175	0.7631	0.9981	2.2844	1.2854	1.2667	1.2486	1.2303	2.0959	0.94228	0.312922	0.898983	0.373075	0.954083	0.119711	1.56855	0.485512	0.0179595	0.939636	0.973541	0.803065	0.0244038	0.133936	-0.0678615	0.838857	0.897872	0.717244	0.025782	0.0749346	0.735204	0.0308135	0.0738989
86	3-indoxyl sulfate	Amino Acid	NA	4.2226	1.009	0.6025	1.1341	0.3382	0.1275	0.1124	0.463	NA	1	3.7027	0.2518	1.1198	0.517	0.1454	0.4237	NA	0.682	0.3536	NA	0.1893	0.1303	0.1042	1.46128	1.57602	1.08112	1.50907	0.49154	0.379885	0.29188	0.238672	-1.57185	0.245136	0.540725	-1.88908	0.309505	0.480691	-0.434706	0.707031	0.817697	-0.751933	0.354087	0.494986	-2.32379	0.173126	0.263644
87	3-methyl-2-oxovalerate	Amino Acid	NA	1.2665	0.7805	0.9648	0.9413	1.338	0.9376	0.8888	1.2043	NA	1.285	1.0438	2.122	0.9589	0.6552	1.4328	0.7467	NA	2.5814	3.738	1.2621	1.2648	1.0352	1.2567	1.05822	0.235151	1.0719	0.169774	1.18312	0.604829	1.85637	1.07733	0.160957	0.684236	0.862266	0.792311	0.135862	0.303824	0.0185307	0.918852	0.947343	0.649885	0.228291	0.356098	0.810842	0.131865	0.21529
88	3-phosphoglycerate	Carbohydrate	1.2814	1.8367	1.7017	2.0768	1.9546	1.9268	0.6496	NA	NA	0.5743	1.0094	0.4736	2.8127	2.0191	3.4424	2.3498	2.2002	1.3437	2.111	0.4616	0.5019	0.9906	0.788	0.9171	1.79633	0.281593	0.676725	0.233209	2.36132	0.714316	0.9617	0.602562	0.394536	0.117625	0.407351	0.507017	0.33038	0.500227	-1.40841	0.00018497	0.00922536	-1.29593	0.00453442	0.0296216	-0.901396	0.0177052	0.0498738
89	3-ureidopropionate	Nucleotide	0.292	0.5272	0.3256	0.4472	NA	0.8607	1.6102	0.2043	0.4631	0.2116	0.3624	1.3602	0.3094	0.3561	0.2376	0.3548	0.4369	NA	1.54	1.1393	0.3947	0.3651	0.2256	0.2545	0.49054	0.227412	0.701967	0.61946	0.33896	0.0729462	0.6532	0.550333	-0.533256	0.217209	0.505856	-0.103878	0.888276	0.931774	0.517032	0.46509	0.622722	0.94641	0.222674	0.351075	0.413154	0.530935	0.615577
90	4-hydroxyphenylpyruvate	Amino Acid	NA	5.6056	1.6625	0.4691	0.5472	0.5426	1.2661	0.4631	0.8532	NA	0.5699	8.9781	0.2792	NA	0.1657	0.5855	1.1157	NA	0.6599	0.5244	0.7424	0.359	0.6425	NA	1.7654	2.20326	2.42608	3.67584	0.536525	0.42488	0.58564	0.148692	-1.71828	0.284499	0.557396	-2.05054	0.32574	0.49654	0.458632	0.741113	0.844792	0.126369	0.837342	0.879646	-1.59191	0.297678	0.396905
91	4-methyl-2-oxopentanoate	Amino Acid	NA	0.9943	0.6658	NA	NA	1.9662	NA	NA	0.9235	NA	0.7883	0.6583	NA	NA	0.8158	0.9255	NA	NA	1.321	1.996	1.4699	NA	1.359	NA	1.20877	0.676208	0.790033	0.132608	0.87065	0.0775696	1.53648	0.312795	-0.473371	0.478517	0.720464	0.959639	0.0112338	0.107457	-0.61355	0.396174	0.551565	0.81946	0.0193534	0.064333	0.346089	0.499496	0.595773
92	4-vinylphenol sulfate	Xenobiotics	NA	2.1512	0.8071	0.3484	0.3266	0.2463	0.3618	NA	0.1837	NA	NA	5.0451	NA	NA	0.1352	0.1021	1	NA	0.4496	0.1509	0.1332	NA	NA	0.1188	0.77592	0.799613	1.86353	2.75676	0.412433	0.509117	0.213125	0.158196	-0.911747	0.462815	0.710869	-3.12827	0.408709	0.561975	1.26406	0.567951	0.708164	-0.952461	0.572237	0.683041	-1.86421	0.192965	0.289087
93	5,6-dihydrouracil	Nucleotide	0.5868	1.056	0.8145	0.5642	1.1711	1.2369	1.0402	0.6956	0.8064	0.7176	1.1049	1.0093	1	0.9253	0.9667	0.9883	1.1989	1.2759	1.3655	1.3437	0.9085	0.943	0.9818	1.2706	0.904917	0.293037	0.895667	0.177361	1.05918	0.142472	1.13552	0.212936	0.227095	0.282986	0.557396	0.342315	0.060907	0.20319	-0.014823	0.948839	0.965782	0.100397	0.484633	0.611214	0.327492	0.152865	0.237453
94	5-methyl-2'-deoxycytidine	Nucleotide	0.1811	0.6241	0.2218	NA	NA	0.3023	1.678	1	1.6566	0.9363	2.4441	1.8385	NA	NA	NA	0.2768	0.3776	0.3476	2.8532	9.2167	3.0882	2.2283	2.0025	4.2299	0.332325	0.20093	1.59225	0.561927	0.334	0.0517579	3.93647	2.70252	0.00725328	0.988115	0.995545	1.30583	0.0875871	0.254628	2.2604	0.00172798	0.0237746	3.55898	0.0222993	0.0678486	3.56623	0.0220837	0.0583144
95	5-methylcytidine	Nucleotide	0.2977	0.4627	0.46	NA	0.4308	0.8527	1.6274	0.6126	1.1517	0.4709	1.2551	1	0.5384	0.4518	0.5417	0.3956	0.5585	0.3053	2.0451	2.475	2.3386	1.7014	1.1723	2.2174	0.50078	0.208026	1.01962	0.426482	0.465217	0.100506	1.99163	0.482369	-0.106274	0.739426	0.885642	0.965925	0.0042284	0.0954754	1.02578	0.0319954	0.101319	2.09798	0.000433689	0.00829857	1.9917	0.000236526	0.00497949
96	5-methyltetrahydrofolate (5MeTHF)	Cofactors and Vitamins	NA	NA	NA	0.4505	0.2913	NA	0.5501	NA	0.4335	NA	0.3557	NA	1.05	0.6263	1.8536	0.6338	NA	NA	0.9614	0.6548	0.2791	NA	0.4308	0.5266	0.3709	0.112571	0.446433	0.0978432	1.04092	0.576827	0.57054	0.258005	1.48876	0.100183	0.368256	0.353883	0.374462	0.532888	0.267414	0.519748	0.677711	-0.867466	0.205211	0.332953	0.621298	0.218915	0.312081
97	5-methylthioadenosine (MTA)	Amino Acid	0.7096	2.1321	1.6254	1.0137	1.1814	1.733	1.0879	0.3607	1.5097	0.7191	1.5248	0.8331	0.9863	1.9427	2.0662	2.2115	1.171	2.0406	2.6662	1.5948	1.9919	1.2608	1.38	1.8476	1.3992	0.523703	1.00588	0.460042	1.73638	0.519983	1.79022	0.509522	0.311483	0.289243	0.557396	0.831671	0.0190142	0.122283	-0.476139	0.197514	0.358218	0.0440487	0.859885	0.895345	0.355532	0.219237	0.312081
98	5-oxoproline	Amino Acid	0.4044	0.7869	0.6164	0.5754	0.8437	0.8995	1.1355	0.3126	1.5222	0.6446	2.6783	0.5918	0.7813	0.948	1.0987	1.2122	0.6909	1.0927	5.0543	1.6155	1.5743	1.6881	1.436	2.0512	0.687717	0.188143	1.1475	0.865178	0.970633	0.202122	2.23657	1.39571	0.497112	0.0310413	0.222571	0.962792	0.141341	0.305989	0.738608	0.25475	0.4307	1.20429	0.0770368	0.1622	1.7014	0.0415516	0.0908232
99	7-methylguanine	Nucleotide	NA	0.5683	0.4661	0.173	0.304	0.171	1.0696	0.5662	0.5936	1.1133	0.7991	2.2283	NA	0.1113	NA	0.2468	0.2068	NA	1	1.1596	0.9044	0.4763	1.0284	1	0.33648	0.177275	1.06168	0.616	0.1883	0.0696186	0.928117	0.236083	-0.837488	0.150239	0.444089	-0.193975	0.63641	0.76182	1.65776	0.0334532	0.105015	2.30127	0.000295611	0.00745762	1.46379	0.00107765	0.0107765
100	acetylcarnitine	Lipid	0.7219	1.1078	1.0484	1.0064	1.0613	1.4068	1.0343	0.7461	0.807	0.9936	0.9491	0.9208	1.2414	1.2648	1.1187	1.3003	1.1098	1.0708	1.1463	0.9749	0.9454	0.8206	1.1458	1.3201	1.05877	0.219028	0.908483	0.110944	1.1843	0.0958463	1.05885	0.178964	0.16165	0.240173	0.536386	0.220966	0.116801	0.28585	-0.220853	0.175149	0.325321	-0.161536	0.170282	0.29274	0.000113547	0.999439	0.999439
101	acetylcholine	Lipid	0.7314	1.7367	1.1448	0.9718	1.4199	1.7846	0.8248	0.4421	0.7786	0.7211	0.9067	0.9361	1.1589	1.2351	1.0214	1.7281	1.5775	1.8287	1.3154	0.7737	1.039	0.9288	1.1561	1.4199	1.2982	0.423086	0.768233	0.178462	1.42495	0.331018	1.10548	0.241331	0.134399	0.576801	0.783358	0.525061	0.021934	0.12753	-0.756896	0.0266123	0.0920821	-0.366234	0.0879134	0.181632	-0.231835	0.361046	0.467373
102	adenine	Nucleotide	1.3047	2.2154	1.9318	1.9094	2.1667	2.355	0.5078	0.5863	0.5786	0.6039	1.0638	0.7746	2.3495	1.5993	2.3421	2.1343	2.1693	1.8895	1.8832	1.193	0.9172	1.3511	0.8924	1.6697	1.9805	0.372621	0.685833	0.205209	2.08067	0.289693	1.31777	0.40041	0.0711812	0.615159	0.8108	0.942165	0.00982209	0.107457	-1.52993	8.36794e-05	0.0075489	-0.658951	0.00424824	0.0286089	-0.58777	0.0141713	0.0453259
103	adenosine	Nucleotide	0.7904	0.8081	1.0806	1.2581	0.917	1.2822	0.9147	0.6518	0.7125	0.8341	0.8872	0.6354	0.8395	1.1298	0.2687	1.4437	0.9913	1.1487	1.4545	0.6697	0.8417	0.6316	0.7197	0.7568	1.02273	0.217851	0.772617	0.121767	0.970283	0.397786	0.845667	0.307001	-0.075952	0.784382	0.901903	0.130336	0.605932	0.740583	-0.404605	0.0402014	0.119926	-0.198317	0.557923	0.672838	-0.274269	0.278884	0.376871
104	adenosine 2'-monophosphate (2'-AMP)	Nucleotide	0.3266	NA	NA	0.6384	1.1002	0.3161	0.9305	0.2321	0.2879	0.4913	0.7442	0.1627	0.6477	0.2331	1.0152	0.2885	NA	NA	0.8971	0.6354	0.4096	1	0.5781	0.5365	0.595325	0.3683	0.474783	0.307165	0.546125	0.362723	0.676117	0.226063	-0.124446	0.855309	0.924237	0.510003	0.227548	0.389417	-0.326408	0.608973	0.741595	0.308041	0.553572	0.669591	0.183595	0.712675	0.776758
105	adenosine 3',5'-cyclic monophosphate (cAMP)	Nucleotide	0.4342	1.2554	1.1676	0.8168	0.9475	1.5589	1.8426	0.6246	1.1948	1.9784	1.6712	1.392	0.9443	1.4359	0.6447	2.0326	1.217	1.6004	2.4694	2.293	1.8333	1.3651	2.6676	2.544	1.03007	0.389028	1.4506	0.496396	1.31248	0.491387	2.1954	0.499922	0.349561	0.296866	0.562926	0.597834	0.0269703	0.139404	0.493912	0.135193	0.268369	0.742185	0.0115416	0.046628	1.09175	0.00131185	0.0119259
106	adenosine 3'-monophosphate (3'-AMP)	Nucleotide	0.8797	0.7772	0.7248	0.9327	1.0897	0.9524	0.9838	NA	1.4261	0.8233	0.7492	0.9302	0.7505	0.868	1.2088	0.7919	NA	0.5307	0.8934	1.5525	0.9105	1.1049	0.8308	1	0.89275	0.130899	0.98252	0.26424	0.82998	0.246113	1.04868	0.264591	-0.10518	0.626727	0.815354	0.0940204	0.689477	0.79495	0.138231	0.516411	0.675567	0.337431	0.190383	0.317829	0.232251	0.235086	0.327211
107	adenosine 5'-diphosphate (ADP)	Nucleotide	0.7738	0.8547	1.5946	0.8158	0.9342	1.9	1.0658	0.7483	1.0432	1.2132	1.5801	1.4256	0.7619	1.4617	0.4	1.3449	1.8598	1.2335	1.5539	1.8498	1.527	2.3004	1.8227	2.2016	1.14552	0.478965	1.17937	0.29652	1.17697	0.520517	1.8759	0.321001	0.039075	0.915444	0.957177	0.669571	0.00297555	0.0923644	0.0420139	0.886478	0.92494	0.672509	0.0223363	0.0678486	0.711584	0.0131191	0.045018
108	adenosine 5'-diphosphoribose (ADP-ribose)	Cofactors and Vitamins	1.3286	2.0513	1.7446	1.3094	1.4073	2.2371	0.8331	0.56	1.9712	1.4311	0.5283	2.3386	2.0042	2.2586	1.4449	1.0617	1.3805	1.5565	0.7417	0.5486	2.175	1	1.5315	0.3221	1.67972	0.396885	1.27705	0.762147	1.61773	0.437982	1.05315	0.689376	-0.0542441	0.802532	0.901903	-0.278104	0.60534	0.740583	-0.395403	0.286211	0.463125	-0.619263	0.126762	0.230037	-0.673507	0.0898645	0.170312
109	adenosine 5'-monophosphate (AMP)	Nucleotide	0.7379	1.7232	1.8054	0.9672	1.5971	1.5641	1.0412	0.636	1.3008	1.1738	1.4705	1.0077	0.7353	1.7227	0.1878	1.9899	1.5494	1.5898	2.3115	1.398	1.6226	1.417	1.6926	1.863	1.39915	0.43824	1.105	0.286412	1.29582	0.686526	1.71745	0.339415	-0.110689	0.763466	0.889604	0.636222	0.0073059	0.0999611	-0.340504	0.203464	0.36734	0.406406	0.217784	0.347766	0.295717	0.191706	0.28828
110	adenylosuccinate	Nucleotide	1.7917	4.7709	2.7968	2.8485	3.9635	3.4098	0.4437	0.8232	1.3798	0.2868	1.5673	0.9684	2.5018	1.8762	0.7478	0.8568	1.6539	1	6.155	4.7159	1.5916	3.0601	1.5286	5.1316	3.26353	1.03343	0.911533	0.503885	1.43942	0.689392	3.69713	1.93279	-1.18095	0.00609032	0.158154	2.02004	0.0154977	0.113625	-1.84007	0.00139337	0.021561	1.36092	0.0343977	0.0908279	0.179972	0.641544	0.714813
111	adrenate (22:4n6)	Lipid	0.142	0.0827	0.3648	0.4177	0.4739	0.1276	3.107	1.4388	2.533	1.2171	0.7774	1.0798	NA	0.6694	2.5139	1.7051	0.4465	0.4004	1.3411	1.8409	4.1178	0.36	3.8945	3.8108	0.268117	0.169764	1.69218	0.917652	1.14706	0.92953	2.56085	1.58839	2.09701	0.101683	0.368256	0.597737	0.27951	0.449646	2.65795	0.0119305	0.0586856	1.15868	0.102773	0.199113	3.25569	0.0163755	0.0474885
112	alanine	Amino Acid	0.7488	0.933	0.6295	0.7253	0.9981	0.5906	1.0676	0.5516	1.0057	0.798	1.7398	0.795	1.0019	0.8653	0.9412	1.1358	0.9114	1.1922	1.1036	1.8368	1.1968	2.319	1.4787	1.9499	0.770883	0.163074	0.99295	0.408779	1.00797	0.129967	1.64747	0.470243	0.386863	0.0201501	0.180008	0.730456	0.0281397	0.141393	0.365209	0.258945	0.435945	0.708801	0.0194273	0.064333	1.09566	0.00467399	0.0267792
113	alanylleucine	Peptide	0.1347	0.5406	0.3189	0.2192	0.3283	0.3718	2.8826	1.5918	3.8182	1.3626	0.8374	1.505	0.4179	0.8508	0.8603	1.0859	0.3635	0.8938	2.5076	1.6934	3.1505	0.6109	1.4069	1.0839	0.318917	0.138497	1.9996	1.11843	0.745367	0.288228	1.7422	0.93778	1.22477	0.0132268	0.161062	-0.198801	0.675196	0.789669	2.64846	0.0139417	0.064683	1.22489	0.0476603	0.116696	2.44966	0.0132803	0.045018
114	allantoin	Nucleotide	0.4453	1.0851	1.1841	0.829	0.7942	0.825	1.1853	0.7635	0.9275	0.9675	0.8992	2.7521	0.64	0.469	0.3932	0.5534	0.7043	0.4217	1.3701	1.0059	0.9537	0.7931	1.099	1.0288	0.86045	0.258535	1.24918	0.748871	0.530267	0.124251	1.04177	0.190853	-0.698373	0.0250729	0.190176	-0.261953	0.536764	0.676356	0.537822	0.273458	0.451186	0.974242	0.000446351	0.00829857	0.275869	0.199568	0.294566
115	alpha-hydroxyisovalerate	Amino Acid	1.7958	1.0436	1.1883	1.2728	0.9462	1.93	1.4642	0.9953	1.0047	0.9762	0.9715	0.6816	0.8624	0.7712	0.8526	0.8783	1.4204	0.6343	1.4137	1.0968	0.9276	1	0.4964	0.9589	1.36278	0.405758	1.01558	0.251724	0.9032	0.269099	0.982233	0.296367	-0.593439	0.0470689	0.27031	-0.0481709	0.837928	0.895109	-0.424248	0.111183	0.230716	0.12102	0.639176	0.7336	-0.472419	0.0960045	0.175058
116	alpha-hydroxyisovaleroyl carnitine*	Amino Acid	0.9576	1.3479	1.0881	NA	0.9111	1.9365	1.3611	0.9119	0.7586	1.1404	1.3013	0.9023	0.8481	1.2383	NA	1.5149	1.5981	0.881	0.8112	0.8414	NA	0.4774	NA	1.3129	1.24824	0.420539	1.0626	0.242056	1.21608	0.34764	0.860725	0.343621	-0.0376572	0.898512	0.950489	-0.303974	0.355276	0.520135	-0.232297	0.415097	0.575083	-0.498614	0.171532	0.293639	-0.536271	0.172125	0.263644
117	alpha-ketoglutarate	Energy	0.7644	1.3393	1.6516	1.1648	1.7649	1.608	4.5975	2.767	4.236	2.6227	3.313	3.3169	1.4268	1.0338	0.9391	1.2606	1.2939	1.5694	4.9234	4.012	4.135	3.4543	3.5192	4.5993	1.38217	0.37438	3.47552	0.789689	1.25393	0.23606	4.1072	0.581413	-0.140471	0.497041	0.730192	0.240928	0.14836	0.316138	1.3303	0.00057594	0.0120961	1.71169	1.59744e-05	0.00313668	1.57122	7.00522e-06	0.00140104
118	anserine	Peptide	0.4947	0.7098	0.749	0.7537	0.7035	0.7954	0.3886	0.5068	0.4531	0.4726	0.4089	0.4099	0.6236	0.9129	0.6133	1.1375	1.034	0.7768	0.6526	0.4191	0.463	0.2898	0.4423	0.5303	0.701017	0.106429	0.439983	0.0451925	0.849683	0.215921	0.466183	0.12064	0.277477	0.1724	0.47954	0.0834486	0.635087	0.76182	-0.672	0.00099577	0.0180596	-0.866028	0.00544621	0.0323569	-0.588551	0.00517341	0.028236
119	arabitol/xylitol	Carbohydrate	0.5548	1.0298	0.9885	0.8776	0.9602	1.0831	0.9274	0.4878	0.8636	0.6116	0.6087	0.9395	1.0513	1.0115	0.6906	1.3369	1.0398	0.8308	0.9582	0.7791	0.6439	0.5583	0.8651	0.9221	0.915667	0.189748	0.739767	0.193663	0.993483	0.219978	0.787783	0.15906	0.117673	0.526861	0.743151	0.0907286	0.64928	0.770364	-0.307752	0.14312	0.27856	-0.334697	0.0960247	0.192049	-0.217024	0.235351	0.327211
120	arabonate/xylonate	Carbohydrate	0.4461	0.8511	1.1415	0.8766	0.9069	1.003	1.1261	0.4034	0.6945	0.9865	0.409	0.7771	1	1.2206	0.7561	1.1832	0.7675	0.7814	0.8714	1.8165	0.5151	0.7311	0.7425	0.9116	0.870867	0.233602	0.732767	0.295238	0.951467	0.214207	0.931367	0.455303	0.127701	0.547388	0.761418	0.345995	0.394476	0.553627	-0.249098	0.391116	0.549491	-0.0308039	0.924754	0.936343	0.0968974	0.78001	0.821064
121	arachidonate (20:4n6)	Lipid	0.2302	0.2988	0.3149	0.6386	0.9567	0.5049	1.5216	0.9417	1.836	0.8766	0.9734	0.7513	0.7586	0.6853	2.666	1.3928	0.9976	0.8795	1.7633	1.6727	3.1836	0.7449	2.5032	2.521	0.490683	0.273797	1.1501	0.428245	1.22997	0.746241	2.06478	0.853089	1.32576	0.0607497	0.314375	0.844231	0.0495203	0.179029	1.2289	0.0120607	0.0586856	0.747371	0.101894	0.199113	2.07313	0.00503591	0.0279773
122	arginine	Amino Acid	0.5135	0.5242	0.4298	0.6213	0.5745	0.564	0.6451	0.2937	0.8279	0.4277	1.1208	0.6893	0.6269	0.7449	0.9392	0.8792	0.5768	0.6473	1.2499	1.4699	1.0268	1.1872	0.8697	0.9787	0.537883	0.0654904	0.667417	0.293059	0.735717	0.146281	1.13037	0.216553	0.451857	0.0195344	0.178474	0.760131	0.0121451	0.107457	0.311294	0.334882	0.502324	0.619569	0.00514638	0.0310319	1.07143	0.000720456	0.00861216
123	ascorbate (Vitamin C)	Cofactors and Vitamins	0.6	0.5227	0.7583	0.8022	1.0878	1.0458	0.5879	0.6479	0.464	0.565	0.2764	0.9542	1.2545	0.7995	0.4998	0.6674	1.0404	0.6786	0.2945	1.4928	0.5537	0.6777	0.8442	1.4399	0.8028	0.22884	0.582567	0.223836	0.823367	0.276958	0.8838	0.485884	0.0364944	0.891365	0.950476	0.601297	0.210081	0.378832	-0.462617	0.12286	0.247581	0.102185	0.797995	0.855146	0.138679	0.722563	0.785395
124	asparagine	Amino Acid	0.3336	0.7441	0.4358	0.4302	0.5298	0.4821	1.1883	0.4331	1.2007	0.7017	1.2436	0.9815	0.5336	0.7561	0.6342	0.7259	0.5883	0.4021	2.3496	2.3012	1.352	1.3177	1.4713	1.7937	0.4926	0.13939	0.95815	0.327191	0.6067	0.130253	1.76425	0.46626	0.300567	0.173777	0.47954	0.880732	0.00713194	0.0999611	0.959835	0.0156658	0.0686884	1.54	0.00125197	0.0129483	1.84057	0.00073881	0.00861216
125	aspartate	Amino Acid	0.7558	1.3863	0.7809	0.8303	0.6904	0.5629	1.7608	1.2407	0.9945	2.2051	1.102	1.2002	1.0274	0.8378	0.7503	1.1473	1.2692	0.7587	0.8482	1.8827	1.6532	1.5433	1.9727	1.0708	0.834433	0.285692	1.41722	0.467999	0.965117	0.216564	1.49515	0.448144	0.209907	0.394373	0.668937	0.0772299	0.774327	0.854069	0.764192	0.030588	0.0992244	0.631515	0.03408	0.0905809	0.841422	0.0148692	0.0457513
126	azelate (nonanedioate)	Lipid	0.5461	1.5592	0.7715	0.7803	0.7194	0.9432	2.7503	0.4373	1.91	1.4559	1.2882	1.4981	0.6527	0.8104	1.295	1.0675	0.7696	0.464	2.5631	2.5244	2.2086	1.1738	1.1368	1.5211	0.886617	0.353281	1.55663	0.760032	0.8432	0.296988	1.85463	0.658159	-0.0724356	0.822541	0.910913	0.252705	0.484799	0.636877	0.812047	0.0906886	0.207466	1.13719	0.0110781	0.0466201	1.06475	0.0138677	0.0450981
127	benzoate	Xenobiotics	0.7317	1.2477	1.0646	1.0915	0.9834	1.4395	0.7578	0.2353	1.2247	1.4454	1.2386	0.2834	0.7872	1.4892	1.3628	1.9239	0.8118	1.1678	1.1373	0.6489	1.0822	1.0166	1.0193	0.744	1.09307	0.23973	0.8642	0.520018	1.25712	0.432837	0.941383	0.197204	0.201737	0.44078	0.696097	0.123417	0.744767	0.833964	-0.338944	0.360033	0.524282	-0.417264	0.148042	0.258914	-0.215527	0.259939	0.354865
128	beta-hydroxyisovalerate	Amino Acid	NA	1	0.8993	0.6069	0.9734	0.9401	1.0538	0.7002	2.1523	0.4528	0.771	0.864	1.0317	0.7997	1.2845	0.5761	1	0.8635	1.5045	1.1523	1.5336	1.4403	1.1845	1.8304	0.88394	0.159385	0.999017	0.598486	0.925917	0.239774	1.44093	0.250352	0.0669339	0.737119	0.885642	0.528423	0.141065	0.305989	0.17656	0.66749	0.785621	0.638049	0.00455683	0.0296216	0.704983	0.00177848	0.015136
129	beta-hydroxyisovaleroylcarnitine	Amino Acid	0.7035	0.9867	1.0565	1.0896	0.8785	2.4037	1.1628	0.7719	0.8713	1.1811	0.81	0.6421	1.028	1.1245	0.9069	0.9493	0.9758	1.0372	0.966	0.9339	0.6868	0.6384	0.7388	1.1856	1.18642	0.612526	0.906533	0.218939	1.00362	0.0766986	0.85825	0.208081	-0.241402	0.499806	0.730192	-0.0789621	0.703617	0.804416	-0.388179	0.330894	0.502119	-0.225738	0.156872	0.273173	-0.467141	0.259376	0.354865
130	betaine	Amino Acid	0.7085	0.7802	0.8685	0.9343	0.8559	1.4134	1.0192	1.3532	1.1005	1.9663	1.3002	1.6603	0.989	0.915	0.8876	1.1727	1.141	0.9034	1.0156	1.7357	0.9576	1.011	1.4924	1.0424	0.9268	0.250762	1.39995	0.356458	1.00145	0.125702	1.20912	0.324128	0.11176	0.534292	0.748424	-0.211422	0.355016	0.520135	0.595045	0.0261371	0.0920821	0.271863	0.190227	0.317829	0.383624	0.124327	0.204653
131	betaine aldehyde	Amino Acid	0.8588	0.68	1.171	1.5461	1.9392	1.0171	0.8908	0.5491	0.9115	1.2938	1.3359	0.3368	1.281	1.1269	2.7336	1.5396	0.9281	1.4767	0.657	1.0649	0.7092	1.0899	1.0719	0.9829	1.20203	0.466323	0.886317	0.396108	1.51432	0.638261	0.9293	0.194925	0.33319	0.358063	0.639028	0.0683222	0.818068	0.878506	-0.439583	0.235645	0.407023	-0.704451	0.0759725	0.1622	-0.371261	0.22961	0.323395
132	biopterin	Cofactors and Vitamins	NA	1.1081	0.9538	NA	NA	0.2922	1.0054	0.7509	0.8793	0.6313	0.5074	1.4423	NA	0.6697	0.644	NA	1.1754	0.7238	1	1.0316	1.3677	NA	0.579	0.2966	0.7847	0.433439	0.869433	0.331236	0.803225	0.250336	0.85498	0.419243	0.033663	0.951377	0.974352	-0.0241847	0.95176	0.983163	0.147934	0.783941	0.876587	0.0900865	0.82536	0.877488	0.123749	0.832654	0.860624
133	butyrylcarnitine	Lipid	0.5663	0.9249	0.7963	0.8635	0.6832	2.1545	1.3357	1.1571	1.2418	0.9928	1.4514	1.4519	1.0082	0.9026	0.8253	1.0072	1.2011	1.1453	2.1693	1.9192	1.4427	1.2381	1.2401	2.6485	0.998117	0.580874	1.27178	0.179261	1.01495	0.14166	1.77632	0.569923	0.0241283	0.947418	0.974352	0.482036	0.0842156	0.248375	0.349573	0.312787	0.484947	0.80748	0.0210012	0.066285	0.831608	0.0411785	0.0908232
134	butyrylglycine	Lipid	0.5555	1.1381	0.5278	1.0926	0.5985	1.1156	0.9211	0.4916	0.3619	0.3668	0.984	2.3527	0.3737	0.158	0.3282	NA	0.5712	0.1005	1.5017	0.458	0.1801	0.5039	0.2349	0.2464	0.838017	0.305068	0.913017	0.755972	0.30632	0.186776	0.520833	0.497897	-1.45194	0.00700248	0.158154	-0.809819	0.317303	0.48733	0.123662	0.828534	0.893473	0.765782	0.363429	0.501111	-0.686157	0.218772	0.312081
135	C-glycosyltryptophan	Amino Acid	0.5256	0.7183	0.862	0.6618	0.801	0.7621	1.0375	1.0551	0.996	0.9564	0.8923	1.2078	0.7247	1.0155	0.6874	1.1502	0.9763	0.6534	1.2592	1.4515	1.3006	0.7264	1.3276	1.1258	0.7218	0.118033	1.02418	0.10736	0.867917	0.206071	1.19852	0.254145	0.265957	0.170386	0.47954	0.226776	0.167299	0.342165	0.504803	0.000940864	0.0178764	0.465622	0.0337619	0.0903299	0.731579	0.00412435	0.0249961
136	carnitine	Lipid	0.7592	1.2299	0.9237	0.8709	1.0164	0.957	1.0314	1.0585	0.9955	1.1315	1.3433	1.0045	1.0941	1.2221	1.0563	1.4736	1.4554	1.5621	1.3119	1.2573	1.0196	1.0534	1.1804	1.4757	0.959517	0.1585	1.09412	0.13149	1.3106	0.214551	1.21638	0.170073	0.449848	0.0101252	0.161062	0.152831	0.19563	0.368617	0.189387	0.141512	0.27678	-0.107629	0.419968	0.552661	0.342218	0.0221595	0.0583144
137	carnosine	Peptide	0.2325	0.5657	0.3706	0.5468	1	0.3197	0.1553	0.3332	0.3214	0.1613	0.4736	0.2456	0.8121	0.7371	0.5155	1.0354	0.8111	0.3424	0.747	0.1812	0.1866	0.3544	0.3384	0.2661	0.505883	0.27463	0.281733	0.12069	0.708933	0.245038	0.345617	0.209704	0.486845	0.206737	0.503185	0.294843	0.535944	0.676356	-0.844474	0.11075	0.230716	-1.03648	0.0205737	0.0654469	-0.549632	0.284186	0.381458
138	choline	Lipid	1	0.9033	0.9386	1.1138	1.3614	1.0355	0.8182	0.6732	0.7241	0.7208	1.0572	0.7307	1.0962	0.9537	1.1125	0.9489	0.9555	1.0287	0.7953	0.9386	0.6695	1	0.8407	0.9713	1.05877	0.165663	0.787367	0.140314	1.01592	0.0747656	0.869233	0.125302	-0.0596026	0.581809	0.7875	0.142708	0.311799	0.480691	-0.427277	0.0123648	0.0594403	-0.224967	0.0386097	0.0987236	-0.284569	0.0513082	0.108017
139	choline phosphate	Lipid	0.7308	0.9365	0.7491	0.9213	1.0871	1.2587	0.5927	0.5833	0.9877	0.6047	1.0291	1.0602	1.013	1.1279	0.9405	0.987	0.7585	1.0177	0.7608	0.9399	0.9002	1.0837	0.9042	1.0754	0.94725	0.201724	0.809617	0.237883	0.9741	0.12235	0.944033	0.121543	0.0403247	0.787292	0.901903	0.221599	0.255255	0.415555	-0.226506	0.305777	0.480335	-0.0452321	0.678395	0.754898	-0.00490743	0.97411	0.979005
140	cis-4-decenoyl carnitine	Lipid	0.4253	0.7619	0.4979	0.7988	0.2697	1.3979	1.0867	0.7063	0.3276	1.4238	0.6931	1.7304	1.1059	1.1474	NA	2.5095	2.5257	2.0821	0.9191	1.0909	1.5609	0.7801	1.1833	0.849	0.691917	0.400432	0.99465	0.520193	1.87412	0.705302	1.06388	0.286247	1.43754	0.0155204	0.168627	0.0970791	0.782632	0.856267	0.523591	0.286687	0.463125	-0.816873	0.0600062	0.135331	0.62067	0.0969987	0.175058
141	citrate	Energy	1.1795	1.7293	1.5682	1.1942	1.4988	1.6766	1.7009	2.2216	2.0166	1.9756	1.082	2.0731	1.5803	1.3353	1.0036	1.4105	1.697	1.7118	1.551	1.8459	2.0186	1.004	1.806	1.8007	1.47443	0.236952	1.84497	0.410681	1.45642	0.268428	1.67103	0.359375	-0.0177374	0.904384	0.951734	-0.142854	0.453369	0.608981	0.323434	0.0919405	0.207466	0.198317	0.270491	0.402091	0.18058	0.293337	0.392425
142	citrulline	Amino Acid	0.9728	0.9426	1.0409	0.9364	1.7733	1.235	1.0272	0.5095	0.9104	0.912	1.1669	1.1631	1.7139	1.4997	1.2094	2.2519	1.7757	1.4808	1.9462	1.5479	1.3182	1.5785	1.6482	1.9465	1.15017	0.32486	0.948183	0.243084	1.65523	0.354217	1.66425	0.244973	0.525192	0.0278502	0.203559	0.811634	0.000476193	0.0530334	-0.278605	0.252834	0.4307	0.00783756	0.960234	0.967418	0.533029	0.0123465	0.0442302
143	coenzyme A	Cofactors and Vitamins	1	NA	1.511	0.294	0.3203	1.2442	0.3512	1.0687	NA	1.8914	NA	1.781	1.3057	NA	NA	NA	1.6459	0.9221	NA	1	NA	0.5153	1.7193	2.5211	0.8739	0.548105	1.27307	0.714595	1.29123	0.362117	1.43893	0.874729	0.56321	0.244361	0.540725	0.176674	0.779287	0.854905	0.542777	0.395107	0.551565	0.156242	0.775128	0.832851	0.719451	0.312677	0.414141
144	creatine	Amino Acid	0.7897	0.9228	0.8653	0.8812	0.9629	0.9844	0.6719	0.5823	0.6533	0.5966	0.7139	0.6854	0.9839	1.2562	1.0156	1.2648	1.1706	0.9319	1.0161	0.8175	0.6753	0.7021	0.854	0.9236	0.90105	0.071157	0.650567	0.0514972	1.10383	0.14513	0.831433	0.129927	0.292843	0.0171588	0.172446	0.353904	0.0172227	0.116827	-0.46991	6.05172e-05	0.0075489	-0.40885	0.00660183	0.0342438	-0.116007	0.283941	0.381458
145	creatine phosphate	Amino Acid	3.0521	2.4021	4.4813	2.2077	1.4451	3.424	0.9211	1.6361	1	2.0435	1.1172	1.2683	1.4071	3.4342	0.5368	2.6705	2.864	1.7959	1.0616	0.9855	1.1682	0.9375	1.4827	1.2687	2.83538	1.05991	1.33103	0.430805	2.11808	1.06803	1.1507	0.202553	-0.420784	0.27002	0.545468	-0.210035	0.383887	0.542506	-1.091	0.0158443	0.0687162	-0.880248	0.0774867	0.1622	-1.30103	0.0107831	0.0420455
146	creatinine	Amino Acid	0.6533	0.9603	1.1496	0.7378	1.0071	0.731	0.4347	0.4244	0.7112	0.5868	0.5919	1.6709	0.6524	1.151	0.6403	1.1592	0.9929	0.7977	0.7727	0.4703	0.5383	0.6059	0.6275	0.6014	0.873183	0.194331	0.73665	0.470224	0.898917	0.235807	0.602683	0.101197	0.0419028	0.840856	0.916054	-0.289579	0.522946	0.667207	-0.245305	0.533032	0.683858	-0.576787	0.0263513	0.0752409	-0.534884	0.0176781	0.0498738
147	cyclo(his-pro)	Peptide	1	2.3206	1.4052	1.4472	1.8115	4.8356	0.0638	0.3463	0.4032	0.1552	0.0916	0.5948	2.9811	5.0421	2.7203	2.2459	1.1675	2.4307	0.058	0.3154	0.1929	0.0978	0.3069	0.1704	2.13668	1.39472	0.275817	0.208029	2.7646	1.27805	0.190233	0.105554	0.371698	0.43526	0.694344	-0.53594	0.397078	0.555363	-2.95359	0.0217467	0.0834319	-3.86123	0.00424885	0.0286089	-3.48953	0.0187321	0.0520335
148	cys-gly, oxidized	Amino Acid	NA	1.0234	NA	0.3989	0.5402	0.4741	1.1773	8.8087	1.8214	6.2327	1.4464	0.7203	0.8227	1.4036	0.9766	2.6297	NA	1.0609	8.6311	2.1216	3.9385	0.5213	1.5771	1.1045	0.60915	0.282135	3.3678	3.33772	1.3787	0.730999	2.98235	3.00404	1.17844	0.0791841	0.328811	-0.175357	0.837736	0.895109	2.46694	0.0989763	0.21232	1.11314	0.255629	0.386794	2.29158	0.111095	0.192146
149	cystathionine	Amino Acid	2.3694	5.3137	3.5258	2.2313	3.4435	2.1348	2.0151	1.6874	2.7844	1	3.3697	3.4721	2.2212	3.055	3.8368	1.6266	2.0847	5.2928	1.4229	6.4957	4.7869	4.6305	2.2398	6.3051	3.16975	1.21578	2.38812	0.985148	3.01952	1.36297	4.31348	2.08369	-0.0700514	0.844411	0.917441	0.85298	0.0792493	0.240705	-0.408496	0.250345	0.428702	0.514536	0.236296	0.367167	0.444484	0.278793	0.376871
150	cysteine	Amino Acid	1.0737	0.7239	1.217	1.0288	2.4176	1.1989	2.752	2.7922	1.9314	2.0901	0.9621	3.9692	2.38	0.6059	0.7748	0.6696	2.3082	1.4455	0.8836	5.9215	2.6579	2.5319	3.8944	8.7329	1.27665	0.586433	2.41617	1.0121	1.364	0.816636	4.1037	2.81807	0.0954806	0.836174	0.915918	0.764205	0.214645	0.383161	0.920357	0.0440497	0.126445	1.58908	0.0634104	0.139227	1.68456	0.0571977	0.117933
151	cysteine-glutathione disulfide	Amino Acid	0.5321	1.5361	0.9195	1.0234	1.2654	1.3688	1.1232	0.3071	1.2071	0.72	1.7367	0.6515	0.9766	1.4972	1.0411	1.5678	0.9196	1.6274	2.633	1.2817	1.4718	1.4538	1.3765	1.4753	1.10755	0.360669	0.9576	0.503978	1.27162	0.325356	1.61535	0.504044	0.199292	0.427532	0.690367	0.754352	0.047338	0.177656	-0.209877	0.567902	0.708164	0.345183	0.195742	0.321374	0.544475	0.0755101	0.150269
152	cysteinylglycine	Amino Acid	1.5422	1.4154	2.2406	1.4015	2.4398	1.6801	1.9417	3.2763	1.8042	2.215	0.7975	3.0756	2.8338	1.1503	0.8039	1.2571	2.8874	1.6806	1.1804	2.618	1.7918	1.5541	2.0731	3.5744	1.7866	0.444961	2.18505	0.907123	1.76885	0.890919	2.13197	0.857372	-0.014405	0.966339	0.983464	-0.0354814	0.919098	0.956708	0.29045	0.365066	0.527759	0.269373	0.488416	0.612795	0.254968	0.408279	0.515623
153	cystine	Amino Acid	0.2962	0.3658	0.148	1.0107	1.2915	0.2388	1.667	0.5727	1.0417	0.5896	3.8751	0.342	0.7114	0.3354	2.756	0.475	0.2165	0.7768	1.8273	1.5187	0.9814	3.8906	1.0203	1.0186	0.5585	0.472954	1.34802	1.3244	0.878517	0.944382	1.70948	1.1216	0.653512	0.480994	0.72149	0.342722	0.621297	0.75035	1.27121	0.216304	0.3802	0.960419	0.19607	0.321374	1.61393	0.0551849	0.114968
154	cytidine	Nucleotide	0.5113	0.5191	0.5009	0.6	0.7389	0.6783	1.9935	0.96	1.4431	1.0886	1.9513	1.291	0.8154	0.4635	0.9828	0.7239	0.9114	0.5729	2.5813	2.7122	1.7187	2.2317	1.8686	2.6773	0.591417	0.0992123	1.45458	0.43419	0.744983	0.199249	2.2983	0.428966	0.333033	0.132914	0.426758	0.659961	0.00693344	0.0999611	1.29836	0.0039507	0.0337055	1.62529	8.39155e-05	0.00450515	1.95832	0.000124545	0.00447632
155	cytidine 2',3'-cyclic monophosphate	Nucleotide	0.6114	0.4163	0.2698	1.1816	1	1.7811	NA	NA	0.1793	NA	NA	NA	1.54	1	0.7639	0.3524	0.2132	0.4185	NA	NA	NA	0.069	NA	NA	0.8767	0.561567	0.1793	NA	0.714667	0.497078	0.069	#DIV/0!	-0.294813	0.608363	0.807135	-1.37771	NA	NA	-2.28971	NA	NA	-3.3726	NA	NA	-3.66741	NA	NA
156	cytidine 3'-monophosphate (3'-CMP)	Nucleotide	0.0538	0.04	0.0266	0.0956	0.0731	0.1173	1.708	0.456	2.0189	1.277	0.7905	1.6347	0.2156	0.071	0.1321	0.0432	0.0186	0.0212	0.4004	2.2002	1.032	1.3957	0.7827	0.5759	0.0677333	0.0344018	1.31418	0.594399	0.0836167	0.0770531	1.06448	0.657227	0.303925	0.658902	0.843563	-0.304013	0.505912	0.655753	4.27816	0.00361258	0.033384	3.67022	0.0143535	0.053966	3.97414	0.0137217	0.0450981
157	cytidine 5'-diphosphocholine	Lipid	0.6103	0.9804	0.774	1	1.1254	1.1241	1.1809	0.554	1.3569	0.8314	1.7871	1.3661	0.9714	0.8109	1.0469	1.2733	1.2711	1.1979	2.4932	2.2855	1.6269	2.1088	1.6452	2.0987	0.9357	0.204766	1.1794	0.435406	1.09525	0.185307	2.04305	0.346497	0.227142	0.187696	0.483679	0.792671	0.0037977	0.0954754	0.333935	0.254116	0.4307	0.899464	0.000426552	0.00829857	1.12661	0.00013751	0.00447632
158	cytidine 5'-monophosphate (5'-CMP)	Nucleotide	0.9401	1.9018	1.7721	1.358	1.9682	1.9651	1.4707	0.8808	1.4028	1.0599	1.4012	1.1459	1.5655	1.7029	1.4865	1.7095	1.9873	1.8146	2.1451	2.0011	1.588	1.4865	1.6871	2.2806	1.65088	0.41667	1.22688	0.234519	1.71105	0.178165	1.86473	0.322906	0.0516437	0.754835	0.889161	0.603971	0.00344357	0.0934355	-0.42824	0.0621247	0.158896	0.124087	0.338042	0.474198	0.175731	0.345224	0.448534
159	cytidine 5'-monophospho-N-acetylneuraminic acid	Carbohydrate	0.9491	2.8219	2.289	1.5078	2.4663	2.7624	1.0509	0.4997	1.3034	0.6224	1.1783	1.1694	2.0116	2.3626	2.2787	1.8986	2.389	2.8907	1.997	2.5087	1.4845	1.4098	1.4552	2.9057	2.13275	0.748151	0.970683	0.329501	2.3052	0.347952	1.96015	0.629354	0.112177	0.624292	0.815354	1.01389	0.0100376	0.107457	-1.13564	0.0105513	0.0565325	-0.233928	0.274523	0.404771	-0.121751	0.67486	0.745702
160	cytidine-5'-diphosphoethanolamine	Lipid	0.6571	0.958	0.9616	0.8635	1.089	1.1427	1.1769	0.6283	1.153	0.9393	1.5312	1.0384	0.8075	0.9063	0.7713	1.2897	1.4172	1.1688	2.1659	1.8203	1.3809	1.8017	1.4657	2.0683	0.945317	0.173086	1.07785	0.297937	1.06013	0.269414	1.7838	0.313723	0.165376	0.403866	0.676285	0.726797	0.00254485	0.0923644	0.189287	0.373583	0.534264	0.750708	0.0016792	0.0157767	0.916084	0.000483742	0.00666193
161	decanoylcarnitine	Lipid	0.6652	0.8588	0.8088	0.9635	0.6181	1.913	0.9242	1.0153	0.8354	1.2365	0.9066	1.2989	0.8616	1.0962	0.7997	1.9521	1.6954	0.9847	1.3352	1.0661	1.114	0.6288	1.0561	1.02	0.971233	0.478408	1.03615	0.18933	1.23162	0.476857	1.0367	0.229338	0.342663	0.367304	0.647362	0.000765595	0.996478	0.996478	0.093343	0.766906	0.864394	-0.248555	0.396092	0.531632	0.0941086	0.77102	0.813741
162	dehydroascorbate	Cofactors and Vitamins	0.42	0.6118	0.6537	0.7292	0.9108	0.982	0.677	0.5757	0.54	0.7525	0.3091	0.947	1.0607	1.018	0.4969	0.5769	0.9457	0.5155	0.4976	1.302	0.5592	0.5369	0.9034	1.0398	0.717917	0.205529	0.63355	0.215246	0.76895	0.265901	0.806483	0.328207	0.0990734	0.718168	0.880193	0.348186	0.309715	0.480691	-0.180358	0.50329	0.662748	0.0687549	0.832261	0.879021	0.167828	0.589959	0.670408
163	deoxycarnitine	Lipid	0.6196	1.007	1.0195	1.2452	1.0939	1.3658	0.906	0.9223	0.9962	1.0942	1.1352	1.1271	0.8635	1.0283	0.7709	1.0546	1.2231	1.1525	1.5611	1.3381	1.0038	1.1793	1.2334	1.7903	1.0585	0.255871	1.03017	0.102698	1.01548	0.171168	1.351	0.28325	-0.0598547	0.740238	0.885642	0.39115	0.0384958	0.156844	-0.0391435	0.808948	0.886731	0.411861	0.0371546	0.0956079	0.352006	0.0902656	0.170312
164	dihomo-linoleate (20:2n6)	Lipid	0.2277	0.2477	0.514	0.5504	0.8482	0.6296	2.4232	0.9134	1.6861	0.9772	0.6672	0.4	0.782	1.0135	3.5794	1.391	1.0228	0.991	2.1434	2.1343	5.8919	0.741	2.8354	6.3976	0.502933	0.23602	1.17785	0.746354	1.46328	1.05515	3.35727	2.26955	1.54077	0.0766165	0.327658	1.51113	0.0663502	0.214322	1.22772	0.0792351	0.18707	1.19808	0.105814	0.201646	2.73885	0.0272017	0.0675819
165	dihomo-linolenate (20:3n3 or n6)	Lipid	0.1823	0.2306	0.3265	0.5526	0.9401	0.4094	2.8484	1.5847	3.1989	1.6054	1.131	0.9806	0.5018	0.5832	1.805	0.7628	0.616	0.5472	2.9576	2.9048	6.9794	0.7381	3.4872	4.3008	0.44025	0.278156	1.8915	0.9175	0.802667	0.49901	3.56132	2.04947	0.866478	0.159613	0.461035	0.91288	0.111767	0.282541	2.10314	0.0102671	0.0565325	2.14954	0.0204315	0.0654469	3.01602	0.0131705	0.045018
166	dihydrobiopterin	Cofactors and Vitamins	NA	0.7705	0.7118	NA	0.6686	NA	1.2076	NA	0.5043	0.7437	NA	1.5048	NA	NA	NA	0.4539	1.1695	NA	0.8069	2.017	0.825	0.7339	0.9788	1.0427	0.716967	0.0511461	0.9901	0.450532	0.8117	0.506006	1.06738	0.479174	0.179041	0.835307	0.915918	0.108432	0.803184	0.869404	0.465668	0.312945	0.484947	0.39506	0.605925	0.707497	0.5741	0.134219	0.216641
167	dimethylarginine (SDMA + ADMA)	Amino Acid	0.3965	0.8796	0.6732	0.6221	0.8714	0.5489	1.55	0.6851	1.4179	1.049	2.4997	1.9627	0.5399	0.5541	0.5407	0.6521	0.7597	0.5812	2.5707	4.1413	1.7971	2.1976	1.6084	1.9793	0.665283	0.187687	1.5274	0.645862	0.604617	0.0868094	2.3824	0.923848	-0.137948	0.495515	0.730192	0.641338	0.0963309	0.264915	1.19904	0.0208196	0.082801	1.97832	0.00513636	0.0310319	1.84037	0.00548735	0.028236
168	docosadienoate (22:2n6)	Lipid	0.158	0.199	0.4003	0.4166	0.6222	0.4329	1.9549	0.9198	1.4856	1.0017	0.6858	0.3997	0.6007	0.7396	1.7326	0.9983	0.7544	0.6551	1.8552	2.1514	3.9626	0.7907	3.43	4.3303	0.3715	0.17019	1.07458	0.5621	0.91345	0.423859	2.75337	1.37317	1.29796	0.0244429	0.190176	1.35742	0.0291949	0.141456	1.53234	0.0266779	0.0920821	1.5918	0.0204204	0.0654469	2.88976	0.00781854	0.0355388
169	docosahexaenoate (DHA; 22:6n3)	Lipid	0.1508	0.1192	0.1459	0.4698	0.7577	0.176	2.7892	1.0419	2.4062	2.0867	1.2625	1.0173	0.6014	0.3345	0.9827	0.7745	0.5069	0.3135	1.6295	1.8756	3.8641	1.124	4.3088	2.0384	0.303233	0.25781	1.7673	0.761317	0.585583	0.259578	2.4734	1.29479	0.949446	0.088002	0.350265	0.484949	0.282426	0.452548	2.54305	0.0040548	0.0337055	2.07855	0.015201	0.0553261	3.028	0.00860028	0.0366555
170	docosapentaenoate (n3 DPA; 22:5n3)	Lipid	0.2058	0.2983	0.4261	0.6005	1.0202	0.5958	2.0254	1.8494	2.4739	1.2567	1.0167	0.9166	0.5237	0.9716	2.5472	0.9833	0.6746	0.7484	2.3463	2.2895	5.6418	0.7173	2.7686	3.8887	0.52445	0.289481	1.58978	0.621509	1.0748	0.742616	2.94203	1.67004	1.03519	0.138006	0.426758	0.887983	0.109639	0.280218	1.59995	0.00653526	0.0427471	1.45275	0.0413054	0.104296	2.48794	0.0158175	0.0470655
171	docosapentaenoate (n6 DPA; 22:5n6)	Lipid	0.1795	0.1786	0.2773	0.4589	0.8544	0.3582	3.2455	2.8942	4.078	2.2585	1.0109	1.101	0.3795	0.4954	1.3754	0.6265	0.4825	0.536	2.2611	2.6683	6.6449	0.8354	4.4535	4.6254	0.384483	0.254144	2.43135	1.21704	0.649217	0.364658	3.58143	2.06654	0.755779	0.178848	0.47954	0.558779	0.273531	0.441774	2.66076	0.00841751	0.0486752	2.46377	0.0170762	0.0599894	3.21954	0.0124414	0.0442302
172	docosatrienoate (22:3n3)	Lipid	NA	0.3035	0.3907	NA	0.6275	NA	2.0741	1.2117	2.8496	1	0.8209	0.7771	NA	0.6859	1.8554	0.6142	0.3272	0.7001	1.4453	2.4386	6.5693	0.5439	NA	5.3755	0.440567	0.167657	1.45557	0.83139	0.83656	0.589119	3.27452	2.58702	0.925109	0.217694	0.505856	1.1697	0.195539	0.368617	1.72415	0.0295946	0.0975888	1.96874	0.10255	0.199113	2.89385	0.0702628	0.143394
173	eicosapentaenoate (EPA; 20:5n3)	Lipid	0.4343	0.3895	0.3695	0.809	1.1091	0.6158	1.0645	0.4852	0.9683	0.7426	1.1126	0.5132	0.5934	0.4809	1.126	0.7509	0.5305	0.4524	0.9967	0.8661	0.8922	0.5368	1.0033	0.8818	0.6212	0.291655	0.8144	0.275466	0.655683	0.253648	0.862817	0.170401	0.0779414	0.831495	0.915784	0.0833165	0.723378	0.820703	0.39068	0.265537	0.443302	0.396055	0.13217	0.237318	0.473996	0.117586	0.197624
174	eicosenoate (20:1)	Lipid	0.213	0.3884	0.4862	0.6428	1.2214	0.7545	2.0706	0.9911	1.5169	0.7484	0.9581	0.407	0.9776	1.0941	3.1147	1.4259	1.0224	0.8689	1.6657	1.6329	3.4245	0.585	1.8588	3.5514	0.617717	0.351412	1.11535	0.591663	1.41727	0.852728	2.11972	1.15054	1.19809	0.073415	0.320792	0.926375	0.0963326	0.264915	0.852479	0.11382	0.234094	0.58076	0.259515	0.389755	1.77885	0.0226339	0.0587892
175	ergothioneine	Xenobiotics	0.2214	0.7134	0.3775	0.7736	0.5328	1.1559	0.4615	0.5867	0.4622	0.9511	0.3024	1.2063	1.5278	1.4259	0.4897	1.2398	0.4371	0.4095	0.2792	0.5194	0.3812	0.2176	0.7884	0.3816	0.6291	0.32994	0.6617	0.344947	0.921633	0.530391	0.4279	0.204448	0.550904	0.283066	0.557396	-0.628904	0.190511	0.368617	0.0728879	0.870483	0.915888	-1.10692	0.0742403	0.160391	-0.556016	0.238443	0.330024
176	erucate (22:1n9)	Lipid	0.2445	0.448	0.6447	0.6915	1	0.3763	1.8438	1.0412	1.3531	0.8287	0.8081	0.5706	0.7422	0.6524	1.4826	1.038	1.1213	0.5915	1.2672	0.9588	3.5363	0.6719	2.1473	2.5075	0.5675	0.269651	1.07425	0.459533	0.938	0.340633	1.84817	1.085	0.724968	0.0646872	0.317125	0.782765	0.153347	0.32338	0.920637	0.0478843	0.131853	0.978435	0.0978263	0.193734	1.7034	0.0332146	0.0790824
177	erythritol	Xenobiotics	NA	0.6454	0.6368	0.398	0.5912	0.5152	0.5145	0.2075	0.6836	NA	0.2807	1.3682	0.358	0.3325	0.281	0.5778	0.4643	0.21	1.0459	0.502	0.3747	0.2898	0.2605	1.0861	0.55732	0.102932	0.6109	0.463639	0.3706	0.132017	0.593167	0.375949	-0.588643	0.0272093	0.202558	-0.0424987	0.94694	0.980674	0.13243	0.812203	0.887654	0.678575	0.218647	0.347769	0.0899316	0.83055	0.860624
178	erythronate*	Carbohydrate	0.5254	0.9026	0.8029	0.8334	0.9915	0.8643	0.7753	0.3861	1.0043	0.554	0.7219	1.2753	0.9314	0.9261	0.6536	1.0085	1.0259	0.5333	1.2207	1.0446	0.5876	0.7176	0.8218	0.9277	0.820017	0.158404	0.78615	0.317816	0.846467	0.203606	0.886667	0.228227	0.0458	0.807084	0.902977	0.173587	0.544691	0.684226	-0.0608486	0.82167	0.890887	0.0669386	0.7542	0.816881	0.112739	0.571352	0.651113
179	ethylmalonate	Amino Acid	0.3338	0.993	0.483	0.6498	0.6529	0.7775	0.8381	0.4343	1.007	0.5351	1.0824	1.3772	0.6007	0.6029	0.5847	0.6504	0.7379	0.456	1.8374	1.1992	0.6697	1.2273	0.8795	1.1352	0.648333	0.228809	0.879017	0.353173	0.605433	0.0920418	1.15805	0.396132	-0.0987676	0.683645	0.862266	0.397735	0.22716	0.389417	0.439155	0.213831	0.379194	0.935658	0.0178489	0.0621409	0.83689	0.0258686	0.06549
180	flavin adenine dinucleotide (FAD)	Cofactors and Vitamins	0.7372	1.0126	1.0023	0.9562	1.3623	1.7799	0.8988	0.4227	0.6757	0.7857	0.8981	0.7468	1.2286	1.118	0.9158	1.0438	1.1654	1.0755	1.3117	1.0856	1.1071	1.6133	1.1589	1.0609	1.14175	0.371509	0.737967	0.177278	1.09118	0.108038	1.22292	0.211139	-0.0653533	0.760005	0.889161	0.728699	0.00164874	0.0838796	-0.629619	0.046481	0.130605	0.164433	0.213395	0.342109	0.0990793	0.654256	0.724937
181	flavin mononucleotide (FMN)	Cofactors and Vitamins	NA	1.0794	1.1734	0.6858	1.1497	1.6809	0.7777	1.145	0.5476	0.7331	1.1869	1.2503	1.7353	0.8757	1.6793	0.793	1.08	0.9105	2.4329	3.2565	1.1887	1.5456	1.9941	6.2996	1.15384	0.35454	0.9401	0.290654	1.17897	0.420155	2.78623	1.86593	0.0310797	0.916699	0.957177	1.56743	0.0596998	0.200808	-0.295557	0.312774	0.484947	1.24079	0.0894573	0.183021	1.27187	0.0855767	0.165366
182	fructose	Carbohydrate	0.9132	0.5923	0.7979	1.0102	0.3857	0.8397	0.4044	0.4213	0.6118	0.432	0.4673	0.4209	0.4985	0.8366	0.2388	0.4919	0.587	0.3447	2.469	1.0283	0.704	0.9898	0.6854	3.5935	0.7565	0.228914	0.459617	0.0774565	0.499583	0.206533	1.57833	1.18869	-0.598615	0.0688101	0.319064	1.7799	0.0692947	0.22207	-0.718909	0.0231088	0.0878133	1.6596	0.0769973	0.1622	1.06099	0.153158	0.237453
183	fructose-6-phosphate	Carbohydrate	0.3984	1.4038	1	0.8019	0.9891	1.1389	0.7885	0.3443	0.5758	0.5096	0.3431	0.5982	1.1249	1.3197	1.3504	1.1099	1.1584	0.7952	1.2318	0.9878	0.9462	0.5067	0.7473	0.9642	0.95535	0.338133	0.526583	0.169312	1.14308	0.198425	0.897333	0.24577	0.258829	0.274248	0.550638	0.768982	0.0141789	0.113153	-0.859368	0.026068	0.0920821	-0.349215	0.0871142	0.181413	-0.0903854	0.741573	0.795252
184	fumarate	Energy	0.4403	0.7852	0.5857	0.8583	1.0866	1.1708	1.2767	0.3795	0.8674	0.4559	1.2715	0.7407	1.1429	0.873	1.2654	0.975	1.025	0.917	2.0487	1.9089	1.2326	1.5461	1.0346	2.2269	0.82115	0.28138	0.83195	0.386449	1.03305	0.147358	1.6663	0.473486	0.331192	0.143119	0.43881	1.00208	0.00785264	0.102677	0.018851	0.957059	0.97167	0.689738	0.0205595	0.0654469	1.02093	0.00538358	0.028236
185	galactitol (dulcitol)	Carbohydrate	0.4377	0.7101	NA	NA	NA	0.7097	1.0986	0.7088	NA	1.052	0.6844	1	0.9011	NA	0.5159	0.9653	NA	0.5212	NA	1.0115	0.9673	0.6084	1.0347	NA	0.619167	0.157155	0.90876	0.196979	0.725875	0.240838	0.905475	0.200014	0.229393	0.51091	0.734112	-0.00522453	0.981073	0.988358	0.553572	0.0683852	0.16843	0.318954	0.296312	0.424503	0.548347	0.0880861	0.167783
186	gamma-glutamylalanine	Peptide	0.9376	1.789	1.3227	1.3736	2.3308	1.0579	0.6456	0.3998	0.8695	0.9925	1.7189	0.8717	1.849	1.3451	1.3538	1.7723	1.4471	1.1224	2.8413	2.2012	1.1261	2.685	2.3548	3.3067	1.4686	0.515168	0.916333	0.445916	1.48162	0.27737	2.41918	0.743001	0.0127307	0.957933	0.977384	1.40058	0.00266165	0.0923644	-0.680497	0.075779	0.184365	0.707348	0.0256988	0.0749346	0.720079	0.0301714	0.0731427
187	gamma-glutamylcysteine	Peptide	1.0523	0.3334	1.3244	0.7192	2.4841	1.2328	0.7662	1.5626	0.4347	0.9983	NA	3.0948	3.3084	0.2062	0.2735	0.2501	3.4917	0.8867	NA	5.391	1	2.2406	4.0193	11.6156	1.19103	0.730611	1.37132	1.04756	1.40277	1.56825	4.8533	4.13484	0.236061	0.772967	0.898071	1.8234	0.133829	0.300931	0.203351	0.754977	0.855784	1.79069	0.138612	0.245882	2.02675	0.1187	0.198662
188	gamma-glutamylglutamate	Peptide	0.7486	1.3778	0.8748	1.2963	1.8806	1.0432	1.2127	0.5614	1.1742	1.1611	3.1201	1.232	2.0761	0.9911	1.5115	1.7919	1.5691	1.0089	4.7116	3.1996	1.7856	4.1915	3.6296	4.8725	1.20355	0.409422	1.41025	0.875526	1.49143	0.429353	3.73173	1.14489	0.309403	0.262114	0.543635	1.40389	0.00312994	0.0923644	0.228655	0.616364	0.747506	1.32315	0.0035748	0.0272494	1.63255	0.0019739	0.0158045
189	gamma-glutamylglutamine	Peptide	1.2337	2.8122	2.3837	1.7122	3.0397	2.1427	0.4766	0.5803	0.9262	0.8072	1.1999	0.6774	2.2346	2.2722	2.562	1.8485	1.4953	1.3382	2.2874	2.4676	1.0192	1.1533	1.3252	1.8848	2.2207	0.67617	0.777933	0.261099	1.95847	0.479641	1.68958	0.611652	-0.18129	0.458284	0.708577	1.11895	0.0127567	0.108166	-1.5133	0.00226205	0.0282049	-0.213057	0.417722	0.551502	-0.394347	0.184386	0.278319
190	gamma-glutamylglycine	Peptide	1.172	1.2762	1.7987	1.9264	2.3743	1.2972	NA	0.2768	0.4249	NA	1.5846	0.477	1.1215	1.0366	2.5949	0.6015	1.1375	1.5698	1.152	2.1855	0.5796	1.9379	0.4604	2.5523	1.6408	0.47229	0.690825	0.601855	1.34363	0.686103	1.47795	0.873509	-0.28826	0.405214	0.676285	1.09721	0.130377	0.29688	-1.24801	0.0415237	0.122726	0.137458	0.773469	0.832851	-0.150802	0.698828	0.763746
191	gamma-glutamylleucine	Peptide	0.4757	0.5331	0.4604	0.9439	0.6814	0.4949	1.1089	0.4749	0.8441	0.8792	2.2924	0.7	0.9125	0.5022	0.7883	0.774	0.6705	0.4725	3.2622	3.1107	1.2019	1.9316	1.4506	2.8366	0.598233	0.187262	1.04992	0.643713	0.686667	0.172693	2.29893	0.88702	0.198902	0.415147	0.68118	1.13069	0.0207374	0.122321	0.811495	0.151315	0.287498	1.74328	0.00609684	0.0342091	1.94218	0.0047432	0.0267792
192	gamma-glutamylmethionine	Peptide	1.0761	1.6867	1.3645	1.2817	1.4252	1.0656	0.5533	0.4857	0.8243	1	1.1972	0.9333	1.1285	0.9687	1.1316	1.3024	1.4436	0.7418	2.2901	2.201	1.2868	1.8968	2.0405	2.7108	1.31663	0.233718	0.8323	0.27185	1.11943	0.246625	2.071	0.473391	-0.234085	0.185646	0.481481	1.31515	0.00054191	0.0530334	-0.661678	0.00812767	0.0477802	0.887559	0.00276447	0.0227928	0.653474	0.00934112	0.0377419
193	gamma-glutamylphenylalanine	Peptide	0.5797	NA	0.1265	0.4912	1	0.4038	2.573	0.2878	0.8361	0.818	4.3926	1	1.3229	0.3851	1.2798	0.8127	0.4036	0.2644	6.049	4.2441	1.5751	5.436	3.473	5.0489	0.52024	0.317466	1.65125	1.54961	0.74475	0.469387	4.30435	1.61384	0.517579	0.371873	0.647362	1.38224	0.0157336	0.113625	1.66631	0.136202	0.269032	2.53097	0.00221223	0.0194292	3.04855	0.00186343	0.0155286
194	gamma-glutamylthreonine*	Peptide	0.5398	1.0127	0.9873	0.7379	1.3763	0.9189	1.5375	0.6283	1.2316	0.8294	1.3385	0.9808	1.0061	0.4453	1.1178	0.5834	0.9939	0.762	2.4661	3.2165	1.5302	2.2841	1.9843	4.9693	0.928817	0.28234	1.09102	0.339133	0.818083	0.265812	2.74175	1.22592	-0.183146	0.50026	0.730192	1.32942	0.0201966	0.122283	0.232207	0.389778	0.549491	1.74478	0.0111971	0.046628	1.56163	0.0141634	0.0453259
195	gamma-glutamyltyrosine	Peptide	NA	0.6124	NA	0.1497	0.8608	NA	0.3313	NA	0.7775	NA	1.9776	0.9136	0.7985	0.4248	1.9299	0.6259	0.6619	0.7774	2.3591	4.6028	1.738	2.8091	2.141	6.842	0.540967	0.360892	1	0.697575	0.869733	0.536315	3.41533	1.95308	0.685033	0.31878	0.593284	1.77203	0.0287784	0.141456	0.886388	0.313575	0.484947	1.97338	0.0229258	0.0691196	2.65841	0.014391	0.0453259
196	gamma-glutamylvaline	Peptide	NA	0.594	0.467	0.5318	0.4856	NA	1	0.4895	0.8552	0.5282	1.2097	0.6033	0.5276	0.3291	0.4322	0.5779	0.6181	0.498	1.6177	1.9408	1	1.1215	0.7785	1.5649	0.5196	0.056589	0.780983	0.289036	0.49715	0.104438	1.33723	0.439826	-0.0637202	0.6727	0.855776	0.775888	0.0302261	0.14199	0.58789	0.0782828	0.187035	1.4275	0.00469253	0.0296216	1.36378	0.00570966	0.028236
197	gluconate	Xenobiotics	0.5014	1.0533	0.8069	0.7351	0.9213	1.2703	0.8081	0.3469	0.8788	0.413	0.2564	0.7574	1.4474	1.4309	1.1016	1.5047	1.3498	1.5805	0.7442	0.9215	0.7936	0.4832	0.7323	0.5585	0.881383	0.265984	0.576767	0.268202	1.40248	0.166295	0.70555	0.159787	0.670142	0.0032461	0.120245	0.290761	0.341329	0.50701	-0.611782	0.0764613	0.184897	-0.991163	2.32921e-05	0.00313668	-0.321021	0.201696	0.296612
198	glucosamine-6-phosphate	Carbohydrate	0.2947	1.1677	0.8503	0.646	0.9734	1.2188	0.6984	NA	0.5169	NA	0.3229	NA	1.1171	1.5718	2.6119	2.0651	0.7968	1.005	1.6199	0.8249	0.825	0.4411	0.542	0.591	0.858483	0.346905	0.512733	0.187785	1.52795	0.698893	0.807317	0.427133	0.831735	0.0719455	0.319064	0.654926	0.194521	0.368617	-0.743581	0.0951669	0.209788	-0.920391	0.0621434	0.137191	-0.0886555	0.824605	0.858964
199	glucose	Carbohydrate	0.6354	0.9543	0.4918	0.7113	0.6266	0.8341	0.9538	0.7777	9.4851	1.3188	0.4641	1.0938	1.9535	0.6478	0.61	1.0042	0.7699	0.491	2.1567	2.1682	1.85	0.7825	0.6765	0.6142	0.708917	0.164444	2.34888	3.50797	0.912733	0.538824	1.37468	0.759424	0.364577	0.410044	0.678344	-0.772876	0.533165	0.676007	1.72829	0.304253	0.47983	0.590834	0.255152	0.386794	0.955411	0.0851288	0.165299
200	glucose 6-phosphate	Carbohydrate	0.486	1.0202	0.6953	0.6324	0.964	0.944	1	0.3865	0.6702	0.2826	0.9042	0.4889	1.1202	0.921	1.0645	0.9534	1.0057	0.9027	1.5311	1.1198	1.3547	0.6896	0.199	1.2928	0.790317	0.215965	0.622067	0.287476	0.994583	0.0852579	1.03117	0.498013	0.331661	0.0709611	0.319064	0.729136	0.119563	0.286247	-0.345362	0.280408	0.460423	0.0521134	0.865818	0.899204	0.383775	0.314042	0.414577
201	glucuronate	Carbohydrate	0.6493	0.8216	1.9884	1.0573	0.8683	0.7235	0.7991	1.1404	1.0332	0.9415	0.2805	3.5523	0.857	0.588	0.4566	0.502	1.1617	0.4719	0.4144	0.9668	0.6707	0.3639	0.6786	0.558	1.01807	0.495353	1.29117	1.14785	0.672867	0.281574	0.608733	0.217814	-0.597439	0.176452	0.47954	-1.08479	0.20812	0.378147	0.342843	0.609632	0.741595	-0.14451	0.668973	0.754898	-0.74195	0.10715	0.187162
202	glutamate	Amino Acid	0.5606	0.7921	0.6374	0.8007	0.9742	0.8203	1.9167	1.0352	1.4558	1.2675	1.8561	1.2894	1.0652	0.7325	1.0264	0.9987	1.1148	0.9736	2.0745	2.6639	1.8791	2.2241	1.9362	2.5329	0.764217	0.146212	1.47012	0.349711	0.9852	0.133467	2.21845	0.320275	0.366435	0.0211875	0.18516	0.593621	0.00317715	0.0923644	0.943877	0.00291112	0.0305668	1.17106	6.90844e-05	0.00450515	1.5375	1.98568e-05	0.00264758
203	glutamate, gamma-methyl ester	Amino Acid	0.4135	0.7586	0.6629	0.628	0.9672	1.0335	1.3142	0.4584	1.2885	0.8066	1.3157	0.8228	0.8552	0.9709	0.9194	1.1608	0.8087	1.1514	2.3009	1.3834	1.5538	1.0328	1.287	1.4318	0.74395	0.229393	1.00103	0.358817	0.977733	0.148802	1.49828	0.430397	0.394235	0.0672359	0.319064	0.58182	0.0556838	0.190448	0.428212	0.175298	0.325321	0.615798	0.0302104	0.0819126	1.01003	0.00581054	0.028236
204	glutamine	Amino Acid	2.2508	2.3704	1.6844	1.6191	2.1272	1.6104	1.0109	0.9461	1.0075	1.3225	0.903	0.4542	2.2804	2.4133	2.4711	2.417	1.6308	2.0178	0.9389	1.1859	0.9439	0.6771	0.9891	0.5346	1.94372	0.3446	0.9407	0.280462	2.20507	0.325446	0.87825	0.233872	0.182004	0.206684	0.503185	-0.099103	0.68443	0.79495	-1.04701	0.000290268	0.0101181	-1.32812	1.88652e-05	0.00313668	-1.14611	0.000161479	0.00447632
205	glutamine-leucine	Peptide	NA	NA	NA	NA	NA	NA	3.412	2.0868	2.5469	2.1643	0.6092	0.6844	0.6553	NA	NA	0.5933	NA	NA	5.6111	2.6658	2.5943	NA	1.4993	1.6645	NA	NA	1.91727	1.091	0.6243	0.0438406	2.807	1.65405	NA	NA	NA	0.549978	0.338462	0.505661	NA	NA	NA	2.16872	0.0418648	0.105052	NA	NA	NA
206	glutarate (pentanedioate)	Amino Acid	0.6565	1.5827	1.0134	1.5217	1.135	0.937	0.6944	0.4368	0.8789	0.6916	0.6786	0.9847	1.0081	0.7931	1.1175	1.1164	1.3564	0.6626	1.1053	0.9676	0.8827	0.9223	NA	0.7332	1.14105	0.355726	0.7275	0.188868	1.00902	0.249239	0.92222	0.13497	-0.177412	0.475602	0.718767	0.342164	0.078516	0.240271	-0.649343	0.037504	0.113364	-0.129767	0.484327	0.611214	-0.307179	0.208995	0.303993
207	glutarylcarnitine (C5)	Amino Acid	0.2128	0.8549	1.6697	0.9536	0.5969	0.7767	0.377	NA	0.7548	0.5475	0.1836	2.3661	0.776	0.8359	0.6404	1.229	1.0721	0.4656	2.5964	NA	NA	NA	0.3207	NA	0.8441	0.48123	0.8458	0.875622	0.8365	0.279015	1.45855	1.60916	-0.0130484	0.974121	0.986389	0.786146	0.686022	0.79495	0.00290264	0.99703	0.997315	0.802097	0.681392	0.754898	0.789049	0.684572	0.754349
208	glutathione, oxidized (GSSG)	Amino Acid	1.414	5.1048	4.7021	1.2702	1.2583	4.8403	0.5154	0.1009	0.7032	0.5827	0.6805	0.6386	1.1173	5.7368	0.4101	3.5881	2.6521	4.1345	1.0083	0.6632	1.0809	0.6753	1.0699	0.9638	3.09828	1.95945	0.536883	0.224176	2.93982	1.97355	0.910233	0.191482	-0.0757429	0.891768	0.950476	0.761628	0.0115305	0.107457	-2.52879	0.0236385	0.0881472	-1.69142	0.053118	0.126233	-1.76716	0.0408443	0.0908232
209	glutathione, reduced (GSH)	Amino Acid	2.346	1.4522	4.5838	1.0326	1.9354	3.0477	1	2.0347	0.7528	1.6886	0.1461	4.2137	2.7844	1.1766	0.0713	1.0824	6.7534	2.3936	0.1128	2.4896	1.3479	0.9559	3.1121	4.5693	2.39962	1.2787	1.63932	1.42902	2.37695	2.35594	2.09793	1.61846	-0.0136924	0.984001	0.99389	0.355874	0.614342	0.74638	-0.549709	0.354633	0.522134	-0.180143	0.81646	0.872618	-0.193835	0.727985	0.787011
210	glycerate	Carbohydrate	0.5065	0.7846	0.7135	0.829	1.0147	1.0203	0.6314	0.4807	0.6709	0.5879	0.5408	0.7351	0.9922	1.0195	1.0012	1.2993	0.9373	0.6653	1.0078	1.1017	0.6751	0.7269	0.796	0.9988	0.811433	0.194189	0.6078	0.0914147	0.9858	0.20237	0.884383	0.174334	0.280822	0.158826	0.461035	0.541075	0.00960554	0.107457	-0.416876	0.0525138	0.141574	-0.156623	0.374726	0.508018	0.124199	0.509246	0.597356
211	glycerol	Lipid	0.5747	0.7012	0.7175	0.6331	0.8372	1.5919	1.1432	0.7538	0.8902	0.7679	0.9851	1.0986	1.0957	0.9426	1.3173	1.1983	0.8699	0.9026	1.9134	1.189	1.0078	1.0833	1.2724	1.241	0.8426	0.377567	0.9398	0.164467	1.0544	0.179506	1.28448	0.323641	0.323502	0.253787	0.542382	0.450762	0.0509169	0.180201	0.157506	0.581727	0.720836	0.284766	0.167206	0.28868	0.608268	0.0551774	0.114968
212	glycerol 3-phosphate	Lipid	0.8486	1.4998	1.3412	1.1183	1.7433	1.45	0.6689	0.3512	0.8816	0.5558	1.0755	1.0406	1.586	1.6445	1.0004	1.5117	1.1718	1.1876	1.4906	1.3984	0.7487	1.0292	0.8586	1.4394	1.33353	0.313261	0.762267	0.286408	1.35033	0.264167	1.16082	0.322896	0.0180617	0.922048	0.960268	0.606772	0.0475786	0.177656	-0.806886	0.008143	0.0477802	-0.218175	0.292849	0.422539	-0.200114	0.369195	0.474707
213	glycerophosphoethanolamine	Lipid	0.3044	0.8095	0.6469	0.4761	0.6699	0.8679	1.4682	0.5351	1.3023	0.6516	1.4547	0.9379	0.5395	0.6182	0.5524	0.5913	0.5459	0.709	2.6265	2.3214	1.5268	1.5634	1.3907	3.1559	0.629117	0.209948	1.0583	0.409469	0.592717	0.0645329	2.09745	0.715641	-0.085985	0.699013	0.872681	0.986888	0.0150521	0.113625	0.750349	0.0540028	0.144611	1.82322	0.00351107	0.0272494	1.73724	0.00313565	0.0219577
214	glycerophosphoglycerol	Lipid	0.6678	0.8752	0.3453	1.068	1.3133	1.0602	0.247	0.1017	0.1349	0.1787	0.2023	0.1096	1.2024	1.255	0.5749	0.6864	0.5241	0.6534	0.5199	0.2626	0.1998	0.3093	0.2321	0.4332	0.8883	0.342376	0.162367	0.0569973	0.816033	0.325145	0.32615	0.125005	-0.122419	0.715582	0.880193	1.00628	0.0223612	0.128183	-2.45179	0.00316624	0.032174	-1.32309	0.0122508	0.0490034	-1.44551	0.00837997	0.0364346
215	glycerophosphoinositol*	Lipid	0.7236	1.0026	0.6755	1.1187	1.4867	1.8383	0.5892	0.4369	1.026	0.4466	0.6058	1.2265	1.7683	1.5165	0.7578	1.0767	0.9233	0.7944	0.8832	0.6318	0.759	0.7415	0.7372	0.9974	1.1409	0.450844	0.721833	0.32717	1.1395	0.413036	0.791683	0.128695	-0.00177142	0.995636	0.997025	0.133258	0.642448	0.766793	-0.660435	0.0980339	0.212154	-0.525406	0.0967476	0.192542	-0.527177	0.119501	0.199168
216	glycerophosphorylcholine (GPC)	Lipid	0.5443	0.614	0.6911	0.7043	0.7139	0.7875	1.0534	0.6245	0.885	0.7141	1.3112	0.6972	0.6479	0.7562	0.6153	0.7048	0.7029	0.8701	1.458	1.3488	1.24	1.3476	1.1439	1.664	0.67585	0.0849545	0.8809	0.261626	0.7162	0.0899308	1.36705	0.18061	0.0836594	0.442955	0.696097	0.634016	0.00469167	0.0954754	0.382275	0.117299	0.238788	0.932632	7.67713e-05	0.00450515	1.01629	5.72697e-05	0.00447632
217	glycine	Amino Acid	1.7111	1.3137	1.7818	1.5286	1.7871	1.4103	1.1429	0.9153	0.8444	0.8475	1.1236	0.6857	1.3168	1.0226	1.6925	1.1637	1.348	1.6556	0.8127	1.2904	0.8484	1.1768	0.9823	1.3002	1.58877	0.201343	0.926567	0.17707	1.36653	0.265353	1.06847	0.217238	-0.217387	0.135464	0.426758	0.205575	0.244326	0.40423	-0.777941	0.000132247	0.0075489	-0.354979	0.0601715	0.135331	-0.572365	0.00157519	0.0136973
218	glycylisoleucine	Peptide	NA	0.4373	NA	NA	NA	NA	2.1745	NA	2.1353	0.6023	0.6985	0.8725	NA	0.4736	NA	0.5293	NA	0.3489	2.0817	1.9882	2.4055	NA	0.9802	0.5812	0.4373	NA	1.29662	0.789583	0.4506	0.0923731	1.60736	0.783166	0.043224	NA	NA	0.309937	0.549511	0.686262	1.56806	NA	NA	1.83477	0.0289704	0.0801648	1.878	NA	NA
219	glycylleucine	Peptide	NA	0.5293	0.226	0.1264	0.3731	0.3072	1.4184	0.7755	1.9705	0.7051	0.6107	0.8648	0.4053	0.4153	0.6844	0.5973	0.2316	0.3446	2.217	2.1715	1.6784	0.8863	1.1424	1.4434	0.3124	0.15233	1.0575	0.529961	0.446417	0.166477	1.58983	0.539651	0.514996	0.197581	0.495813	0.588218	0.115441	0.284755	1.75919	0.0168538	0.0723081	1.83241	0.00262389	0.0220844	2.34741	0.00151447	0.013462
220	glycylvaline	Peptide	NA	NA	NA	NA	NA	NA	1.9003	0.4389	1.301	0.7203	0.5194	0.5296	NA	NA	0.182	NA	NA	NA	1.1228	1.6661	1.1311	0.6598	0.9488	0.5315	NA	NA	0.901583	0.581093	0.182	NA	1.01002	0.403287	NA	NA	NA	0.163846	0.716067	0.816356	NA	NA	NA	2.47237	NA	NA	NA	NA	NA
221	guanidinoacetate	Amino Acid	NA	0.1358	NA	NA	0.226	NA	0.6567	NA	0.4977	0.5675	1.502	1.1022	NA	NA	NA	NA	NA	NA	0.9665	1.0972	0.5295	1.0335	0.896	0.9028	0.1809	0.063781	0.86522	0.42686	NA	NA	0.90425	0.199157	NA	NA	NA	0.0636547	0.857613	0.90898	2.25787	0.0215141	0.083341	NA	NA	NA	2.32153	0.000279329	0.00532056
222	guanine	Nucleotide	0.4024	0.7797	0.7341	0.7589	0.9457	0.8069	0.7545	0.2432	0.6458	0.6048	0.7654	0.8149	0.6877	0.8607	1.3073	1.5485	0.8546	0.9965	1.9156	0.8946	0.9363	1.3942	1.0543	1.131	0.73795	0.180391	0.6381	0.208867	1.04255	0.323268	1.221	0.383653	0.498522	0.0793399	0.328811	0.936209	0.011942	0.107457	-0.209741	0.39674	0.551565	0.227947	0.404607	0.541262	0.726468	0.0264569	0.0665582
223	guanosine	Nucleotide	0.5906	0.7012	0.6969	1.0023	1.0027	0.8839	1.0539	0.5602	0.8887	0.5649	0.9973	0.7492	1.0388	0.6982	1.627	0.8945	0.6743	0.8779	1.509	1.3327	0.9767	0.9977	0.8988	1.8079	0.812933	0.174521	0.802367	0.212877	0.96845	0.349818	1.2538	0.35966	0.252541	0.360844	0.639028	0.643974	0.0290705	0.141456	-0.0188754	0.927015	0.950575	0.372558	0.193798	0.321374	0.625098	0.0296584	0.0725915
224	guanosine 5'- monophosphate (5'-GMP)	Nucleotide	0.6649	1.9404	1.886	0.9755	1.596	1.6537	1.114	0.8444	1.8266	1.0245	1.6197	1.3347	0.8026	1.7955	0.1909	1.6624	1.3914	1.6404	2.8363	2.128	1.9472	1.7726	1.8111	2.8095	1.45275	0.516698	1.29398	0.373783	1.2472	0.626396	2.21745	0.485293	-0.220094	0.549576	0.761826	0.777083	0.00462844	0.0954754	-0.166967	0.556886	0.700938	0.830209	0.0142571	0.053966	0.610115	0.0247066	0.0632378
225	guanosine 5'-diphospho-fucose	Carbohydrate	0.9352	1.3376	1.4539	1.4798	1.6571	1.9735	0.8551	0.3912	0.9773	0.7023	0.9763	0.8739	1.6272	1.5989	0.8128	1.3086	1.5869	1.2076	1.372	1.2797	1.0227	1.9562	1.1805	1.8911	1.47285	0.344199	0.796017	0.222523	1.357	0.317866	1.45037	0.384996	-0.11819	0.558307	0.768628	0.865547	0.00692953	0.0999611	-0.88774	0.00322546	0.032174	0.095997	0.657033	0.749499	-0.0221928	0.917208	0.931175
226	gulonic acid*	Cofactors and Vitamins	0.4228	1.068	2.2268	1.0572	0.6702	0.5792	1.2818	0.4821	0.8373	0.6063	0.6441	2.2024	0.4179	0.8172	0.3808	0.7563	1.1952	0.3558	1.1706	1.1065	0.6333	0.6848	0.7145	0.5917	1.00403	0.652968	1.009	0.648236	0.653867	0.331452	0.8169	0.253508	-0.618739	0.277724	0.552698	-0.304695	0.522356	0.667207	0.00711901	0.989711	0.994696	0.321163	0.362628	0.501111	-0.297576	0.535395	0.618954
227	heptanoate (7:0)	Lipid	0.8181	1.3332	0.5942	0.655	NA	1.1302	NA	1.0627	1.0543	NA	1.3946	NA	0.5731	1.1361	1.2027	0.9689	NA	NA	1.9032	0.9781	1.976	NA	NA	0.8189	0.90614	0.316509	1.17053	0.194093	0.9702	0.282412	1.41905	0.605313	0.0985482	0.7582	0.889161	0.277759	0.486655	0.636877	0.36936	0.193984	0.353423	0.548571	0.246274	0.378307	0.64712	0.19462	0.290478
228	hexanoylcarnitine	Lipid	0.5254	0.9015	0.7042	0.812	0.6753	2.3462	1.0003	0.6174	0.6938	0.7732	1.004	1.0532	0.9997	1.0942	1.1	1.381	1.2268	1.3086	1.0835	1.3629	0.9943	0.8066	1.0467	1.5866	0.9941	0.674576	0.856983	0.185312	1.18505	0.145083	1.14677	0.280408	0.253485	0.525511	0.743151	0.420233	0.0650376	0.214322	-0.214124	0.648867	0.777585	-0.0473761	0.774512	0.832851	0.206109	0.625213	0.698562
229	hexanoylglycine	Lipid	0.2879	2.8131	1.2545	1.1531	0.7037	0.7876	1.5858	0.6049	0.9039	0.5181	1.5866	4.6232	0.078	0.1006	0.1601	0.1089	0.8469	0.106	1.3581	0.401	0.311	0.1929	0.1634	0.2445	1.16665	0.877371	1.63708	1.53474	0.233417	0.301752	0.44515	0.455345	-2.32139	0.04779	0.270585	-1.87876	0.119059	0.286247	0.488756	0.532892	0.683858	0.931384	0.368073	0.50237	-1.39001	0.114035	0.194532
230	hippurate	Xenobiotics	0.0728	1	0.1174	0.5243	0.9379	0.0246	0.1471	0.0164	1.5469	0.4522	0.6314	1.315	0.5429	0.9715	0.949	1.0329	0.9671	NA	0.3971	0.6132	0.6771	3.3888	0.4381	1.3075	0.446167	0.442684	0.684833	0.621804	0.89268	0.198072	1.13697	1.15078	1.00056	0.0611003	0.314375	0.731365	0.42273	0.577353	0.61817	0.463273	0.622377	0.348975	0.629744	0.724833	1.34954	0.215778	0.310946
231	histamine	Amino Acid	0.5753	0.4066	0.1632	0.4424	1.7659	0.0198	0.7295	0.2193	0.0864	NA	0.675	0.1042	0.4656	0.1803	NA	0.3706	0.7964	NA	0.7665	0.1966	0.2424	0.2108	0.5453	0.2072	0.5622	0.623061	0.36288	0.314564	0.453225	0.257706	0.361467	0.239041	-0.310856	0.713486	0.880193	-0.00562993	0.993632	0.996478	-0.631591	0.513172	0.673538	-0.326365	0.59019	0.693134	-0.637221	0.48721	0.588608
232	histidine	Amino Acid	0.8128	0.7418	0.7545	0.6616	0.7077	0.8776	1.008	0.5431	0.9597	0.7537	1.7285	0.9447	0.9186	0.8507	0.8042	0.8038	0.9186	0.5688	2.147	2.4862	1.0941	1.743	1.231	1.7712	0.759333	0.0766737	0.989617	0.401057	0.810783	0.129221	1.74542	0.529063	0.0945831	0.425579	0.690367	0.81863	0.0204306	0.122283	0.382136	0.221907	0.386642	1.10618	0.00661144	0.0342438	1.20077	0.00569552	0.028236
233	homocitrulline	Amino Acid	0.5722	NA	2.727	1	0.808	1.481	1.3019	1.2614	2.4316	0.799	0.9732	0.4985	0.2866	NA	0.5522	0.7212	2.377	0.4858	1.4123	0.7072	1.2597	0.8588	1.163	1.6682	1.31764	0.855759	1.21093	0.668523	0.88456	0.848689	1.1782	0.353733	-0.574924	0.444908	0.696097	-0.039535	0.91832	0.956708	-0.121837	0.826448	0.893473	0.413553	0.50109	0.622893	-0.161372	0.746688	0.798596
234	hydroxybutyrylcarnitine*	Lipid	0.8271	0.5156	0.7381	2.4871	1.089	5.1091	0.911	1.1208	0.4067	0.6974	1.7189	0.4176	4.6027	1.6966	2.5534	1.7464	2.8974	1.2652	3.4414	2.1308	0.7138	0.7262	0.8295	1.3223	1.79433	1.76926	0.878733	0.496761	2.46028	1.20919	1.52733	1.08263	0.455377	0.466372	0.710869	0.797518	0.223947	0.389417	-1.02995	0.269715	0.448402	-0.68781	0.189806	0.317829	-0.232433	0.760326	0.808858
235	hypotaurine	Amino Acid	2.6435	1.3897	1.2562	2.5022	3.898	1.3344	0.8037	0.303	0.4252	0.4649	0.7685	0.3745	4.4871	3.2079	2.9788	2.8015	2.6689	2.1482	0.591	0.7306	0.4906	0.7705	0.951	0.8142	2.17067	1.04524	0.5233	0.210929	3.04873	0.789364	0.72465	0.163727	0.490072	0.13389	0.426758	0.469646	0.0963257	0.264915	-2.05243	0.0110948	0.0572205	-2.07285	0.000623249	0.0100717	-1.58278	0.0189456	0.0522638
236	hypoxanthine	Nucleotide	0.68	0.7616	0.5742	0.8047	1.1884	1.1676	0.9444	0.4498	0.8364	0.4202	1.0656	0.5998	1.2686	0.7586	1.9302	0.9203	0.8386	0.9461	1.6589	1.3675	0.8638	1.21	0.9526	1.7243	0.86275	0.256609	0.719367	0.26858	1.1104	0.437692	1.29618	0.355631	0.364065	0.265779	0.544994	0.849471	0.0109005	0.107457	-0.262215	0.366735	0.528257	0.22319	0.439244	0.566948	0.587255	0.03828	0.088
237	imidazole lactate	Amino Acid	0.8516	1.1816	2.8015	1.187	2.0675	0.7027	0.6615	0.2296	1.0249	0.5568	1	1.6218	1.2705	1	0.665	1.9709	1.6727	0.4355	0.8101	0.6507	0.646	0.6004	0.3089	0.398	1.46532	0.807985	0.8491	0.480657	1.1691	0.587819	0.569017	0.183637	-0.325814	0.485923	0.724251	-0.577464	0.227718	0.389417	-0.787206	0.146376	0.280788	-1.03886	0.054491	0.127104	-1.36467	0.0412625	0.0908232
238	imidazole propionate	Amino Acid	NA	0.8291	1.6331	0.5382	0.6029	0.4677	0.2546	0.0839	1.9711	0.1961	0.4734	1.6824	0.7214	0.4309	0.4788	2.1489	0.7016	0.2278	0.7908	0.3698	0.5642	0.7754	0.4575	0.5197	0.8142	0.477416	0.776917	0.828074	0.7849	0.692942	0.579567	0.1707	-0.0528744	0.935971	0.972249	-0.422785	0.590374	0.728128	-0.0676234	0.927956	0.950575	-0.437534	0.509165	0.628989	-0.490409	0.345371	0.448534
239	indolelactate	Amino Acid	0.3568	2.9841	1	1.0166	0.7636	0.6846	1.5002	NA	0.7198	0.5791	0.9354	1.3302	0.4902	0.284	0.5272	0.9585	0.9834	0.1665	1.432	0.668	0.3764	0.2006	0.41	0.3287	1.13428	0.937849	1.01294	0.39314	0.5683	0.339005	0.569283	0.449535	-0.997056	0.211706	0.503584	-0.83133	0.114985	0.284755	-0.163232	0.781743	0.876587	0.00249415	0.996677	0.996677	-0.994562	0.223977	0.317422
240	inosine	Nucleotide	0.6767	0.8581	0.6648	1.0099	1.169	1.0003	0.9901	0.599	0.8295	0.6032	0.9633	0.7163	1.2412	0.8078	1.3671	0.9628	0.8059	0.8988	1.5028	1.1353	0.9036	0.9891	0.9145	1.4102	0.896467	0.20068	0.783567	0.172158	1.01393	0.235803	1.14258	0.258503	0.177641	0.375188	0.650109	0.544171	0.0203204	0.122283	-0.194194	0.320776	0.493816	0.172337	0.389133	0.524033	0.349978	0.0970922	0.175058
241	inosine 5'-monophosphate (IMP)	Nucleotide	1	1.801	2.7264	1.6575	2.5067	2.5786	1.0888	1.1161	2.6141	1.1507	1.388	2.2382	0.7373	1.469	0.1012	1.7832	2.3074	2.3602	1.7114	2.717	1.9097	1.4438	1.8953	2.3677	2.04503	0.672892	1.59932	0.659999	1.45972	0.894608	2.00748	0.460591	-0.486436	0.231336	0.523961	0.327932	0.245751	0.404942	-0.354669	0.273652	0.451186	0.4597	0.221573	0.35104	-0.0267363	0.912711	0.928968
242	inositol 1-phosphate (I1P)	Lipid	0.5102	0.64	1.1443	0.9405	0.8681	1.2713	0.5406	0.2076	0.8823	0.2993	0.6256	0.3699	1.1175	0.7424	0.9653	0.7161	1.0465	0.6761	1.3193	0.7315	0.8837	0.9535	0.7343	1.5457	0.895733	0.289703	0.48755	0.247124	0.877317	0.189068	1.028	0.33269	-0.0299716	0.899245	0.950489	1.07622	0.0105878	0.107457	-0.877519	0.0258354	0.0920821	0.228671	0.363276	0.501111	0.198699	0.479873	0.583432
243	Isobar: fructose 1,6-diphosphate, glucose 1,6-diphosphate, myo-inositol 1,4 or 1,3-diphosphate	Carbohydrate	0.8056	1.3217	1.06	1.1878	0.9206	1.2883	0.4262	NA	0.9065	0.8231	1	0.7979	1.7437	1.4528	1.5379	1.885	1.3323	0.9011	1.8563	0.894	1.1904	0.9382	1.2079	1.476	1.09733	0.206267	0.79074	0.21862	1.47547	0.344811	1.26047	0.359805	0.427169	0.0494005	0.275819	0.672683	0.0276349	0.140592	-0.472727	0.0433003	0.125194	-0.227213	0.315523	0.447268	0.199956	0.363634	0.469205
244	isobutyrylcarnitine	Amino Acid	0.6236	1.1176	0.5945	0.6541	0.8271	1.2592	1.8106	1.086	1.4953	1.4105	2.3481	1.5437	0.9257	0.9502	0.8028	1.3189	1.1624	1.0299	3.4067	2.6606	2.354	2.0761	2.3943	3.8362	0.846017	0.280855	1.6157	0.428197	1.03165	0.184306	2.78798	0.685259	0.286196	0.210244	0.503573	0.787063	0.0069184	0.0999611	0.933401	0.00544051	0.0386214	1.43427	0.00108918	0.0119564	1.72046	0.000448584	0.00658199
245	isobutyrylglycine	Amino Acid	NA	0.8606	NA	0.9257	1.252	0.9508	0.4852	1	NA	0.75	0.8609	1.35	1.3138	NA	NA	0.7311	0.8108	0.7576	0.9545	NA	NA	0.7798	1	0.3752	0.997275	0.174019	0.88922	0.319377	0.903325	0.275649	0.777375	0.284421	-0.142746	0.589013	0.794575	-0.19393	0.596561	0.733535	-0.165451	0.540846	0.689449	-0.216634	0.548284	0.667189	-0.359381	0.244669	0.337474
246	isocitrate	Energy	1.2368	3.0855	1.8416	0.9941	2.1513	2.1968	12.3282	25.0868	20.8423	20.6898	2.4037	18.2289	1.4545	1.4958	1.8067	1.0059	1.8895	2.1459	5.9192	13.3599	18.9791	1.9775	12.1229	7.8566	1.91768	0.750823	16.5966	8.11401	1.63305	0.400742	10.0359	6.03357	-0.231796	0.43749	0.695143	-0.725724	0.14559	0.313519	3.11345	0.00666995	0.0429243	2.61952	0.018909	0.0636604	2.38773	0.0212178	0.0570846
247	isoleucine	Amino Acid	0.4279	0.5707	0.3668	0.5268	0.5161	0.646	0.9863	0.6374	0.9351	0.6729	1.1188	0.8367	0.7645	0.6337	0.6407	0.555	0.5635	0.4341	1.6817	2.283	1.103	1.2165	1.0299	1.4112	0.50905	0.0997408	0.864533	0.186304	0.598583	0.1102	1.45422	0.469124	0.233745	0.171152	0.47954	0.750249	0.0261412	0.138175	0.764114	0.00368144	0.033384	1.28062	0.00578844	0.0338917	1.51436	0.00378649	0.0245745
248	isoleucylglycine	Peptide	0.1447	0.2108	0.1097	0.1832	0.2273	0.2158	1.1829	0.5802	1.4229	0.5725	0.7462	0.8497	0.2699	0.2562	0.3854	0.2684	0.1783	0.3155	1.4716	1.9984	1.4719	0.8483	1.0066	1.3742	0.181917	0.0461388	0.8924	0.343168	0.27895	0.0685692	1.36183	0.404831	0.616729	0.0188109	0.178474	0.609788	0.056191	0.190581	2.29441	0.00363416	0.033384	2.28747	0.00107084	0.0119564	2.9042	0.000775095	0.00861216
249	isovalerylcarnitine	Amino Acid	0.4142	0.8595	0.4933	0.4844	0.4486	1.3583	1.0652	0.8923	1.1106	1.2208	1.6062	1.0613	0.7357	1.2445	0.7424	0.9632	0.7624	0.8704	1.5387	2.6169	1.8379	1.1984	1.349	2.7565	0.676383	0.371361	1.1594	0.243155	0.886433	0.196577	1.8829	0.6597	0.390171	0.257365	0.542382	0.699578	0.043212	0.16954	0.777465	0.0267707	0.0920821	1.08687	0.0125454	0.0496896	1.47704	0.0046558	0.0267792
250	isovalerylglycine	Amino Acid	0.2243	3.3732	0.8594	0.5448	0.8313	0.3253	1.1222	0.2254	1	0.2872	0.8374	5.0176	NA	0.1572	0.1591	0.1798	0.8637	NA	1.2672	0.3497	0.2401	0.241	NA	0.177	1.02638	1.17816	1.41497	1.80319	0.33995	0.349317	0.455	0.458263	-1.59418	0.226641	0.517668	-1.63683	0.257552	0.417624	0.463198	0.669451	0.785621	0.420544	0.682024	0.754898	-1.17363	0.312153	0.414141
251	kynurenine	Amino Acid	0.1159	0.1375	0.3032	0.4838	0.1846	0.3024	2.6951	1.4528	3.2098	2.4161	1.1221	2.2874	0.1899	0.1033	0.2775	0.2673	0.2822	0.1986	1.0907	4.2488	2.5333	1.4362	1.9641	1.5477	0.254567	0.137862	2.19722	0.779652	0.2198	0.0698498	2.1368	1.14715	-0.211852	0.597831	0.800163	-0.0402253	0.917421	0.956708	3.10956	0.00148199	0.021561	3.28119	0.00934064	0.0438574	3.06934	0.00983993	0.0393597
252	lactate	Carbohydrate	0.6398	0.8481	0.7667	0.6599	1.1008	1.2757	0.8548	0.5856	0.7553	0.5806	0.9876	0.782	1.4835	0.9105	1.2023	1.2586	1.3256	1.2236	1.6901	1.3368	0.8027	0.9974	0.9244	1.4494	0.881833	0.255071	0.75765	0.157392	1.23402	0.188155	1.20013	0.345242	0.484784	0.0230962	0.189829	0.663591	0.0244862	0.133936	-0.218974	0.338741	0.506208	-0.0401672	0.838277	0.879646	0.444617	0.10195	0.181245
253	laurylcarnitine	Lipid	0.5588	1.0043	0.952	0.6923	0.5087	1.8485	0.7772	1.2133	0.7523	0.6621	1.1385	0.9957	0.4257	1.005	0.8972	4.0392	1.389	0.82	0.9484	0.5997	1.8322	0.5472	0.7452	0.5923	0.927433	0.494245	0.923183	0.225594	1.42935	1.31566	0.8775	0.490223	0.624044	0.413393	0.681083	-0.0732181	0.841609	0.896688	-0.0066264	0.985247	0.992711	-0.703888	0.370816	0.50441	-0.0798445	0.864035	0.88619
254	leucine	Amino Acid	0.4798	0.6204	0.4466	0.5363	0.5382	0.719	1.0349	0.6806	1.0066	0.6599	1.1359	0.8976	0.7387	0.6607	0.6167	0.5968	0.6054	0.5252	1.6996	2.1596	1.1896	1.1929	1.0352	1.536	0.556717	0.0991897	0.902583	0.195428	0.623917	0.071279	1.46882	0.418825	0.16441	0.210448	0.503573	0.702522	0.0196527	0.122283	0.697117	0.00551734	0.0386214	1.23523	0.00394237	0.0283511	1.39964	0.00255698	0.0192394
255	leucylglutamine*	Peptide	NA	0.4007	NA	NA	0.2853	NA	2.0693	1.1713	2.6412	1.0011	0.7557	0.9988	0.2574	0.6063	1.0204	0.7141	0.2455	0.5978	2.2649	1.517	2.2639	0.6494	1.2103	0.9132	0.343	0.0816001	1.43957	0.743862	0.573583	0.292799	1.46978	0.680471	0.741795	0.133201	0.426758	0.0299689	0.942933	0.979015	2.06935	0.0147496	0.0665771	1.35753	0.0217585	0.0676186	2.09932	0.00913251	0.0377419
256	leucylglycine	Peptide	NA	0.6016	0.1542	0.3347	0.4213	0.295	1.9368	1.5026	2.7464	1.0868	0.7499	1	0.3824	0.8073	1.2276	1	0.17	0.6891	2.2466	1.6852	2.0044	0.5263	1.1346	0.8196	0.36136	0.165331	1.50375	0.738595	0.712733	0.390075	1.40278	0.683224	0.979926	0.0855613	0.350011	-0.100273	0.810832	0.873039	2.05706	0.0117082	0.0583947	0.976858	0.0641557	0.140102	1.95678	0.0123109	0.0442302
257	linoleamide (18:2n6)	Lipid	NA	0.4397	0.8607	2.0114	NA	0.9011	NA	2.9056	2.5571	NA	NA	0.4555	NA	3.7823	5.9678	NA	NA	4.7671	NA	0.2486	1.8991	NA	NA	6.707	1.05322	0.671992	1.97273	1.32547	4.83907	1.09453	2.95157	3.35537	2.19992	0.0118869	0.161062	0.581285	0.674835	0.789669	0.905382	0.357392	0.522341	-0.713248	0.437091	0.565976	1.48667	0.431138	0.531952
258	linoleate (18:2n6)	Lipid	0.2662	0.2013	0.2893	0.655	0.7505	0.4033	3.4567	0.9297	1.8645	1.1977	1.1006	0.6125	0.6151	0.5312	1.3504	1.0114	0.7857	0.3935	3.1683	1.9681	3.7644	0.9886	3.0336	2.8886	0.4276	0.224924	1.52695	1.0316	0.781217	0.351398	2.63527	0.993835	0.869461	0.0694746	0.319064	0.787296	0.0873478	0.254628	1.83632	0.0471667	0.131605	1.75415	0.00462535	0.0296216	2.62362	0.00236442	0.0185444
259	linolenate [alpha or gamma; (18:3n3 or 6)]	Lipid	0.5509	0.4309	0.4419	1.093	0.7898	1.1723	3.468	1.0342	1.5672	1.3869	1.3367	0.6392	0.5747	0.4694	0.9658	0.8884	0.5987	0.3858	2.6235	1.3847	1.5954	0.831	1.3674	1.7443	0.746467	0.326768	1.57203	0.984257	0.647133	0.231186	1.59105	0.593251	-0.206015	0.558298	0.768628	0.0173474	0.968637	0.987138	1.07448	0.0983672	0.212154	1.29784	0.00956693	0.0438574	1.09183	0.0162488	0.0474885
260	linoleoylcarnitine*	Lipid	0.3791	0.6917	0.5766	0.652	0.4046	1.8546	0.7105	NA	1.256	0.2224	1.6793	1.0414	NA	1.276	1.6811	11.3975	3.3151	0.305	2.3515	0.9215	6.5132	0.9017	1.3607	0.5782	0.759767	0.551273	0.98192	0.551257	3.59494	4.49506	2.10447	2.24618	2.24234	0.232003	0.523961	1.09978	0.284003	0.453292	0.370049	0.523083	0.678985	-0.772513	0.526605	0.642745	1.46983	0.207659	0.303152
261	lysine	Amino Acid	0.6853	0.7722	0.7096	0.6771	0.8239	0.6686	0.9506	0.408	0.8167	0.6527	1.0494	0.7622	0.5516	0.6265	0.6771	0.901	0.7692	0.6542	1.1289	1.3565	0.9952	1.1315	0.9259	1.0048	0.722783	0.0620777	0.773267	0.227007	0.6966	0.122611	1.09047	0.153252	-0.0532328	0.654149	0.840153	0.495908	0.0199959	0.122283	0.0974028	0.618932	0.748345	0.646543	0.000698996	0.010459	0.593311	0.00116732	0.0111583
262	malate	Energy	0.6848	1.243	0.9481	0.9864	1.0472	1.2787	1.0136	0.5801	0.9554	0.5105	1.2014	0.833	1.1384	1.0701	1.2384	1.1772	1.1795	1.0328	1.8334	1.6244	1.1497	1.2919	0.9228	1.785	1.03137	0.216923	0.849	0.264479	1.1394	0.0761642	1.43453	0.369138	0.143717	0.292077	0.557396	0.756745	0.0114806	0.107457	-0.280721	0.221905	0.386642	0.332307	0.108682	0.20382	0.476024	0.0496294	0.105036
263	malonate	Lipid	1.3067	1.2285	0.9945	1	1.194	1.3091	NA	1.3511	1.0963	1.4569	0.8862	1.0681	1.3147	1.1846	1.1601	0.9962	1.0109	1.2453	1.1841	1.0734	1.4032	1.0718	1.166	0.8238	1.17213	0.142623	1.17172	0.229919	1.15197	0.126876	1.12038	0.189027	-0.0250377	0.801125	0.901903	-0.0646354	0.700373	0.802962	-0.000508832	0.997315	0.997315	-0.0401065	0.742011	0.80584	-0.0651443	0.604994	0.683006
264	malonylcarnitine	Lipid	0.3791	1.0014	0.8547	0.6302	0.9921	1.2192	1.0783	0.5843	0.6323	0.9893	0.498	1.1374	1.4589	0.9986	0.9683	1.6235	1.1955	1.1944	1.0571	1.0675	0.8479	0.5488	1.4077	1.9896	0.846117	0.299804	0.819933	0.279497	1.23987	0.257349	1.1531	0.49788	0.551256	0.0353017	0.236521	0.491939	0.1914	0.368617	-0.04535	0.878788	0.920305	-0.104667	0.715047	0.784997	0.446589	0.230951	0.324142
265	maltotriose	Carbohydrate	0.4077	0.2961	0.4217	NA	NA	0.6948	1.5359	NA	NA	NA	NA	NA	0.9959	0.5101	1.2208	NA	0.5227	NA	NA	1	0.4279	NA	0.1938	NA	0.455075	0.16941	1.5359	NA	0.812375	0.353918	0.540567	0.414741	0.836042	0.137564	0.426758	-1.50654	NA	NA	1.75491	NA	NA	-0.587673	0.413087	0.550783	0.248368	0.762588	0.809112
266	mannitol/sorbitol	Carbohydrate	0.5907	0.5979	0.7064	1.6181	0.6398	0.6898	0.4641	0.3185	0.5301	0.4715	0.474	0.5566	0.7691	0.8542	0.4161	0.6729	0.7737	0.3929	1.8608	0.805	0.4992	0.5889	0.5315	1.82	0.807117	0.400051	0.469133	0.0825983	0.646483	0.196186	1.01757	0.646351	-0.320164	0.405434	0.676285	1.11705	0.0924582	0.261604	-0.782779	0.0940774	0.209703	0.654438	0.227704	0.356098	0.334274	0.516041	0.601797
267	mannose	Carbohydrate	NA	0.301	NA	0.8316	0.6882	0.5762	0.3981	NA	1.3826	NA	NA	0.4648	1.0595	NA	0.4224	0.3785	0.7152	NA	0.9405	0.7033	0.3846	0.2396	NA	1.5589	0.59925	0.224635	0.7485	0.550158	0.6439	0.314805	0.76538	0.520969	0.103679	0.825843	0.912058	0.0321739	0.967811	0.987138	0.320844	0.69316	0.806329	0.24934	0.679386	0.754898	0.353018	0.545759	0.623724
268	methionine	Amino Acid	0.643	0.7786	0.5923	0.6435	0.7563	0.618	1.2974	0.5008	1.0345	0.8527	1.006	0.889	0.6827	0.6638	0.6705	0.887	0.8103	0.6069	1.5039	1.5949	1.0364	1.2248	1.2661	1.467	0.67195	0.0766699	0.930067	0.262125	0.7202	0.105673	1.34885	0.208998	0.100044	0.388613	0.66196	0.536324	0.0127199	0.108166	0.46898	0.0609578	0.156917	0.90526	0.000245022	0.00707063	1.0053	0.000235726	0.00497949
269	methyl glucopyranoside (alpha + beta)	Xenobiotics	0.4	1.1674	0.3082	0.755	0.6986	0.7436	1.0408	0.2428	0.8617	0.8049	0.982	0.4223	0.4434	1.4505	1.4984	1.7422	0.4662	1.3389	1.2926	0.9204	0.9528	0.7051	0.8057	0.5777	0.6788	0.304697	0.72575	0.320933	1.1566	0.559405	0.875717	0.246802	0.768832	0.104788	0.375947	0.270992	0.386941	0.544931	0.0964861	0.800247	0.88204	-0.401354	0.298218	0.425725	0.367478	0.247983	0.34087
270	methylmalonate (MMA)	Lipid	0.6327	1.6403	1.066	1.0324	1.6658	1.1716	0.6466	0.4712	0.7377	0.2975	0.6898	0.8596	2.1025	1.2993	1.7617	1.5638	1.7925	1.2957	1.2552	0.7903	0.7989	0.8793	0.6822	0.9997	1.20147	0.394842	0.617067	0.201463	1.63592	0.313783	0.900933	0.203087	0.445303	0.0624257	0.314375	0.545994	0.0354102	0.154139	-0.961298	0.0133129	0.0632362	-0.860607	0.00109501	0.0119564	-0.415304	0.138574	0.222609
271	methylphosphate	Nucleotide	0.8856	0.6674	0.9161	0.9405	1.1276	1.0974	0.8957	0.5613	0.6752	0.533	0.9906	0.6302	1.0094	0.7706	0.8466	0.7959	1.0584	0.8004	1.0776	0.9512	0.6975	0.9547	0.7319	1.1382	0.9391	0.166015	0.714333	0.186616	0.880217	0.122526	0.925183	0.178523	-0.0934201	0.501819	0.730192	0.373142	0.0734616	0.229991	-0.394681	0.0524166	0.141574	0.0718806	0.623398	0.721641	-0.0215395	0.891585	0.912107
272	methylsuccinate	Amino Acid	0.7626	0.9084	1.4591	0.8928	0.8789	1.1063	0.9767	0.7357	0.8222	1.0233	0.8117	1.6612	0.6968	0.9064	0.7722	0.6547	0.7805	0.8895	1.3567	1.2451	0.9933	0.6834	0.717	1.0011	1.00135	0.250187	1.00513	0.339128	0.78335	0.100582	0.999433	0.271174	-0.354217	0.0907944	0.354363	-0.00820465	0.975011	0.987138	0.00544057	0.982925	0.992711	0.351453	0.11427	0.211766	-0.00276408	0.990099	0.992581
273	myo-inositol	Lipid	0.7931	0.9149	1.044	0.9136	0.9516	1.1448	1.1856	1.8251	1.2831	1.8466	1.259	1.5607	0.9059	0.8735	0.7259	1.0378	1.2944	0.9849	1.9783	1.4483	1.4044	0.9298	1.6369	1.6048	0.960333	0.121095	1.49335	0.294352	0.9704	0.191342	1.50042	0.34509	0.0150443	0.915828	0.957177	0.00681086	0.970327	0.987138	0.636945	0.00509866	0.0383843	0.628712	0.0113963	0.046628	0.643756	0.0104823	0.041514
274	myristoleoylcarnitine*	Lipid	0.4111	1.0062	0.5653	0.8787	0.7133	1.8986	0.8419	0.9345	0.9938	0.4853	1.6782	1.2613	0.4574	1.1973	1.0468	6.5424	1.9871	0.4854	1.0321	0.532	3.3744	0.6601	1.0387	0.7064	0.9122	0.528005	1.0325	0.404014	1.95273	2.31718	1.22395	1.07333	1.09807	0.328164	0.607935	0.245403	0.695963	0.800161	0.17872	0.667672	0.785621	-0.67395	0.506921	0.628208	0.424123	0.542754	0.622068
275	myristoylcarnitine	Lipid	0.3645	1.0157	0.6312	0.7236	0.5332	2.1597	0.6865	0.084	1.2996	0.362	1.587	0.6623	0.1989	0.9973	1.57	6.8556	1.8345	0.3231	1.634	0.5322	3.7861	0.5848	1.0701	0.3789	0.90465	0.651886	0.780233	0.56621	1.96323	2.48364	1.33102	1.28754	1.1178	0.353607	0.639028	0.770551	0.370021	0.530277	-0.213454	0.731592	0.838808	-0.560703	0.595977	0.697898	0.557097	0.491487	0.588608
276	N-6-trimethyllysine	Amino Acid	0.6359	0.4706	0.5754	0.6914	0.6897	0.521	0.8198	0.3619	0.5388	0.4114	1.5522	0.8004	0.6326	0.5331	0.4983	0.799	0.5523	0.5464	1.0318	1.686	0.7411	1.3168	0.8862	1.0653	0.597333	0.0908149	0.747417	0.438355	0.593617	0.109896	1.1212	0.337069	-0.00900463	0.950385	0.974352	0.585059	0.13078	0.29688	0.323377	0.446079	0.601303	0.91744	0.0106101	0.0465923	0.908436	0.0112943	0.0426201
277	N-acetyl-1-methylhistidine*	Amino Acid	NA	1	1.2216	0.4112	NA	NA	0.3767	0.2695	0.3855	NA	NA	4.7099	NA	NA	0.2982	0.2269	0.3346	NA	0.8168	0.4488	0.2492	NA	NA	0.3959	0.8776	0.418836	1.4354	2.18364	0.286567	0.0547843	0.477675	0.241335	-1.61469	0.132158	0.426758	-1.58735	0.446045	0.601127	0.709817	0.649385	0.777585	0.737159	0.212418	0.341899	-0.877534	0.235592	0.327211
278	N-acetyl-aspartyl-glutamate (NAAG)	Amino Acid	0.3774	NA	0.7926	0.5562	0.5288	0.3681	0.9027	0.583	0.6779	0.7659	0.7933	0.7357	0.5719	0.7594	NA	0.6361	0.9731	NA	1.3314	1.1501	0.6372	0.6558	1.2662	1.1441	0.52462	0.172482	0.743083	0.10812	0.735125	0.176701	1.0308	0.306068	0.486717	0.119108	0.407351	0.472169	0.0712873	0.224914	0.502251	0.0462254	0.130605	0.487703	0.0896985	0.183021	0.97442	0.00861405	0.0366555
279	N-acetyl-beta-alanine	Nucleotide	0.5529	0.476	0.7725	0.5365	0.7335	0.682	1.6804	1.0978	1.3116	1.0595	1.5166	1.2514	0.8342	1.3332	0.6452	0.9479	0.5921	0.6009	2.2954	2.2356	1.3928	1.19	1.4841	2.7869	0.625567	0.120006	1.31955	0.241059	0.825583	0.286442	1.89747	0.630848	0.40025	0.160559	0.461035	0.524029	0.0778107	0.239916	1.07681	0.000329661	0.0101181	1.20059	0.00684707	0.0350154	1.60084	0.00387048	0.0245745
280	N-acetyl-glucosamine 1-phosphate	Carbohydrate	0.8354	1.2485	1.024	1.0542	1.9556	1.5006	1.407	0.8396	0.9444	0.6408	0.6542	0.7008	1.5481	0.802	3.1548	0.8772	1.167	1.345	1.192	1.6916	0.9688	0.7989	0.7674	1.6376	1.26972	0.404882	0.864467	0.290646	1.48235	0.865887	1.17605	0.407741	0.22338	0.602548	0.802067	0.444067	0.161647	0.335665	-0.554624	0.0773352	0.185884	-0.333937	0.45839	0.587904	-0.110557	0.698077	0.763746
281	N-acetylalanine	Amino Acid	0.4721	0.6714	0.3815	0.5168	0.7661	0.5838	1.4599	0.6543	0.9978	0.8907	1.3289	0.7881	0.769	0.6535	1.0022	0.6643	0.6791	0.5552	2.0451	1.691	1.2833	1.4495	1.5025	1.7505	0.565283	0.139098	1.01995	0.314215	0.72055	0.153878	1.62032	0.267964	0.350124	0.0969212	0.367327	0.667777	0.00537516	0.096448	0.851452	0.0145571	0.0665771	1.16911	0.000100362	0.00450515	1.51923	3.90587e-05	0.00390587
282	N-acetylaspartate (NAA)	Amino Acid	0.4794	0.6127	0.7616	0.8025	0.8064	0.5089	0.4082	0.5459	0.5731	0.2512	0.9459	0.7461	0.5686	0.5978	0.4477	0.7984	0.9717	0.3812	1.2183	0.7139	0.4704	0.9186	1.0283	0.8849	0.661917	0.148138	0.5784	0.245068	0.627567	0.22137	0.8724	0.258058	-0.0768809	0.759512	0.889161	0.592922	0.0706343	0.224595	-0.194582	0.494764	0.65585	0.475221	0.10892	0.20382	0.39834	0.12151	0.200843
283	N-acetylcysteine	Amino Acid	0.3555	1.0166	0.6076	0.6046	1.0154	0.6451	1.1065	0.1662	0.525	0.6593	0.8593	1.9892	0.53	0.2505	0.4344	0.3839	0.9846	0.3271	1.2875	1.1779	0.6414	0.7828	1.1601	1.5741	0.707467	0.260273	0.88425	0.627087	0.485083	0.262423	1.10397	0.340718	-0.54443	0.171305	0.47954	0.32017	0.473162	0.627286	0.321792	0.544866	0.692361	1.18639	0.00605373	0.0342091	0.641963	0.0486904	0.104151
284	N-acetylglucosamine 6-phosphate	Carbohydrate	0.4438	0.8832	0.6577	0.8038	1.1932	0.7969	1.087	0.4067	1.0078	0.5585	0.8591	0.9586	1.0201	0.6685	1.8843	0.8635	0.8667	0.6836	1.4178	2.112	1.1811	0.9851	1.193	1.8778	0.796433	0.248437	0.81295	0.270628	0.997783	0.4536	1.46113	0.441823	0.325173	0.369048	0.647362	0.845849	0.0148388	0.113625	0.029613	0.914503	0.945302	0.550289	0.103344	0.199113	0.875462	0.0126466	0.0443739
285	N-acetylglucosamine/N-acetylgalactosamine	Carbohydrate	0.5591	0.4389	0.2408	0.6026	0.499	1.0355	3.6356	7.4642	3.5732	6.2626	0.9699	4.0938	1.2277	0.9645	0.6985	0.8247	0.4986	0.6077	1.3426	2.6854	3.5074	0.7397	3.4628	1.7526	0.56265	0.263874	4.33322	2.27856	0.803617	0.264062	2.24842	1.14833	0.51427	0.144931	0.43881	-0.946529	0.0833098	0.247497	2.94513	0.00952521	0.0542937	1.48433	0.0264461	0.0752409	1.9986	0.0145926	0.0455903
286	N-acetylglutamate	Amino Acid	NA	0.6442	0.5811	NA	0.3454	NA	1.1949	0.9941	1.2366	1.2761	1.2933	1.8948	0.1784	0.3984	NA	0.3441	0.5819	NA	2.3244	1.9265	1.3205	1	1.6511	1.6911	0.523567	0.157489	1.31497	0.303875	0.3757	0.166292	1.65227	0.461302	-0.478792	0.288239	0.557396	0.32942	0.170288	0.346537	1.32858	0.00141398	0.021561	2.13679	0.000524609	0.00883092	1.658	0.00117162	0.0111583
287	N-acetylglutamine	Amino Acid	NA	1.5187	1.3226	NA	1.2289	0.2911	0.2187	NA	0.544	NA	0.5169	4.6286	0.2096	0.596	0.2238	0.2673	1.1275	0.1509	0.7607	0.5757	NA	NA	NA	0.2041	1.09032	0.546327	1.47705	2.1062	0.429183	0.376702	0.5135	0.283465	-1.34509	0.0897783	0.353832	-1.52428	0.429796	0.58504	0.43796	0.743162	0.844792	0.25877	0.721614	0.787925	-1.08632	0.134317	0.216641
288	N-acetylhistidine	Amino Acid	NA	1.0583	3.7879	1.7806	1.1758	0.1409	0.4288	0.0924	0.7049	0.4334	0.7594	5.0929	0.2606	0.2394	0.2169	0.6974	2.5347	0.1466	0.7043	0.3172	0.2484	0.4096	0.287	0.1742	1.5887	1.3621	1.25197	1.89668	0.6826	0.928351	0.356783	0.187124	-1.21873	0.247755	0.540725	-1.81108	0.30103	0.476728	-0.343651	0.740474	0.844792	-0.935992	0.435072	0.565976	-2.15473	0.113087	0.194141
289	N-acetylmethionine	Amino Acid	0.2864	0.5052	0.3595	0.517	0.7758	0.3038	1.4053	0.3422	0.7849	0.6333	1.0567	0.5353	0.5697	0.2808	0.8809	0.4216	0.3594	0.2878	1.5751	1.1154	0.9218	0.8825	1.0789	1.2638	0.45795	0.184191	0.79295	0.384616	0.4667	0.229034	1.13958	0.254123	0.0273054	0.94337	0.974352	0.523205	0.0998909	0.267471	0.79204	0.0946949	0.209788	1.28794	0.000726098	0.0104766	1.31524	0.000460739	0.00658199
290	N-acetylneuraminate	Carbohydrate	0.9788	2.6088	1.7895	1.5542	2.7271	2.2963	0.6862	0.3397	0.7671	0.6062	0.5895	0.8105	2.279	1.8064	1.6969	1.8804	2.7012	2.2755	1.1853	1.2429	0.8427	0.7111	1.0087	0.9743	1.99245	0.67419	0.6332	0.167901	2.10657	0.379721	0.994167	0.201035	0.0803501	0.727401	0.885642	0.650826	0.00736814	0.0999611	-1.65381	0.00361158	0.033384	-1.08333	0.000276394	0.00744421	-1.00298	0.0136394	0.0450981
291	N-acetylphenylalanine	Amino Acid	NA	1.203	NA	0.5424	NA	0.4976	1.084	0.7904	0.7489	1.8268	0.6996	0.8073	1.2984	0.3274	1.1392	0.5649	NA	0.7767	1.4948	0.8054	1	1.0884	1.3983	2.2374	0.747667	0.394966	0.992833	0.430047	0.82132	0.40011	1.33738	0.509381	0.135549	0.810883	0.902977	0.42979	0.234992	0.396854	0.409156	0.437714	0.596259	0.703397	0.0926905	0.187235	0.838946	0.111445	0.192146
292	N-acetylputrescine	Amino Acid	0.3666	1.4085	2.1999	0.9171	1.1307	0.6439	0.9249	0.4381	0.7649	0.5541	0.6282	4.5279	0.6294	0.6184	0.5578	0.7056	1.0057	0.4323	0.6413	1.1685	0.6556	0.5112	0.5002	0.5962	1.11112	0.645679	1.30635	1.58724	0.6582	0.193146	0.678833	0.248419	-0.755412	0.151778	0.445363	-0.944412	0.380683	0.539853	0.233531	0.788709	0.876587	0.0445314	0.875785	0.907224	-0.710881	0.173346	0.263644
293	N-acetylserine	Amino Acid	0.2741	0.3653	0.3186	0.2835	0.446	0.4174	1.1473	0.5238	1.1583	0.78	1.1374	0.7952	0.4366	0.4747	0.3921	0.5279	0.3683	0.3572	1.4129	1.7992	1.0747	1.2195	1.2638	1.8596	0.350817	0.0709336	0.923667	0.263736	0.426133	0.0664522	1.43828	0.322154	0.280588	0.0870255	0.350011	0.638904	0.0132709	0.11023	1.39666	0.00246779	0.0298161	1.75497	0.000451902	0.00829857	2.03556	0.000302847	0.00547428
294	N-acetyltaurine	Amino Acid	0.4831	0.7271	0.7443	0.8657	0.5892	0.6257	0.7084	0.2777	0.4758	0.5097	0.9867	0.9193	0.7107	1.0888	0.9742	1.3417	0.6991	0.4069	1.8333	0.5215	0.356	0.5466	0.6063	0.4284	0.672517	0.13451	0.646267	0.274901	0.870233	0.331746	0.71535	0.554839	0.371832	0.220595	0.50965	0.14652	0.792191	0.86209	-0.0574404	0.839364	0.897872	-0.282753	0.573146	0.683041	0.0890793	0.860677	0.885015
295	N-acetylthreonine	Amino Acid	0.4801	0.5252	0.5562	0.5099	0.3936	0.6176	0.9577	0.8048	0.9073	0.8878	1.0381	0.9311	0.5496	0.5335	0.4431	0.6339	NA	0.3215	1.7518	1.0253	0.8894	0.9959	1	0.9747	0.513767	0.0752344	0.921133	0.0773997	0.49632	0.118895	1.10618	0.319713	-0.0498427	0.785107	0.901903	0.264109	0.220882	0.387495	0.842297	3.2689e-06	0.00130429	1.15625	0.00400004	0.0283511	1.10641	0.00539181	0.028236
296	N-acetyltyrosine	Amino Acid	NA	0.5083	0.5894	NA	NA	0.6829	1.3606	0.7251	1	1.109	1	1.0546	0.5778	0.4516	NA	0.9538	0.5992	0.9722	1.5412	1.2972	1.6666	0.8272	1.4693	1.4585	0.593533	0.0873734	1.04155	0.204991	0.71092	0.237016	1.37667	0.294835	0.260358	0.359572	0.639028	0.402447	0.0483485	0.17889	0.811331	0.00254072	0.0298161	0.95342	0.00248222	0.0213366	1.21378	0.000752674	0.00861216
297	N-carbamoylaspartate	Nucleotide	1.0175	20.2255	8.8085	0.6374	0.9825	2.6266	NA	NA	NA	NA	NA	NA	1.1648	1.502	0.2414	1.4402	2.5637	0.278	NA	NA	NA	NA	NA	NA	5.71633	7.74477	NA	NA	1.19835	0.869344	#DIV/0!	#DIV/0!	-2.25404	0.21346	0.50477	NA	NA	NA	NA	NA	NA	NA	NA	NA	NA	NA	NA
298	N-delta-acetylornithine	Amino Acid	NA	NA	NA	NA	NA	1.404	0.6127	NA	NA	NA	0.6921	NA	1.0952	0.9907	0.5049	1.6552	NA	0.4561	2.0999	1.549	0.6262	0.3438	0.449	1.7799	1.404	NA	0.6524	0.0561443	0.94042	0.490316	1.1413	0.758097	-0.578166	NA	NA	0.806849	0.176145	0.354905	-1.10571	NA	NA	0.279301	0.609813	0.709984	-0.298865	NA	NA
299	N-formylmethionine	Amino Acid	0.8766	1.9749	1.2776	0.9539	1.0679	0.3412	2.9683	0.4505	1.1315	0.6496	0.6423	2.2685	0.1136	0.0973	0.1842	0.4739	1.0461	0.2927	0.9456	0.3424	0.4128	0.2236	0.4526	0.434	1.08202	0.537236	1.35178	1.03061	0.367967	0.360135	0.4685	0.248212	-1.55608	0.0248549	0.190176	-1.52874	0.0908905	0.26051	0.321141	0.586208	0.724139	0.348474	0.587362	0.693134	-1.2076	0.0385111	0.0880255
300	N-glycolylneuraminate	Xenobiotics	0.5112	1.3131	0.9548	0.8857	1.2562	1.0911	0.7506	0.4934	1.0712	0.9616	0.6811	0.9153	1.0256	0.9231	0.7537	1.0513	1.3032	1.1327	1.2951	1.3871	1.1024	0.8129	1.0187	1.1152	1.00202	0.291883	0.8122	0.21102	1.0316	0.186232	1.1219	0.203414	0.0419772	0.839154	0.916054	0.466037	0.0270587	0.139404	-0.303	0.228544	0.396474	0.12106	0.441324	0.567818	0.163038	0.430642	0.531952
301	N-palmitoyltaurine	Lipid	NA	NA	NA	0.7901	0.7635	1.0246	1.6346	0.2785	0.767	NA	0.5736	NA	0.5782	1.0273	1.6071	2.3263	0.5535	0.5125	NA	0.2717	1.2291	NA	2.1277	0.9754	0.8594	0.143684	0.813425	0.583136	1.10082	0.732439	1.15097	0.766822	0.357173	0.467555	0.710869	0.500775	0.511491	0.65985	-0.0793204	0.887849	0.92494	0.0642823	0.921019	0.936343	0.421455	0.507027	0.596503
302	N1-Methyl-2-pyridone-5-carboxamide	Cofactors and Vitamins	0.3981	0.6263	0.401	0.7204	0.514	1.1855	0.7313	0.49	0.6604	0.8944	0.7015	1.7411	1.3985	1.4586	0.8367	0.8229	0.5573	0.4829	1.4728	2.5425	0.6915	0.7245	0.5672	1.0349	0.640883	0.295205	0.869783	0.446178	0.92615	0.414198	1.17223	0.746253	0.531184	0.202614	0.499698	0.430532	0.418449	0.57343	0.440594	0.322952	0.493816	0.339942	0.500547	0.622893	0.871126	0.151966	0.237447
303	N1-methyladenosine	Nucleotide	0.5308	0.9546	0.8446	0.8914	0.906	0.4557	0.7919	0.5147	1.0959	0.4601	2.1627	1.5203	0.4106	0.7462	0.4445	0.6036	0.7894	0.3198	2.8357	1.9554	0.8069	1.9531	1.0404	1.0455	0.76385	0.213846	1.09093	0.656122	0.55235	0.190893	1.60617	0.778119	-0.467707	0.10123	0.368256	0.558059	0.244083	0.40423	0.514202	0.289395	0.463729	1.53997	0.0199408	0.0654469	1.07226	0.0447512	0.0967594
304	N1-methylguanosine	Nucleotide	0.1591	0.8549	0.3944	0.3263	0.4431	0.3379	1.4466	0.496	0.7577	0.967	1.169	1.9479	0.3415	0.214	0.2938	0.2832	0.4243	0.2359	1.5821	1.6275	1.094	1	1.4153	1.1119	0.419283	0.234057	1.1307	0.517271	0.298783	0.0761437	1.30513	0.271216	-0.488826	0.275319	0.550638	0.206981	0.486505	0.636877	1.43122	0.0181989	0.0764353	2.12703	0.000150751	0.00609036	1.6382	0.000133697	0.00447632
305	N2,N2-dimethylguanosine	Nucleotide	NA	0.7402	NA	NA	0.199	NA	1.1833	0.7637	1.0123	1.0361	0.9639	1.6935	NA	NA	NA	NA	0.208	NA	1.2315	2.1794	1.8412	0.8433	1.2248	1.8025	0.4696	0.382686	1.1088	0.316895	0.208	NA	1.52045	0.499216	-1.17485	NA	NA	0.455499	0.124456	0.295767	1.23949	0.208228	0.370906	2.86984	NA	NA	1.69499	0.0751019	0.150204
306	N2-acetyllysine	Amino Acid	NA	0.7455	1.694	0.7446	0.8891	0.8524	0.838	NA	0.7986	NA	0.9266	1.6786	0.6425	0.402	0.323	0.732	0.9344	0.5165	1.2719	0.7516	0.5838	0.75	0.9092	1.1909	0.98512	0.401439	1.06045	0.415562	0.591733	0.225188	0.909567	0.270914	-0.735352	0.0986847	0.367327	-0.221425	0.55137	0.686262	0.106305	0.792403	0.877076	0.620232	0.0524304	0.125475	-0.11512	0.730939	0.788074
307	N4-acetylcytidine	Nucleotide	NA	1.2137	0.2315	NA	0.6058	0.6697	0.6903	NA	0.467	NA	1.1666	2.0514	0.2851	0.3398	NA	NA	0.3714	NA	1.333	1.1758	0.5192	0.8307	0.6076	1.1226	0.680175	0.404804	1.09383	0.701899	0.3321	0.0436622	0.931483	0.329383	-1.03429	0.183704	0.47954	-0.23178	0.688607	0.79495	0.685404	0.355945	0.52214	1.48791	0.00613049	0.0342091	0.453624	0.343767	0.448534
308	N6-acetyllysine	Amino Acid	0.3664	0.7091	0.802	0.4545	0.6441	0.9036	1.8399	0.6603	1.5052	1.0459	1.681	1.2154	0.5476	0.5916	0.6522	0.9541	0.7833	0.8833	2.2335	4.1642	2.1273	1.471	1.812	3.5849	0.646617	0.204707	1.32462	0.437279	0.73535	0.164236	2.56548	1.06423	0.18552	0.427782	0.690367	0.953656	0.034975	0.154139	1.03459	0.0106264	0.0565325	1.80273	0.00795892	0.0401925	1.98825	0.00632616	0.0297702
309	N6-carbamoylthreonyladenosine	Nucleotide	0.4381	NA	0.2529	0.3758	0.3753	0.4205	3.373	1.5077	1.4235	3.0663	1.069	1.3905	0.4369	0.2488	0.313	0.4751	NA	0.2441	1.9	1.784	1.8182	1.3967	2.4402	1.2533	0.37252	0.0723365	1.97167	0.982881	0.34358	0.107029	1.7654	0.41828	-0.116672	0.631729	0.81921	-0.159421	0.651119	0.770364	2.40403	0.0103394	0.0565325	2.36128	0.000244155	0.00707063	2.24461	0.000352562	0.00587603
310	N6-succinyladenosine	Nucleotide	0.9748	1.7742	0.9975	1.3135	2.0814	1.2863	0.9405	0.4871	1.182	0.4189	1.3147	0.5668	1.1783	0.6845	0.6957	0.9872	0.9245	0.8783	3.2524	2.1511	1.0993	1.3184	0.7917	2.462	1.40462	0.439867	0.818333	0.381075	0.891417	0.186474	1.84582	0.937867	-0.656005	0.035024	0.236521	1.1735	0.0438049	0.16954	-0.779416	0.0336891	0.105015	1.05009	0.0546998	0.127104	0.394083	0.331048	0.434161
311	nicotinamide	Cofactors and Vitamins	0.6367	0.7119	0.6236	0.8504	0.9867	0.8421	1.0013	0.6281	0.9335	0.5358	1.2791	0.7115	0.7725	0.7495	1.0573	0.7927	0.7742	0.6727	1.7799	1.2284	0.8842	1.2131	0.9987	1.4999	0.775233	0.142151	0.848217	0.276085	0.80315	0.131434	1.26737	0.328702	0.0510389	0.73131	0.885642	0.579329	0.0385367	0.156844	0.129802	0.581727	0.720836	0.658093	0.0161938	0.0578965	0.709131	0.012495	0.0442302
312	nicotinamide adenine dinucleotide (NAD+)	Cofactors and Vitamins	1.0145	1.9113	2.1932	0.9855	1.2444	2.9673	1.2589	1.0427	1.5183	1.3151	1.323	1.8006	1.4722	2.4452	0.5891	1.8627	1.7098	2.1463	2.2436	2.1427	2.1552	2.6342	2.1697	2.6925	1.71937	0.784816	1.37643	0.257625	1.70422	0.642956	2.33965	0.253843	-0.0127685	0.971569	0.98629	0.765358	6.69957e-05	0.0272673	-0.320943	0.348019	0.514295	0.457184	0.0617865	0.137152	0.444415	0.114774	0.194532
313	nicotinamide adenine dinucleotide reduced (NADH)	Cofactors and Vitamins	1.4581	1.6139	2.8311	1.7476	1.7317	3.6038	0.9685	0.5694	0.9006	0.9207	1.3736	1.7995	2.3257	2.9239	0.5359	1.3446	3.2402	2.0196	1.8982	2.596	2.2053	2.128	1.9268	4.6398	2.16437	0.857814	1.08872	0.432234	2.06498	1.00458	2.56568	1.04671	-0.0678148	0.857563	0.924237	1.23671	0.0162432	0.113982	-0.991316	0.0273334	0.0932138	0.313213	0.417703	0.551502	0.245398	0.484888	0.587743
314	nicotinamide ribonucleotide (NMN)	Cofactors and Vitamins	0.5574	0.2973	0.6244	0.6797	1.0962	1.1399	0.4939	0.4718	0.3639	0.3945	0.2293	0.8178	0.9553	0.7564	0.222	0.8361	1	0.3456	NA	1.3914	0.3355	0.6463	0.7722	1.0551	0.732483	0.326431	0.461867	0.198008	0.6859	0.325507	0.8401	0.402165	-0.0947977	0.809512	0.902977	0.863085	0.10702	0.277434	-0.66532	0.119635	0.242306	0.292563	0.510665	0.628989	0.197765	0.643991	0.715546
315	nicotinamide riboside	Cofactors and Vitamins	0.9406	2.1138	1.8446	1.0171	2.3155	1.7594	0.9829	0.3405	0.625	0.6079	1.0811	0.6578	1.5594	0.7858	1.1281	1.5445	1.7426	1.8302	1.5205	1.5274	0.7598	1.0895	0.8354	1.1054	1.66517	0.567498	0.715867	0.27162	1.43177	0.39846	1.13967	0.327395	-0.21787	0.43105	0.690367	0.670849	0.0355997	0.154139	-1.2179	0.00736281	0.0445115	-0.329184	0.196563	0.321374	-0.547055	0.0850536	0.165299
316	O-methyl tyrosine	Amino Acid	NA	NA	1.2385	NA	0.9791	1.3581	2.0177	0.9736	1.1307	0.7385	1.7681	1.6779	0.7292	0.4559	0.5864	0.6534	1.3133	0.6572	2.4419	2.6624	1.7009	1.9467	2.099	3.8139	1.1919	0.19375	1.38442	0.506901	0.732567	0.299038	2.44413	0.754037	-0.702231	0.0315586	0.222571	0.820045	0.0194027	0.122283	0.216015	0.440556	0.597898	1.73829	0.00160315	0.0156312	1.03606	0.00835312	0.0364346
317	O-sulfo-L-tyrosine	Xenobiotics	NA	0.6398	1.2278	0.3424	NA	0.449	0.9913	1.2207	0.9151	1.2134	0.4063	2.3631	0.2432	0.288	NA	0.4963	0.2719	0.2933	0.4235	1.205	1	NA	0.7804	0.5572	0.66475	0.395013	1.18498	0.649113	0.31854	0.101267	0.79322	0.318152	-1.06134	0.177262	0.47954	-0.579074	0.231232	0.393772	0.833983	0.154173	0.291539	1.31625	0.025986	0.0749881	0.254909	0.617363	0.693666
318	octanoylcarnitine	Lipid	0.6103	0.8223	0.7886	0.8218	0.7853	2.4976	0.9712	0.6365	0.7869	1.0039	1.1489	1.1153	1.0026	1.1583	0.9382	1.6147	1.4436	1.2785	1.2487	1.418	0.9994	0.7623	1.1318	1.4253	1.05432	0.71149	0.943783	0.197429	1.23932	0.259788	1.16425	0.256694	0.233237	0.570494	0.782725	0.302873	0.128366	0.29688	-0.159781	0.726934	0.835869	-0.090144	0.625539	0.722051	0.143093	0.733487	0.788696
319	oleamide	Lipid	1.5874	0.2659	0.5914	27.9634	0.3022	0.7821	0.4426	1.2997	1.2179	1.0923	1.0658	0.2823	0.3501	1.829	2.6042	4.7068	2.9711	3.6278	0.9723	0.1477	1.9468	0.3615	1.3387	2.597	5.24873	11.1382	0.9001	0.428032	2.6815	1.49996	1.22733	0.936626	-0.968929	0.599127	0.800163	0.44737	0.461846	0.618326	-2.54381	0.383022	0.541935	-1.12751	0.0771266	0.1622	-2.09644	0.417982	0.525763
320	oleate/vaccenate (18:1)	Lipid	0.2969	0.3627	0.5154	0.654	1.0351	0.835	3.4162	1.5809	2.8194	1.2048	1.0972	0.8403	0.6836	0.9847	3.3111	1.3724	0.9736	0.7377	2.3739	2.4408	5.8365	0.6628	3.4679	5.4703	0.616517	0.283251	1.82647	1.0454	1.34385	0.994013	3.37537	1.98438	1.12416	0.137175	0.426758	0.885989	0.131298	0.29688	1.56684	0.0355319	0.109901	1.32867	0.0580643	0.132531	2.45283	0.0186777	0.0520335
321	oleoylcarnitine	Lipid	0.2627	0.5723	0.5101	0.6986	0.611	2.0511	0.854	0.169	1.4105	0.3488	2.1678	1.2204	0.2789	1.4264	2.7092	11.096	3.033	0.3046	2.7048	1.0833	7.1517	0.8638	1.6851	0.6704	0.7843	0.637865	1.02842	0.73647	3.14135	4.06588	2.35985	2.46	2.00191	0.216986	0.505856	1.19827	0.251938	0.413463	0.390947	0.553368	0.698715	-0.41269	0.697343	0.767647	1.58922	0.182501	0.276517
322	ophthalmate	Amino Acid	0.5472	1.3262	1.2427	0.6392	0.2507	1.2693	0.9378	NA	0.3819	0.6046	0.5943	0.6166	0.5473	0.6737	0.2278	1.2115	1.3615	0.7276	1.8084	0.7232	0.6011	0.5638	1.0622	1	0.879217	0.457593	0.62704	0.198966	0.791567	0.423474	0.959783	0.463397	-0.151508	0.737752	0.885642	0.614151	0.155337	0.325887	-0.487661	0.262045	0.439311	0.277998	0.526508	0.642745	0.12649	0.76808	0.812783
323	ornithine	Amino Acid	0.5249	0.4816	0.2392	0.6621	0.8845	0.441	2.6931	0.9783	1.0217	2.4983	1.9833	1.6833	0.7069	0.4178	0.4454	0.8545	0.5625	0.4599	2.587	2.45	2.2905	2.7468	2.9837	1.3982	0.538883	0.217946	1.80967	0.72289	0.5745	0.173452	2.40937	0.550184	0.0923339	0.760874	0.889161	0.41293	0.139112	0.305989	1.74768	0.00642184	0.0427052	2.06828	0.000238654	0.00707063	2.16061	0.000160032	0.00447632
324	orotate	Nucleotide	1.8614	3.3541	2.7585	1.9712	3.1179	2.6433	0.8794	0.4805	0.6344	0.651	0.5349	0.9874	2.6412	1.6469	1.1704	2.3144	4.4592	1.3063	0.4069	1.2838	0.7847	0.4547	1.1206	0.5948	2.61773	0.600486	0.6946	0.198369	2.2564	1.22126	0.77425	0.360269	-0.214295	0.535424	0.748424	0.156617	0.648258	0.770364	-1.91406	0.000283818	0.0101181	-1.54315	0.0298839	0.0819126	-1.75745	0.000179705	0.00449264
325	orotidine	Nucleotide	1.1072	1.5424	1.4253	1.4964	2.1604	1.8639	0.6977	0.3783	0.6465	0.6934	0.4603	0.6457	2.3437	1.7962	1.3535	2.5649	2.0559	1.5223	0.7013	0.6175	0.6069	0.5615	0.8928	0.6191	1.59927	0.366363	0.586983	0.134291	1.93942	0.470327	0.666517	0.119706	0.278212	0.194237	0.494199	0.183321	0.304587	0.480492	-1.44602	0.000579968	0.0120961	-1.54091	0.000853969	0.0115001	-1.2627	0.000993968	0.0104628
326	oxalate (ethanedioate)	Cofactors and Vitamins	0.6602	1.2401	0.3873	1.4575	0.7775	0.4653	0.4141	0.0365	0.9265	0.4964	3.9709	0.0812	0.1832	2.2838	2.1088	4.8251	0.6227	0.8281	6.7828	0.2556	0.5517	1.0227	0.5829	0.0965	0.831317	0.429536	0.9876	1.49667	1.80862	1.69852	1.5487	2.58381	1.12142	0.22381	0.514123	0.649059	0.657539	0.775705	0.248529	0.814239	0.887654	-0.223829	0.841637	0.879905	0.897588	0.530543	0.615577
327	oxaloacetate	Energy	1.2957	2.2015	1.4552	1.1377	1.6443	2.1013	0.8072	3.2667	2.6635	2.5062	1	2.6803	1.7954	1.6147	1	1.2692	1.7153	1.7211	1.8439	2.3367	2.8558	0.8826	2.3666	2.1589	1.63928	0.431994	2.15398	1.00442	1.51928	0.315181	2.07408	0.670138	-0.109674	0.595705	0.800163	-0.0545332	0.874932	0.922532	0.393942	0.287857	0.463125	0.449083	0.108482	0.20382	0.339409	0.216107	0.310946
328	p-cresol sulfate	Amino Acid	0.1028	5.0766	0.4772	0.7462	0.0548	0.4327	0.4014	0.1749	0.0536	0.198	0.8571	7.3639	0.4855	1.4735	0.8639	1.4035	1.0672	0.2967	0.9328	0.9364	0.4455	0.4297	0.2511	0.5042	1.14838	1.94137	1.50815	2.88265	0.931717	0.477791	0.583283	0.284965	-0.301641	0.800153	0.901903	-1.37051	0.468919	0.623693	0.393176	0.805681	0.885584	-0.675694	0.162809	0.282295	-0.977336	0.510788	0.597413
329	p-cresol-glucuronide*	Amino Acid	0.2488	2.8995	1	0.6581	NA	0.1312	0.8663	NA	NA	0.1092	0.5823	5.4715	0.2945	0.4859	0.4258	1.1337	3.2307	0.3069	0.8426	0.5245	0.3032	0.4089	0.1983	0.2469	0.98752	1.12287	1.75732	2.49573	0.979583	1.14573	0.420733	0.23765	-0.0116417	0.991033	0.995988	-2.0624	0.363029	0.525811	0.831499	0.597953	0.736368	-1.21926	0.290828	0.421128	-1.2309	0.325887	0.428798
330	palmitate (16:0)	Lipid	0.5024	0.5028	0.6449	0.74	0.9278	0.8855	1.6222	1.1383	1.2336	1.0161	0.8936	0.6715	0.8393	0.8579	1.7567	1.0869	1.1156	0.9187	1.2539	1.0813	2.111	0.6732	1.6506	2.1823	0.700567	0.183777	1.09588	0.324086	1.09585	0.343806	1.49205	0.596763	0.645456	0.0392259	0.245374	0.445202	0.192228	0.368617	0.6455	0.0319488	0.101319	0.445246	0.196508	0.321374	1.0907	0.021264	0.0570846
331	palmitic amide	Lipid	0.8236	0.3902	0.9875	6.3433	0.6061	0.595	0.8803	2.0606	2.0567	1.6644	1.4731	0.6139	0.9021	2.0257	2.9861	2.8912	1.0174	2.4689	1.1075	0.2209	1.0125	0.5718	1.6602	3.5858	1.62428	2.32098	1.45817	0.601771	2.04857	0.910373	1.35978	1.19563	0.334812	0.690198	0.867061	-0.100779	0.861965	0.91122	-0.155648	0.871136	0.915888	-0.591238	0.289594	0.420849	-0.256427	0.810692	0.846676
332	palmitoleate (16:1n7)	Lipid	0.5606	0.5467	0.585	0.8592	0.8828	1.0717	2.9087	0.9283	1.4919	1.1434	1.9825	0.7982	0.783	0.6952	1.0884	1.1087	0.8683	0.5211	2.3729	1.482	1.6224	0.9353	1.4722	1.7991	0.751	0.217933	1.54217	0.794124	0.844117	0.228261	1.61398	0.470835	0.16863	0.486437	0.724251	0.065667	0.853554	0.907041	1.03807	0.0586389	0.15341	0.935111	0.00823517	0.0410742	1.10374	0.00465492	0.0267792
333	palmitoyl ethanolamide	Lipid	NA	0.4129	1.1731	NA	0.7923	1.0482	1.387	1.0452	0.9548	1.2608	0.35	0.5381	0.8438	0.7316	1.8007	1.9851	0.9266	1.1419	NA	0.7878	1.5887	NA	2.6426	2.1106	0.856625	0.335602	0.92265	0.40542	1.23828	0.527793	1.78242	0.790445	0.531606	0.199805	0.495813	0.949986	0.114046	0.284755	0.10712	0.787	0.876587	0.5255	0.28295	0.414173	1.05711	0.0964992	0.175058
334	palmitoyl sphingomyelin (d18:1/16:0)	Lipid	0.6793	0.9929	0.8028	0.7971	0.8744	0.845	0.7518	0.8399	1.0071	1.1682	1.0903	0.9324	0.5983	1.0188	0.8747	0.8703	0.7277	0.7648	1.7549	1.2516	1.1673	1.167	1.1158	1.2215	0.831917	0.103193	0.96495	0.155518	0.8091	0.144947	1.27968	0.237567	-0.040121	0.76057	0.889161	0.407261	0.0247214	0.133936	0.214015	0.11598	0.237312	0.661397	0.00301939	0.0243595	0.621276	0.00409802	0.0249961
335	palmitoylcarnitine	Lipid	0.3701	0.7482	0.663	0.6885	0.7053	2.344	0.7308	0.1624	1.5373	0.4071	1.5958	0.7876	0.2606	1.1865	2.5579	7.6558	1.6969	0.3027	1.6259	0.7113	4.3338	0.6445	1.157	0.5121	0.91985	0.710692	0.870167	0.585357	2.27673	2.77488	1.49743	1.44871	1.30749	0.292564	0.557396	0.783128	0.360148	0.525377	-0.0801069	0.89756	0.930199	-0.604474	0.559916	0.673232	0.703021	0.408632	0.515623
336	pantothenate	Cofactors and Vitamins	0.741	0.7143	0.598	0.6667	0.8445	0.8051	0.9908	0.4505	0.7023	0.8032	0.7819	0.9192	0.8476	0.86	0.6321	1.0092	1.0653	0.6478	1.3972	1.2684	0.9106	0.8049	0.9361	1.018	0.728267	0.090034	0.77465	0.189098	0.843667	0.178846	1.05587	0.228711	0.212206	0.198765	0.495813	0.446811	0.0435445	0.16954	0.0890778	0.603965	0.739209	0.323683	0.10543	0.201646	0.535889	0.0152498	0.0462115
337	phenol sulfate	Amino Acid	0.1981	5.8275	1.1452	0.8055	1.6257	0.6719	0.3346	0.8571	0.0606	0.4483	1.4881	6.4967	0.4015	0.8372	0.4138	0.302	0.6152	0.1724	0.967	0.6511	0.5048	0.4255	0.2057	0.4654	1.71232	2.07179	1.61423	2.44288	0.457017	0.236452	0.536583	0.25545	-1.90563	0.19889	0.495813	-1.58897	0.330617	0.500227	-0.0851004	0.941728	0.960996	0.231555	0.587933	0.693134	-1.67408	0.224576	0.317422
338	phenylacetylglycine	Amino Acid	0.1261	3.0048	0.6854	0.6368	0.8654	0.209	0.5383	0.1559	0.5897	0.2746	0.7778	5.5565	0.1974	0.3582	0.3681	0.2715	1.0491	0.1411	1.3037	0.4168	0.2368	0.7199	0.2141	0.2343	0.92125	1.06023	1.31547	2.0897	0.397567	0.331255	0.520933	0.428997	-1.2124	0.292301	0.557396	-1.3364	0.400361	0.556357	0.51391	0.691931	0.806329	0.389902	0.590193	0.693134	-0.822494	0.421315	0.52729
339	phenylalanine	Amino Acid	0.4407	0.5164	0.3717	0.4506	0.5372	0.6777	1.21	0.5278	1.0184	0.6829	1.2108	0.9159	0.6635	0.619	0.6172	0.6563	0.5425	0.4671	1.9235	2.1692	1.3061	1.3321	1.2582	1.8964	0.49905	0.105492	0.927633	0.278586	0.594267	0.0756706	1.64758	0.394432	0.251926	0.105722	0.375947	0.828725	0.00530683	0.096448	0.89437	0.011186	0.0572205	1.47117	0.00103781	0.0119564	1.7231	0.000569178	0.00734424
340	phosphate	Energy	0.9305	0.9292	1.044	0.9958	0.9551	1.0224	0.832	0.802	0.9647	0.6615	1.1719	0.6278	0.8827	1.017	0.997	0.8998	0.8718	0.7009	1.4391	1.003	0.8079	1.0042	0.8079	1.0533	0.9795	0.048565	0.843317	0.20201	0.894867	0.11285	1.01923	0.231198	-0.130373	0.136704	0.426758	0.273338	0.191275	0.368617	-0.215971	0.163234	0.307218	0.18774	0.273711	0.404771	0.057367	0.696092	0.763746
341	phosphoethanolamine	Lipid	0.7235	0.9099	0.9005	0.8921	0.8457	0.8795	0.7412	0.7465	1.0185	0.5857	1.4909	0.9193	0.6778	0.9512	0.8795	0.9614	0.8672	0.8598	1.6489	1.5362	0.9591	1.6003	0.9888	1.4783	0.858533	0.0698065	0.917017	0.319188	0.86615	0.101982	1.3686	0.311228	0.0127427	0.883392	0.949528	0.577681	0.0324884	0.14857	0.0950738	0.677822	0.793112	0.660012	0.00924647	0.0438574	0.672755	0.00929068	0.0377419
342	pipecolate	Amino Acid	0.6036	0.931	0.8013	0.8815	0.9892	1.1553	1.0762	0.5794	0.7448	0.7403	0.9766	1.7761	0.8432	0.6961	0.6813	1.0218	1.1618	0.7072	1.3973	1.0566	0.7278	0.8843	1.0108	1.4437	0.89365	0.185359	0.982233	0.428081	0.8519	0.199648	1.08675	0.282971	-0.0690258	0.715255	0.880193	0.145882	0.630262	0.758925	0.136356	0.656333	0.779696	0.351264	0.131098	0.236445	0.282238	0.196952	0.29178
343	pro-hydroxy-pro	Amino Acid	0.2063	1.2151	1.1754	0.4337	0.8565	0.5785	1.4907	0.4603	0.8839	0.7971	0.6546	2.797	0.6312	0.4047	0.4346	0.9692	1.0761	0.3441	1.0935	1.038	1.0458	0.28	1.0308	0.8576	0.74425	0.408288	1.1806	0.864815	0.643317	0.311024	0.89095	0.310019	-0.210258	0.641106	0.828697	-0.406104	0.468077	0.623693	0.665661	0.3	0.476893	0.469815	0.197279	0.321374	0.259557	0.500449	0.595773
344	proline	Amino Acid	0.5921	0.979	0.7714	0.6302	1.1756	0.8721	1.9971	0.6977	1.4494	0.98	1.727	1.1464	0.9616	0.946	0.8544	1.1978	0.9097	0.7473	2.8061	2.251	1.6263	1.9732	1.9877	2.5004	0.836733	0.220495	1.33293	0.484324	0.936133	0.149835	2.19078	0.420792	0.161946	0.385397	0.659275	0.716842	0.00857042	0.105702	0.671765	0.0563705	0.148952	1.22666	0.00039021	0.00829857	1.38861	0.000150814	0.00447632
345	prolylglycine	Peptide	0.1612	0.5165	0.6	0.3871	0.5202	0.3818	1.1414	0.4076	0.9075	0.5338	0.763	1.2986	0.3658	0.3646	0.3366	0.484	0.4644	0.2628	1.4422	1.5331	1.0925	0.8719	1	1.317	0.4278	0.155503	0.841983	0.344193	0.3797	0.0824585	1.20945	0.261525	-0.172076	0.523046	0.743151	0.522488	0.0659361	0.214322	0.976855	0.0314296	0.101132	1.67142	0.000313811	0.00745762	1.49934	0.000217821	0.00497949
346	propionylcarnitine	Lipid	0.6248	1.3825	0.8016	1.2234	1.0071	1.6736	0.8998	0.5842	0.7054	0.7758	0.8813	0.8626	1.8878	1.4396	1.6701	1.9839	1.9348	1.9271	1.2659	0.9013	0.9441	0.8999	1.1041	1.654	1.11883	0.386112	0.78485	0.122651	1.80722	0.210857	1.12822	0.29445	0.691774	0.00532064	0.158154	0.523555	0.0350127	0.154139	-0.511506	0.0899896	0.207466	-0.679725	0.00128201	0.0129483	0.012049	0.963243	0.970522
347	propionylglycine	Lipid	0.3745	1.0164	NA	1.0255	0.6812	1.3112	0.637	0.901	NA	0.4524	1.229	0.9416	1.6047	0.8104	NA	NA	1.276	0.8516	1.1066	NA	0.6179	NA	0.7981	NA	0.88176	0.360813	0.8322	0.298539	1.13567	0.376908	0.840867	0.247141	0.365092	0.343089	0.626918	0.0149468	0.966313	0.987138	-0.0834557	0.819088	0.890507	-0.433601	0.267835	0.400761	-0.068509	0.855991	0.882465
348	prostaglandin E2	Lipid	NA	0.1375	NA	0.1603	0.2329	0.4907	NA	NA	NA	NA	NA	NA	0.7657	0.2019	0.9489	0.224	0.3267	0.6428	NA	0.2387	NA	NA	0.0942	0.0761	0.25535	0.162087	NA	NA	0.518333	0.311626	0.136333	0.0891129	1.0214	0.120615	0.407456	NA	NA	NA	NA	NA	NA	-1.92674	0.0300345	0.0819126	-0.905338	0.272791	0.371144
349	pseudouridine	Nucleotide	0.4799	0.9703	0.5506	1.0163	0.7333	0.5925	0.9481	0.2759	0.6453	0.6202	1.7275	1.5409	0.4976	0.3728	0.3666	0.6498	0.7042	0.3076	1.7096	1.2681	0.6586	1.2506	0.9837	1.0297	0.723817	0.225004	0.95965	0.567298	0.4831	0.163354	1.15005	0.35237	-0.583302	0.0625622	0.314375	0.261116	0.503916	0.655252	0.406884	0.37754	0.537994	1.2513	0.00393571	0.0283511	0.668	0.0354704	0.083942
350	pterin	Cofactors and Vitamins	0.9854	1	0.8833	0.7854	1.3451	1.0297	1.0319	1.6733	1.221	1.2741	1.3762	1.5293	1.2324	NA	1.1424	0.7377	1.5789	1.1	1.226	1.3107	1.2894	1.0431	1.0146	1.05	1.00482	0.18959	1.35097	0.228448	1.15828	0.301227	1.15563	0.134613	0.205052	0.358553	0.639028	-0.225308	0.108354	0.279114	0.42706	0.0176232	0.074805	-0.00330033	0.986148	0.988596	0.201751	0.146497	0.231616
351	putrescine	Amino Acid	0.2874	0.7506	1.0371	0.3324	0.3975	0.0906	2.7093	1.3706	1.1526	1.7255	NA	1.531	NA	0.5382	0.3291	0.533	0.4897	0.1791	1.0124	1.3166	1.6286	NA	0.5963	0.3739	0.4826	0.346659	1.6978	0.603329	0.41382	0.156287	0.98556	0.512216	-0.221825	0.67578	0.856983	-0.784651	0.0799309	0.240977	1.81477	0.00689949	0.0436968	1.25194	0.0654042	0.142061	1.03012	0.104984	0.184183
352	pyridoxal	Cofactors and Vitamins	0.7594	1.1957	0.4455	1.1603	0.8452	1.0263	1.9943	0.1984	0.7066	0.6742	1.9106	0.8359	0.7687	0.568	1.2324	1	0.658	0.8023	3.1719	0.6818	0.7934	0.9989	0.8685	0.6773	0.9054	0.282953	1.05333	0.729723	0.838233	0.242145	1.19863	0.974247	-0.111203	0.668276	0.852848	0.186428	0.776427	0.854069	0.218335	0.65854	0.779696	0.515967	0.415238	0.551502	0.404763	0.506214	0.596503
353	pyridoxate	Cofactors and Vitamins	0.435	1.4926	0.9473	1	1.0536	0.6632	0.8953	0.463	0.6319	0.6643	1.2438	1.833	0.6402	0.4828	0.565	0.966	0.277	NA	1.0022	0.5691	NA	0.1638	NA	0.2341	0.93195	0.361436	0.955217	0.507704	0.5862	0.251947	0.4923	0.383178	-0.66886	0.0962337	0.367327	-0.95629	0.140804	0.305989	0.0355755	0.929133	0.950575	-0.251855	0.69028	0.761949	-0.920715	0.11669	0.196945
354	pyruvate	Carbohydrate	NA	0.916	0.6753	0.7336	0.9604	0.9312	1.3394	0.4475	1.6813	0.5059	1.528	0.9622	0.8124	0.6098	1.5745	0.7064	0.7272	1.1203	1.9951	1.9608	1.5662	1.3032	1.1932	2.5586	0.8433	0.129405	1.07738	0.52403	0.9251	0.363024	1.76285	0.510057	0.133563	0.624286	0.815354	0.710378	0.0445712	0.16954	0.353414	0.33342	0.502324	0.930228	0.00951915	0.0438574	1.06379	0.00587037	0.028236
355	ribitol	Carbohydrate	0.462	0.8346	0.715	0.6275	0.8889	0.8909	0.9852	0.5498	0.8685	0.6833	0.5807	0.8305	1.0148	0.8886	0.8704	1.0703	0.932	0.8153	0.944	0.9852	0.8823	0.6185	0.8716	0.9613	0.736483	0.169931	0.749667	0.172645	0.9319	0.0951627	0.87715	0.1343	0.339522	0.0399893	0.245374	0.226574	0.185663	0.368608	0.0255964	0.896598	0.930199	-0.0873516	0.436208	0.565976	0.252171	0.14436	0.230834
356	riboflavin (Vitamin B2)	Cofactors and Vitamins	0.4157	1.023	0.7807	0.8433	1.1225	0.8074	1.1189	0.348	0.977	0.6615	1.3535	0.8659	0.6809	0.6089	0.9358	0.9695	0.8337	1.1836	1.571	1.4117	1.3245	0.9633	1.1401	1.6471	0.8321	0.243943	0.887467	0.35251	0.868733	0.208717	1.34295	0.258791	0.0621565	0.78569	0.901903	0.597641	0.0306761	0.14199	0.092936	0.759025	0.857935	0.62842	0.00618134	0.0342091	0.690577	0.00558186	0.028236
357	ribonate	Carbohydrate	0.7099	1.2631	1.753	0.9951	1.0399	1.4933	0.9123	0.5886	1.2441	0.9591	0.9295	1.6179	1.0278	1.8811	1.2475	1.5392	1.2751	1.1053	1.3186	1.9541	0.8569	0.823	1.1303	1.3277	1.20905	0.375003	1.04192	0.35055	1.346	0.31546	1.2351	0.413848	0.154805	0.50963	0.734112	0.245388	0.403948	0.557731	-0.214634	0.44376	0.600204	-0.124051	0.613799	0.712571	0.0307539	0.911318	0.928968
358	ribose	Carbohydrate	0.6232	0.3509	0.4614	0.4085	1	0.5405	1.1435	1.4184	0.5378	0.4525	0.3311	1.6134	1.3174	NA	0.6345	NA	0.7474	NA	0.5809	1.5647	0.796	0.3314	0.8034	0.9599	0.564083	0.23421	0.916117	0.545986	0.899767	0.36606	0.839383	0.416808	0.673643	0.248061	0.540725	-0.126202	0.790316	0.86209	0.699623	0.191305	0.350141	-0.100221	0.833329	0.879021	0.573422	0.196679	0.29178
359	ribose 1-phosphate	Carbohydrate	0.5676	0.8274	0.6372	0.9158	1.1451	0.8383	1.3378	0.8314	1.4526	0.5853	1.0531	0.9265	1.2522	0.8597	1.766	0.7641	0.5889	0.7025	1.6001	1.7892	1.1646	1.1886	0.9279	2.3147	0.8219	0.206086	1.03112	0.323039	0.9889	0.443275	1.49752	0.508747	0.266862	0.430093	0.690367	0.538364	0.0925577	0.261604	0.327173	0.215798	0.3802	0.598676	0.0951706	0.191288	0.865537	0.0209663	0.0570512
360	S-adenosylhomocysteine (SAH)	Amino Acid	0.5837	1.3568	1.0873	0.8736	1.2563	1.3047	1.4957	0.4549	1.1983	0.7443	1.3212	0.6758	1	1.0936	1.2193	1.7204	1.232	1.7475	2.4201	1.2967	1.6282	1.8641	1.5475	1.9833	1.07707	0.299034	0.9817	0.413237	1.33547	0.320369	1.78998	0.391972	0.310236	0.179392	0.47954	0.866592	0.00598445	0.0999611	-0.133753	0.657707	0.779696	0.422602	0.0535417	0.126496	0.732839	0.00592956	0.028236
361	S-adenosylmethionine (SAM)	Amino Acid	1.3676	1.4745	1.2765	1.5162	1.7409	1.1217	0.8611	0.6929	0.7297	0.9004	1.0033	1.0315	1.8599	1.4	1.5258	2.0808	1.9687	1.4917	0.7438	1.4285	0.6908	1.3625	NA	1.183	1.41623	0.213278	0.869817	0.138494	1.72115	0.284193	1.08172	0.345094	0.281314	0.0640007	0.317125	0.314544	0.252967	0.413484	-0.703276	0.000606322	0.0120961	-0.670046	0.0110491	0.0466201	-0.388732	0.104716	0.184183
362	S-methylglutathione	Amino Acid	1.1175	8.431	8.1772	1.0538	1.4597	6.0782	0.635	NA	1.5816	0.4565	1.129	0.3511	1	7.2905	1.0831	6.8158	3.1747	10.2818	3.2501	1.0126	2.9276	1.306	1.5874	2.0937	4.38623	3.57627	0.83064	0.515066	4.94098	3.77078	2.02957	0.900395	0.171816	0.799051	0.901903	1.28888	0.0241548	0.133936	-2.40069	0.0588265	0.15341	-1.28363	0.119251	0.219988	-1.11181	0.171756	0.263644
363	sedoheptulose-7-phosphate	Carbohydrate	0.4039	0.6159	0.4864	0.7156	0.9895	0.6699	NA	NA	NA	NA	0.2466	NA	1.1472	0.7995	2.6209	1.0247	0.5778	0.3363	0.5581	NA	NA	NA	NA	NA	0.646867	0.204154	0.2466	NA	1.0844	0.808184	0.5581	#DIV/0!	0.745357	0.248841	0.540725	1.17835	NA	NA	-1.3913	NA	NA	-0.958301	NA	NA	-0.212945	NA	NA
364	serine	Amino Acid	1.189	0.8287	0.9271	1.1168	1.1414	0.7325	0.931	0.6738	0.7511	1.0111	1.3395	0.6599	0.9889	0.9005	0.9431	0.9605	0.9593	1.0525	0.636	1.4732	0.8151	1.7094	1.1169	1.1491	0.98925	0.187018	0.8944	0.259716	0.967467	0.0507613	1.14995	0.398707	-0.0321232	0.792703	0.901903	0.362579	0.222343	0.388384	-0.145415	0.48615	0.648741	0.249287	0.315177	0.447268	0.217164	0.400701	0.508827
365	serotonin	Amino Acid	0.3144	NA	0.783	NA	NA	0.471	NA	NA	NA	0.2314	0.2009	0.4581	NA	0.4976	NA	0.5112	0.7102	0.3316	NA	0.3442	0.5138	NA	0.2797	NA	0.5228	0.238556	0.2968	0.14052	0.51265	0.154956	0.379233	0.120918	-0.0282849	0.952538	0.974352	0.353595	0.485052	0.636877	-0.816768	0.245943	0.422979	-0.434888	0.257458	0.388108	-0.463173	0.421832	0.52729
366	spermidine	Amino Acid	3.5042	3.6878	3.4869	2.4402	4.1437	2.9109	6.4096	4.7785	3.7302	6.6975	1.2044	3.3495	2.9582	1.9613	1.4334	3.3172	5.3279	3.4422	2.1566	3.5507	4.724	1.0767	4.1975	2.0545	3.36228	0.601037	4.36162	2.05988	3.07337	1.35778	2.96	1.41451	-0.129621	0.648391	0.835427	-0.559266	0.203217	0.37419	0.375422	0.298535	0.476461	-0.0542227	0.890192	0.912786	-0.183844	0.542577	0.622068
367	spermine	Amino Acid	2.8492	3.674	2.4866	2.4337	4.0722	2.454	7.9045	4.3431	3.9693	8.7582	1.0183	3.3878	4.2234	2.6491	1.4899	4.9215	5.572	3.1695	1.9795	3.4582	5.3843	0.7855	5.1809	1.6536	2.99495	0.70836	4.89687	2.91353	3.6709	1.51893	3.07367	1.91712	0.293602	0.355759	0.639028	-0.671898	0.23366	0.396248	0.709327	0.174834	0.325321	-0.256173	0.563751	0.675832	0.0374288	0.927749	0.939493
368	sphingomyelin (d18:1/14:0, d16:1/16:0)*	Lipid	NA	1.2305	0.9107	0.9296	1.1761	0.9739	1.0661	0.8868	1.8036	1.1669	1.3705	0.9483	0.9048	1.1881	1.0261	1.1991	0.7742	1.0637	2.0622	1.4617	1.235	1.3995	1.2943	1.6527	1.04416	0.148326	1.20703	0.338697	1.026	0.164775	1.51757	0.303855	-0.0253121	0.851875	0.923056	0.330294	0.125894	0.296179	0.209123	0.323023	0.493816	0.564729	0.00877604	0.0432381	0.539417	0.0108267	0.0420455
369	sphingomyelin (d18:1/24:1, d18:2/24:0)*	Lipid	1.0799	1.7896	1.6537	1.4252	1.4393	1.3688	0.3562	1	0.703	1.1099	0.8836	0.8726	0.7926	1.9265	1.4187	1.4589	1.0178	0.8826	1.3449	0.8747	0.8329	1	0.7174	0.7355	1.45942	0.245188	0.820883	0.265348	1.24952	0.430782	0.917567	0.233079	-0.224022	0.330192	0.608886	0.160636	0.51794	0.664989	-0.830143	0.00151305	0.021561	-0.445485	0.136964	0.244839	-0.669507	0.00286471	0.0208342
370	sphingomyelin (d18:2/16:0, d18:1/16:1)*	Lipid	NA	0.6263	0.4729	0.4813	0.6433	0.7718	0.6415	0.5797	1.5731	0.8133	0.786	0.7654	0.8913	1.3592	1.219	1.4622	0.8338	0.6796	1.5777	1.1472	1.1201	0.8904	1.076	0.7868	0.59912	0.124822	0.859833	0.360951	1.07418	0.31613	1.0997	0.273288	0.842323	0.0124448	0.161062	0.354981	0.225581	0.389417	0.521212	0.146195	0.280788	0.0338698	0.884138	0.909374	0.876193	0.0047533	0.0267792
371	sphingosine	Lipid	0.4339	0.5011	NA	0.4732	0.4352	0.6347	0.8019	0.3477	1.2911	0.5597	1.6345	0.7994	0.3889	0.7662	1.2019	1.9164	0.632	NA	1.9951	1.1009	4.4605	0.9422	1.4595	0.6737	0.49562	0.0826678	0.905717	0.475991	0.98108	0.600477	1.77198	1.39432	0.985136	0.145178	0.43881	0.968233	0.198709	0.372693	0.869825	0.0890974	0.207466	0.852922	0.248997	0.379603	1.83806	0.0749992	0.150204
372	stachydrine	Xenobiotics	0.7249	2.4414	0.6013	2.4135	0.6515	0.6293	3.2438	0.5747	0.439	1.6513	NA	1.1625	2.4645	0.5045	NA	3.4058	0.7646	NA	2.3743	NA	NA	1.0443	0.5763	7.1	1.24365	0.917926	1.41426	1.13168	1.78485	1.3868	2.77372	2.98305	0.521222	0.524286	0.743151	0.971777	0.440496	0.597607	0.185467	0.793545	0.877076	0.636022	0.578384	0.687256	1.15724	0.385513	0.4911
373	stearate (18:0)	Lipid	0.5206	0.5237	0.7512	0.7501	0.9415	0.8311	1.2026	1.2381	1.0646	0.9372	0.8696	0.6873	1.0399	1.0322	1.7092	1.2241	1.2054	1.0355	0.8353	0.9678	1.7238	0.7553	1.6471	1.9789	0.7197	0.168273	0.9999	0.210067	1.20772	0.260916	1.31803	0.525745	0.746814	0.00430367	0.144173	0.398531	0.213857	0.383161	0.474388	0.0298564	0.0976453	0.126105	0.658594	0.749499	0.872919	0.0376923	0.0871498
374	stearidonate (18:4n3)	Lipid	NA	0.9967	0.5822	1.2833	NA	2.161	2.1321	1.4063	0.872	NA	0.9241	NA	0.3614	NA	0.9488	NA	NA	NA	0.5124	0.6856	1.0038	0.489	0.3448	0.8148	1.2558	0.668584	1.33363	0.584138	0.6551	0.415355	0.641733	0.241327	-0.93882	0.260357	0.543635	-1.05531	0.0937451	0.263133	0.0867463	0.866698	0.915888	-0.0297412	0.971486	0.97632	-0.968561	0.162381	0.250781
375	stearoyl sphingomyelin (d18:1/18:0)	Lipid	0.8279	1.0888	1	1.1545	0.7877	0.8176	NA	0.4482	0.5729	0.7338	0.5797	0.6699	0.8912	1.5128	1.2443	1.4229	1.0459	1.2371	1.175	0.5437	0.6168	0.8882	0.7216	0.6454	0.946083	0.15638	0.6009	0.108368	1.2257	0.230655	0.765117	0.232552	0.373567	0.0368741	0.239087	0.348555	0.165435	0.340061	-0.654842	0.00208876	0.0268844	-0.679854	0.00628497	0.0342438	-0.306288	0.149107	0.233893
376	stearoylcarnitine	Lipid	NA	0.3347	0.4625	0.4775	0.5611	1	0.6169	NA	1.4479	0.4288	1.4878	0.734	0.1943	1.1061	1.9972	6.8483	1.9943	NA	2.5435	0.7291	4.6738	0.9988	1.5609	0.6479	0.56716	0.255156	0.94308	0.491466	2.42804	2.58116	1.859	1.54686	2.09796	0.182563	0.47954	0.979075	0.2185	0.385923	0.733624	0.179736	0.332012	-0.385265	0.679808	0.754898	1.7127	0.0967865	0.175058
377	succinate	Energy	0.6538	0.8546	0.6523	0.6628	0.8817	1.3017	1.2259	0.6264	1.1343	0.6677	1.7833	1.2345	0.9739	0.9013	1.093	1.2309	1.309	0.9948	2.6575	3.1421	1.4789	1.593	1.2665	2.3402	0.834483	0.251491	1.11202	0.42716	1.08382	0.158583	2.0797	0.746932	0.377166	0.0722258	0.319064	0.903197	0.0250102	0.133936	0.414223	0.20705	0.370906	0.940255	0.0213965	0.0670093	1.31742	0.00795555	0.0357553
378	succinylcarnitine	Energy	0.651	1.3618	1.072	0.9166	1.1493	1.2019	0.9759	0.9169	1.0991	0.8512	1.1016	1.2887	1.2302	1.0743	0.8927	1.4693	1.2204	1.1043	1.5781	0.9766	0.9798	0.8301	1.223	1.5938	1.05877	0.24786	1.0389	0.157505	1.1652	0.192861	1.1969	0.32672	0.138193	0.426977	0.690367	0.204246	0.320398	0.490233	-0.0273279	0.872274	0.915888	0.038725	0.842879	0.879905	0.176918	0.429941	0.531952
379	sulfate*	Xenobiotics	0.4866	1.0051	0.9865	0.5483	0.4422	1.3434	0.5566	0.8481	0.6153	1.0927	1.0074	2.0107	1.1726	1.0706	0.7002	1.0364	1.3251	0.5252	0.7764	1.4596	0.9949	1.0976	0.9926	1.1663	0.802017	0.363786	1.0218	0.528201	0.971683	0.300764	1.08123	0.227551	0.276854	0.399981	0.675599	0.0815651	0.807658	0.871928	0.349409	0.423282	0.582378	0.15412	0.494208	0.618143	0.430974	0.147851	0.232837
380	tartarate	Xenobiotics	NA	2.0194	7.8609	4.9172	0.6632	0.1773	0.4957	0.0835	0.3545	NA	NA	6.0911	NA	0.1215	NA	0.666	2.5444	NA	NA	NA	NA	0.4058	NA	NA	3.1276	3.22539	1.7562	2.89499	1.11063	1.27117	0.4058	#DIV/0!	-1.49367	0.262351	0.543635	-2.11362	NA	NA	-0.832599	0.524129	0.678985	-1.45254	NA	NA	-2.94622	NA	NA
381	taurine	Amino Acid	0.6202	0.8453	0.7468	0.854	0.9378	1.0842	0.9392	0.6618	0.8599	0.8184	1.0782	0.8354	1.1192	1.113	0.9866	1.2912	0.9841	0.981	1.3229	1.0627	0.9235	1.0132	1.1362	1.4584	0.84805	0.158765	0.865483	0.138074	1.07918	0.122432	1.15282	0.201388	0.347719	0.0191254	0.178474	0.413585	0.018416	0.122283	0.0293567	0.843318	0.89969	0.0952231	0.465427	0.59504	0.442942	0.0163835	0.0474885
382	thiamin (Vitamin B1)	Cofactors and Vitamins	0.9947	1.3151	1.5912	1.6101	1.8364	1.3575	0.1924	0.261	0.3711	0.3676	0.2432	0.3374	2.0004	1.1553	1.0814	1.9123	2.1065	1.6485	0.2734	0.419	0.2174	0.2437	0.3818	0.2264	1.45083	0.29289	0.29545	0.0737896	1.65073	0.440002	0.293617	0.0857027	0.186225	0.379222	0.65428	-0.00898014	0.969124	0.987138	-2.2959	0.000120859	0.0075489	-2.4911	0.000509198	0.00883092	-2.30488	0.00010199	0.00447632
383	thiamin diphosphate	Cofactors and Vitamins	0.5787	0.8434	0.9939	0.4903	0.5133	2.9382	1.1521	0.6312	0.6761	1.0245	0.9795	0.9969	1.3501	2.1945	0.4197	1.9455	1.7459	2.0149	0.8033	1.1684	1.1927	1.527	1.31	1.6745	1.05963	0.941701	0.91005	0.208107	1.61177	0.6513	1.27932	0.304912	0.605078	0.268153	0.544994	0.491356	0.0372376	0.156844	-0.219547	0.718271	0.828295	-0.333269	0.294311	0.423137	0.271808	0.606168	0.683006
384	thiamin monophosphate	Cofactors and Vitamins	0.7534	1.0469	1.0704	1	1.3951	1.1742	0.3068	0.2762	0.5216	0.2949	0.3522	0.3293	1.0842	0.8668	1.0289	1.0468	0.7698	0.6957	0.5426	0.4927	0.3096	0.4159	0.3406	0.489	1.07333	0.210784	0.346833	0.0896308	0.915367	0.161537	0.431733	0.0924774	-0.229677	0.177797	0.47954	0.315898	0.13746	0.305717	-1.62978	0.000132437	0.0075489	-1.08421	0.000221958	0.00707063	-1.31389	0.000270953	0.00532056
385	threonate	Cofactors and Vitamins	0.4372	0.8113	0.5283	0.7211	1.0102	0.8121	0.7046	0.3042	0.7091	0.5535	0.7974	0.5949	0.9184	1.1391	0.8096	1.2337	0.8419	0.6428	1.6931	1.0933	0.6864	0.7181	0.9898	0.9052	0.720033	0.208691	0.610617	0.173678	0.930917	0.219466	1.01432	0.36736	0.370588	0.118961	0.407351	0.732169	0.0445718	0.16954	-0.237797	0.347604	0.514295	0.123784	0.645599	0.738873	0.494373	0.12674	0.20777
386	threonine	Amino Acid	0.9909	1.0393	0.9602	0.8708	1.0091	0.7822	1.2325	0.6226	1.0187	0.931	1.0752	0.9267	0.7719	0.8504	0.8478	1.1864	1.0744	1.0799	1.3307	1.4927	1.1227	1.689	1.3422	1.5772	0.942083	0.0972601	0.967783	0.203174	0.968467	0.166297	1.42575	0.202274	0.0398477	0.745843	0.889161	0.558965	0.00290015	0.0923644	0.0388294	0.787766	0.876587	0.557947	0.0017586	0.0161472	0.597794	0.00105323	0.0107765
387	thymidine	Nucleotide	0.4032	0.6519	0.4652	0.4323	0.4091	0.5742	2.6925	1.1975	2.0437	1.4197	3.2406	1.4819	0.2316	0.1885	0.4029	0.476	0.555	0.4849	3.5283	7.7869	3.6235	2.6976	2.6	5.6348	0.489317	0.101313	2.01265	0.808551	0.389817	0.147977	4.31185	2.02238	-0.327973	0.207783	0.503185	1.09921	0.038279	0.156844	2.04026	0.00551488	0.0386214	3.46744	0.00502078	0.0310319	3.13947	0.00564362	0.028236
388	tiglyl carnitine	Amino Acid	0.5637	1.0872	0.6318	0.7507	1.031	1.4461	0.8805	0.6139	0.9861	0.8957	0.6839	0.7167	1.5036	0.987	1.1895	1.4282	1.2741	0.8449	1.4109	1.1136	0.7889	0.849	0.8736	1.339	0.918417	0.333381	0.796133	0.145075	1.20455	0.253452	1.0625	0.267046	0.391274	0.127331	0.426559	0.416381	0.0653341	0.214322	-0.206139	0.437854	0.596259	-0.181031	0.366956	0.50237	0.210242	0.428833	0.531952
389	trans-4-hydroxyproline	Amino Acid	1.9756	0.9389	1.869	1.4893	2.0621	0.8421	2.2592	1.1498	1.3732	1.2631	1.1242	0.9373	0.7751	0.6934	0.7621	1.1183	1.5544	1.0411	0.7438	1.1759	0.9946	0.9862	0.888	1.0252	1.5295	0.53308	1.35113	0.468212	0.990733	0.323638	0.96895	0.144356	-0.626491	0.0662093	0.319064	-0.479676	0.105084	0.27682	-0.17889	0.552014	0.698715	-0.0320746	0.884613	0.909374	-0.658566	0.0492803	0.104852
390	trans-urocanate	Amino Acid	0.4566	1.0224	0.9776	0.7225	0.4959	0.5571	0.9809	0.4677	0.6235	2.1105	3.0596	4.1392	0.9731	0.8907	0.4421	0.4667	0.5031	0.3691	2.6248	0.6977	0.4591	0.4127	0.351	0.5141	0.70535	0.246032	1.8969	1.47842	0.607467	0.25643	0.843233	0.880761	-0.215534	0.515194	0.737039	-1.16964	0.171366	0.346994	1.42723	0.106011	0.222623	0.473127	0.552796	0.669591	0.257593	0.725043	0.785954
391	trigonelline (N'-methylnicotinate)	Cofactors and Vitamins	0.2422	0.4814	0.3839	0.4929	0.3257	0.9893	2.2834	5.7975	2.8829	4.5773	0.698	3.8176	1.0029	1.6604	0.8134	1.1222	0.4809	0.6997	1.154	2.7917	3.0159	0.8247	2.1764	1.3857	0.4859	0.264174	3.34278	1.79465	0.96325	0.409251	1.8914	0.904832	0.987251	0.0412427	0.245527	-0.821595	0.117992	0.28585	2.78232	0.0109768	0.0572205	0.973472	0.0560537	0.129404	1.96072	0.0111743	0.0425688
392	tryptophan	Amino Acid	0.4985	0.7949	0.6254	0.6281	0.9168	1.0081	1.1118	0.5245	1.1442	0.6221	1.2587	1.0822	0.8849	0.8116	0.9919	1.325	1.0388	0.9359	2.05	2.1202	1.6681	1.4017	1.4905	2.199	0.7453	0.194915	0.95725	0.304932	0.998017	0.178899	1.82158	0.34446	0.421243	0.0415319	0.245527	0.928225	0.00101485	0.0688405	0.361074	0.187161	0.344135	0.868057	0.00100605	0.0119564	1.2893	0.000167862	0.00447632
393	tyrosine	Amino Acid	0.3801	0.7515	0.3627	0.4191	0.804	0.5077	0.9815	0.4169	0.9727	0.5872	1.0076	0.8609	0.6918	0.7	0.8196	1.1822	0.8882	0.7286	1.6829	1.7801	1.352	1.2938	1.433	1.6757	0.537517	0.193419	0.804467	0.245562	0.835067	0.186369	1.53625	0.201894	0.635582	0.0218263	0.186685	0.933308	0.000247241	0.0503135	0.581723	0.0644379	0.160692	0.87945	9.75884e-05	0.00450515	1.51503	5.39475e-06	0.00140104
394	UDP-galactose	Carbohydrate	0.6822	0.9656	1.3076	0.9162	1.0419	1.1528	0.7105	0.2566	0.7382	0.4802	1.0367	0.8029	0.8383	0.7618	0.6841	0.9578	1.2084	1.1817	1.56	1.3454	1.0804	1.29	0.8896	1.8343	1.01105	0.213631	0.67085	0.270312	0.938683	0.218333	1.33328	0.336227	-0.107144	0.574558	0.783358	0.990921	0.00402213	0.0954754	-0.591792	0.0373662	0.113364	0.506273	0.0404521	0.102784	0.399129	0.0808699	0.159349
395	UDP-glucose	Carbohydrate	0.6006	0.8278	0.9538	0.7553	0.8504	0.9923	0.907	0.417	0.7551	0.6596	0.9429	0.878	0.6462	0.7046	0.4219	0.7201	0.8997	0.7686	1.5226	1.341	1.0199	1.304	1.1165	1.7123	0.830033	0.141629	0.759933	0.198363	0.693517	0.158109	1.33605	0.255174	-0.259239	0.146618	0.439853	0.814029	0.00161869	0.0838796	-0.127296	0.498859	0.659089	0.945972	0.000680682	0.010459	0.686733	0.00296499	0.0211785
396	UDP-glucuronate	Carbohydrate	1.1323	1.1185	1.5784	1	1.3227	1.6401	0.6224	0.3369	0.8438	NA	1.2763	0.755	0.91	0.9411	0.3316	0.755	2.0023	1	1.3207	1.3469	1.0913	1.42	NA	1.9687	1.29867	0.262581	0.76688	0.343265	0.99	0.551789	1.42952	0.325525	-0.391531	0.255052	0.542382	0.898458	0.0140203	0.113153	-0.759958	0.0234994	0.0881472	0.53003	0.138765	0.245882	0.1385	0.49059	0.588608
397	UDP-N-acetylglucosamine	Carbohydrate	1.1323	1.4955	1.286	1.5824	1.8583	1.6038	0.9358	0.4085	0.821	0.6884	0.9485	0.7922	1.6796	1.79	1.3284	2.1104	1.6687	1.6166	1.5065	1.2701	1.0426	1.3218	1.1765	1.4399	1.49305	0.255606	0.765733	0.199839	1.69895	0.254149	1.2929	0.170169	0.186381	0.191996	0.491607	0.755697	0.000651516	0.0530334	-0.963349	0.000323954	0.0101181	-0.394033	0.0103727	0.0460502	-0.207652	0.145966	0.231616
398	undecanedioate	Lipid	0.7365	0.7021	0.6472	0.8532	NA	0.6827	2.5254	0.5506	1.2724	1.4954	1.8534	1.0663	0.8502	0.6008	0.9226	NA	NA	1.0669	2.319	1.1947	1.3316	0.8806	1.0154	1.0807	0.72434	0.0789491	1.46058	0.679455	0.860125	0.194942	1.30367	0.520644	0.247879	0.264011	0.544269	-0.16397	0.663622	0.780619	1.01181	0.0449438	0.12809	0.599957	0.10077	0.19859	0.847836	0.0410661	0.0908232
399	uracil	Nucleotide	0.2419	0.3111	0.2274	0.3272	0.4278	0.3824	1.4618	0.7836	1.0403	1.1092	1.4991	0.9597	0.4804	0.1795	0.5303	0.4273	0.6568	0.3565	1.9283	1.8699	1.051	1.5509	1.4334	1.535	0.319633	0.0778707	1.14228	0.283864	0.438467	0.162338	1.56142	0.318587	0.456049	0.148876	0.443321	0.450935	0.0372366	0.156844	1.83743	0.000573009	0.0120961	1.83232	8.55962e-05	0.00450515	2.28837	0.000132441	0.00447632
400	urate	Nucleotide	0.4746	0.594	0.5807	0.518	0.6042	0.6403	1.4706	1.1056	1.2747	1.5714	1.3253	1.6134	0.6567	0.5287	0.579	0.7825	0.6695	0.4281	1.4979	2.5679	1.2101	1.2596	1.6144	1.4608	0.568633	0.0609855	1.3935	0.193701	0.607417	0.123366	1.60178	0.496933	0.0951878	0.511322	0.734112	0.200966	0.373072	0.532773	1.29314	6.07556e-05	0.0075489	1.39892	0.00374376	0.0280089	1.49411	0.00360319	0.0241685
401	urea	Amino Acid	0.7901	2.5321	0.8783	0.5944	0.5995	0.8818	1.5457	1.5378	0.9645	1.2469	0.8176	2.4603	0.9306	0.562	0.6572	0.7532	1.2187	0.5958	2.1171	1.3655	1.0391	1.4534	1.002	1.0298	1.04603	0.739238	1.4288	0.58511	0.78625	0.249862	1.33448	0.428537	-0.411869	0.445331	0.696097	-0.0985227	0.75721	0.842034	0.449875	0.344641	0.513103	0.763221	0.0266339	0.0752454	0.351352	0.432211	0.531952
402	uridine	Nucleotide	0.8086	0.7959	0.7838	0.7716	0.8752	1.0519	1.1407	0.691	0.987	0.7379	1.151	0.8387	1.0257	0.8199	1.5093	0.8213	0.9812	0.8435	1.6082	1.4562	1.1196	1.3405	1.0188	1.7288	0.847833	0.106339	0.924383	0.199326	1.00015	0.264296	1.37868	0.275451	0.238364	0.234204	0.525977	0.576728	0.00948369	0.107457	0.124711	0.431738	0.591971	0.463075	0.0355549	0.0932739	0.701439	0.00381477	0.0245745
403	uridine 3'-monophosphate (3'-UMP)	Nucleotide	NA	0.0169	NA	0.055	0.029	0.0747	1.2266	0.4954	1.9789	0.9498	0.6169	1.5669	0.0997	0.0403	0.0318	NA	NA	NA	0.1852	2.1792	0.7578	1.3567	0.4136	0.4121	0.0439	0.025967	1.13908	0.569001	0.0572667	0.0369933	0.8841	0.754878	0.383475	0.625483	0.815354	-0.365592	0.524829	0.667517	4.69751	0.00521861	0.0385598	3.94844	0.0435784	0.108677	4.33192	0.0414254	0.0908232
404	uridine 5'-diphosphate (UDP)	Nucleotide	NA	NA	0.7214	0.5521	1.0126	0.963	1.0391	0.3687	1.1049	0.593	0.7873	1.8507	0.6435	0.5885	0.3367	0.5163	1.3633	0.8509	2.2061	2.2165	0.7017	1.5686	1.3117	2.7676	0.812275	0.215095	0.957283	0.516663	0.716533	0.358456	1.79537	0.744682	-0.180934	0.612401	0.80982	0.907261	0.0500617	0.179029	0.236978	0.55924	0.701688	1.32517	0.0145601	0.053966	1.14424	0.0217803	0.0580807
405	uridine 5'-monophosphate (UMP)	Nucleotide	1.0021	1.8286	1.8314	1.1527	1.3256	1.1879	0.9092	0.9874	1.2863	0.7577	1.5222	0.6306	0.5691	2.0165	0.3934	1.8954	1.4028	1.4106	1.883	1.0932	1.1581	1.3231	1.0158	1.1065	1.38805	0.357477	1.01557	0.333699	1.2813	0.670032	1.26328	0.320452	-0.115451	0.739902	0.885642	0.314893	0.219037	0.385923	-0.450775	0.0917869	0.207466	-0.0204301	0.95424	0.963782	-0.135881	0.538858	0.621162
406	uridine-2',3'-cyclic monophosphate	Nucleotide	0.484	0.1292	NA	1.2106	0.6669	1	NA	NA	NA	NA	NA	NA	1.6102	0.5141	0.3085	0.169	0.059	0.0577	NA	NA	NA	0.0946	NA	NA	0.69814	0.425517	NA	NA	0.453083	0.592601	0.0946	#DIV/0!	-0.62374	0.446749	0.696097	NA	NA	NA	NA	NA	NA	-2.25986	NA	NA	-2.8836	NA	NA
407	valerylcarnitine	Lipid	0.6457	1.0733	0.9267	0.8663	1.0463	1.6772	1.2787	0.6482	0.8306	1.0975	1.3855	1.2243	1.6761	1.2297	1.364	2.0941	2.1767	2.7714	1.8157	1.2917	1.2349	1.3249	1.3853	2.4254	1.03925	0.348037	1.07747	0.283744	1.88533	0.576023	1.57965	0.463778	0.859277	0.0146404	0.163484	0.551962	0.0524213	0.183927	0.0521005	0.839215	0.897872	-0.255215	0.336226	0.473293	0.604062	0.0475092	0.10217
408	valine	Amino Acid	0.5553	0.7555	0.4887	0.5201	0.6749	0.7589	1.071	0.5333	0.9973	0.7168	1.11	0.8344	0.8437	0.8389	0.6615	0.7897	0.8436	0.5538	1.8864	2.142	1.1915	1.308	1.1243	1.674	0.625567	0.119906	0.877133	0.224502	0.7552	0.120983	1.55437	0.41163	0.271695	0.0918859	0.355174	0.825459	0.00807288	0.102677	0.487633	0.0431758	0.125194	1.0414	0.0040796	0.0284165	1.31309	0.00197556	0.0158045
409	valylglutamine	Peptide	NA	NA	NA	NA	NA	NA	1.7087	0.9012	1.8371	0.574	0.7047	0.8415	NA	NA	0.3328	NA	NA	0.3053	1.6268	2.0821	1.9885	0.5087	0.6777	1.1147	NA	NA	1.09453	0.539061	0.31905	0.0194454	1.33308	0.668385	NA	NA	NA	0.284451	0.512316	0.65985	NA	NA	NA	2.06291	0.0137081	0.0527436	NA	NA	NA
410	valylglycine	Peptide	NA	NA	NA	NA	NA	NA	1.0463	0.8284	3.8422	NA	0.8284	0.7763	NA	0.3098	0.3936	NA	NA	0.1508	2.0595	2.624	1.9995	NA	0.6763	1.1233	NA	NA	1.46432	1.33334	0.284733	0.123326	1.69652	0.783135	NA	NA	NA	0.212348	0.74767	0.833964	NA	NA	NA	2.5749	0.0144572	0.053966	NA	NA	NA
411	valylleucine	Peptide	NA	0.7687	0.2409	0.1736	0.2453	0.1449	1.8459	1.2039	2.8842	1.1606	0.6418	1.0423	0.3668	1.2726	1.3493	1.0092	NA	1.0058	2.4145	1.0855	2.5399	0.6882	1.3473	0.7952	0.31468	0.257449	1.46312	0.797039	1.00074	0.386451	1.47843	0.808183	1.66911	0.0131456	0.161062	0.0150244	0.974283	0.987138	2.21709	0.0150755	0.0668347	0.563002	0.238261	0.368802	2.23211	0.0151322	0.0462052
412	xanthine	Nucleotide	0.6266	0.6341	0.5931	0.8994	1.1523	0.9142	1.5931	0.6964	1.2738	0.7758	1.6629	0.9792	1.087	0.589	1.2986	0.8769	0.913	0.7942	2.0093	1.6145	1.1431	1.6108	1.58	1.8251	0.803283	0.222428	1.16353	0.411967	0.92645	0.244242	1.63047	0.290555	0.205804	0.382773	0.657584	0.486772	0.0494992	0.179029	0.534532	0.0976907	0.212154	0.8155	0.00115186	0.0122461	1.0213	0.000314771	0.00547428
413	xanthosine	Nucleotide	0.389	0.4795	0.3702	0.4652	0.6328	0.7624	1.5553	0.5481	1.0178	0.9021	1.2752	0.7471	0.9268	0.2811	1.1377	0.8317	0.9069	0.5539	1.6042	1.8664	1.367	0.9231	1.322	1.1189	0.516517	0.152088	1.0076	0.363819	0.773017	0.305943	1.36693	0.336538	0.581685	0.106612	0.375947	0.44002	0.106299	0.277332	0.964036	0.0196139	0.0798566	0.822371	0.0096199	0.0438574	1.40406	0.000797821	0.00862509
414	xanthurenate	Amino Acid	NA	1.7999	0.7392	0.9906	0.6167	0.2111	1	NA	0.7429	0.2413	1.0591	2.0993	NA	NA	NA	NA	0.5841	NA	0.4758	NA	0.0583	NA	NA	NA	0.8715	0.59048	1.02852	0.680002	0.5841	NA	0.26705	0.295217	-0.577285	NA	NA	-1.94539	0.0989829	0.267008	0.238997	0.707008	0.817697	-1.12911	NA	NA	-1.70639	0.144849	0.230834
*Compound not officially confirmed based on a standard, but confident on its identity.
[truncated: 6 more columns]
