# Supplementary material for: High-fat diet fuels prostate cancer progression by rewiring the metabolome and amplifying the MYC program
Source: Nat Commun. 2019 Sep 25;10:4358. doi: 10.1038/s41467-019-12298-z (PMC6761092; doi:10.1038/s41467-019-12298-z)
Supplement: Supplementary file 6 — Supplementary Data 3 [file 41467_2019_12298_MOESM6_ESM.xlsx]

## Sheet: SData 3
Supplementary Data 3: Metabolomics data (VP) – Metabolites and pathways altered by high-fat diet in a MYC context
ID	Metabolite	Class	Pathway	logratio HFD_MYC vs CTD_MYC
74	2-methylbutyrylcarnitine (C5)	Amino Acid	Leucine, Isoleucine and Valine Metabolism	0.6423
85	3-hydroxyisobutyrate	Amino Acid	Leucine, Isoleucine and Valine Metabolism	0.803065
91	4-methyl-2-oxopentanoate	Amino Acid	Leucine, Isoleucine and Valine Metabolism	0.959639
97	5-methylthioadenosine (MTA)	Amino Acid	Polyamine Metabolism	0.831671
112	alanine	Amino Acid	Alanine and Aspartate Metabolism	0.730456
122	arginine	Amino Acid	Urea cycle; Arginine and Proline Metabolism	0.760131
124	asparagine	Amino Acid	Alanine and Aspartate Metabolism	0.880732
142	citrulline	Amino Acid	Urea cycle; Arginine and Proline Metabolism	0.811634
144	creatine	Amino Acid	Creatine Metabolism	0.353904
202	glutamate	Amino Acid	Glutamate Metabolism	0.593621
208	glutathione, oxidized (GSSG)	Amino Acid	Glutathione Metabolism	0.761628
232	histidine	Amino Acid	Histidine Metabolism	0.81863
244	isobutyrylcarnitine	Amino Acid	Leucine, Isoleucine and Valine Metabolism	0.787063
247	isoleucine	Amino Acid	Leucine, Isoleucine and Valine Metabolism	0.750249
254	leucine	Amino Acid	Leucine, Isoleucine and Valine Metabolism	0.702522
261	lysine	Amino Acid	Lysine Metabolism	0.495908
268	methionine	Amino Acid	Methionine, Cysteine, SAM and Taurine Metabolism	0.536324
281	N-acetylalanine	Amino Acid	Alanine and Aspartate Metabolism	0.667777
293	N-acetylserine	Amino Acid	Glycine, Serine and Threonine Metabolism	0.638904
316	O-methyl tyrosine	Amino Acid	Phenylalanine and Tyrosine Metabolism	0.820045
339	phenylalanine	Amino Acid	Phenylalanine and Tyrosine Metabolism	0.828725
344	proline	Amino Acid	Urea cycle; Arginine and Proline Metabolism	0.716842
360	S-adenosylhomocysteine (SAH)	Amino Acid	Methionine, Cysteine, SAM and Taurine Metabolism	0.866592
362	S-methylglutathione	Amino Acid	Glutathione Metabolism	1.28888
381	taurine	Amino Acid	Methionine, Cysteine, SAM and Taurine Metabolism	0.413585
386	threonine	Amino Acid	Glycine, Serine and Threonine Metabolism	0.558965
392	tryptophan	Amino Acid	Tryptophan Metabolism	0.928225
393	tyrosine	Amino Acid	Phenylalanine and Tyrosine Metabolism	0.933308
408	valine	Amino Acid	Leucine, Isoleucine and Valine Metabolism	0.825459
2	1,5-anhydroglucitol (1,5-AG)	Carbohydrate	Glycolysis, Gluconeogenesis, and Pyruvate Metabolism	-0.608995
159	cytidine 5'-monophospho-N-acetylneuraminic acid	Carbohydrate	Nucleotide Sugar	1.01389
183	fructose-6-phosphate	Carbohydrate	Glycolysis, Gluconeogenesis, and Pyruvate Metabolism, Hesosamine pathway	0.768982
210	glycerate	Carbohydrate	Glycolysis, Gluconeogenesis, and Pyruvate Metabolism	0.541075
225	guanosine 5'-diphospho-fucose	Carbohydrate	Nucleotide Sugar	0.865547
243	Isobar: fructose 1,6-diphosphate, glucose 1,6-diphosphate, myo-inositol 1,4 or 1,3-diphosphate	Carbohydrate	Glycolysis, Gluconeogenesis, and Pyruvate Metabolism	0.672683
252	lactate	Carbohydrate	Glycolysis, Gluconeogenesis, and Pyruvate Metabolism	0.663591
284	N-acetylglucosamine 6-phosphate	Carbohydrate	Aminosugar Metabolism, Hexosamine Biosynthesis	0.845849
290	N-acetylneuraminate	Carbohydrate	Aminosugar Metabolism	0.650826
394	UDP-galactose	Carbohydrate	Nucleotide Sugar	0.990921
395	UDP-glucose	Carbohydrate	Nucleotide Sugar	0.814029
396	UDP-glucuronate	Carbohydrate	Nucleotide Sugar	0.898458
397	UDP-N-acetylglucosamine	Carbohydrate	Nucleotide Sugar-Hexosamine Biosynthesis	0.755697
180	flavin adenine dinucleotide (FAD)	Cofactors and Vitamins	Riboflavin Metabolism	0.728699
312	nicotinamide adenine dinucleotide (NAD+)	Cofactors and Vitamins	Nicotinate and Nicotinamide Metabolism	0.765358
313	nicotinamide adenine dinucleotide reduced (NADH)	Cofactors and Vitamins	Nicotinate and Nicotinamide Metabolism	1.23671
356	riboflavin (Vitamin B2)	Cofactors and Vitamins	Riboflavin Metabolism	0.597641
184	fumarate	Energy	TCA Cycle	1.00208
262	malate	Energy	TCA Cycle	0.756745
377	succinate	Energy	TCA Cycle	0.903197
9	1-arachidonoyl-GPI (20:4)*	Lipid	Lysolipid	1.23796
13	1-docosahexaenoyl-GPE (22:6)*	Lipid	Lysolipid	0.379012
22	1-oleoyl-2-linoleoyl-GPI (18:1/18:2)*	Lipid	Phospholipid Metabolism	0.489448
36	1-palmitoyl-2-linoleoyl-GPI (16:0/18:2)	Lipid	Phospholipid Metabolism	0.564045
56	1-stearoyl-GPI (18:0)	Lipid	Lysolipid	1.02172
60	13-HODE + 9-HODE	Lipid	Fatty Acid, Monohydroxy	1.0824
101	acetylcholine	Lipid	Neurotransmitter	0.525061
157	cytidine 5'-diphosphocholine	Lipid	Phospholipid Metabolism	0.792671
160	cytidine-5'-diphosphoethanolamine	Lipid	Phospholipid Metabolism	0.726797
168	docosadienoate (22:2n6)	Lipid	Polyunsaturated Fatty Acid (n3 and n6)	1.35742
213	glycerophosphoethanolamine	Lipid	Phospholipid Metabolism	0.986888
214	glycerophosphoglycerol	Lipid	Glycerolipid Metabolism	1.00628
216	glycerophosphorylcholine (GPC)	Lipid	Phospholipid Metabolism	0.634016
242	inositol 1-phosphate (I1P)	Lipid	Inositol Metabolism	1.07622
334	palmitoyl sphingomyelin (d18:1/16:0)	Lipid	Sphingolipid Metabolism	0.407261
341	phosphoethanolamine	Lipid	Phospholipid Metabolism	0.577681
95	5-methylcytidine	Nucleotide	Pyrimidine Metabolism, Cytidine containing	0.965925
102	adenine	Nucleotide	Purine Metabolism, Adenine containing	0.942165
105	adenosine 3',5'-cyclic monophosphate (cAMP)	Nucleotide	Purine Metabolism, Adenine containing	0.597834
107	adenosine 5'-diphosphate (ADP)	Nucleotide	Purine Metabolism, Adenine containing	0.669571
109	adenosine 5'-monophosphate (AMP)	Nucleotide	Purine Metabolism, Adenine containing	0.636222
110	adenylosuccinate	Nucleotide	Purine Metabolism, Adenine containing	2.02004
154	cytidine	Nucleotide	Pyrimidine Metabolism, Cytidine containing	0.659961
158	cytidine 5'-monophosphate (5'-CMP)	Nucleotide	Pyrimidine Metabolism, Cytidine containing	0.603971
222	guanine	Nucleotide	Purine Metabolism, Guanine containing	0.936209
223	guanosine	Nucleotide	Purine Metabolism, Guanine containing	0.643974
224	guanosine 5'- monophosphate (5'-GMP)	Nucleotide	Purine Metabolism, Guanine containing	0.777083
236	hypoxanthine	Nucleotide	Purine Metabolism, (Hypo)Xanthine/Inosine containing	0.849471
240	inosine	Nucleotide	Purine Metabolism, (Hypo)Xanthine/Inosine containing	0.544171
402	uridine	Nucleotide	Pyrimidine Metabolism, Uracil containing	0.576728
186	gamma-glutamylalanine	Peptide	Gamma-glutamyl Amino Acid	1.40058
188	gamma-glutamylglutamate	Peptide	Gamma-glutamyl Amino Acid	1.40389
189	gamma-glutamylglutamine	Peptide	Gamma-glutamyl Amino Acid	1.11895
191	gamma-glutamylleucine	Peptide	Gamma-glutamyl Amino Acid	1.13069
192	gamma-glutamylmethionine	Peptide	Gamma-glutamyl Amino Acid	1.31515
193	gamma-glutamylphenylalanine	Peptide	Gamma-glutamyl Amino Acid	1.38224
194	gamma-glutamylthreonine*	Peptide	Gamma-glutamyl Amino Acid	1.32942
195	gamma-glutamyltyrosine	Peptide	Gamma-glutamyl Amino Acid	1.77203
196	gamma-glutamylvaline	Peptide	Gamma-glutamyl Amino Acid	0.775888
300	N-glycolylneuraminate	Xenobiotics	Food Component/Plant	0.466037
*p<0.05 and FDR<0.15
