# Supplementary material for: High-fat diet fuels prostate cancer progression by rewiring the metabolome and amplifying the MYC program
Source: Nat Commun. 2019 Sep 25;10:4358. doi: 10.1038/s41467-019-12298-z (PMC6761092; doi:10.1038/s41467-019-12298-z)
Supplement: Supplementary file 7 — Supplementary Data 4 [file 41467_2019_12298_MOESM7_ESM.xlsx]

## Sheet: SData 4
Supplementary Data 4: MSEA (VP) – HFD_MYC vs CTD_MYC
		HFD_MYC vs CTD_MYC
NAME	SIZE	DIRECTION	ES	NES	NOM p-val	FDR q-val	FWER p-val	RANK AT MAX	LEADING EDGE
ARGININE AND PROLINE METABOLISM	10	Enriched	0.787667	1.96478	0.00197239	0.00341795	0.003	55	tags=60%, list=13%, signal=68%
ASPARTATE METABOLISM	9	Enriched	0.741136	1.8726	0	0.0107295	0.015	44	tags=44%, list=11%, signal=49%
MALATE-ASPARTATE SHUTTLE	6	Enriched	0.787431	1.78759	0.010352	0.0304199	0.058	36	tags=50%, list=9%, signal=54%
PHOSPHATIDYLINOSITOL PHOSPHATE METABOLISM	3	Enriched	0.961097	1.78044	0.00609756	0.0259496	0.061	15	tags=67%, list=4%, signal=69%
UREA CYCLE	13	Enriched	0.626232	1.77706	0.00598802	0.0207597	0.061	120	tags=62%, list=29%, signal=84%
TRANSCRIPTION/TRANSLATION	22	Enriched	0.746155	1.7538	0.00618557	0.0225036	0.074	80	tags=77%, list=19%, signal=91%
PLASMALOGEN SYNTHESIS	7	Enriched	0.834552	1.72723	0.00601202	0.0251329	0.096	36	tags=71%, list=9%, signal=77%
HISTIDINE METABOLISM	11	Enriched	0.675181	1.71633	0.00375235	0.025747	0.111	80	tags=55%, list=19%, signal=66%
AMINO SUGAR METABOLISM	12	Enriched	0.670941	1.67154	0	0.0380561	0.15	61	tags=58%, list=15%, signal=66%
CITRIC ACID CYCLE	13	Enriched	0.622887	1.63165	0.0170576	0.0613937	0.231	76	tags=54%, list=18%, signal=64%
THREONINE AND 2-OXOBUTANOATE DEGRADATION	5	Enriched	0.888172	1.6253	0.0136986	0.0641879	0.25	36	tags=80%, list=9%, signal=87%
FOLATE METABOLISM	5	Enriched	0.843493	1.59968	0.0199203	0.0755867	0.299	36	tags=80%, list=9%, signal=87%
TRANSFER OF ACETYL GROUPS INTO MITOCHONDRIA	9	Enriched	0.674101	1.59614	0.0433884	0.0735771	0.311	49	tags=44%, list=12%, signal=49%
ETHANOL DEGRADATION	4	Enriched	0.863842	1.57072	0.0238569	0.0894151	0.376	41	tags=75%, list=10%, signal=82%
MITOCHONDRIAL BETA-OXIDATION OF MEDIUM CHAIN SATURATED FATTY ACIDS	4	Enriched	0.863842	1.57072	0.0238569	0.0834541	0.376	41	tags=75%, list=10%, signal=82%
PURINE METABOLISM	19	Enriched	0.568667	1.55861	0.0220441	0.0880111	0.393	134	tags=68%, list=32%, signal=97%
PHENYLALANINE AND TYROSINE METABOLISM	4	Enriched	0.810074	1.54607	0.010142	0.0950089	0.425	44	tags=75%, list=11%, signal=83%
AMMONIA RECYCLING	14	Enriched	0.590907	1.54366	0.0524272	0.0913391	0.431	41	tags=43%, list=10%, signal=46%
GLUTAMATE METABOLISM	10	Enriched	0.583664	1.51748	0.0313152	0.109246	0.494	79	tags=50%, list=19%, signal=60%
GLUCONEOGENESIS	12	Enriched	0.58906	1.49918	0.036961	0.120124	0.538	67	tags=50%, list=16%, signal=58%
LACTOSE SYNTHESIS	6	Enriched	0.68888	1.43832	0.0332031	0.170071	0.665	20	tags=50%, list=5%, signal=52%
GLYCINE AND SERINE METABOLISM	23	Enriched	0.575675	1.43781	0.125257	0.164141	0.671	60	tags=48%, list=14%, signal=53%
KETONE BODY METABOLISM	3	Enriched	0.860626	1.43304	0.052	0.163254	0.678	36	tags=67%, list=9%, signal=72%
GLYCOLYSIS	9	Enriched	0.607885	1.4309	0.0654762	0.159671	0.683	67	tags=56%, list=16%, signal=65%
TYROSINE METABOLISM	3	Enriched	0.776251	1.41413	0.045098	0.172692	0.713	44	tags=67%, list=11%, signal=74%
GLYCEROL PHOSPHATE SHUTTLE	4	Enriched	0.78036	1.41306	0.05	0.167565	0.72	36	tags=75%, list=9%, signal=81%
PYRUVATE METABOLISM	4	Enriched	0.693224	1.38621	0.106157	0.191344	0.744	120	tags=75%, list=29%, signal=105%
FRUCTOSE AND MANNOSE DEGRADATION	6	Enriched	0.743518	1.38306	0.158607	0.188023	0.746	92	tags=83%, list=22%, signal=106%
MITOCHONDRIAL ELECTRON TRANSPORT CHAIN	6	Enriched	0.722249	1.37484	0.109091	0.190981	0.751	76	tags=83%, list=18%, signal=101%
GLYCEROLIPID METABOLISM	10	Enriched	0.574129	1.36895	0.106776	0.191877	0.756	36	tags=40%, list=9%, signal=43%
VALINE, LEUCINE AND ISOLEUCINE DEGRADATION	7	Enriched	0.707617	1.36627	0.0934959	0.188504	0.762	125	tags=100%, list=30%, signal=141%
INOSITOL PHOSPHATE METABOLISM	4	Enriched	0.680163	1.35701	0.0948454	0.191121	0.766	48	tags=50%, list=12%, signal=56%
NUCLEOTIDE SUGARS METABOLISM	4	Enriched	0.759625	1.35598	0.0894632	0.186632	0.766	45	tags=75%, list=11%, signal=83%
RIBOFLAVIN METABOLISM	3	Enriched	0.771289	1.35354	0.0499002	0.18316	0.768	96	tags=100%, list=23%, signal=129%
MITOCHONDRIAL BETA-OXIDATION OF SHORT CHAIN SATURATED FATTY ACIDS	6	Enriched	0.689607	1.35069	0.124481	0.179714	0.768	41	tags=50%, list=10%, signal=55%
MITOCHONDRIAL BETA-OXIDATION OF LONG CHAIN SATURATED FATTY ACIDS	7	Enriched	0.623787	1.33526	0.170732	0.19078	0.786	41	tags=43%, list=10%, signal=47%
STARCH AND SUCROSE METABOLISM	5	Enriched	0.608937	1.3271	0.128049	0.194573	0.794	61	tags=60%, list=15%, signal=70%
NICOTINATE AND NICOTINAMIDE METABOLISM	6	Enriched	0.643938	1.29936	0.149105	0.218443	0.816	128	tags=83%, list=31%, signal=119%
PYRIMIDINE METABOLISM	14	Enriched	0.509388	1.28181	0.241667	0.234018	0.828	137	tags=57%, list=33%, signal=83%
GALACTOSE METABOLISM	11	Enriched	0.552113	1.27597	0.227451	0.235696	0.84	105	tags=45%, list=25%, signal=59%
CARNITINE SYNTHESIS	11	Enriched	0.572997	1.27595	0.180915	0.229947	0.84	76	tags=55%, list=18%, signal=65%
GLUCOSE-ALANINE CYCLE	7	Enriched	0.60195	1.26515	0.191667	0.237335	0.852	120	tags=71%, list=29%, signal=99%
TRYPTOPHAN METABOLISM	4	Enriched	0.594655	1.21827	0.209486	0.284804	0.876	5	tags=25%, list=1%, signal=25%
PHOSPHOLIPID BIOSYNTHESIS	9	Enriched	0.459948	1.14688	0.289206	0.363022	0.908	160	tags=56%, list=39%, signal=89%
PHYTANIC ACID PEROXISOMAL OXIDATION	3	Enriched	0.626578	1.13515	0.290514	0.37129	0.92	76	tags=67%, list=18%, signal=81%
PENTOSE PHOSPHATE PATHWAY	6	Enriched	0.50235	1.13428	0.322785	0.364431	0.924	157	tags=67%, list=38%, signal=106%
ALANINE METABOLISM	6	Enriched	0.454853	0.991476	0.478992	0.56243	0.978	120	tags=50%, list=29%, signal=69%
BETA-ALANINE METABOLISM	8	Enriched	0.422572	0.987887	0.489194	0.556166	0.978	137	tags=38%, list=33%, signal=55%
THIAMINE METABOLISM	3	Enriched	0.54133	0.984491	0.501938	0.549389	0.979	187	tags=67%, list=45%, signal=121%
CATECHOLAMINE BIOSYNTHESIS	5	Enriched	0.540039	0.955641	0.530612	0.577128	0.986	2	tags=20%, list=0%, signal=20%
CYSTEINE METABOLISM	4	Enriched	0.52439	0.92665	0.560082	0.607824	0.991	198	tags=100%, list=48%, signal=190%
FATTY ACID BIOSYNTHESIS	3	Enriched	0.496089	0.910204	0.54262	0.621288	0.994	206	tags=67%, list=50%, signal=132%
ARACHIDONIC ACID METABOLISM	3	Enriched	0.470785	0.893774	0.621399	0.634006	0.995	102	tags=33%, list=25%, signal=44%
SPHINGOLIPID METABOLISM	4	Enriched	0.465854	0.876249	0.648045	0.648119	0.996	222	tags=100%, list=54%, signal=214%
TAURINE AND HYPOTAURINE METABOLISM	3	Enriched	0.523114	0.86566	0.645833	0.651535	0.997	198	tags=100%, list=48%, signal=190%
BETAINE METABOLISM	7	Enriched	0.411541	0.851505	0.626923	0.661293	0.997	60	tags=29%, list=14%, signal=33%
GLUTATHIONE METABOLISM	8	Enriched	0.388289	0.849433	0.596311	0.651282	0.997	235	tags=75%, list=57%, signal=170%
BILE ACID BIOSYNTHESIS	3	Enriched	0.451707	0.76451	0.7921	0.760518	1	68	tags=33%, list=16%, signal=40%
INOSITOL METABOLISM	4	Enriched	0.359411	0.756896	0.801587	0.757896	1	157	tags=50%, list=38%, signal=80%
PANTOTHENATE AND COA BIOSYNTHESIS	3	Enriched	0.391503	0.699167	0.881764	0.820225	1	198	tags=67%, list=48%, signal=127%
OXIDATION OF BRANCHED CHAIN FATTY ACIDS	4	Enriched	0.384354	0.653739	0.91258	0.862241	1	219	tags=75%, list=53%, signal=158%
METHIONINE METABOLISM	13	Enriched	0.223828	0.571095	0.899598	0.932675	1	249	tags=77%, list=60%, signal=187%
FATTY ACID METABOLISM	3	Depleted	-0.501217	-0.854342	0.673152	1	0.999	209	tags=100%, list=50%, signal=200%
SPERMIDINE AND SPERMINE BIOSYNTHESIS	6	Depleted	-0.327353	-0.683636	0.865979	1	1	27	tags=50%, list=7%, signal=53%
BETA OXIDATION OF VERY LONG CHAIN FATTY ACIDS	3	Depleted	-0.391727	-0.647261	0.919694	1	1	254	tags=100%, list=61%, signal=257%
ALPHA LINOLENIC ACID AND LINOLEIC ACID METABOLISM	10	Depleted	-0.252475	-0.487583	0.937262	0.980322	1	313	tags=100%, list=76%, signal=400%
