# Supplementary material for: High-fat diet fuels prostate cancer progression by rewiring the metabolome and amplifying the MYC program
Source: Nat Commun. 2019 Sep 25;10:4358. doi: 10.1038/s41467-019-12298-z (PMC6761092; doi:10.1038/s41467-019-12298-z)
Supplement: Supplementary file 8 — Supplementary Data 5 [file 41467_2019_12298_MOESM8_ESM.xlsx]

## Sheet: SData 5
Supplementary Data 5: Metabolomics data (VP) – Metabolites and pathways altered by high-fat diet in a WT context
ID	Metabolite	Class	Pathway	Log ratio HFD_WTvs CTD_WT
2	1,5-anhydroglucitol (1,5-AG)	Carbohydrate	Glycolysis, Gluconeogenesis, and Pyruvate Metabolism	-1.23393
15	1-linoleoyl-GPC (18:2)	Lipid	Lysolipid	1.78304
16	1-linoleoyl-GPE (18:2)*	Lipid	Lysolipid	1.56582
18	1-linoleoylglycerol (18:2)	Lipid	Monoacylglycerol	1.07794
24	1-oleoyl-GPE (18:1)	Lipid	Lysolipid	1.09101
33	1-palmitoyl-2-arachidonoyl-GPI (16:0/20:4)*	Lipid	Phospholipid Metabolism	-0.519345
55	1-stearoyl-GPE (18:0)	Lipid	Lysolipid	1.28219
81	2-stearoyl-GPE (18:0)*	Lipid	Lysolipid	1.33623
22	1-oleoyl-2-linoleoyl-GPI (18:1/18:2)*	Lipid	Phospholipid Metabolism	-0.478928
56	1-stearoyl-GPI (18:0)	Lipid	Lysolipid	1.40152
373	stearate (18:0)	Lipid	Long Chain Fatty Acid	0.746814
197	gluconate	Xenobiotics	Food Component/Plant	0.670142
*p<0.05 and FDR<0.15
