# Supplementary material for: High-fat diet fuels prostate cancer progression by rewiring the metabolome and amplifying the MYC program
Source: Nat Commun. 2019 Sep 25;10:4358. doi: 10.1038/s41467-019-12298-z (PMC6761092; doi:10.1038/s41467-019-12298-z)
Supplement: Supplementary file 9 — Supplementary Data 6 [file 41467_2019_12298_MOESM9_ESM.xlsx]

## Sheet: SData 6
Supplementary Data 6: Global chromatin profiling – Normalized values*
	AP												DLP												VP												AP Mean +/- SD								VP-DLP Mean +/- SD
	CTD						HFD						CTD						HFD						CTD						HFD						CTD_WT		CTD_MYC		HFD_WT		HFD_MYC		CTD_WT		CTD_MYC		HFD_WT
Histone Mark (peptide)	WT			MYC			WT			MYC			WT			MYC			WT			MYC			WT			MYC			WT			MYC			Mean	SD	Mean	SD	Mean	SD	Mean	SD	Mean	SD	Mean	SD	Mean
H4(4to17)K5ac1me0	-0.238251	-0.0424874	-0.234453	-0.304346	-0.161834	-0.156625	0.118925	0.0239263	-0.172476	0.171846	-0.283506	0.0339138	0	0.257842	-0.00686319	0.123866	-0.0525416	0.0479664	-0.168637	0.0286363	0.237797	0.31169	0.19039	0.0622635	0.107677	0.216356	0.0436018	0.189295	-0.168708	0.0286211	-0.148737	-0.0218327	0.03806	0.115196	0.0810689	0.567316	-0.17173	0.111944	-0.207601	0.0838234	-0.00987492	0.148612	-0.0259153	0.233497	0.103102	0.112298	0.0280832	0.127111	-0.00578565
H4(4to17)K12ac1me0	-0.256842	0.039331	-0.216358	-0.169322	-0.129448	-0.176321	0.0235199	-0.0524721	-0.0590274	0.236097	-0.0892267	-0.0443652	-0.149697	0.246466	0	0.00205301	-0.263955	0.0364875	-0.240586	-0.17129	0.0973193	0.224768	0.135136	-0.114534	-0.0668715	0.105472	0.0206419	-0.00118308	-0.432762	0.0311776	-0.223503	0.0114341	-0.0852943	-0.170772	-0.208397	0.13219	-0.144623	0.16059	-0.158363	0.0252851	-0.0293265	0.0458836	0.0341684	0.176308	0.0260019	0.137928	-0.104697	0.196721	-0.101987
H4(4to17)K16ac1me0	-0.101518	0	-0.0919307	-0.108069	-0.0816184	-0.0716471	0.174199	0.0542408	-0.068902	0.162672	-0.00101499	0.0603918	-0.125854	-0.031944	0.103019	0.0857665	-0.212277	0.0115137	-0.129223	-0.106208	0.116903	0.282859	0.0971205	0.0742688	0.514151	0.358073	0.110156	0.499128	0.000549939	0.328827	0.0981317	0.252105	0.215795	0.209696	0.0271113	0.443855	-0.0644827	0.056049	-0.0871115	0.018822	0.0531791	0.121554	0.0740164	0.0826898	0.1546	0.24032	0.118918	0.254934	0.0745838
H4(4to17)K8ac1K12ac1me0	-0.627772	0	-0.483909	-0.279167	-0.317014	-0.148692	-0.238738	-0.409398	-0.409349	-0.457258	-0.238324	0.0190744	-0.402395	0.190509	-0.095082	-0.258594	-0.42986	-0.324322	-0.460619	-0.448967	-0.0612797	-0.12114	-0.162609	-0.161382	0.0194998	0.171653	0.101995	-0.077136	-0.587101	0.0209636	-0.420092	-0.323323	-0.0770337	-0.229128	-0.540984	-0.151327	-0.37056	0.328878	-0.248291	0.0883068	-0.352495	0.0985168	-0.225502	0.238425	-0.00230347	0.222473	-0.276008	0.223977	-0.298552
H4(4to17)K5ac1K8ac1me0	-0.212615	-0.119507	-0.481795	-0.169324	-0.142198	0.0960978	0.20134	0.0161786	-0.021395	0.079777	-0.293549	-0.0311261	-0.0788544	0.167017	0	-0.115221	-0.372272	-0.221618	-0.216727	0.0530839	0.150323	0.0017282	0.0652193	-0.169742	0.121492	0.498639	0.372406	0.273624	-0.0688169	-0.0840683	0.0566883	-0.0865428	0.047478	0.0774577	-0.383397	0.302871	-0.271305	0.18814	-0.0718082	0.146042	0.0653746	0.119239	-0.0816327	0.191719	0.180117	0.219794	-0.0980621	0.214454	0.000717211
H4(4to17)K5ac1K16ac1me0	-0.475658	-0.252436	-0.473827	-0.418538	-0.34731	-0.224737	-0.158008	-0.229621	-0.258554	-0.0924655	-0.273143	-0.249829	-0.10109	0	0.0444143	0.0370262	-0.167593	-0.213456	-0.348534	-0.0387435	-0.0688195	0.169539	-0.00642032	-0.0384636	0.153342	0.48643	0.0681284	0.471441	-0.0465183	0.0897905	0.0301575	0.240583	0.352373	0.322526	0.276026	0.606514	-0.40064	0.128352	-0.330195	0.0980275	-0.215394	0.0517604	-0.205146	0.0982778	0.108537	0.203115	0.0284484	0.246028	0.027836
H4(4to17)K12ac1K16ac1me0	-0.412662	-0.108683	-0.295885	-0.374731	-0.314622	-0.188977	-0.163846	-0.131742	-0.0663798	0.0120206	-0.19039	-0.132062	-0.0554842	0	0.0483669	-0.0813762	-0.385657	-0.225287	-0.4746	-0.239486	-0.0272454	0.104754	-0.0750519	-0.153232	0.113036	0.402368	0.197614	0.219704	-0.227511	0.0475705	-0.109204	0.203587	0.265545	0.0732954	0.0325592	0.383895	-0.27241	0.153343	-0.292777	0.0947841	-0.120656	0.04967	-0.103477	0.104189	0.11765	0.164983	-0.108759	0.217913	-0.0635672
H4(4to17)K8ac1K12ac1K16ac1me0	-0.617309	0	-0.0529229	-0.451383	-0.259382	-0.231082	-0.300013	-0.727541	-0.56986	0.0411151	-0.315941	-0.00508424	-0.329745	0.122379	-0.125594	-0.350914	-0.60609	-0.706445	-0.705834	-0.642185	-0.0660602	-0.1848	-0.399844	-0.272773	0.246174	0.439775	0.258569	0.0932662	-0.276061	-0.0892757	-0.16972	0.350159	0.248413	-0.111023	-0.163795	0.0309675	-0.223411	0.342151	-0.313949	0.11986	-0.532471	0.216202	-0.0933033	0.194189	0.101927	0.282138	-0.322587	0.302673	-0.164205
H4(4to17)K5ac1K8ac1K12ac1me0	-0.733507	0.0413597	-0.165271	-0.123171	0.0288239	0.230461	-0.326965	0.301494	0.156423	0.17749	-0.178374	0.113216	-0.270008	0.408251	-0.273865	-0.0044343	-0.20214	-0.231464	-0.207885	-0.107784	0.39726	0.257745	0.115308	0.265038	0.152689	0.247567	0	0.149942	-0.329872	0.0212177	-0.0995544	0.216209	-0.0540219	0.0615161	-0.187434	0.193659	-0.285806	0.40125	0.0453712	0.177396	0.0436506	0.329057	0.037444	0.189646	0.0441056	0.27839	-0.0994584	0.182676	0.0240375
H4(4to17)K5ac1K8ac1K16ac1me0	-0.232274	0.121801	-0.186083	-0.46974	-0.252268	-0.554492	-0.0183688	-0.0137908	-0.0142771	0.17614	0.0394494	-0.0855258	0	-0.199728	0.0888841	-0.163691	-0.332591	-0.0891652	-0.675179	0.187876	0.499922	-0.319654	-0.372387	-0.011203	-0.430085	0.853522	0.38303	0.526514	0.322947	0.0882272	-0.687941	0.705295	0.625493	-0.416937	0.181063	-0.313362	-0.0988521	0.192482	-0.4255	0.155893	-0.0154789	0.00251451	0.0433546	0.130877	0.115937	0.453283	0.0587069	0.320618	0.109245
H4(4to17)K5ac1K8ac1K12ac1K16ac1me0	-0.382722	-0.0217357	-0.0738373	-0.120495	-0.374148	0.0330154	-0.142828	0.0125938	-0.021488	0.082556	-0.206693	0.140542	0	0.233867	-0.00333611	0.0223146	-0.271587	-0.152743	-0.329318	-0.0582969	0.1421	0.271605	0.137467	0.102688	0.31583	0.764977	0.338787	0.372312	-0.00789224	0.0429773	-0.177898	0.353746	0.473452	0.0267166	0.0176429	0.573793	-0.159432	0.195122	-0.153876	0.205624	-0.0505739	0.0816911	0.00546814	0.186011	0.275021	0.283055	0.000896989	0.218224	0.0672975
H4(20to23)K20me0	-0.108915	-0.403959	-0.235709	-0.387947	0.0161537	0.116509	0.323671	0.554834	0.375848	0.777422	0.212922	0.182612	0.512057	0.151469	0.727779	1.13481	1.12671	1.08257	0.307749	0.108999	0.6454	1.66386	1.54143	1.46415	0.107877	-0.08512	0	0.950744	0.645673	1.2495	0.0535946	0.18822	0.150699	1.11056	1.40927	1.48471	-0.249527	0.148007	-0.0850948	0.267034	0.418118	0.12124	0.390985	0.335007	0.235677	0.316363	1.03167	0.21225	0.242444
H4(20to23)K20me1	0	-0.118649	-0.0945063	0.0423608	0.186713	0.135285	0.244846	0.337556	0.0454932	0.270496	0.00945931	0.0499572	0.137066	0.0385231	0.0959957	0.199683	-0.0244195	0.17173	-0.0329376	0.147685	0.278326	0.358089	0.259073	0.146829	-0.027671	0.0239581	-0.0982989	0.110591	-0.0676739	0.302651	-0.181925	-0.0790011	-0.015889	0.0496863	0.155198	0.448585	-0.0710516	0.0627054	0.121453	0.0731635	0.209298	0.149241	0.109971	0.140486	0.0282622	0.084494	0.115427	0.140305	0.0193764
H4(20to23)K20me2	-0.255991	-0.0889306	-0.13298	-0.067863	-0.103776	-0.284456	-0.0465675	-0.245978	-0.186658	0.185319	-0.261208	-0.0066149	0.0659613	-0.123169	0	0.140246	0.118247	-0.0654355	-0.170022	-0.176428	-0.0756126	0.125875	-0.167818	-0.131694	0.137891	0.392665	0.0736099	0.260426	-0.100933	0.28394	-0.119517	0.0737159	0.0792821	-0.0527054	-0.260051	0.268301	-0.1593	0.0865843	-0.152032	0.11608	-0.159735	0.102395	-0.0275011	0.223995	0.0911597	0.172208	0.106082	0.160651	-0.0647636
H4(20to23)K20me3	-0.25798	0.0786174	-0.293261	0.0367247	0.0350013	-0.495561	0.0440682	0.0660377	0.0895546	0.0605846	0.027345	0.242556	0	0.237117	-0.275405	-0.757405	-1.2257	-0.894521	-0.0679543	-0.0943689	0.145227	-0.489511	-0.885059	-0.749512	-0.0562489	0.261832	0.0392628	-0.632433	-1.1022	-1.22019	0.0627981	0.239388	0.227919	-1.27156	-1.14512	-0.926463	-0.157541	0.205279	-0.141278	0.306819	0.0665535	0.0227476	0.110162	0.115855	0.0344263	0.199109	-0.972075	0.249108	0.0855015
H2AZ(1to19)ac0	0.666451	0.235531	0.18114	0.469216	0.530666	0.541042	0.0319808	0.175612	0.240825	0.219166	0.328854	0.0465154	0	-0.0980444	0.0719443	0.674226	0.871236	0.768701	-0.00076853	0.0935845	-0.0862013	0.967327	0.839848	0.902229	-0.0909716	-0.168055	-0.0823165	0.144574	0.350119	0.115922	-0.0607746	-0.00274285	0.00847546	0.343839	0.13052	0.304623	0.361041	0.265888	0.513641	0.0388215	0.149472	0.106848	0.198179	0.142335	-0.0612405	0.084357	0.487463	0.327333	-0.00807121
H2AZ(1to19)K4ac1	-0.726137	-0.631751	-0.621263	-0.274771	-0.120553	0.168847	-0.993875	-0.797992	-0.421668	-0.766535	0.0388481	-0.539624	0	0.6463	0.177425	0.663712	0.987297	0.642803	-0.383759	0.291626	0.574344	0.825491	0.899792	0.883835	-0.598335	0.682602	0.236029	-0.60836	0.0608851	0.350047	-0.499169	-0.0761785	-0.373855	-0.0549543	-0.429003	0.376454	-0.659717	0.0577602	-0.0754925	0.225215	-0.737845	0.290807	-0.422437	0.415283	0.19067	0.47132	0.349397	0.564329	-0.077832
H2B(1to29)ac0	0.313611	0.0280456	0.148738	0.3436	0.407702	0.473217	0.209798	0.269747	0.241912	0.0882779	0.13253	0.184615	-0.0425294	-0.0359322	0.101328	0.567349	0.497173	0.916926	-0.00120856	-0.0447294	0.229844	0.297827	0.65736	0.679074	-0.0484755	-0.0841963	0	0.393141	0.572326	0.421564	-0.241727	-0.0963579	-0.117719	0.395126	0.488758	0.505611	0.163465	0.143351	0.408173	0.0648098	0.240485	0.03	0.135141	0.0482216	-0.0183008	0.064493	0.561413	0.188968	-0.0453163
H2B(1to29)K5ac1	-0.0768893	-0.487655	-0.701938	-0.171294	0.0323853	0.00471241	-0.158142	0.171935	-0.0470233	-0.0668359	-0.0374464	0.121355	0.408522	0.443392	0.53239	0.784589	0.783299	1.38784	0.439513	-0.0725698	0.41078	0.751275	0.708395	0.525741	0	-0.606385	0.209794	0.330425	0.554759	0.591547	-0.158268	-0.0485976	0.324807	-0.0345119	0.27902	0.258767	-0.422161	0.31763	-0.0447322	0.110476	-0.0110768	0.167949	0.00569088	0.10124	0.164619	0.423331	0.738743	0.359903	0.149278
H2B(1to29)K5ac1K11ac1	-0.252602	-0.0748947	0.263988	0.372753	1.02554	0.414325	0.120168	0.334701	0.834681	-0.0592397	-0.242644	-0.148157	0	-0.0461542	0.346577	0.612169	0.278679	0.681529	-0.0248452	0.393732	0.285622	-0.0377738	0.507469	0.643076	-0.00819941	0.253205	0.467931	0.150789	0.563725	0.0168779	-0.0279199	-0.142352	0.0177483	0.162161	0.16028	0.189281	-0.0211697	0.262452	0.604206	0.365478	0.42985	0.366636	-0.150013	0.0917162	0.168893	0.216442	0.383961	0.273183	0.0836642
H2A(4to11)ac0	0.115363	-0.152059	-0.0796264	0.0282124	0.0309496	0.0776589	0.0656515	0.0214516	-0.123692	-0.0174915	-0.0415286	-0.0668388	-0.109656	-0.112735	0.0643044	0.0604647	0.0899147	0.0944185	-0.0281285	0.0664522	-0.0926965	0.108409	0.0252578	0.0342997	0.0956494	0.0504785	0	-0.00468616	0.095164	0.205049	-0.0784381	0.0828945	0.0653398	0.0230078	0.117923	0.124348	-0.0387739	0.138313	0.0456069	0.0277915	-0.0121962	0.0990547	-0.041953	0.0246763	-0.00199313	0.0900464	0.0900541	0.0680002	0.00257059
H2A(4to11)K5ac1	-0.796058	-0.765083	-0.583859	-0.296138	-0.690478	-0.248321	-0.733146	-0.446291	-0.495045	-0.74113	-0.543675	-0.420963	0.123868	0.212589	0.235602	-0.0624592	0.166687	-0.360275	-0.382723	-0.302005	0.317055	-0.14802	0.268214	0.126243	-0.607651	0	0.459423	-0.572938	0.0389707	0.0771595	-0.128189	-0.280868	-0.281487	-0.332934	-0.161475	-0.272015	-0.715	0.114623	-0.411646	0.242657	-0.558161	0.15349	-0.568589	0.161531	0.0706386	0.36508	-0.118809	0.287235	-0.176369
H2A(4to11)K9ac1	0.152401	-0.198425	-0.106695	0.00937592	-0.183553	-0.0665142	-0.0647499	-0.168145	-0.453675	0.000948286	-0.075317	0.00993097	0	-0.192338	-0.144463	0.179264	0.595194	-0.155209	-0.228787	-0.0994144	0.0864641	0.101423	-0.272609	-0.328771	0.256317	0.358714	0.353619	0.585913	0.218899	0.109747	0.462232	0.405014	0.35492	0.539942	0.65692	0.455984	-0.0509061	0.181945	-0.0802305	0.0971932	-0.228856	0.201445	-0.0214792	0.0468407	0.105308	0.249297	0.255635	0.290394	0.163405
H2A(4to11)K5ac1K9ac1	-1.02079	-0.691677	-0.890552	-0.712746	-0.875211	-0.53857	-0.90005	-0.581472	-0.769315	-0.926998	-0.674779	-0.645913	0.0621378	0.204974	0	0.162585	-0.0103638	-0.188058	-0.467103	0.110847	0.321445	-0.0592659	0.167502	0.0974963	-0.645694	0.485344	0.273659	-0.394451	0.0626284	0.214393	-0.207604	-0.0902412	-0.214899	-0.201206	-0.0424927	0.062836	-0.867675	0.165747	-0.708842	0.168354	-0.750279	0.16014	-0.74923	0.154627	0.0634034	0.387072	-0.0255443	0.229552	-0.0912593
H2A(12to17)ac0	0.178932	-0.0368222	-0.0222574	0.0753484	0.0407534	-0.0629745	0.102117	-0.0545968	-0.00183707	-0.111166	-0.115512	-0.0559575	-0.0320828	-0.0534284	0.0249333	-0.445611	-0.562022	-0.428036	-0.029576	0.133459	0.0298085	-0.514112	-0.550416	-0.548528	0.0672398	0.12941	0	-0.412775	-0.559581	-0.519132	0.191858	0.0985202	0.125592	-0.55302	-0.483784	-0.415935	0.0399509	0.120582	0.0177091	0.0719832	0.0152278	0.0797384	-0.0942118	0.0332004	0.0226787	0.0673614	-0.487859	0.0672659	0.0916103
H2A(12to17)K13ac1	0.0878758	0.0423984	-0.0163986	-0.102087	-0.0130932	-0.0364659	0.177528	0.0479851	-0.0172176	-0.109795	-0.0236095	0.000975029	-0.0789839	-0.0800659	0.00221095	-0.533061	-0.65635	-0.686522	-0.0698781	0.00390933	0.0591571	-0.605804	-0.628949	-0.699843	-0.070485	0.103014	0	-0.536624	-0.621098	-0.702791	0.125893	0.141328	0.0807192	-0.645442	-0.563884	-0.678988	0.0379585	0.0522788	-0.0505489	0.0461383	0.0694317	0.0991281	-0.0441431	0.0581697	-0.0207182	0.0716359	-0.622741	0.0735758	0.0568548
H2A(12to17)K15ac1	0.0311504	-0.0542975	0	-0.158625	-0.11351	-0.0926365	-0.0382919	-0.0367367	-0.115317	-0.160472	-0.0378747	-0.017032	-0.00724785	-0.0279434	-0.188681	-0.481332	-0.606667	-0.573229	-0.161005	-0.0085234	-0.166901	-0.567093	-0.500804	-0.631942	0.0981895	0.0558199	0.0245494	-0.534209	-0.589914	-0.605415	0.0227122	0.0145664	-0.0186687	-0.623721	-0.536249	-0.540609	-0.00771572	0.0432433	-0.121591	0.033728	-0.0634486	0.0449261	-0.0717929	0.0775022	-0.00755231	0.09945	-0.565128	0.0490025	-0.05297
H3K4me1	0	-0.3115	0.00712405	-0.21726	-0.148548	-0.0220349	-0.0131647	0.0647403	-0.118068	-0.139631	-0.0917074	-0.110833	-0.0151861	-0.181045	0.0363378	0.156522	0.24022	-0.0359124	-0.28449	-0.100147	-0.239914	0.0294059	0.376174	0.0499982	0.145458	0.080943	-0.0522419	-0.106051	-0.0323578	-0.0375228	0.090952	0.174775	0.114951	-0.0608509	0.0215882	0.171217	-0.101459	0.181936	-0.129281	0.0990282	-0.0221641	0.0917357	-0.114057	0.0241242	0.00237756	0.113784	0.0308163	0.135276	-0.0406454
H3K4me2	-0.127726	-0.385285	-0.128909	-0.256623	-0.226619	-0.165176	-0.192846	-0.0683926	-0.113306	-0.13579	-0.0142936	-0.0244755	0.0945587	0	0.20298	0.218677	0.24554	-0.0677295	-0.166326	-0.0507534	-0.104461	0.216438	0.495289	0.10054	0.0685891	0.0390729	-0.0602882	-0.0723344	0.00562703	0.161022	0.211464	0.187771	0.154509	-0.117105	0.175687	0.230457	-0.213973	0.148361	-0.216139	0.0466154	-0.124848	0.0630246	-0.0581864	0.0673992	0.0574855	0.0896446	0.0818003	0.144042	0.0387007
H3K4me3	-0.084991	-0.427384	0	-0.297761	-0.367498	-0.251353	-0.0969379	-0.223378	-0.173982	-0.0260925	-0.216625	-0.18517	0.0104259	0.0426188	0.193263	0.216074	0.399785	-0.13613	-0.3612	-0.144335	-0.117064	0.0825468	0.348791	0.007798	-0.026704	0.0182056	-0.0644279	-0.195256	0.147172	0.162504	0.139011	0.129819	0.0534347	-0.231793	0.18517	0.00776792	-0.170792	0.226243	-0.305538	0.0584614	-0.164766	0.0637216	-0.142629	0.102142	0.0288969	0.088838	0.099025	0.224679	-0.0500557
H3K4ac1	0.0772906	-0.0394627	0	-0.188813	-0.0980115	-0.0992614	0.0776044	-0.0485146	-0.099133	-0.0719821	-0.0208864	0.0619189	-0.00173909	-0.00231395	0.228354	-0.0916966	0.093019	-0.420494	-0.298653	0.00114266	-0.0411649	-0.00896365	0.108108	-0.115714	0.0873737	0.196317	-0.0444047	-0.290266	-0.0901872	-0.114197	0.165936	0.244951	0.137377	-0.276201	-0.116254	-0.099362	0.0126093	0.0593892	-0.128695	0.0520671	-0.0233477	0.0910168	-0.0103165	0.0675733	0.0772645	0.113562	-0.152304	0.178956	0.0349317
H3K9me0K14ac0	0.0705331	-0.331518	0	-0.217356	-0.0249458	-0.212115	0.113537	0.260011	-0.175354	-0.152733	0.214339	-0.122863	0.191355	-0.00274505	0.215035	0.341394	0.338109	0.10421	-0.24717	0.107625	0.00901859	0.360178	0.528962	0.278728	0.0406726	-0.0886593	-0.235438	-0.326162	-0.157836	-0.0149001	0.073985	-0.00326139	-0.000552152	-0.205278	-0.064128	-0.0315154	-0.086995	0.21468	-0.151472	0.109606	0.0660645	0.221531	-0.0204189	0.203854	0.0200367	0.170529	0.047469	0.268225	-0.0100592
H3K9me1K14ac0	0.288503	-0.148998	0.170838	0.0524529	0.132815	0.0504054	0.108266	0.35173	0.0277155	0.0349224	-0.0394526	0.196869	0	-0.105507	0.246073	0.773509	0.372169	0.129197	0.0617644	-0.0553491	0.129529	0.153294	0.515025	-0.294502	0.0471841	-0.238766	-0.224612	-0.432509	-0.118515	-0.0705856	-0.00311214	-0.0765932	-0.0507496	-0.101075	-0.172854	-0.0657158	0.103447	0.226402	0.0785576	0.0469991	0.16257	0.168695	0.0641131	0.120835	-0.045938	0.183689	0.108878	0.421541	0.000914863
H3K9me2K14ac0	0.0542512	-0.312085	0.212631	-0.195911	-0.246429	-0.0869124	0.168996	-0.0602091	-0.102889	-0.0580903	-0.0379069	0.0314203	-0.116162	-0.165211	0.0940945	-0.0898281	-0.0732248	-0.438571	-0.326444	-0.155987	-0.279226	-0.186439	0.0933812	-0.326952	0.0983257	0	-0.315743	-0.267252	-0.0843045	-0.132338	0.00825851	-0.1702	-0.136014	-0.148811	-0.15459	-0.000865828	-0.0150676	0.269139	-0.176417	0.0815252	0.00196574	0.146218	-0.0215256	0.0469499	-0.0674493	0.1623	-0.18092	0.145209	-0.176602
H3K9me3K14ac0	0.037104	-0.340823	-0.105343	-0.129806	0.105363	0.0822955	0.0171677	0.112135	-0.0261003	0.0173911	-0.116845	-0.171496	0.11723	-0.269791	0.109684	0.69774	0.86657	0.749567	-0.229119	0.133576	-0.0202162	0.421888	1.00253	0.642892	0.0743561	-0.0703673	0	0.470269	0.573587	0.781146	0.0302455	-0.00272286	0.236368	0.610975	0.693581	0.822834	-0.136354	0.190862	0.0192841	0.12963	0.0344009	0.0707107	-0.0903167	0.0971979	-0.00648124	0.147505	0.689813	0.144863	0.0246886
H3K9ac1K14ac0	-0.164217	-0.458855	-0.268019	-0.250289	-0.209813	-0.306184	-0.1895	0.0703906	-0.17668	-0.190567	-0.23964	-0.20835	0.0980216	-0.0880278	0.282162	0.00403456	0.104147	-0.417096	-0.219365	-0.0104393	-0.0213012	-0.079409	0.155439	-0.278877	0.173561	0.0573171	0	-0.388824	-0.383696	-0.324209	0.180748	0.213914	0.192661	-0.401966	-0.386349	-0.25961	-0.29703	0.149446	-0.255428	0.0483905	-0.0985962	0.146487	-0.212852	0.0248443	0.0871724	0.130221	-0.234274	0.227616	0.0560363
H3K9me0K14ac1	-0.0630324	-0.121455	0.14616	-0.168057	-0.0767851	-0.125212	0.248924	0.29033	0.0920869	-0.0372821	0.0917774	0.0294902	0.286471	0.191861	0.446077	0.182162	0.265833	-0.0508589	0.275303	-0.0586066	0.162355	0.0954398	0.189707	0.0024098	0	-0.039556	-0.112108	-0.361265	-0.32475	0.137921	0.0983284	-0.0826609	0.0501082	-0.211927	-0.0592341	-0.291984	-0.0127759	0.140708	-0.123352	0.0456646	0.210447	0.104572	0.0279951	0.0645427	0.128791	0.215625	-0.0251595	0.267446	0.0741378
H3K9me1K14ac1	0.0262832	0	0.286743	-0.0753058	0.000397534	0.0436396	0.00127759	0.23227	-0.0633173	-0.0882051	0.0585598	0.114888	0.0217989	-0.00795301	0.219941	-0.0242411	0.146172	-0.309539	-0.381381	-0.0268525	-0.0454161	-0.281378	0.00505419	-0.254661	-0.0187868	-0.118605	-0.239964	-0.49879	-0.310998	-0.252356	-0.135149	-0.045912	-0.0765671	-0.44643	-0.291449	-0.402436	0.104342	0.15851	-0.0104229	0.0602064	0.0567433	0.155404	0.0284143	0.104849	-0.0239282	0.153284	-0.208292	0.230933	-0.118546
H3K9me2K14ac1	0.0186788	0.0197283	0.299883	-0.258865	-0.24997	-0.0451791	0.117503	-0.0564025	0.0283432	-0.00229165	-0.0303156	0.0903192	-0.10067	-0.147702	0.118821	-0.283376	-0.071938	-0.719227	-0.385041	-0.0570052	-0.219667	-0.455763	-0.0855865	-0.476753	0	-0.0617888	-0.139371	-0.309179	-0.231262	-0.275914	-0.114705	-0.0228134	0.112901	-0.4398	-0.361027	-0.22658	0.112763	0.162051	-0.184671	0.120886	0.0298144	0.0869619	0.0192373	0.0631333	-0.0551185	0.101077	-0.315149	0.215431	-0.114388
H3K9me3K14ac1	-0.199762	-0.0831278	-0.103786	-0.292321	-0.0691321	-0.113119	0.0726069	0.0252931	-0.0719913	0.0725394	-0.0311906	0.100215	0.0637624	-0.202823	0	0.576729	0.837819	0.394803	-0.316111	-0.123254	-0.170179	0.50699	0.779892	0.314311	0.193691	0.148836	0.0384501	0.344834	0.534254	0.574895	-0.00687186	0.0177447	0.104363	0.530438	0.717682	0.807442	-0.128892	0.0622384	-0.158191	0.118224	0.00863625	0.0737242	0.0471879	0.0692739	0.0403194	0.138993	0.543889	0.173423	-0.0823847
H3K9ac1K14ac1	-0.312777	-0.515814	-0.276464	-0.452276	-0.483988	-0.301549	-0.219179	0.00309402	-0.344585	-0.343933	-0.189707	-0.299078	0.0763276	0.0433977	0.221482	-0.102688	0.0875537	-0.54745	-0.390151	0.0207013	0.00264451	-0.0685498	0.0976264	-0.15086	0	0.213098	-0.0134454	-0.483324	-0.311285	-0.173491	-0.0237229	0.0469129	0.0672799	-0.519879	-0.364523	-0.240036	-0.368352	0.12899	-0.412604	0.0974752	-0.18689	0.176074	-0.277573	0.0793301	0.0901433	0.103538	-0.255114	0.240005	-0.0460559
H3K9me2S10ph1K14ac0	0.0815862	-0.0862183	0	-0.270137	-0.368709	0.226324	0.082455	0.0836248	-0.0831374	0.134673	0.0311772	0.220773	-0.119052	0.53791	0.0357533	0.827881	0.228205	0.380848	-0.0272873	-0.360017	-0.412797	0.106432	0.208324	0.222187	0.021215	-0.233793	-0.251093	-0.16095	-0.254119	-0.128501	0.240436	1.0352	-0.125083	-0.265675	0.0759306	-0.0186094	-0.00154402	0.0839129	-0.137507	0.318919	0.0276475	0.0959443	0.128875	0.0949309	-0.00150998	0.290841	0.148894	0.413881	0.0584085
H3K9me3S10ph1K14ac0	0	0	0	0	0	0	0	0	0	0	0	0	0	0	0	4.41789	4.78164	4.02444	0	0	0	4.21359	4.84434	4.38523	0	0	0	4.06884	4.20126	4.76611	0	0	0	4.04275	0	5.38348	0	0	0	0	0	0	0	0	0	0	4.3767	0.336736	0
H3K18ac0K23ac0	0	-0.347256	0.142658	-0.21398	-0.105914	-0.103093	0.03065	0.10597	0.0541996	-0.00328424	0.0242913	-0.139866	0.179397	-0.116356	0.148578	0.17325	0.34737	-0.0575293	-0.160937	-0.171373	-0.0431994	0.202558	0.336172	0.0455707	0.0360585	-0.0041629	-0.089418	-0.0242955	-0.0888365	0.0120492	0.217774	-0.00982918	0.0857999	-0.0833981	0.0123692	0.0906447	-0.0681994	0.251977	-0.140996	0.0632219	0.0636066	0.0385312	-0.0396197	0.087904	0.0256827	0.120957	0.0603347	0.167796	-0.0136274
H3K18ac1K23ac0	-0.198037	-0.268078	0	-0.370783	-0.270647	-0.268858	-0.0769219	-0.0651332	-0.199079	-0.232439	-0.22698	-0.0540707	-0.0610425	0.0708692	0.0910249	0.0720227	0.258075	-0.359587	-0.127533	-0.0817512	-0.17529	0.0364048	0.322393	-0.11915	0.196974	0.0247423	-0.116997	-0.21513	-0.10634	-0.134719	0.206888	0.210309	0.39108	-0.0396395	-0.0565471	-0.0586502	-0.155371	0.139038	-0.303429	0.0583366	-0.113711	0.0741652	-0.171163	0.101442	0.0342618	0.11233	-0.0809466	0.217953	0.070617
H3K18ac0K23ac1	-0.0419201	0	0.242633	-0.340017	0.0179952	-0.107921	0.215406	-0.000774298	0.0397805	0.102477	-0.0159909	0.00736508	-0.0132119	0.184834	0.327558	-0.201775	0.273875	-0.359545	-0.187649	-0.133362	-0.158609	-0.109721	0.30422	-0.347188	-0.18781	-0.151651	0.0419157	-0.367649	-0.0668705	-0.115278	-0.0329218	0.0461156	-0.188783	-0.302822	-0.0439323	-0.0681281	0.0669042	0.153622	-0.143314	0.181612	0.0848042	0.114908	0.0312836	0.0627512	0.0336058	0.197425	-0.13954	0.237104	-0.109201
H3K18ac1K23ac1	-0.297674	-0.0476004	-0.136661	-0.322942	-0.295124	-0.228113	0.0915032	-0.0376976	-0.100697	-0.157629	-0.315613	-0.109976	0.0148051	-0.0851452	0	-0.0928494	0.0437035	-0.230138	-0.277135	-0.157566	-0.178647	-0.341213	0.0208176	-0.220433	0.162515	0.0720241	0.0411411	-0.33231	-0.363524	-0.105883	0.0455698	-0.0594415	-0.0899743	-0.342508	-0.315613	-0.0503468	-0.160645	0.12675	-0.28206	0.0487459	-0.0156305	0.0979819	-0.194406	0.107639	0.0342233	0.0821371	-0.180167	0.156541	-0.119532
H3K27me0K36me0	-0.716184	-0.147451	-0.592967	-0.187852	0.15233	0.365028	0.259319	-0.0632642	0.184714	0.508776	0.911342	0.0515083	0.596818	0	0.570765	1.76633	2.08522	1.40702	0.385698	0.344805	0.264928	1.87572	2.26941	2.20962	0.166584	-0.543784	0.687945	1.03776	1.20736	1.68417	0.39551	0.817812	0.59834	1.42395	1.0896	1.43845	-0.485534	0.2992	0.109835	0.278879	0.126923	0.168878	0.490542	0.430207	0.246388	0.47211	1.53131	0.387143	0.467849
H3K27me0K36me1	-0.133391	-0.161265	-0.262334	-0.0629077	0.0720332	0.431404	-0.0269715	0.355439	0.25621	0.621694	0.369839	0.390816	0.614552	0.416065	0.885432	2.22797	2.46433	1.87036	0.366126	0.0921903	0.176506	2.20293	2.78726	2.24588	-0.0408211	0.0392797	0	1.35059	1.83743	2.12023	0.151375	0.143277	0.276126	1.7311	2.03975	1.89582	-0.185663	0.0678459	0.146843	0.255506	0.194892	0.198442	0.460783	0.139747	0.319085	0.381338	1.97848	0.385801	0.200934
H3K27me0K36me2	-0.0470631	-0.340286	-0.0342043	-0.421534	0.0128138	0.146653	0.122689	0.397627	0.352715	0.366068	0.253923	0.013058	0.505005	0.36124	0.74086	1.73788	2.30497	1.31995	0.267349	0.287777	0.26686	1.73968	2.23684	1.53457	0.0905534	-0.171419	0	1.07662	1.36604	1.90575	0.308374	-0.088639	0.285176	1.47764	1.68366	1.49191	-0.140518	0.173124	-0.0873559	0.297043	0.29101	0.14749	0.211016	0.180374	0.254373	0.341686	1.61853	0.450445	0.221149
H3K27me0K36me3	-0.25258	-0.684227	-0.19061	-0.511278	-0.279546	0.0571552	-0.0836927	0.191675	0.151309	0.223573	0.171339	0.0255417	0.459682	0.107027	0.508096	1.22984	1.6781	0.83968	0.289764	0.17717	0.167106	1.3024	1.50086	0.979077	0.228901	0	-0.122261	0.75486	1.10013	1.39759	0.147311	-0.075266	0.247557	0.967668	1.12326	1.00641	-0.375806	0.268892	-0.244556	0.285828	0.0864305	0.148707	0.140151	0.102634	0.196907	0.25125	1.1667	0.346357	0.15894
H3K27me1K36me0	0	-0.288533	0.152619	0.0179327	0.179137	0.22392	0.178071	0.429591	0.103031	0.278794	0.338677	0.201356	0.307811	0.174362	0.520021	1.09331	1.20362	1.09249	0.158679	0.138064	0.263702	1.10023	1.47788	0.933053	-0.0507969	-0.0860932	-0.111752	0.613301	0.787594	1.22335	0.108079	-0.0649134	0.270475	0.752061	1.12421	1.06818	-0.0453046	0.224039	0.14033	0.108338	0.236898	0.171043	0.272942	0.0688471	0.125592	0.254328	1.00228	0.246265	0.145681
H3K27me1K36me1	-0.0505822	-0.126142	0.194987	-0.0537947	0.220023	0.480643	0.364314	0.386241	0.147203	0.419464	0.30042	0.30719	0.311653	0.112659	0.63642	1.57723	1.95105	1.34781	0.140526	0.0892851	0.0640211	1.56145	1.96407	1.46687	-0.192884	-0.120415	0	0.860599	1.27258	1.61883	0.0639645	0.112244	0.0780904	1.1941	1.32438	1.33108	0.00608778	0.167897	0.215624	0.267246	0.299253	0.132134	0.342358	0.0668615	0.124572	0.307716	1.43802	0.369918	0.0913552
H3K27me1K36me2	0.211143	0	-0.321494	0.119335	0.229558	-0.00585325	-0.0298978	0.366354	0.619474	0.795183	-0.151651	-0.0818666	0.76796	0.495983	0.796273	0.963372	1.67407	1.46238	0.171874	0.641619	0.57462	1.71391	2.05404	0.946511	-0.481359	-0.491166	-0.178373	1.02328	0.788134	1.50296	0.194563	0.0636246	-0.109832	0.635966	0.668871	1.61206	-0.0367838	0.268217	0.114347	0.117785	0.318643	0.327305	0.187222	0.527665	0.151553	0.606097	1.2357	0.356253	0.256078
H3K27me1K36me3	-0.219391	-0.258095	-0.210123	-0.34267	-0.198299	0.0712146	0.000105703	0.147037	0.0729686	0.255017	0.139174	0.0470491	0.321866	0.149084	0.601646	0.953966	1.13814	0.594496	0.20204	-0.0207586	0.132397	1.28622	1.46089	0.694677	0.263224	0	-0.0765261	0.855624	0.963467	1.29528	0.293947	-0.0332905	0.387364	0.798604	0.854263	1.0166	-0.229203	0.0254471	-0.156585	0.210072	0.0733703	0.0734663	0.14708	0.104209	0.209882	0.244394	0.966829	0.240168	0.160283
H3K27me2K36me0	0.100452	-0.0485693	0.294865	-0.225098	-0.00815017	0.215145	0.364213	0.165856	0.281326	0.48885	0.161141	0.233824	0.298291	0	0.338955	0.334746	0.741316	-0.0362757	0.266902	0.419219	0.213687	0.326512	0.765751	0.192575	-0.0365647	-0.0061391	-0.176148	0.282962	0.473654	0.740089	0.157946	0.193157	-0.0961413	0.322909	0.40935	0.419972	0.115582	0.172216	-0.00603459	0.220129	0.270465	0.0996233	0.294605	0.172102	0.0697325	0.203517	0.422749	0.29758	0.192462
H3K27me2K36me1	-0.0943574	0	0.323106	-0.250745	-0.192024	0.0284274	0.231192	0.0541009	0.0350773	0.0294268	0.069192	0.239326	0.125894	-0.0901435	0.126628	0.0858705	0.214161	-0.179164	-0.261133	0.104208	-0.077436	0.0819692	0.427726	0.0335009	0.134015	-0.277052	-0.325643	-0.105437	0.0363078	0.0941383	-0.0428674	-0.187493	-0.245227	0.138115	0.156463	0.234267	0.0762495	0.218928	-0.138114	0.147187	0.10679	0.108154	0.112648	0.111493	-0.0510502	0.212195	0.0243127	0.143589	-0.118325
H3K27me2K36me2	-0.0791962	-0.124477	0.293913	-0.0851965	-0.241146	-0.0320424	0.131583	0.0858264	0.117254	0.518371	0.0488956	0.401185	0.374643	-0.0301556	0.438438	0.266077	0.81352	-0.157952	-0.135079	0.17794	0.109978	0.2513	0.585976	0.254122	-0.12177	0.0928905	0	0.372724	0.216815	0.0678264	0.00580516	0.0863706	0.0022273	0.219628	0.197412	0.511132	0.0300799	0.229605	-0.119462	0.108682	0.111554	0.0234047	0.322817	0.244352	0.125674	0.228992	0.263168	0.326358	0.0412069
H3K27me2K36me3	-0.369609	-0.681217	-0.0753634	-0.659211	-0.355585	-0.235202	-0.0682494	0.276025	0.16063	-0.477096	-0.135606	-0.144749	0.402672	0.315213	0.680019	0.354452	0.450034	-0.23455	0.0753797	0.479128	0.626512	0.0158251	0.210058	-0.502033	0.0713955	0	-0.209684	-0.026091	-0.0443618	0.417695	0.209884	0.0250349	0.101064	0.046833	0.26799	0.160986	-0.375396	0.302968	-0.416666	0.218504	0.122802	0.175227	-0.252484	0.194574	0.209936	0.318922	0.152863	0.289861	0.252834
H3K27me3K36me0	0	-0.193283	0.184563	-0.144305	-0.720718	-0.136682	0.159512	0.0256756	0.0350387	-0.239656	-0.10824	0.27681	-0.0234325	0.0389811	0.0013165	-0.340369	-0.292157	-0.915292	-0.0203197	-0.189413	-0.225948	-0.58548	-0.207187	-0.762118	-0.175808	0.233172	-0.176224	-0.117963	-0.23213	-0.185294	-0.156104	0.153704	0.208073	-0.484887	-0.143126	-0.306085	-0.00290657	0.18894	-0.333902	0.335015	0.0734087	0.0747144	-0.0236953	0.268412	-0.0169991	0.152754	-0.347201	0.28907	-0.0383348
H3K27me3K36me1	-0.211056	-0.184126	0.210738	-0.365528	-0.291153	-0.298751	-0.0525153	-0.000517465	-0.0458584	-0.1863	-0.120476	0.16342	0	-0.0590379	0.0316636	-0.679697	-0.703578	-1.16924	-0.36062	-0.0278516	-0.229293	-0.82531	-0.597004	-0.941606	0.315561	0.245539	-0.00285904	-0.637463	-0.480402	-0.79035	0.15824	0.296872	0.200564	-0.936004	-0.56796	-0.475914	-0.0614815	0.236133	-0.318477	0.040924	-0.0329637	0.0282957	-0.0477853	0.185847	0.0884778	0.153228	-0.743456	0.232199	0.00631854
H3K27me3K36me2	-0.524585	-0.395869	0	-0.771832	-0.701024	-0.570835	-0.0762003	-0.15144	-0.551721	-0.465219	-0.330591	0.0428857	-0.125978	-0.162072	0.151733	-0.270829	-0.806997	-1.41532	-0.377243	-0.0281803	0.0948395	-0.997197	-0.771695	-1.00505	0.416164	0.120565	0.259732	-0.563469	-0.573656	-1.16012	0.270985	0.321052	0.47531	-0.686943	-0.416829	-0.450761	-0.306818	0.273395	-0.68123	0.10195	-0.259787	0.255606	-0.250975	0.263242	0.110024	0.222584	-0.798398	0.423211	0.126127
H3K27ac1K36me2	0	0	0	0	0	0	0	0	0	0	1.51492	2.43621	0	0	0	3.96297	4.51566	3.56904	0	0	0	4.01608	4.121	3.83329	0	0	0	3.45373	3.59583	4.19033	0	2.00241	2.59137	3.78557	4.24616	3.79373	0	0	0	0	0	0	1.31705	1.2301	0	0	3.88126	0.416266	0.765632
H3K27ac1K36me3	-2.18934	0.278093	-0.0350919	-2.18934	0.0954811	0.308632	-2.18934	-2.18934	0.312831	0.612315	0.284096	0.169603	0	0.657867	-2.18934	1.55055	2.0914	0.768564	0.275628	-2.18934	-2.18934	1.76266	1.82156	1.25247	0.489269	-2.18934	0.0760908	1.14154	1.67059	1.45853	-0.0214046	-2.18934	0.650529	1.05611	1.62964	1.41021	-0.648781	1.34333	-0.595077	1.38478	-1.35529	1.44463	0.355338	0.229793	-0.52591	1.31186	1.44686	0.453802	-0.94388
H3.3K27me0K36me0	0.688326	0.656776	-0.064201	0.449607	-0.957998	0.196594	0.0873287	0.756885	0.512456	0.635695	0.524535	0.971933	0	-0.22976	1.36005	0.392138	0.101612	-0.308679	-0.170157	0.0621097	1.19141	0.262195	0.164419	0.270636	0.780962	-0.326019	-0.49678	-0.119655	-0.238668	-0.102231	0.0739696	0.657367	0.747648	1.03101	-0.250603	-0.187686	0.426967	0.425656	-0.103933	0.750383	0.452223	0.338818	0.710721	0.232944	0.181409	0.730486	-0.0459137	0.256305	0.427058
H3K56me0	0.13514	-0.145214	-0.0341349	-0.0691039	-0.705155	-0.321909	-0.13809	-0.286013	-0.0594035	-0.0678367	-0.0708412	0.190131	0.0602477	0	-0.181731	-0.256122	-0.156107	-0.103821	-0.0822856	0.129028	-0.0115259	-0.16838	-0.292932	-0.229757	0.0707681	0.118077	-0.171453	0.00705941	0.120955	-0.092085	-0.290104	-0.0339315	0.144183	-0.0149079	-0.0113029	-0.138858	-0.0147361	0.14118	-0.365389	0.320247	-0.161169	0.115054	0.0171512	0.149813	-0.0173486	0.128994	-0.08002	0.130757	-0.024106
H3K79me0	0.313471	0	-0.0729996	0.134684	-0.45552	-0.084733	-0.000515782	0.0394554	0.0274739	0.174912	-0.024604	0.0935427	0.134652	-0.130882	0.0295191	-0.275561	0.0217908	0.188201	-0.0857513	0.276155	0.327098	0.0513373	-0.187915	-0.106472	-0.0794582	0.248425	-0.0984254	0.0312718	0.2385	0.121763	-0.0275437	0.124636	0.300768	-0.0359672	0.205102	-0.122833	0.0801573	0.205326	-0.13519	0.29832	0.0221379	0.0205129	0.0812837	0.100321	0.017305	0.149701	0.0543277	0.18265	0.15256
H3K79me1	0.122802	-0.0847352	-0.162475	0.0511862	-0.509876	-0.244394	0.0224796	-0.154505	0.0473255	-0.123162	-0.0803539	0.119649	0.184126	-0.0985879	0.0149838	-0.42047	-0.377669	0.262961	-0.147935	0.375999	0.582837	-0.358682	-0.441201	-0.511939	0	0.0693293	-0.150417	-0.210556	-0.185938	-0.3506	-0.0320325	0.0395479	0.136625	-0.276224	-0.186824	-0.440543	-0.0414694	0.147478	-0.234361	0.280665	-0.0282331	0.110058	-0.0279556	0.129609	0.003239	0.119344	-0.213712	0.251542	0.159174
H3K79me2	0	0.202351	-0.121076	-0.000413141	0.0957743	-0.288103	0.150951	-0.18845	0.585367	-0.147186	-0.0285384	0.22078	0.381017	-0.0611414	0.20372	-0.641703	-0.519901	-0.15197	-0.120315	0.861943	0.449579	-0.470992	-0.635334	-0.690503	-0.192721	0.599015	-0.215744	-0.344029	-0.241655	-0.168053	-0.198474	-0.0155703	-0.0318468	-0.405439	-0.279473	-0.650137	0.0270916	0.163407	-0.0642471	0.199741	0.182623	0.38788	0.0150184	0.18781	0.119024	0.331035	-0.344552	0.198934	0.157553
*Values normalized on the median level of each histone mark in the three WT prostate lobe (AP, DLP, VP) in mice fed a CTD diet.
[truncated: 15 more columns]
