# Supplementary material for: High-fat diet fuels prostate cancer progression by rewiring the metabolome and amplifying the MYC program
Source: Nat Commun. 2019 Sep 25;10:4358. doi: 10.1038/s41467-019-12298-z (PMC6761092; doi:10.1038/s41467-019-12298-z)
Supplement: Supplementary file 10 — Supplementary Data 7 [file 41467_2019_12298_MOESM10_ESM.xlsx]

## Sheet: SData 7
Supplementary Data 7: GSEA Hallmark – Murine VP
		CTD_MYC vs CTD_WT								HFD_MYC vs CTD_MYC								HFD_WT vs CTD_WT
NAME	SIZE	DIRECTION	ES	NES	NOM p-val	FDR q-val	FWER p-val	RANK AT MAX	LEADING EDGE	DIRECTION	ES	NES	NOM p-val	FDR q-val	FWER p-val	RANK AT MAX	LEADING EDGE	DIRECTION	ES	NES	NOM p-val	FDR q-val	FWER p-val	RANK AT MAX	LEADING EDGE
HALLMARK_E2F_TARGETS	167	Enriched	0.725852	3.2267	0	0	0	1793	tags=64%, list=18%, signal=77%	Enriched	0.630296	2.92962	0	0	0	2636	tags=67%, list=26%, signal=89%	Enriched	0.444363	1.89093	0	0.00118044	0.002	1095	tags=22%, list=11%, signal=24%
HALLMARK_G2M_CHECKPOINT	172	Enriched	0.702647	3.15255	0	0	0	842	tags=40%, list=8%, signal=43%	Enriched	0.524021	2.32941	0	0	0	1510	tags=38%, list=15%, signal=44%	Enriched	0.509794	2.17198	0	0	0	2319	tags=44%, list=23%, signal=56%
HALLMARK_MYC_TARGETS_V1	175	Enriched	0.635545	2.84731	0	0	0	2839	tags=74%, list=28%, signal=101%	Enriched	0.61476	2.87934	0	0	0	2763	tags=67%, list=27%, signal=90%	Depleted	-0.142322	-0.523463	1	1	1	2	tags=1%, list=0%, signal=1%
HALLMARK_MYC_TARGETS_V2	48	Enriched	0.712137	2.57466	0	0	0	1965	tags=75%, list=19%, signal=93%	Enriched	0.620758	2.31105	0	0	0	2855	tags=79%, list=28%, signal=110%	Depleted	-0.160291	-0.492338	0.997515	0.999338	1	3138	tags=33%, list=31%, signal=48%
HALLMARK_ALLOGRAFT_REJECTION	154	Enriched	0.561969	2.47242	0	0	0	1560	tags=45%, list=15%, signal=53%	Enriched	0.247479	1.09468	0.230769	0.310485	0.3529	645	tags=16%, list=6%, signal=16%	Depleted	-0.359926	-1.30545	0.0547051	0.313441	0.9262	1322	tags=21%, list=13%, signal=24%
HALLMARK_MITOTIC_SPINDLE	180	Enriched	0.528254	2.38096	0	0	0	653	tags=18%, list=6%, signal=19%	Depleted	-0.167939	-0.480866	0.999899	0.998592	1	3407	tags=36%, list=34%, signal=53%	Enriched	0.458649	1.97864	0	0.000675322	0.0009	2934	tags=48%, list=29%, signal=66%
HALLMARK_DNA_REPAIR	133	Enriched	0.455789	1.97024	0	0.000114714	0.0009	3012	tags=53%, list=30%, signal=75%	Enriched	0.379944	1.70952	0	0.00913791	0.0075	2273	tags=38%, list=22%, signal=49%	Depleted	-0.214623	-0.763117	0.915698	1	1	3584	tags=34%, list=35%, signal=52%
HALLMARK_INTERFERON_GAMMA_RESPONSE	170	Enriched	0.418642	1.86757	0	0.000477365	0.0045	1886	tags=35%, list=19%, signal=43%	Enriched	0.51799	2.35706	0	0	0	705	tags=32%, list=7%, signal=34%	Enriched	0.381031	1.62614	0.000516796	0.00953722	0.0418	1292	tags=27%, list=13%, signal=31%
HALLMARK_INFLAMMATORY_RESPONSE	159	Enriched	0.411525	1.82153	0	0.000612117	0.0065	1394	tags=30%, list=14%, signal=34%	Enriched	0.324023	1.46776	0.0128205	0.0464519	0.0421	675	tags=20%, list=7%, signal=21%	Enriched	0.298839	1.26539	0.0356605	0.130172	0.5932	1304	tags=26%, list=13%, signal=29%
HALLMARK_INTERFERON_ALPHA_RESPONSE	78	Enriched	0.438858	1.82153	0.0011609	0.00156131	0.0179	1961	tags=38%, list=19%, signal=47%	Enriched	0.694835	2.82318	0	0	0	1117	tags=50%, list=11%, signal=56%	Enriched	0.46569	1.7636	0.000367512	0.00468919	0.0099	1335	tags=32%, list=13%, signal=37%
HALLMARK_SPERMATOGENESIS	70	Enriched	0.444499	1.72889	0.000910539	0.00148382	0.0187	1508	tags=31%, list=15%, signal=37%	Enriched	0.349477	1.40211	0.0240481	0.061809	0.0615	1359	tags=30%, list=13%, signal=34%	Depleted	-0.274321	-0.894064	0.652776	0.921088	1	1132	tags=16%, list=11%, signal=18%
HALLMARK_IL6_JAK_STAT3_SIGNALING	78	Enriched	0.399306	1.57544	0.00414079	0.00664949	0.0893	1547	tags=26%, list=15%, signal=30%	Depleted	-0.26064	-0.711998	0.917507	1	1	1778	tags=23%, list=18%, signal=28%	Enriched	0.306436	1.17192	0.16463	0.225595	0.8302	1451	tags=31%, list=14%, signal=36%
HALLMARK_COMPLEMENT	143	Enriched	0.309631	1.34678	0.0235154	0.0511775	0.5431	1173	tags=21%, list=12%, signal=23%	Depleted	-0.403175	-1.14491	0.199353	0.478389	1	2223	tags=29%, list=22%, signal=37%	Depleted	-0.300097	-1.07809	0.311181	0.669837	1	1504	tags=22%, list=15%, signal=26%
HALLMARK_MTORC1_SIGNALING	179	Enriched	0.285583	1.2864	0.0345156	0.0801148	0.7326	1887	tags=26%, list=19%, signal=31%	Enriched	0.241888	1.08834	0.175	0.301543	0.3652	1392	tags=23%, list=14%, signal=26%	Enriched	0.228552	0.979763	0.523043	0.592768	0.9979	1886	tags=25%, list=19%, signal=30%
HALLMARK_OXIDATIVE_PHOSPHORYLATION	182	Enriched	0.277044	1.24537	0.0591346	0.104226	0.8415	3580	tags=55%, list=35%, signal=84%	Enriched	0.399809	1.83341	0	0.00395738	0.0028	3433	tags=62%, list=34%, signal=92%	Enriched	0.0850509	0.365525	1	0.999988	1	8605	tags=99%, list=85%, signal=654%
HALLMARK_KRAS_SIGNALING_UP	163	Enriched	0.247551	1.09703	0.23578	0.285191	0.9959	1142	tags=20%, list=11%, signal=22%	Depleted	-0.497928	-1.42348	0.00140859	0.0397272	0.4079	1843	tags=33%, list=18%, signal=40%	Depleted	-0.373942	-1.36365	0.0283556	0.235568	0.7949	1459	tags=29%, list=14%, signal=34%
HALLMARK_IL2_STAT5_SIGNALING	166	Enriched	0.238145	1.05968	0.303141	0.338699	0.9989	985	tags=16%, list=10%, signal=17%	Depleted	-0.348175	-0.994501	0.521533	0.952261	1	1919	tags=24%, list=19%, signal=29%	Depleted	-0.265274	-0.973721	0.520776	0.848866	1	1534	tags=23%, list=15%, signal=27%
HALLMARK_UNFOLDED_PROTEIN_RESPONSE	102	Enriched	0.201607	0.83335	0.843124	0.852939	1	2474	tags=29%, list=24%, signal=39%	Depleted	-0.192622	-0.538714	0.996722	1	1	3004	tags=26%, list=30%, signal=37%	Enriched	0.290507	1.15217	0.163786	0.231856	0.8709	2651	tags=34%, list=26%, signal=46%
HALLMARK_EPITHELIAL_MESENCHYMAL_TRANSITION	175	Depleted	-0.472208	-2.05217	0	0.000114815	0.0001	2545	tags=58%, list=25%, signal=77%	Depleted	-0.729394	-2.07999	0	0	0	1595	tags=58%, list=16%, signal=67%	Depleted	-0.48314	-1.77265	0	0.00655487	0.0105	1808	tags=46%, list=18%, signal=55%
HALLMARK_HEDGEHOG_SIGNALING	29	Depleted	-0.640092	-2.01224	0	5.74074e-05	0.0001	3154	tags=79%, list=31%, signal=115%	Depleted	-0.606889	-1.49132	0.0246122	0.0233288	0.1852	2748	tags=62%, list=27%, signal=85%	Depleted	-0.611196	-1.69403	0.00560573	0.0114508	0.0358	1076	tags=38%, list=11%, signal=42%
HALLMARK_MYOGENESIS	149	Depleted	-0.453136	-1.92562	0	0.000586378	0.0016	3140	tags=52%, list=31%, signal=75%	Depleted	-0.535287	-1.51743	0.000302541	0.0194151	0.1329	2423	tags=47%, list=24%, signal=61%	Depleted	-0.359767	-1.30058	0.0591289	0.272115	0.9343	1504	tags=27%, list=15%, signal=31%
HALLMARK_UV_RESPONSE_DN	128	Depleted	-0.439377	-1.82506	0.00017325	0.00179515	0.0066	3135	tags=53%, list=31%, signal=76%	Depleted	-0.543659	-1.54004	0.000405186	0.0168934	0.0945	2309	tags=41%, list=23%, signal=53%	Depleted	-0.286692	-1.0179	0.4287	0.823994	1	1364	tags=20%, list=13%, signal=22%
HALLMARK_ANDROGEN_RESPONSE	88	Depleted	-0.446397	-1.76079	0.000353045	0.00318254	0.0146	2969	tags=53%, list=29%, signal=75%	Depleted	-0.308462	-0.855923	0.753768	1	1	1770	tags=19%, list=18%, signal=23%	Enriched	0.406736	1.57306	0.00265353	0.0143985	0.0683	2007	tags=39%, list=20%, signal=48%
HALLMARK_XENOBIOTIC_METABOLISM	149	Depleted	-0.378013	-1.60923	0.000698934	0.0151406	0.079	2976	tags=48%, list=29%, signal=67%	Depleted	-0.497023	-1.41144	0.00343053	0.0416278	0.4555	1650	tags=29%, list=16%, signal=34%	Depleted	-0.326414	-1.18104	0.154165	0.572804	0.9995	1732	tags=21%, list=17%, signal=25%
HALLMARK_APICAL_JUNCTION	162	Depleted	-0.370117	-1.6012	0.000172028	0.0141183	0.0858	3000	tags=45%, list=30%, signal=63%	Depleted	-0.522085	-1.48969	0.000201126	0.0205835	0.1902	1970	tags=36%, list=19%, signal=45%	Depleted	-0.321085	-1.17018	0.165438	0.538865	0.9995	1627	tags=23%, list=16%, signal=27%
HALLMARK_ESTROGEN_RESPONSE_EARLY	169	Depleted	-0.362089	-1.56917	0.00120027	0.0173336	0.1188	1970	tags=34%, list=19%, signal=41%	Depleted	-0.418105	-1.19389	0.108976	0.343068	0.9996	2440	tags=36%, list=24%, signal=46%	Enriched	0.387155	1.6544	0.000513084	0.00863333	0.0299	992	tags=25%, list=10%, signal=27%
HALLMARK_HYPOXIA	168	Depleted	-0.353776	-1.52943	0.00221805	0.0233657	0.1733	3215	tags=50%, list=32%, signal=72%	Depleted	-0.398961	-1.14058	0.190184	0.463661	1	2309	tags=35%, list=23%, signal=44%	Enriched	0.27014	1.15194	0.129319	0.22054	0.8712	1671	tags=28%, list=17%, signal=33%
HALLMARK_ANGIOGENESIS	30	Depleted	-0.475492	-1.51637	0.0284932	0.0241269	0.1957	2541	tags=67%, list=25%, signal=89%	Depleted	-0.756294	-1.86924	0.000115447	3.51064e-05	0.0001	1388	tags=57%, list=14%, signal=65%	Depleted	-0.511909	-1.43545	0.0597318	0.157285	0.5403	1098	tags=43%, list=11%, signal=48%
HALLMARK_WNT_BETA_CATENIN_SIGNALING	36	Depleted	-0.447977	-1.4876	0.0323519	0.0292784	0.2537	2092	tags=42%, list=21%, signal=52%	Depleted	-0.515095	-1.29661	0.119859	0.143814	0.923	2119	tags=39%, list=21%, signal=49%	Depleted	-0.317906	-0.924723	0.578725	0.947501	1	2453	tags=39%, list=24%, signal=51%
HALLMARK_TGF_BETA_SIGNALING	50	Depleted	-0.416314	-1.47743	0.0254283	0.0296497	0.2776	4252	tags=60%, list=42%, signal=103%	Depleted	-0.478314	-1.25814	0.135883	0.200633	0.9808	3315	tags=48%, list=33%, signal=71%	Enriched	0.368536	1.27803	0.108057	0.126198	0.5551	2763	tags=42%, list=27%, signal=58%
HALLMARK_FATTY_ACID_METABOLISM	130	Depleted	-0.354734	-1.47641	0.00743045	0.027624	0.2799	2280	tags=32%, list=23%, signal=41%	Depleted	-0.313323	-0.884609	0.740388	1	1	1859	tags=15%, list=18%, signal=19%	Depleted	-0.258054	-0.919152	0.631322	0.904541	1	2199	tags=23%, list=22%, signal=29%
HALLMARK_NOTCH_SIGNALING	30	Depleted	-0.446301	-1.41411	0.0597994	0.0469375	0.4501	3375	tags=60%, list=33%, signal=90%	Depleted	-0.559023	-1.37489	0.0741902	0.0609263	0.6272	1866	tags=33%, list=18%, signal=41%	Depleted	-0.30754	-0.861507	0.674227	0.953531	1	1799	tags=30%, list=18%, signal=36%
HALLMARK_PROTEIN_SECRETION	89	Depleted	-0.34166	-1.34841	0.0460968	0.0796311	0.6637	4566	tags=64%, list=45%, signal=116%	Depleted	-0.309919	-0.857801	0.748268	1	1	4366	tags=56%, list=43%, signal=98%	Enriched	0.298987	1.16589	0.156997	0.22271	0.8447	3032	tags=33%, list=30%, signal=46%
HALLMARK_TNFA_SIGNALING_VIA_NFKB	181	Depleted	-0.30473	-1.32949	0.0266982	0.0885778	0.7243	2846	tags=40%, list=28%, signal=54%	Enriched	0.416471	1.87407	0	0.00367648	0.0022	765	tags=24%, list=8%, signal=26%	Enriched	0.548322	2.36196	0	0	0	1493	tags=52%, list=15%, signal=60%
HALLMARK_ESTROGEN_RESPONSE_LATE	167	Depleted	-0.305627	-1.32189	0.0293059	0.0892357	0.7486	1989	tags=35%, list=20%, signal=43%	Depleted	-0.316226	-0.903173	0.72698	1	1	2179	tags=28%, list=22%, signal=35%	Enriched	0.324637	1.3828	0.00720165	0.0585511	0.2926	1266	tags=23%, list=13%, signal=26%
HALLMARK_ADIPOGENESIS	175	Depleted	-0.298472	-1.2975	0.040985	0.103633	0.8202	2856	tags=35%, list=28%, signal=48%	Depleted	-0.332174	-0.950105	0.632446	1	1	1228	tags=13%, list=12%, signal=14%	Depleted	-0.195174	-0.716446	0.976563	1	1	2082	tags=18%, list=21%, signal=22%
HALLMARK_APICAL_SURFACE	35	Depleted	-0.384328	-1.25798	0.141509	0.135414	0.9084	3104	tags=63%, list=31%, signal=90%	Depleted	-0.590649	-1.48893	0.0193922	0.0182271	0.1924	1968	tags=40%, list=19%, signal=50%	Enriched	0.276417	0.894953	0.641195	0.786278	0.9998	1825	tags=34%, list=18%, signal=42%
HALLMARK_KRAS_SIGNALING_DN	94	Depleted	-0.313031	-1.24636	0.100694	0.141054	0.9275	2005	tags=29%, list=20%, signal=35%	Depleted	-0.329759	-0.914959	0.665078	1	1	1679	tags=22%, list=17%, signal=27%	Enriched	0.309654	1.2182	0.103678	0.170465	0.7175	1080	tags=20%, list=11%, signal=22%
HALLMARK_BILE_ACID_METABOLISM	83	Depleted	-0.318375	-1.24261	0.111231	0.138395	0.9338	3239	tags=49%, list=32%, signal=72%	Depleted	-0.367816	-1.01412	0.474768	0.926486	1	1475	tags=16%, list=15%, signal=18%	Depleted	-0.29689	-0.993251	0.473331	0.844746	1	2306	tags=34%, list=23%, signal=43%
HALLMARK_APOPTOSIS	150	Depleted	-0.289829	-1.23765	0.0853722	0.137424	0.9404	2593	tags=38%, list=26%, signal=50%	Depleted	-0.263369	-0.74856	0.927258	1	1	1616	tags=18%, list=16%, signal=21%	Enriched	0.40748	1.71126	0	0.00621374	0.016	1599	tags=37%, list=16%, signal=43%
HALLMARK_REACTIVE_OXIGEN_SPECIES_PATHWAY	41	Depleted	-0.358001	-1.22331	0.160837	0.147217	0.9591	2441	tags=29%, list=24%, signal=38%	Depleted	-0.25725	-0.662167	0.919104	1	1	2083	tags=20%, list=21%, signal=24%	Depleted	-0.375043	-1.12019	0.293444	0.650381	1	1617	tags=20%, list=16%, signal=23%
HALLMARK_COAGULATION	86	Depleted	-0.308205	-1.20893	0.141488	0.157292	0.9738	2294	tags=40%, list=23%, signal=51%	Depleted	-0.616243	-1.70053	0.000103466	0.00118394	0.005	1593	tags=43%, list=16%, signal=51%	Depleted	-0.324961	-1.09329	0.302608	0.679735	1	1589	tags=29%, list=16%, signal=34%
HALLMARK_HEME_METABOLISM	150	Depleted	-0.254837	-1.08583	0.269558	0.350328	0.9999	3922	tags=53%, list=39%, signal=85%	Depleted	-0.266855	-0.759558	0.917482	1	1	2736	tags=27%, list=27%, signal=37%	Enriched	0.168448	0.707724	0.995181	1	1	2691	tags=29%, list=27%, signal=39%
HALLMARK_UV_RESPONSE_UP	134	Depleted	-0.24655	-1.03248	0.384602	0.455979	1	2151	tags=27%, list=21%, signal=34%	Enriched	0.267861	1.17757	0.0901639	0.202442	0.2275	591	tags=12%, list=6%, signal=13%	Enriched	0.350582	1.45265	0.00772025	0.0363193	0.1794	1721	tags=28%, list=17%, signal=34%
HALLMARK_CHOLESTEROL_HOMEOSTASIS	65	Depleted	-0.269879	-1.00693	0.440283	0.501697	1	2068	tags=29%, list=20%, signal=37%	Enriched	0.34455	1.35608	0.0355872	0.0743171	0.0806	1431	tags=32%, list=14%, signal=37%	Enriched	0.450831	1.65088	0.00272758	0.00808283	0.0315	1762	tags=40%, list=17%, signal=48%
HALLMARK_P53_PATHWAY	176	Depleted	-0.228896	-0.997065	0.45754	0.508241	1	2920	tags=36%, list=29%, signal=49%	Enriched	0.236396	1.07895	0.19403	0.298583	0.3812	765	tags=14%, list=8%, signal=15%	Enriched	0.389421	1.66895	0.000528821	0.00842812	0.0257	1914	tags=34%, list=19%, signal=41%
HALLMARK_PEROXISOME	78	Depleted	-0.220489	-0.848571	0.771724	0.864812	1	2894	tags=35%, list=29%, signal=48%	Depleted	-0.19869	-0.544069	0.991144	1	1	1799	tags=12%, list=18%, signal=14%	Enriched	0.236409	0.898182	0.698379	0.811648	0.9997	1559	tags=15%, list=15%, signal=18%
HALLMARK_GLYCOLYSIS	163	Depleted	-0.196864	-0.846188	0.844598	0.841107	1	2555	tags=33%, list=25%, signal=43%	Depleted	-0.276599	-0.788772	0.897627	1	1	2273	tags=23%, list=22%, signal=29%	Depleted	-0.230827	-0.841262	0.809215	0.950235	1	1309	tags=17%, list=13%, signal=19%
HALLMARK_PI3K_AKT_MTOR_SIGNALING	90	Depleted	-0.177729	-0.702405	0.974231	0.976875	1	2931	tags=28%, list=29%, signal=39%	Depleted	-0.216393	-0.601946	0.984496	1	1	2847	tags=21%, list=28%, signal=29%	Enriched	0.291012	1.13372	0.198701	0.238597	0.9015	1901	tags=26%, list=19%, signal=31%
