# Supplementary material for: High-fat diet fuels prostate cancer progression by rewiring the metabolome and amplifying the MYC program
Source: Nat Commun. 2019 Sep 25;10:4358. doi: 10.1038/s41467-019-12298-z (PMC6761092; doi:10.1038/s41467-019-12298-z)
Supplement: Supplementary file 11 — Supplementary Data 8 [file 41467_2019_12298_MOESM11_ESM.xlsx]

## Sheet: SData 8
Supplementary Data 8: GSEA Chemical and genetic perturbations – Murine VP
		CTD_MYC vs CTD_WT								HFD_MYC vs CTD_MYC								HFD_WT vs CTD_WT
NAME	SIZE	DIRECTION	ES	NES	NOM p-val	FDR q-val	FWER p-val	RANK AT MAX	LEADING EDGE	DIRECTION	ES	NES	NOM p-val	FDR q-val	FWER p-val	RANK AT MAX	LEADING EDGE	DIRECTION	ES	NES	NOM p-val	FDR q-val	FWER p-val	RANK AT MAX	LEADING EDGE
ROSTY_CERVICAL_CANCER_PROLIFERATION_CLUSTER	117	Enriched	0.849106	3.58639	0	0	0	851	tags=71%, list=8%, signal=77%	Enriched	0.688594	3.00118	0	0	0	2143	tags=71%, list=21%, signal=89%	Enriched	0.637845	2.58548	0	0	0	1468	tags=47%, list=15%, signal=54%
SOTIRIOU_BREAST_CANCER_GRADE_1_VS_3_UP	121	Enriched	0.82709	3.52133	0	0	0	683	tags=60%, list=7%, signal=64%	Enriched	0.695573	3.07392	0	0	0	1673	tags=64%, list=17%, signal=75%	Enriched	0.556111	2.26221	0	0.000119171	0.0012	1384	tags=36%, list=14%, signal=42%
CROONQUIST_IL6_DEPRIVATION_DN	89	Enriched	0.844447	3.41085	0	0	0	835	tags=71%, list=8%, signal=76%	Enriched	0.619949	2.58735	0	0	0	1575	tags=62%, list=16%, signal=73%	Enriched	0.574804	2.23134	0	0.000208465	0.0026	1450	tags=42%, list=14%, signal=48%
KONG_E2F3_TARGETS	76	Enriched	0.855493	3.36849	0	0	0	931	tags=75%, list=9%, signal=82%	Enriched	0.672652	2.77706	0	0	0	1626	tags=71%, list=16%, signal=84%	Enriched	0.521129	1.97349	0	0.00411212	0.1834	1866	tags=51%, list=18%, signal=62%
ZHANG_TLX_TARGETS_60HR_DN	225	Enriched	0.724468	3.35196	0	0	0	1395	tags=60%, list=14%, signal=69%	Enriched	0.528321	2.45094	0	8.71693e-06	0.0001	2165	tags=59%, list=21%, signal=74%	Enriched	0.423743	1.86726	0	0.0109147	0.5455	1479	tags=29%, list=15%, signal=34%
GOBERT_OLIGODENDROCYTE_DIFFERENTIATION_UP	435	Enriched	0.673761	3.3335	0	0	0	1154	tags=48%, list=11%, signal=52%	Enriched	0.417345			1	0	1855	tags=45%, list=18%, signal=52%	Enriched	0.384574	1.80998	0	0.0175476	0.7797	1646	tags=31%, list=16%, signal=35%
DUTERTRE_ESTRADIOL_RESPONSE_24HR_UP	263	Enriched	0.693017	3.25247	0	0	0	1154	tags=57%, list=11%, signal=63%	Enriched	0.435575	2.07238	0	0.00312528	0.0868	2143	tags=56%, list=21%, signal=69%	Enriched	0.422775	1.89848	0	0.00829611	0.4209	1450	tags=30%, list=14%, signal=35%
CHANG_CYCLING_GENES	111	Enriched	0.773001	3.24269	0	0	0	1151	tags=63%, list=11%, signal=70%	Enriched	0.699606	2.96777	0	0	0	1626	tags=63%, list=16%, signal=74%	Enriched	0.608686	2.44348	0	0	0	1450	tags=45%, list=14%, signal=52%
CROONQUIST_NRAS_SIGNALING_DN	65	Enriched	0.840931	3.24096	0	0	0	835	tags=69%, list=8%, signal=75%	Enriched	0.643239	2.51634	0	0	0	1571	tags=63%, list=16%, signal=74%	Enriched	0.579212	2.12893	0	0.000648466	0.0167	1508	tags=43%, list=15%, signal=50%
ZHANG_TLX_TARGETS_DN	71	Enriched	0.825375	3.21458	0	0	0	1151	tags=76%, list=11%, signal=85%	Enriched	0.64554	2.58256	0	0	0	2416	tags=70%, list=24%, signal=92%	Enriched	0.584144	2.18543	0	0.000323375	0.0061	1427	tags=41%, list=14%, signal=47%
KOBAYASHI_EGFR_SIGNALING_24HR_DN	210	Enriched	0.700328	3.2129	0	0	0	851	tags=50%, list=8%, signal=53%	Enriched	0.554237	2.45571	0	9.24523e-06	0.0001	2152	tags=62%, list=21%, signal=78%	Enriched	0.502935	2.19863	0	0.000288477	0.0051	1468	tags=38%, list=15%, signal=43%
CAIRO_HEPATOBLASTOMA_CLASSES_UP	497	Enriched	0.639048	3.1923	0	0	0	2116	tags=56%, list=21%, signal=67%	Enriched	0.497653	2.47901	0	1.08962e-05	0.0001	2775	tags=57%, list=27%, signal=75%	Enriched	0.313702	1.48995	0	0.104638	1	1883	tags=20%, list=19%, signal=23%
MARSON_BOUND_BY_E2F4_UNSTIMULATED	497	Enriched	0.63828	3.1921	0	0	0	1945	tags=47%, list=19%, signal=56%	Enriched	0.509301			1	0	1853	tags=41%, list=18%, signal=48%	Enriched	0.307081	1.45681	0	0.120825	1	1873	tags=23%, list=19%, signal=27%
LEE_EARLY_T_LYMPHOCYTE_UP	68	Enriched	0.829559	3.19196	0	0	0	835	tags=71%, list=8%, signal=76%	Enriched	0.595621	2.38186	0	2.13167e-05	0.0003	1571	tags=66%, list=16%, signal=78%	Enriched	0.592011	2.20509	0	0.000272163	0.0045	1101	tags=38%, list=11%, signal=43%
HOFFMANN_LARGE_TO_SMALL_PRE_BII_LYMPHOCYTE_UP	131	Enriched	0.741092	3.1908	0	0	0	834	tags=47%, list=8%, signal=51%	Enriched	0.539163	2.40055	0	7.44128e-06	0.0001	2143	tags=56%, list=21%, signal=70%	Enriched	0.551307	2.2836	0	7.35709e-05	0.0007	1871	tags=40%, list=19%, signal=48%
WHITEFORD_PEDIATRIC_CANCER_MARKERS	99	Enriched	0.774696	3.184	0	0	0	1070	tags=61%, list=11%, signal=67%	Enriched	0.545734	2.34653	0	4.30667e-05	0.0007	1633	tags=55%, list=16%, signal=64%	Enriched	0.534875	2.12319	0	0.000677785	0.0186	1542	tags=43%, list=15%, signal=51%
GRAHAM_CML_DIVIDING_VS_NORMAL_QUIESCENT_UP	145	Enriched	0.729659	3.17755	0	0	0	851	tags=50%, list=8%, signal=53%	Enriched	0.472692	2.14906	0	0.00135291	0.0332	2025	tags=56%, list=20%, signal=69%	Enriched	0.416869	1.74165	0	0.0288116	0.9497	1641	tags=34%, list=16%, signal=40%
BURTON_ADIPOGENESIS_3	89	Enriched	0.779712	3.16459	0	0	0	835	tags=64%, list=8%, signal=69%	Enriched	0.505535	2.15046	0	0.00136536	0.0327	1463	tags=57%, list=14%, signal=66%	Enriched	0.537453	2.09596	0	0.00097596	0.0293	1637	tags=42%, list=16%, signal=49%
ZHOU_CELL_CYCLE_GENES_IN_IR_RESPONSE_6HR	69	Enriched	0.812948	3.16416	0	0	0	1005	tags=70%, list=10%, signal=77%	Enriched	0.622124	2.49688	0	0	0	2182	tags=77%, list=22%, signal=97%	Enriched	0.570137	2.11736	0	0.00075281	0.0211	1188	tags=36%, list=12%, signal=41%
GRAHAM_NORMAL_QUIESCENT_VS_NORMAL_DIVIDING_DN	70	Enriched	0.81361	3.16052	0	0	0	851	tags=70%, list=8%, signal=76%	Enriched	0.659507	2.65263	0	0	0	1520	tags=63%, list=15%, signal=73%	Enriched	0.508269	1.88869	0.000340483	0.00915874	0.4609	1468	tags=34%, list=15%, signal=40%
GAVIN_FOXP3_TARGETS_CLUSTER_P6	73	Enriched	0.803736	3.15381	0	0	0	831	tags=63%, list=8%, signal=68%	Enriched	0.513399	2.09215	0	0.00253686	0.0682	1669	tags=51%, list=17%, signal=60%	Enriched	0.546214	2.0395	0	0.00211742	0.0739	971	tags=33%, list=10%, signal=36%
BILANGES_SERUM_AND_RAPAMYCIN_SENSITIVE_GENES	59	Enriched	0.831285	3.12748	0	0	0	1267	tags=86%, list=13%, signal=98%	Enriched	0.612035	2.4027	0	7.62731e-06	0.0001	2390	tags=69%, list=24%, signal=90%	Depleted	-0.322811	-1.02533	0.423177	0.722903	1	4601	tags=63%, list=46%, signal=114%
KANG_DOXORUBICIN_RESISTANCE_UP	44	Enriched	0.874761	3.12121	0	0	0	835	tags=84%, list=8%, signal=91%	Enriched	0.664382	2.42791	0	8.02875e-06	0.0001	1510	tags=66%, list=15%, signal=77%	Enriched	0.587965	1.99875	0	0.00306512	0.1323	1450	tags=50%, list=14%, signal=58%
ZHOU_CELL_CYCLE_GENES_IN_IR_RESPONSE_24HR	101	Enriched	0.757093	3.11406	0	0	0	795	tags=54%, list=8%, signal=59%	Enriched	0.49469	2.10197	0	0.00227308	0.0598	1642	tags=55%, list=16%, signal=66%	Enriched	0.496429	1.97233	0	0.00407729	0.1859	1505	tags=36%, list=15%, signal=41%
SHEDDEN_LUNG_CANCER_POOR_SURVIVAL_A6	348	Enriched	0.639039	3.08892	0	0	0	1579	tags=46%, list=16%, signal=53%	Enriched	0.471658			1	0	2396	tags=49%, list=24%, signal=62%	Enriched	0.365564	1.68569	0	0.0399551	0.9926	1871	tags=28%, list=19%, signal=34%
PUJANA_BRCA2_PCC_NETWORK	343	Enriched	0.636941	3.07942	0	0	0	1585	tags=43%, list=16%, signal=50%	Enriched	0.474372	2.47841	0	1.05204e-05	0.0001	2293	tags=47%, list=23%, signal=59%	Enriched	0.3178	1.46909	0	0.113849	1	2084	tags=28%, list=21%, signal=34%
CHNG_MULTIPLE_MYELOMA_HYPERPLOID_UP	45	Enriched	0.864782	3.07446	0	0	0	777	tags=78%, list=8%, signal=84%	Enriched	0.714469	2.62152	0	0	0	2034	tags=69%, list=20%, signal=86%	Depleted	-0.38057	-1.15472	0.248395	0.549905	1	4735	tags=71%, list=47%, signal=133%
ZHANG_TLX_TARGETS_36HR_DN	143	Enriched	0.702847	3.05947	0	0	0	1151	tags=44%, list=11%, signal=49%	Enriched	0.451923	2.01305	0	0.00491413	0.1586	2676	tags=51%, list=26%, signal=68%	Enriched	0.485134	2.02386	0	0.00238973	0.0928	2380	tags=45%, list=24%, signal=59%
ISHIDA_E2F_TARGETS	47	Enriched	0.847125	3.05009	0	0	0	820	tags=72%, list=8%, signal=78%	Enriched	0.725513	2.69222	0	0	0	2143	tags=85%, list=21%, signal=108%	Enriched	0.557976	1.92348	0.0003125	0.00672978	0.3316	1871	tags=43%, list=19%, signal=52%
BENPORATH_PROLIFERATION	115	Enriched	0.717336	3.03474	0	0	0	1236	tags=50%, list=12%, signal=57%	Enriched	0.595296	2.54122	0	0	0	2413	tags=61%, list=24%, signal=79%	Enriched	0.416689	1.67991	0.000831255	0.0405346	0.9944	2593	tags=41%, list=26%, signal=54%
MANALO_HYPOXIA_DN	231	Enriched	0.651703	3.02912	0	0	0	1972	tags=57%, list=20%, signal=69%	Enriched	0.590882	2.76063	0	0	0	2855	tags=65%, list=28%, signal=88%	Enriched	0.289701	1.28419	0.0199101	0.236539	1	2452	tags=29%, list=24%, signal=37%
WONG_EMBRYONIC_STEM_CELL_CORE	289	Enriched	0.633401	3.01861	0	0	0	2165	tags=59%, list=21%, signal=73%	Enriched	0.509121	2.4772	0	1.01698e-05	0.0001	2577	tags=63%, list=25%, signal=82%	Enriched	0.292476	1.33317	0.0046225	0.197881	1	1877	tags=21%, list=19%, signal=25%
HORIUCHI_WTAP_TARGETS_DN	244	Enriched	0.640267	2.98819	0	0	0	851	tags=34%, list=8%, signal=37%	Enriched	0.389019	1.77447	0	0.0262129	0.7801	1739	tags=39%, list=17%, signal=46%	Enriched	0.38695	1.72785	0	0.0315832	0.9666	1441	tags=24%, list=14%, signal=27%
SARRIO_EPITHELIAL_MESENCHYMAL_TRANSITION_UP	135	Enriched	0.687275	2.98542	0	0	0	1179	tags=51%, list=12%, signal=57%	Enriched	0.400763	1.77294	0	0.0263803	0.7845	1050	tags=34%, list=10%, signal=38%	Enriched	0.460995	1.9149	0	0.00739599	0.361	1454	tags=34%, list=14%, signal=39%
WU_APOPTOSIS_BY_CDKN1A_VIA_TP53	44	Enriched	0.839776	2.97208	0	0	0	837	tags=77%, list=8%, signal=84%	Enriched	0.593434	2.17993	0	0.000936791	0.0218	1504	tags=57%, list=15%, signal=66%	Enriched	0.597481	2.02634	0	0.00239171	0.0892	1291	tags=41%, list=13%, signal=47%
PUJANA_XPRSS_INT_NETWORK	144	Enriched	0.679748	2.97191	0	0	0	1643	tags=47%, list=16%, signal=55%	Enriched	0.567018	2.55836	0	0	0	3065	tags=67%, list=30%, signal=95%	Enriched	0.358239	1.49523	0.00237869	0.101734	1	2319	tags=33%, list=23%, signal=42%
CHIANG_LIVER_CANCER_SUBCLASS_PROLIFERATION_UP	131	Enriched	0.689825	2.9672	0	0	0	1229	tags=51%, list=12%, signal=57%	Enriched	0.350533	1.54024	0	0.0874351	0.9996	1571	tags=42%, list=16%, signal=49%	Enriched	0.424856	1.75494	0	0.0268425	0.9274	1450	tags=36%, list=14%, signal=41%
MORI_LARGE_PRE_BII_LYMPHOCYTE_UP	73	Enriched	0.753657	2.9649	0	0	0	831	tags=48%, list=8%, signal=52%	Enriched	0.578905	2.3325	0	5.14571e-05	0.0009	1532	tags=55%, list=15%, signal=64%	Enriched	0.566586	2.12516	0	0.000679892	0.0179	1188	tags=33%, list=12%, signal=37%
WINNEPENNINCKX_MELANOMA_METASTASIS_UP	124	Enriched	0.693549	2.96456	0	0	0	891	tags=42%, list=9%, signal=45%	Enriched	0.44088	1.92656	0	0.00980985	0.3425	2382	tags=51%, list=24%, signal=66%	Enriched	0.421495	1.72362	0	0.0320109	0.9717	1450	tags=26%, list=14%, signal=30%
ODONNELL_TFRC_TARGETS_DN	90	Enriched	0.727306	2.95578	0	0	0	260	tags=44%, list=3%, signal=45%	Enriched	0.437024	1.8359	0.00346021	0.0179791	0.6078	1501	tags=46%, list=15%, signal=53%	Enriched	0.449151	1.73949	0	0.0291359	0.9531	1544	tags=33%, list=15%, signal=39%
POOLA_INVASIVE_BREAST_CANCER_UP	204	Enriched	0.647405	2.95057	0	0	0	1023	tags=53%, list=10%, signal=58%	Depleted	-0.318097	-0.915372	0.722963	0.902811	1	1375	tags=19%, list=14%, signal=22%	Depleted	-0.352104	-1.31293	0.0372881	0.330206	1	1627	tags=33%, list=16%, signal=38%
ZHAN_MULTIPLE_MYELOMA_PR_UP	31	Enriched	0.894522	2.94737	0	0	0	529	tags=84%, list=5%, signal=88%	Enriched	0.738381	2.51449	0	0	0	1829	tags=81%, list=18%, signal=98%	Enriched	0.714285	2.25942	0	0.000121789	0.0013	1384	tags=61%, list=14%, signal=71%
LE_EGR2_TARGETS_UP	93	Enriched	0.717776	2.94284	0	0	0	835	tags=51%, list=8%, signal=55%	Enriched	0.511601	2.15036	0	0.00134691	0.0327	1510	tags=52%, list=15%, signal=60%	Enriched	0.564519	2.20751	0	0.000284994	0.0044	1378	tags=41%, list=14%, signal=47%
KAUFFMANN_MELANOMA_RELAPSE_UP	53	Enriched	0.793574	2.92091	0	0	0	1296	tags=66%, list=13%, signal=75%	Enriched	0.619585	2.3676	0	2.69362e-05	0.0004	3267	tags=81%, list=32%, signal=119%	Enriched	0.517551	1.83393	0.000651254	0.0146809	0.689	1498	tags=36%, list=15%, signal=42%
CHEMNITZ_RESPONSE_TO_PROSTAGLANDIN_E2_UP	111	Enriched	0.691987	2.91751	0	0	0	835	tags=41%, list=8%, signal=44%	Enriched	0.385709	1.65309	0	0.0518043	0.9698	1626	tags=45%, list=16%, signal=53%	Enriched	0.359442	1.44533	0.0109445	0.127407	1	1643	tags=28%, list=16%, signal=33%
FERREIRA_EWINGS_SARCOMA_UNSTABLE_VS_STABLE_UP	125	Enriched	0.680216	2.9126	0	0	0	1900	tags=56%, list=19%, signal=68%	Enriched	0.399129	1.73202	0	0.0331244	0.8725	2110	tags=49%, list=21%, signal=61%	Enriched	0.329187	1.34541	0.0250439	0.191396	1	2106	tags=29%, list=21%, signal=36%
MISSIAGLIA_REGULATED_BY_METHYLATION_DN	97	Enriched	0.705949	2.9065	0	0	0	1254	tags=52%, list=12%, signal=58%	Enriched	0.609584	2.56793	0	0	0	2413	tags=65%, list=24%, signal=85%	Enriched	0.482554	1.88841	0	0.00910901	0.4618	1450	tags=30%, list=14%, signal=35%
FARMER_BREAST_CANCER_CLUSTER_2	29	Enriched	0.90066	2.90298	0	0	0	186	tags=66%, list=2%, signal=67%	Enriched	0.7146	2.37379	0	2.75484e-05	0.0004	1571	tags=66%, list=16%, signal=77%	Enriched	0.592788	1.83768	0.00196684	0.014275	0.6751	1799	tags=55%, list=18%, signal=67%
REN_BOUND_BY_E2F	51	Enriched	0.79744	2.90026	0	0	0	1296	tags=69%, list=13%, signal=78%	Enriched	0.707422	2.70597	0	0	0	2073	tags=67%, list=21%, signal=83%	Enriched	0.557891	1.94947	0	0.00510915	0.2479	1541	tags=39%, list=15%, signal=46%
PUJANA_BRCA_CENTERED_NETWORK	106	Enriched	0.692184	2.89578	0	0	0	1485	tags=47%, list=15%, signal=55%	Enriched	0.612436	2.61038	0	0	0	2964	tags=74%, list=29%, signal=103%	Enriched	0.382865	1.53897	0.00247627	0.0842447	1	1861	tags=28%, list=18%, signal=34%
TANG_SENESCENCE_TP53_TARGETS_DN	45	Enriched	0.817781	2.89284	0	0	0	747	tags=67%, list=7%, signal=72%	Enriched	0.483477	1.78248	0.00104603	0.0251498	0.7614	1571	tags=64%, list=16%, signal=76%	Enriched	0.602231	2.07783	0	0.00128996	0.04	1376	tags=49%, list=14%, signal=56%
MORI_IMMATURE_B_LYMPHOCYTE_DN	76	Enriched	0.733687	2.89246	0	0	0	1154	tags=55%, list=11%, signal=62%	Enriched	0.576637	2.32832	0	6.6033e-05	0.0012	1532	tags=59%, list=15%, signal=69%	Enriched	0.545025	2.06977	0	0.00146259	0.0461	1443	tags=39%, list=14%, signal=46%
WHITFIELD_CELL_CYCLE_LITERATURE	40	Enriched	0.832425	2.88788	0	0	0	841	tags=70%, list=8%, signal=76%	Enriched	0.791064	2.8413	0	0	0	1050	tags=70%, list=10%, signal=78%	Enriched	0.631369	2.09388	0	0.000999988	0.0306	1450	tags=55%, list=14%, signal=64%
AMUNDSON_GAMMA_RADIATION_RESPONSE	35	Enriched	0.847909	2.85457	0	0	0	445	tags=69%, list=4%, signal=71%	Enriched	0.655101	2.2852	0	0.00018907	0.0035	1719	tags=63%, list=17%, signal=75%	Enriched	0.626832	2.01388	0	0.00261156	0.1075	1063	tags=43%, list=11%, signal=48%
VECCHI_GASTRIC_CANCER_EARLY_UP	310	Enriched	0.594815	2.84766	0	0	0	1688	tags=45%, list=17%, signal=52%	Enriched	0.445184	2.03892	0	0.00416377	0.1246	2035	tags=47%, list=20%, signal=57%	Enriched	0.478926	2.18128	0	0.000325167	0.0065	1516	tags=32%, list=15%, signal=37%
YU_MYC_TARGETS_UP	36	Enriched	0.837376	2.83453	0	0	0	1068	tags=72%, list=11%, signal=80%	Enriched	0.693859	2.45518	0	8.97331e-06	0.0001	1552	tags=64%, list=15%, signal=75%	Enriched	0.637465	2.05983	0	0.00164702	0.0544	1849	tags=44%, list=18%, signal=54%
MARKEY_RB1_ACUTE_LOF_DN	187	Enriched	0.622599	2.82288	0	0	0	1243	tags=41%, list=12%, signal=46%	Enriched	0.351086	1.62711	0	0.0598095	0.9845	1192	tags=35%, list=12%, signal=39%	Enriched	0.387898	1.68934	0	0.0394159	0.9918	1714	tags=30%, list=17%, signal=35%
FUJII_YBX1_TARGETS_DN	174	Enriched	0.62708	2.81265	0	0	0	1181	tags=43%, list=12%, signal=47%	Enriched	0.426671	1.96185	0	0.00739615	0.2561	1302	tags=34%, list=13%, signal=39%	Enriched	0.281577	1.20398	0.0728682	0.30563	1	1095	tags=17%, list=11%, signal=18%
MITSIADES_RESPONSE_TO_APLIDIN_DN	207	Enriched	0.608493	2.79349	0	0	0	1364	tags=36%, list=13%, signal=41%	Enriched	0.353894	1.62166	0	0.0612769	0.9862	2240	tags=40%, list=22%, signal=50%	Enriched	0.301672	1.31835	0.0173965	0.208682	1	2122	tags=27%, list=21%, signal=34%
MUELLER_PLURINET	236	Enriched	0.600184	2.78948	0	0	0	1965	tags=47%, list=19%, signal=58%	Enriched	0.473092	2.19128	0	0.000882447	0.0193	2287	tags=48%, list=23%, signal=61%	Enriched	0.281532	1.25344	0.0219707	0.263022	1	1796	tags=21%, list=18%, signal=25%
REICHERT_MITOSIS_LIN9_TARGETS	26	Enriched	0.883201	2.76891	0	0	0	791	tags=85%, list=8%, signal=92%	Enriched	0.750003	2.45972	0	9.53414e-06	0.0001	1192	tags=65%, list=12%, signal=74%	Enriched	0.725063	2.20076	0	0.000285978	0.0049	1091	tags=50%, list=11%, signal=56%
GOLDRATH_ANTIGEN_RESPONSE	278	Enriched	0.583271	2.75964	0	0	0	1049	tags=36%, list=10%, signal=39%	Enriched	0.385195	2.02616	0	0.00450838	0.1405	1552	tags=32%, list=15%, signal=37%	Enriched	0.394811	1.78452	0	0.0210392	0.8629	1453	tags=31%, list=14%, signal=35%
EGUCHI_CELL_CYCLE_RB1_TARGETS	21	Enriched	0.919187	2.75079	0	0	0	835	tags=100%, list=8%, signal=109%	Enriched	0.799112	2.46179	0	9.8417e-06	0.0001	1504	tags=86%, list=15%, signal=100%	Enriched	0.765754	2.18622	0	0.000327862	0.006	1378	tags=67%, list=14%, signal=77%
BENPORATH_CYCLING_GENES	485	Enriched	0.549087	2.74882	0	0	0	1431	tags=32%, list=14%, signal=35%	Enriched	0.353171			1	0	1853	tags=32%, list=18%, signal=37%	Enriched	0.379193	1.7969	0	0.0195171	0.8263	2089	tags=32%, list=21%, signal=38%
BERENJENO_TRANSFORMED_BY_RHOA_UP	449	Enriched	0.55294	2.74012	0	0	0	1887	tags=45%, list=19%, signal=53%	Enriched	0.319021			1	0	2423	tags=49%, list=24%, signal=61%	Enriched	0.415425	1.95565	0	0.00478493	0.2298	1450	tags=28%, list=14%, signal=31%
BURTON_ADIPOGENESIS_PEAK_AT_24HR	31	Enriched	0.836776	2.73755	0	0	0	1076	tags=74%, list=11%, signal=83%	Enriched	0.493126	1.66015	0.0131885	0.0501868	0.9636	1571	tags=61%, list=16%, signal=72%	Enriched	0.616039	1.94163	0.00114548	0.00557838	0.2719	1041	tags=48%, list=10%, signal=54%
KAMMINGA_EZH2_TARGETS	39	Enriched	0.794572	2.73609	0	0	0	1380	tags=77%, list=14%, signal=89%	Enriched	0.679407	2.45028	0	8.47479e-06	0.0001	1788	tags=64%, list=18%, signal=78%	Enriched	0.595897	1.97226	0	0.004034	0.186	2058	tags=51%, list=20%, signal=64%
MORI_PRE_BI_LYMPHOCYTE_UP	67	Enriched	0.705639	2.72454	0	0	0	831	tags=45%, list=8%, signal=48%	Enriched	0.54382	2.1923	0	0.000891125	0.0192	1532	tags=52%, list=15%, signal=61%	Enriched	0.495883	1.8346	0.000343289	0.0146709	0.6863	783	tags=28%, list=8%, signal=31%
LINDGREN_BLADDER_CANCER_CLUSTER_3_UP	256	Enriched	0.580711	2.71545	0	0	0	1168	tags=34%, list=12%, signal=37%	Enriched	0.440546	2.03968	0	0.00417091	0.1236	2175	tags=46%, list=22%, signal=57%	Enriched	0.400097	1.78943	0	0.0204733	0.8489	2033	tags=32%, list=20%, signal=40%
BIDUS_METASTASIS_UP	160	Enriched	0.61441	2.71454	0	0	0	1281	tags=31%, list=13%, signal=35%	Enriched	0.476063	2.11669	0	0.00196242	0.0497	1817	tags=34%, list=18%, signal=41%	Enriched	0.467267	1.97691	0	0.00401301	0.1776	3087	tags=48%, list=31%, signal=67%
ODONNELL_TARGETS_OF_MYC_AND_TFRC_DN	32	Enriched	0.820882	2.71109	0	0	0	1070	tags=69%, list=11%, signal=77%	Enriched	0.637786	2.19009	0	0.000865701	0.0195	2201	tags=72%, list=22%, signal=92%	Enriched	0.554962	1.76093	0.00368481	0.0257598	0.9176	2617	tags=53%, list=26%, signal=71%
BASAKI_YBX1_TARGETS_UP	221	Enriched	0.587901	2.70707	0	0	0	1152	tags=38%, list=11%, signal=41%	Enriched	0.284956	1.32894	0	0.204758	1	1286	tags=31%, list=13%, signal=35%	Enriched	0.37646	1.65577	0	0.0470806	0.9984	1451	tags=27%, list=14%, signal=30%
PUJANA_BREAST_CANCER_WITH_BRCA1_MUTATED_UP	47	Enriched	0.750871	2.70256	0	0	0	1296	tags=60%, list=13%, signal=68%	Enriched	0.648421	2.41669	0	7.82289e-06	0.0001	2564	tags=77%, list=25%, signal=102%	Enriched	0.460534	1.59072	0.00946854	0.0647365	1	1384	tags=30%, list=14%, signal=34%
NAKAYAMA_SOFT_TISSUE_TUMORS_PCA2_UP	67	Enriched	0.700816	2.70132	0	0	0	260	tags=45%, list=3%, signal=46%	Depleted	-0.335019	-0.903154	0.668352	0.916431	1	911	tags=16%, list=9%, signal=18%	Enriched	0.440219	1.62209	0.00439635	0.056688	1	802	tags=33%, list=8%, signal=35%
FEVR_CTNNB1_TARGETS_DN	414	Enriched	0.545035	2.69267	0	0	0	1657	tags=38%, list=16%, signal=44%	Enriched	0.382533	1.78583	0	0.0246449	0.7522	2305	tags=46%, list=23%, signal=57%	Enriched	0.306549	1.43321	0	0.133018	1	2158	tags=28%, list=21%, signal=34%
RUIZ_TNC_TARGETS_DN	119	Enriched	0.633339	2.68727	0	0	0	1135	tags=45%, list=11%, signal=51%	Enriched	0.386047	1.69674	0	0.0412507	0.9267	1902	tags=40%, list=19%, signal=49%	Enriched	0.493895	2.01599	0	0.00260822	0.1048	1508	tags=40%, list=15%, signal=47%
FURUKAWA_DUSP6_TARGETS_PCI35_DN	57	Enriched	0.716528	2.68589	0	0	0	329	tags=47%, list=3%, signal=49%	Enriched	0.497865	1.91851	0.00139276	0.0103367	0.3658	1031	tags=44%, list=10%, signal=49%	Enriched	0.510429	1.8227	0.000645786	0.0157709	0.7317	1084	tags=35%, list=11%, signal=39%
BLUM_RESPONSE_TO_SALIRASIB_DN	289	Enriched	0.564539	2.68318	0	0	0	1296	tags=37%, list=13%, signal=41%	Enriched	0.367187	1.85168	0	0.0163708	0.5612	2160	tags=48%, list=21%, signal=60%	Enriched	0.328427	1.49634	0	0.101742	1	1792	tags=30%, list=18%, signal=35%
FRASOR_RESPONSE_TO_SERM_OR_FULVESTRANT_DN	48	Enriched	0.744409	2.67752	0	0	0	1250	tags=71%, list=12%, signal=80%	Enriched	0.505605	1.87043	0.00122249	0.0146326	0.5043	2657	tags=71%, list=26%, signal=96%	Enriched	0.529746	1.82388	0.000311624	0.0156784	0.7272	1393	tags=35%, list=14%, signal=41%
MOLENAAR_TARGETS_OF_CCND1_AND_CDK4_DN	38	Enriched	0.775218	2.66365	0	0	0	795	tags=58%, list=8%, signal=63%	Enriched	0.539882	1.92777	0.000927644	0.00978565	0.3397	1725	tags=58%, list=17%, signal=70%	Enriched	0.616619	2.03945	0.000294985	0.00208764	0.074	1450	tags=45%, list=14%, signal=52%
SHEPARD_BMYB_TARGETS	47	Enriched	0.734321	2.6477	0	0	0	221	tags=49%, list=2%, signal=50%	Depleted	-0.394609	-1.02873	0.45621	0.738802	1	1084	tags=17%, list=11%, signal=19%	Depleted	-0.367976	-1.12454	0.285377	0.595718	1	885	tags=17%, list=9%, signal=19%
RHODES_UNDIFFERENTIATED_CANCER	61	Enriched	0.698108	2.6404	0	0	0	1254	tags=52%, list=12%, signal=60%	Enriched	0.540635	2.09584	0	0.0024129	0.0643	1462	tags=51%, list=14%, signal=59%	Enriched	0.369958	1.3369	0.0610158	0.196209	1	1514	tags=26%, list=15%, signal=31%
FARMER_BREAST_CANCER_CLUSTER_1	28	Enriched	0.8215	2.64025	0	0	0	1029	tags=82%, list=10%, signal=91%	Enriched	0.748768	2.48699	0	1.17343e-05	0.0001	776	tags=54%, list=8%, signal=58%	Enriched	0.554647	1.70253	0.00664084	0.0360253	0.9865	639	tags=36%, list=6%, signal=38%
WIELAND_UP_BY_HBV_INFECTION	72	Enriched	0.671351	2.63933	0	0	0	1214	tags=56%, list=12%, signal=63%	Enriched	0.470875	1.89241	0	0.0124056	0.4363	1571	tags=33%, list=16%, signal=39%	Depleted	-0.374534	-1.22428	0.157873	0.459192	1	1640	tags=32%, list=16%, signal=38%
WHITFIELD_CELL_CYCLE_G2_M	164	Enriched	0.592246	2.62806	0	0	0	342	tags=22%, list=3%, signal=22%	Enriched	0.24045	1.06883	0.3	0.475237	1	1547	tags=23%, list=15%, signal=26%	Enriched	0.356853	1.51455	0.00102564	0.0931343	1	1531	tags=26%, list=15%, signal=30%
WANG_RESPONSE_TO_GSK3_INHIBITOR_SB216763_DN	275	Enriched	0.553776	2.61769	0	0	0	1591	tags=43%, list=16%, signal=50%	Enriched	0.325902	1.49729	0	0.106948	0.9999	1571	tags=36%, list=16%, signal=41%	Enriched	0.303679	1.36542	0.00613968	0.175363	1	1296	tags=21%, list=13%, signal=24%
TARTE_PLASMA_CELL_VS_PLASMABLAST_DN	270	Enriched	0.552292	2.60211	0	0	0	2112	tags=47%, list=21%, signal=58%	Enriched	0.403554	1.9136	0	0.010718	0.3783	2775	tags=52%, list=27%, signal=70%	Enriched	0.308203	1.39451	0.00361272	0.155472	1	2368	tags=27%, list=23%, signal=35%
TOYOTA_TARGETS_OF_MIR34B_AND_MIR34C	311	Enriched	0.54276	2.6013	0	0	0	1889	tags=40%, list=19%, signal=47%	Enriched	0.309059	1.48317	0	0.115547	1	2229	tags=35%, list=22%, signal=44%	Enriched	0.258028	1.18161	0.0503843	0.32467	1	2350	tags=28%, list=23%, signal=35%
GAL_LEUKEMIC_STEM_CELL_DN	159	Enriched	0.585026	2.58848	0	0	0	932	tags=42%, list=9%, signal=45%	Depleted	-0.34379	-0.98334	0.550201	0.824604	1	1660	tags=23%, list=16%, signal=27%	Depleted	-0.372134	-1.35721	0.0270371	0.279942	1	1458	tags=28%, list=14%, signal=33%
WALLACE_PROSTATE_CANCER_RACE_UP	203	Enriched	0.564577	2.5839	0	0	0	1058	tags=42%, list=10%, signal=46%	Depleted	-0.375493	-1.07566	0.309536	0.662599	1	1611	tags=26%, list=16%, signal=30%	Depleted	-0.399308	-1.48455	0.00396778	0.167725	1	2114	tags=40%, list=21%, signal=50%
OXFORD_RALA_OR_RALB_TARGETS_UP	43	Enriched	0.73261	2.5828	0	0	0	1425	tags=60%, list=14%, signal=70%	Enriched	0.595719	2.19765	0	0.00082676	0.0175	1520	tags=49%, list=15%, signal=57%	Enriched	0.372557	1.25825	0.13029	0.258219	1	1084	tags=26%, list=11%, signal=29%
AFFAR_YY1_TARGETS_DN	180	Enriched	0.569908	2.57218	0	0	0	835	tags=34%, list=8%, signal=37%	Depleted	-0.37816	-1.08694	0.294986	0.640103	1	1465	tags=24%, list=14%, signal=27%	Enriched	0.334642	1.4407	0.00277624	0.130029	1	1203	tags=27%, list=12%, signal=30%
LIAN_LIPA_TARGETS_3M	45	Enriched	0.722092	2.57096	0	0	0	1498	tags=64%, list=15%, signal=75%	Enriched	0.361119	1.34309	0.0651214	0.194327	1	453	tags=20%, list=4%, signal=21%	Depleted	-0.525076	-1.58605	0.0106493	0.111066	1	604	tags=31%, list=6%, signal=33%
KAUFFMANN_DNA_REPAIR_GENES	198	Enriched	0.56435	2.56217	0	0	0	2570	tags=50%, list=25%, signal=66%	Enriched	0.484661	2.26893	0	0.000246436	0.0049	2943	tags=54%, list=29%, signal=74%	Enriched	0.279468	1.22177	0.0469914	0.288276	1	2052	tags=24%, list=20%, signal=29%
LIAN_LIPA_TARGETS_6M	57	Enriched	0.681283	2.54442	0	0	0	1013	tags=54%, list=10%, signal=60%	Enriched	0.299225	1.15769	0.192908	0.37254	1	453	tags=18%, list=4%, signal=18%	Depleted	-0.537698	-1.69916	0.00344086	0.0497749	0.9934	887	tags=35%, list=9%, signal=38%
GREENBAUM_E2A_TARGETS_UP	30	Enriched	0.781515	2.54309	0	0	0	743	tags=60%, list=7%, signal=65%	Enriched	0.580467	1.95181	0	0.00810724	0.28	1050	tags=50%, list=10%, signal=56%	Enriched	0.679897	2.11531	0	0.00076991	0.0219	1063	tags=43%, list=11%, signal=48%
LY_AGING_OLD_DN	52	Enriched	0.690092	2.53845	0	0	0	1236	tags=54%, list=12%, signal=61%	Enriched	0.311424	1.17986	0.169128	0.348728	1	1270	tags=38%, list=13%, signal=44%	Enriched	0.331377	1.17171	0.18764	0.334389	1	2533	tags=38%, list=25%, signal=51%
IRITANI_MAD1_TARGETS_DN	37	Enriched	0.743892	2.53513	0	0	0	2165	tags=78%, list=21%, signal=99%	Enriched	0.645746	2.27162	0	0.000238607	0.0046	2829	tags=73%, list=28%, signal=101%	Enriched	0.240377	0.782912	0.829731	0.906108	1	553	tags=5%, list=5%, signal=6%
NAKAMURA_CANCER_MICROENVIRONMENT_DN	43	Enriched	0.717218	2.53474	0	0	0	1598	tags=63%, list=16%, signal=74%	Enriched	0.462754	1.68453	0.0105374	0.0439336	0.9407	1838	tags=47%, list=18%, signal=57%	Enriched	0.456622	1.54622	0.016866	0.0813888	1	853	tags=23%, list=8%, signal=25%
LI_WILMS_TUMOR_VS_FETAL_KIDNEY_1_DN	138	Enriched	0.585536	2.53358	0	0	0	831	tags=35%, list=8%, signal=37%	Enriched	0.280046	1.28723	0.00884956	0.234889	1	1642	tags=39%, list=16%, signal=46%	Enriched	0.318116	1.32816	0.0319001	0.200786	1	1443	tags=23%, list=14%, signal=27%
KAUFFMANN_DNA_REPLICATION_GENES	118	Enriched	0.593559	2.52291	0	0	0	1463	tags=42%, list=14%, signal=49%	Enriched	0.437274	1.85552	0	0.016052	0.5493	2287	tags=49%, list=23%, signal=63%	Enriched	0.30485	1.23352	0.0766962	0.278498	1	1624	tags=20%, list=16%, signal=24%
RODRIGUES_THYROID_CARCINOMA_POORLY_DIFFERENTIATED_UP	497	Enriched	0.504645	2.51432	0	0	0	1826	tags=36%, list=18%, signal=41%	Enriched	0.303555			1	0	2384	tags=37%, list=24%, signal=46%	Enriched	0.296902	1.40896	0	0.14774	1	2638	tags=35%, list=26%, signal=45%
ICHIBA_GRAFT_VERSUS_HOST_DISEASE_35D_UP	101	Enriched	0.602457	2.50985	0	0	0	1264	tags=46%, list=13%, signal=52%	Enriched	0.250837	1.05537	0.345528	0.49635	1	536	tags=15%, list=5%, signal=16%	Depleted	-0.432753	-1.48793	0.0138335	0.167809	1	1058	tags=25%, list=10%, signal=27%
BOYAULT_LIVER_CANCER_SUBCLASS_G3_UP	151	Enriched	0.570506	2.50596	0	0	0	1965	tags=44%, list=19%, signal=54%	Enriched	0.435725	1.98173	0	0.00645553	0.2131	2958	tags=46%, list=29%, signal=65%	Enriched	0.356632	1.50143	0.00344828	0.0987214	1	2935	tags=43%, list=29%, signal=60%
SMIRNOV_RESPONSE_TO_IR_6HR_DN	88	Enriched	0.617445	2.499	0	0	0	967	tags=42%, list=10%, signal=46%	Enriched	0.48121	2.00663	0	0.00525879	0.1705	1262	tags=40%, list=12%, signal=45%	Enriched	0.353526	1.37355	0.0299356	0.168604	1	1453	tags=38%, list=14%, signal=43%
LY_AGING_MIDDLE_DN	16	Enriched	0.90604	2.49787	0	0	0	754	tags=88%, list=7%, signal=94%	Enriched	0.736792	2.10339	0.000496278	0.00225981	0.0587	2201	tags=94%, list=22%, signal=120%	Enriched	0.605985	1.6151	0.0251619	0.0580133	1	2368	tags=63%, list=23%, signal=81%
LEE_LIVER_CANCER_SURVIVAL_DN	141	Enriched	0.574555	2.49586	0	0	0	1803	tags=44%, list=18%, signal=53%	Enriched	0.374555	1.6391	0	0.0558861	0.9782	1828	tags=38%, list=18%, signal=46%	Enriched	0.401823	1.68081	0.000473485	0.0403864	0.994	1861	tags=27%, list=18%, signal=33%
BOYAULT_LIVER_CANCER_SUBCLASS_G23_UP	40	Enriched	0.71338	2.49098	0	0	0	755	tags=45%, list=7%, signal=48%	Enriched	0.608685	2.15732	0	0.00126952	0.0301	1031	tags=45%, list=10%, signal=50%	Enriched	0.591435	1.96468	0	0.00435258	0.2036	2060	tags=43%, list=20%, signal=53%
VANTVEER_BREAST_CANCER_METASTASIS_DN	89	Enriched	0.610372	2.48597	0	0	0	1277	tags=37%, list=13%, signal=42%	Enriched	0.322151	1.36795	0.0152905	0.176827	1	1463	tags=31%, list=14%, signal=36%	Enriched	0.33107	1.27954	0.0735964	0.241935	1	1101	tags=22%, list=11%, signal=25%
SONG_TARGETS_OF_IE86_CMV_PROTEIN	53	Enriched	0.670536	2.47116	0	0	0	824	tags=49%, list=8%, signal=53%	Enriched	0.626127	2.37529	0	2.8189e-05	0.0004	2287	tags=64%, list=23%, signal=82%	Enriched	0.381733	1.35253	0.0657473	0.185251	1	1541	tags=36%, list=15%, signal=42%
HU_GENOTOXIC_DAMAGE_4HR	31	Enriched	0.749483	2.45447	0	0	0	607	tags=42%, list=6%, signal=44%	Enriched	0.405053	1.38183	0.0667196	0.168425	1	1675	tags=42%, list=17%, signal=50%	Enriched	0.469731	1.47265	0.0433182	0.1126	1	1378	tags=32%, list=14%, signal=37%
WHITFIELD_CELL_CYCLE_G2	129	Enriched	0.569209	2.44272	0	0	0	1181	tags=32%, list=12%, signal=36%	Enriched	0.288365	1.27465	0.00769231	0.244753	1	1429	tags=28%, list=14%, signal=32%	Enriched	0.491781	2.0245	0	0.00240817	0.0922	2087	tags=46%, list=21%, signal=57%
GRAHAM_CML_QUIESCENT_VS_NORMAL_QUIESCENT_UP	65	Enriched	0.635512	2.4365	0	0	0	766	tags=38%, list=8%, signal=41%	Enriched	0.282884	1.1122	0.239726	0.425046	1	1771	tags=38%, list=18%, signal=46%	Enriched	0.428803	1.57091	0.010101	0.0724464	1	1205	tags=42%, list=12%, signal=47%
TIEN_INTESTINE_PROBIOTICS_6HR_UP	44	Enriched	0.684496	2.43376	0	0	0	1064	tags=52%, list=11%, signal=58%	Enriched	0.525123	1.95047	0	0.00812645	0.2825	1508	tags=39%, list=15%, signal=45%	Enriched	0.475672	1.60371	0.0107239	0.0603322	1	1218	tags=14%, list=12%, signal=15%
GARGALOVIC_RESPONSE_TO_OXIDIZED_PHOSPHOLIPIDS_TURQUOISE_DN	38	Enriched	0.702775	2.4297	0	0	0	876	tags=45%, list=9%, signal=49%	Enriched	0.392049	1.39651	0.0553506	0.157723	1	1262	tags=42%, list=12%, signal=48%	Enriched	0.394404	1.29858	0.106519	0.223028	1	1725	tags=37%, list=17%, signal=44%
SHEPARD_BMYB_MORPHOLINO_DN	135	Enriched	0.559493	2.4278	0	0	0	851	tags=38%, list=8%, signal=41%	Depleted	-0.386259	-1.09201	0.307895	0.627759	1	1325	tags=19%, list=13%, signal=22%	Depleted	-0.281408	-1.00757	0.444586	0.737731	1	1796	tags=25%, list=18%, signal=30%
WHITFIELD_CELL_CYCLE_S	109	Enriched	0.577121	2.42292	0	0	0	1202	tags=37%, list=12%, signal=41%	Enriched	0.394851	1.70038	0	0.0404513	0.9218	2365	tags=40%, list=23%, signal=52%	Enriched	0.412223	1.6541	0.000847458	0.0471463	0.9985	1866	tags=33%, list=18%, signal=40%
WAKASUGI_HAVE_ZNF143_BINDING_SITES	53	Enriched	0.654825	2.42098	0	0	0	2122	tags=53%, list=21%, signal=67%	Enriched	0.595284	2.29298	0	0.00015973	0.0029	2234	tags=60%, list=22%, signal=77%	Enriched	0.328229	1.1567	0.2	0.351706	1	2052	tags=26%, list=20%, signal=33%
WILCOX_RESPONSE_TO_PROGESTERONE_UP	102	Enriched	0.582437	2.41546	0	0	0	751	tags=31%, list=7%, signal=34%	Enriched	0.270514	1.15191	0.166052	0.37777	1	1504	tags=33%, list=15%, signal=39%	Enriched	0.381876	1.52191	0.00524194	0.0901353	1	1194	tags=30%, list=12%, signal=34%
DANG_MYC_TARGETS_UP	121	Enriched	0.56854	2.41484	0	0	0	2262	tags=60%, list=22%, signal=77%	Enriched	0.511252	2.26334	0	0.000271823	0.0055	2528	tags=64%, list=25%, signal=85%	Enriched	0.192306	0.784568	0.951758	0.90528	1	1884	tags=19%, list=19%, signal=23%
WILENSKY_RESPONSE_TO_DARAPLADIB	27	Enriched	0.752147	2.40453	0	0	0	1667	tags=78%, list=16%, signal=93%	Enriched	0.348443	1.14397	0.248826	0.383202	1	208	tags=15%, list=2%, signal=15%	Depleted	-0.610344	-1.67328	0.00792664	0.0583849	0.9989	1310	tags=44%, list=13%, signal=51%
MCLACHLAN_DENTAL_CARIES_UP	170	Enriched	0.535604	2.39885	0	0	0	1242	tags=43%, list=12%, signal=48%	Depleted	-0.464821	-1.33134	0.0120846	0.220796	1	1558	tags=28%, list=15%, signal=32%	Depleted	-0.425432	-1.5628	0.00148185	0.121999	1	1316	tags=29%, list=13%, signal=33%
BURTON_ADIPOGENESIS_PEAK_AT_16HR	37	Enriched	0.699079	2.39606	0	0	0	1154	tags=57%, list=11%, signal=64%	Enriched	0.577609	2.0406	0	0.00418292	0.1228	1760	tags=57%, list=17%, signal=68%	Enriched	0.379936	1.24026	0.154478	0.274313	1	2306	tags=38%, list=23%, signal=49%
SHEPARD_CRUSH_AND_BURN_MUTANT_DN	122	Enriched	0.557331	2.3748	0	0	0	221	tags=27%, list=2%, signal=27%	Depleted	-0.363184	-1.02249	0.460859	0.753191	1	1482	tags=18%, list=15%, signal=21%	Enriched	0.265084	1.08955	0.25	0.444569	1	1384	tags=24%, list=14%, signal=27%
KUROZUMI_RESPONSE_TO_ONCOCYTIC_VIRUS	33	Enriched	0.708656	2.37207	0	0	0	1173	tags=61%, list=12%, signal=68%	Enriched	0.506233	1.77281	0.00406174	0.026255	0.7847	675	tags=33%, list=7%, signal=36%	Depleted	-0.422806	-1.20627	0.209494	0.476247	1	1453	tags=36%, list=14%, signal=42%
SENGUPTA_NASOPHARYNGEAL_CARCINOMA_UP	221	Enriched	0.51397	2.36621	0	0	0	1235	tags=34%, list=12%, signal=38%	Depleted	-0.325918	-0.940227	0.660789	0.873599	1	1234	tags=17%, list=12%, signal=19%	Enriched	0.295297	1.30128	0.019783	0.221923	1	1797	tags=29%, list=18%, signal=35%
ALCALAY_AML_BY_NPM1_LOCALIZATION_DN	145	Enriched	0.540293	2.35523	0	8.03698e-07	0.0001	1321	tags=39%, list=13%, signal=45%	Depleted	-0.308833	-0.877781	0.756522	0.940505	1	1850	tags=22%, list=18%, signal=27%	Depleted	-0.306521	-1.10194	0.275141	0.625096	1	1896	tags=30%, list=19%, signal=36%
FLOTHO_PEDIATRIC_ALL_THERAPY_RESPONSE_UP	44	Enriched	0.665891	2.35388	0	7.97419e-07	0.0001	1256	tags=55%, list=12%, signal=62%	Enriched	0.305537	1.10845	0.277778	0.429202	1	2390	tags=50%, list=24%, signal=65%	Depleted	-0.206531	-0.625575	0.967513	1	1	867	tags=7%, list=9%, signal=7%
GARCIA_TARGETS_OF_FLI1_AND_DAX1_DN	124	Enriched	0.549813	2.35217	0	7.91237e-07	0.0001	2405	tags=52%, list=24%, signal=67%	Enriched	0.379224	1.66925	0	0.0476603	0.9559	2232	tags=46%, list=22%, signal=58%	Enriched	0.164758	0.675526	0.99776	0.96686	1	2340	tags=27%, list=23%, signal=34%
ZHENG_GLIOBLASTOMA_PLASTICITY_UP	193	Enriched	0.518281	2.35064	0	7.85151e-07	0.0001	1084	tags=38%, list=11%, signal=42%	Depleted	-0.419918	-1.20532	0.0838185	0.410116	1	1180	tags=21%, list=12%, signal=24%	Enriched	0.333939	1.45483	0.00113636	0.12213	1	1411	tags=32%, list=14%, signal=37%
PEART_HDAC_PROLIFERATION_CLUSTER_DN	67	Enriched	0.606782	2.34833	0	7.79157e-07	0.0001	1560	tags=43%, list=15%, signal=51%	Enriched	0.345667	1.37208	0.0230769	0.173732	1	1462	tags=37%, list=14%, signal=43%	Depleted	-0.23174	-0.748059	0.89049	0.986928	1	1167	tags=12%, list=12%, signal=13%
POMEROY_MEDULLOBLASTOMA_PROGNOSIS_DN	41	Enriched	0.667757	2.33851	0	7.73255e-07	0.0001	1098	tags=49%, list=11%, signal=55%	Enriched	0.382279	1.3745	0.0556088	0.172672	1	1392	tags=41%, list=14%, signal=48%	Depleted	-0.357313	-1.06032	0.376273	0.683859	1	1100	tags=12%, list=11%, signal=14%
LI_WILMS_TUMOR_ANAPLASTIC_UP	16	Enriched	0.841158	2.32985	0	7.67441e-07	0.0001	329	tags=56%, list=3%, signal=58%	Enriched	0.7184	2.06063	0.00143954	0.00343623	0.098	2342	tags=81%, list=23%, signal=106%	Enriched	0.785405	2.09881	0	0.000957973	0.0282	729	tags=38%, list=7%, signal=40%
PUJANA_BREAST_CANCER_LIT_INT_NETWORK	91	Enriched	0.573556	2.32332	0	1.51492e-06	0.0002	1793	tags=38%, list=18%, signal=46%	Enriched	0.460681	1.92259	0	0.00999432	0.3536	2528	tags=49%, list=25%, signal=65%	Enriched	0.363189	1.41713	0.0175976	0.142628	1	2730	tags=36%, list=27%, signal=49%
RHEIN_ALL_GLUCOCORTICOID_THERAPY_DN	316	Enriched	0.48543	2.32002	0	1.5037e-06	0.0002	2115	tags=40%, list=21%, signal=49%	Enriched	0.410693	1.98073	0	0.00646388	0.2149	1870	tags=43%, list=19%, signal=51%	Enriched	0.269244	1.23475	0.0183246	0.277495	1	1468	tags=16%, list=15%, signal=19%
ICHIBA_GRAFT_VERSUS_HOST_DISEASE_D7_UP	83	Enriched	0.580307	2.31531	0	1.49265e-06	0.0002	2176	tags=51%, list=22%, signal=64%	Enriched	0.411121	1.6882	0.00251889	0.043576	0.9369	702	tags=22%, list=7%, signal=23%	Depleted	-0.319043	-1.07008	0.342575	0.673219	1	413	tags=12%, list=4%, signal=12%
LEE_DIFFERENTIATING_T_LYMPHOCYTE	145	Enriched	0.530755	2.31322	0	1.48175e-06	0.0002	2155	tags=49%, list=21%, signal=61%	Enriched	0.155961	0.697591	1	0.961202	1	1524	tags=17%, list=15%, signal=19%	Depleted	-0.338113	-1.2196	0.120497	0.46275	1	2457	tags=37%, list=24%, signal=48%
BOSCO_INTERFERON_INDUCED_ANTIVIRAL_MODULE	53	Enriched	0.623974	2.30368	0	6.54716e-06	0.0009	1367	tags=43%, list=14%, signal=50%	Enriched	0.665887	2.56047	0	0	0	783	tags=42%, list=8%, signal=45%	Enriched	0.380182	1.34476	0.0660836	0.191377	1	929	tags=21%, list=9%, signal=23%
WHITFIELD_CELL_CYCLE_G1_S	100	Enriched	0.558383	2.30275	0	6.50006e-06	0.0009	2088	tags=45%, list=21%, signal=56%	Enriched	0.469015	1.9827	0	0.00644243	0.2108	1860	tags=38%, list=18%, signal=46%	Enriched	0.327769	1.28962	0.0543697	0.231754	1	1450	tags=24%, list=14%, signal=28%
ABRAMSON_INTERACT_WITH_AIRE	38	Enriched	0.675411	2.29974	0	7.17523e-06	0.001	2405	tags=63%, list=24%, signal=83%	Enriched	0.629901	2.26246	0	0.000267367	0.0055	2342	tags=63%, list=23%, signal=82%	Enriched	0.488427	1.61458	0.0120517	0.0578433	1	2058	tags=34%, list=20%, signal=43%
LINDGREN_BLADDER_CANCER_CLUSTER_1_DN	302	Enriched	0.481152	2.29243	0	8.53776e-06	0.0012	1151	tags=29%, list=11%, signal=32%	Depleted	-0.309242	-0.90029	0.79778	0.917855	1	1829	tags=19%, list=18%, signal=23%	Enriched	0.285655	1.30032	0.0132341	0.222352	1	1453	tags=24%, list=14%, signal=27%
PECE_MAMMARY_STEM_CELL_UP	111	Enriched	0.546403	2.29121	0	8.47764e-06	0.0012	871	tags=35%, list=9%, signal=38%	Enriched	0.383618	1.65594	0	0.0511221	0.9673	2823	tags=60%, list=28%, signal=83%	Enriched	0.198224	0.791927	0.931457	0.900075	1	1436	tags=10%, list=14%, signal=11%
JAATINEN_HEMATOPOIETIC_STEM_CELL_DN	144	Enriched	0.52166	2.27648	0	9.8078e-06	0.0014	1214	tags=44%, list=12%, signal=50%	Depleted	-0.374333	-1.0632	0.365326	0.687288	1	1845	tags=27%, list=18%, signal=33%	Depleted	-0.430868	-1.55086	0.00302153	0.127002	1	1121	tags=25%, list=11%, signal=28%
MALONEY_RESPONSE_TO_17AAG_DN	67	Enriched	0.591067	2.27544	0	9.73969e-06	0.0014	2494	tags=60%, list=25%, signal=79%	Enriched	0.380437	1.50154	0.0180505	0.104858	0.9999	2703	tags=52%, list=27%, signal=71%	Depleted	-0.193975	-0.630811	0.980197	1	1	13	tags=1%, list=0%, signal=1%
ZAMORA_NOS2_TARGETS_UP	60	Enriched	0.600086	2.26652	0	1.17451e-05	0.0017	1378	tags=42%, list=14%, signal=48%	Enriched	0.466554	1.82517	0.00327869	0.0195026	0.6408	1642	tags=42%, list=16%, signal=49%	Enriched	0.383302	1.38537	0.0421746	0.161055	1	2593	tags=37%, list=26%, signal=49%
YAMASHITA_LIVER_CANCER_WITH_EPCAM_UP	42	Enriched	0.641234	2.26075	0	1.30209e-05	0.0019	1256	tags=57%, list=12%, signal=65%	Enriched	0.354905	1.29854	0.085353	0.224852	1	1624	tags=45%, list=16%, signal=54%	Enriched	0.318604	1.06611	0.340018	0.485364	1	129	tags=5%, list=1%, signal=5%
MOSERLE_IFNA_RESPONSE	20	Enriched	0.760377	2.25541	0	1.29323e-05	0.0019	2003	tags=80%, list=20%, signal=100%	Enriched	0.85853	2.62053	0	0	0	364	tags=75%, list=4%, signal=78%	Enriched	0.697167	1.95624	0.000780843	0.00480559	0.2282	1213	tags=55%, list=12%, signal=62%
CROONQUIST_NRAS_VS_STROMAL_STIMULATION_DN	78	Enriched	0.567611	2.25016	0	1.48577e-05	0.0022	512	tags=31%, list=5%, signal=32%	Depleted	-0.346502	-0.949247	0.594933	0.864461	1	1012	tags=19%, list=10%, signal=21%	Enriched	0.40573	1.542	0.00838498	0.0834556	1	1450	tags=42%, list=14%, signal=49%
JISON_SICKLE_CELL_DISEASE_DN	134	Enriched	0.518364	2.24958	0	1.4758e-05	0.0022	1495	tags=43%, list=15%, signal=49%	Enriched	0.313076	1.39781	0	0.158756	1	1730	tags=34%, list=17%, signal=41%	Enriched	0.117859	0.486386	1	0.999241	1	3050	tags=26%, list=30%, signal=37%
FOURNIER_ACINAR_DEVELOPMENT_LATE_2	233	Enriched	0.484486	2.24816	0	1.60037e-05	0.0024	1799	tags=36%, list=18%, signal=42%	Enriched	0.330424	1.55955	0	0.0820482	0.9984	2865	tags=50%, list=28%, signal=68%	Enriched	0.35543	1.57144	0	0.0723973	1	2352	tags=36%, list=23%, signal=45%
ZHANG_RESPONSE_TO_CANTHARIDIN_DN	58	Enriched	0.59666	2.24367	0	1.65711e-05	0.0025	2439	tags=66%, list=24%, signal=86%	Enriched	0.601428	2.34216	0	4.21878e-05	0.0007	2913	tags=71%, list=29%, signal=99%	Depleted	-0.102858	-0.326024	1	0.999977	1	4135	tags=41%, list=41%, signal=70%
NADERI_BREAST_CANCER_PROGNOSIS_UP	32	Enriched	0.681353	2.24323	0	1.64621e-05	0.0025	703	tags=50%, list=7%, signal=54%	Enriched	0.409656	1.40747	0.06049	0.156058	1	2629	tags=63%, list=26%, signal=84%	Enriched	0.427771	1.34901	0.0921685	0.188424	1	1239	tags=28%, list=12%, signal=32%
MCLACHLAN_DENTAL_CARIES_DN	169	Enriched	0.498821	2.24211	0	1.70185e-05	0.0026	1242	tags=40%, list=12%, signal=45%	Depleted	-0.497445	-1.4222	0.00180814	0.123471	1	1558	tags=31%, list=15%, signal=36%	Depleted	-0.427309	-1.56395	0.00147856	0.123722	1	1316	tags=30%, list=13%, signal=33%
FLECHNER_BIOPSY_KIDNEY_TRANSPLANT_REJECTED_VS_OK_UP	69	Enriched	0.580448	2.24148	0	1.6908e-05	0.0026	1182	tags=45%, list=12%, signal=51%	Enriched	0.31094	1.25051	0.101911	0.270168	1	807	tags=20%, list=8%, signal=22%	Depleted	-0.472869	-1.53253	0.0111219	0.13665	1	1648	tags=38%, list=16%, signal=45%
SCIAN_CELL_CYCLE_TARGETS_OF_TP53_AND_TP73_DN	20	Enriched	0.760137	2.23989	0	1.7414e-05	0.0027	754	tags=70%, list=7%, signal=75%	Enriched	0.638138	1.92491	0.00332226	0.00985045	0.3484	1642	tags=70%, list=16%, signal=83%	Enriched	0.509618	1.44056	0.0645828	0.129829	1	553	tags=30%, list=5%, signal=32%
BILANGES_SERUM_RESPONSE_TRANSLATION	28	Enriched	0.700142	2.2385	0	1.73024e-05	0.0027	1006	tags=64%, list=10%, signal=71%	Depleted	-0.363319	-0.888406	0.648532	0.92583	1	1599	tags=18%, list=16%, signal=21%	Depleted	-0.237747	-0.655529	0.920506	1	1	3790	tags=50%, list=38%, signal=80%
MOREAUX_B_LYMPHOCYTE_MATURATION_BY_TACI_DN	52	Enriched	0.609019	2.22958	0	2.09535e-05	0.0033	1750	tags=46%, list=17%, signal=56%	Enriched	0.535487	2.0225	0	0.00456895	0.1449	2448	tags=50%, list=24%, signal=66%	Enriched	0.238457	0.832896	0.78105	0.851142	1	3089	tags=37%, list=31%, signal=52%
WANG_CISPLATIN_RESPONSE_AND_XPC_UP	140	Enriched	0.512441	2.22709	0	2.08209e-05	0.0033	895	tags=31%, list=9%, signal=34%	Depleted	-0.262301	-0.744121	0.925005	0.994223	1	1465	tags=16%, list=14%, signal=18%	Enriched	0.338151	1.41917	0.00557103	0.141152	1	1114	tags=26%, list=11%, signal=28%
WORSCHECH_TUMOR_REJECTION_UP	43	Enriched	0.631366	2.21581	0	2.32784e-05	0.0037	1274	tags=47%, list=13%, signal=53%	Enriched	0.494323	1.80748	0.0042061	0.021248	0.6924	675	tags=33%, list=7%, signal=35%	Depleted	-0.303297	-0.910938	0.602471	0.846356	1	753	tags=14%, list=7%, signal=15%
SU_TESTIS	48	Enriched	0.609949	2.21512	0	2.31329e-05	0.0037	1151	tags=35%, list=11%, signal=40%	Enriched	0.464987	1.73286	0.0022779	0.0331076	0.8709	1527	tags=38%, list=15%, signal=44%	Enriched	0.368193	1.27566	0.106289	0.244376	1	1902	tags=38%, list=19%, signal=46%
HOLLEMAN_ASPARAGINASE_RESISTANCE_B_ALL_UP	22	Enriched	0.728271	2.21114	0	2.42219e-05	0.0039	626	tags=55%, list=6%, signal=58%	Depleted	-0.339951	-0.797575	0.757657	0.981632	1	967	tags=14%, list=10%, signal=15%	Depleted	-0.220997	-0.581965	0.958655	1	1	384	tags=5%, list=4%, signal=5%
HECKER_IFNB1_TARGETS	60	Enriched	0.586185	2.2102	0	2.40724e-05	0.0039	1618	tags=53%, list=16%, signal=63%	Enriched	0.557443	2.19068	0	0.000874004	0.0194	386	tags=40%, list=4%, signal=41%	Depleted	-0.394837	-1.26319	0.134905	0.40248	1	958	tags=25%, list=9%, signal=27%
MODY_HIPPOCAMPUS_PRENATAL	34	Enriched	0.660769	2.20739	0	2.51569e-05	0.0041	832	tags=50%, list=8%, signal=54%	Enriched	0.514899	1.77931	0.00309837	0.0255521	0.7683	2430	tags=56%, list=24%, signal=73%	Enriched	0.415232	1.33348	0.0981282	0.198272	1	1837	tags=29%, list=18%, signal=36%
FOURNIER_ACINAR_DEVELOPMENT_LATE_DN	19	Enriched	0.762634	2.20714	0	2.56044e-05	0.0042	342	tags=47%, list=3%, signal=49%	Enriched	0.487376	1.45772	0.0671682	0.126991	1	1633	tags=58%, list=16%, signal=69%	Enriched	0.595101	1.67258	0.0180611	0.0423666	0.9959	1399	tags=53%, list=14%, signal=61%
RIZ_ERYTHROID_DIFFERENTIATION	67	Enriched	0.573126	2.20683	0	2.60395e-05	0.0043	1154	tags=34%, list=11%, signal=38%	Enriched	0.405602	1.63443	0	0.0573383	0.9808	2572	tags=43%, list=25%, signal=58%	Enriched	0.264341	0.979824	0.492375	0.629219	1	1543	tags=18%, list=15%, signal=21%
ZHANG_BREAST_CANCER_PROGENITORS_UP	326	Enriched	0.458609	2.20351	0	2.76986e-05	0.0046	2099	tags=36%, list=21%, signal=43%	Enriched	0.316543	1.40522	0	0.156268	1	2221	tags=37%, list=22%, signal=46%	Enriched	0.299996	1.38057	0	0.164171	1	3163	tags=41%, list=31%, signal=57%
BOHN_PRIMARY_IMMUNODEFICIENCY_SYNDROM_UP	37	Enriched	0.646673	2.19908	0	3.11565e-05	0.0052	836	tags=41%, list=8%, signal=44%	Enriched	0.256304	0.911254	0.631718	0.730235	1	2683	tags=46%, list=27%, signal=62%	Enriched	0.475394	1.56042	0.0219585	0.0767264	1	1883	tags=49%, list=19%, signal=60%
CHEN_ETV5_TARGETS_TESTIS	15	Enriched	0.806229	2.19125	0	3.4518e-05	0.0058	448	tags=53%, list=4%, signal=56%	Enriched	0.724813	2.0499	0.00135379	0.00381567	0.1112	780	tags=53%, list=8%, signal=58%	Enriched	0.529184	1.39139	0.10368	0.156826	1	2058	tags=60%, list=20%, signal=75%
HSIAO_HOUSEKEEPING_GENES	347	Enriched	0.449716	2.17454	0	4.67216e-05	0.0079	1211	tags=27%, list=12%, signal=30%	Enriched	0.316928	1.53155	0	0.0911105	0.9998	2790	tags=45%, list=28%, signal=60%	Enriched	0.14988	0.692805	1	0.961069	1	2126	tags=15%, list=21%, signal=19%
VERNELL_RETINOBLASTOMA_PATHWAY_UP	57	Enriched	0.584413	2.16784	0	5.06475e-05	0.0086	835	tags=44%, list=8%, signal=48%	Enriched	0.511188	1.97799	0	0.00659582	0.2212	836	tags=39%, list=8%, signal=42%	Enriched	0.285705	1.02124	0.40703	0.561531	1	2031	tags=40%, list=20%, signal=50%
EINAV_INTERFERON_SIGNATURE_IN_CANCER	20	Enriched	0.73456	2.16716	0	5.15468e-05	0.0088	1961	tags=55%, list=19%, signal=68%	Enriched	0.896058	2.75233	0	0	0	543	tags=70%, list=5%, signal=74%	Enriched	0.463151	1.31162	0.139505	0.212624	1	247	tags=15%, list=2%, signal=15%
CAFFAREL_RESPONSE_TO_THC_DN	21	Enriched	0.722535	2.16435	0	5.53157e-05	0.0095	897	tags=43%, list=9%, signal=47%	Enriched	0.477991	1.4727	0.0581884	0.119701	1	1700	tags=43%, list=17%, signal=51%	Enriched	0.51138	1.45855	0.0617474	0.120029	1	1033	tags=29%, list=10%, signal=32%
WANG_METASTASIS_OF_BREAST_CANCER_ESR1_UP	18	Enriched	0.753813	2.16204	0.000219732	5.85204e-05	0.0101	813	tags=44%, list=8%, signal=48%	Enriched	0.562497	1.64805	0.0264971	0.0533167	0.9731	1295	tags=39%, list=13%, signal=45%	Depleted	-0.203822	-0.509782	0.979864	1	1	2966	tags=39%, list=29%, signal=55%
SCIBETTA_KDM5B_TARGETS_DN	63	Enriched	0.567532	2.16033	0	6.04772e-05	0.0105	350	tags=24%, list=3%, signal=25%	Enriched	0.473042	1.87775	0	0.0139558	0.4805	592	tags=30%, list=6%, signal=32%	Enriched	0.56803	2.06388	0	0.00160552	0.0522	1002	tags=30%, list=10%, signal=33%
JEON_SMAD6_TARGETS_DN	16	Enriched	0.775324	2.1501	0	6.98528e-05	0.0122	688	tags=56%, list=7%, signal=60%	Enriched	0.409071	1.1746	0.24811	0.355483	1	1192	tags=38%, list=12%, signal=42%	Enriched	0.593877	1.58949	0.0266121	0.065111	1	905	tags=44%, list=9%, signal=48%
UROSEVIC_RESPONSE_TO_IMIQUIMOD	16	Enriched	0.76867	2.14131	0	8.64474e-05	0.0152	1418	tags=69%, list=14%, signal=80%	Enriched	0.761579	2.18623	0.000476417	0.000899348	0.0206	543	tags=56%, list=5%, signal=59%	Enriched	0.426248	1.13111	0.288767	0.382472	1	160	tags=19%, list=2%, signal=19%
LEE_LIVER_CANCER_MYC_UP	46	Enriched	0.598588	2.14075	0	8.70947e-05	0.0154	763	tags=33%, list=8%, signal=35%	Enriched	0.260165	0.964854	0.509978	0.637089	1	807	tags=24%, list=8%, signal=26%	Enriched	0.34653	1.18657	0.183391	0.320245	1	2352	tags=37%, list=23%, signal=48%
HONRADO_BREAST_CANCER_BRCA1_VS_BRCA2	16	Enriched	0.770989	2.13732	0	9.11674e-05	0.0162	166	tags=44%, list=2%, signal=44%	Enriched	0.292035	0.838054	0.678065	0.835772	1	1578	tags=44%, list=16%, signal=52%	Enriched	0.529946	1.40621	0.0870117	0.148304	1	425	tags=31%, list=4%, signal=33%
GEORGES_CELL_CYCLE_MIR192_TARGETS	57	Enriched	0.569726	2.13606	0	9.34358e-05	0.0167	380	tags=21%, list=4%, signal=22%	Enriched	0.244437	0.947283	0.563553	0.665328	1	2157	tags=35%, list=21%, signal=44%	Enriched	0.419388	1.49617	0.0199468	0.101594	1	1979	tags=37%, list=20%, signal=46%
GARY_CD5_TARGETS_DN	347	Enriched	0.440634	2.13524	0	9.40594e-05	0.0168	2780	tags=46%, list=28%, signal=61%	Enriched	0.357323	1.70476	0	0.0394007	0.9169	2505	tags=38%, list=25%, signal=49%	Enriched	0.307854	1.42139	0.00101729	0.139801	1	2640	tags=33%, list=26%, signal=43%
ZHAN_MULTIPLE_MYELOMA_SUBGROUPS	30	Enriched	0.655355	2.13508	0	9.35397e-05	0.0168	2396	tags=67%, list=24%, signal=87%	Enriched	0.631687	2.11065	0	0.00209421	0.0538	2504	tags=63%, list=25%, signal=84%	Enriched	0.292115	0.913123	0.594983	0.741685	1	4238	tags=57%, list=42%, signal=97%
FERRANDO_T_ALL_WITH_MLL_ENL_FUSION_DN	73	Enriched	0.543954	2.13458	0	9.46454e-05	0.017	1279	tags=36%, list=13%, signal=40%	Enriched	0.452938	1.81398	0	0.0205101	0.6744	2466	tags=53%, list=24%, signal=70%	Enriched	0.270597	1.02008	0.407433	0.562064	1	2119	tags=25%, list=21%, signal=31%
RADAEVA_RESPONSE_TO_IFNA1_UP	42	Enriched	0.606523	2.12973	0	0.000101246	0.0183	1956	tags=50%, list=19%, signal=62%	Enriched	0.755473	2.73179	0	0	0	314	tags=40%, list=3%, signal=42%	Enriched	0.561357	1.87819	0.000304971	0.00993817	0.5013	763	tags=31%, list=8%, signal=33%
ALTEMEIER_RESPONSE_TO_LPS_WITH_MECHANICAL_VENTILATION	104	Enriched	0.512002	2.12698	0	0.000106182	0.0193	1018	tags=32%, list=10%, signal=35%	Enriched	0.513095	2.19855	0	0.000830579	0.0173	747	tags=38%, list=7%, signal=40%	Enriched	0.332266	1.32479	0.0379338	0.203682	1	1419	tags=38%, list=14%, signal=43%
RASHI_RESPONSE_TO_IONIZING_RADIATION_6	62	Enriched	0.559998	2.1247	0	0.000110472	0.0202	2381	tags=58%, list=24%, signal=75%	Depleted	-0.256782	-0.690742	0.917794	1	1	2520	tags=26%, list=25%, signal=34%	Depleted	-0.52175	-1.67623	0.00300472	0.0571692	0.9986	1310	tags=31%, list=13%, signal=35%
BOSCO_TH1_CYTOTOXIC_MODULE	74	Enriched	0.541314	2.12218	0	0.000116912	0.0215	1107	tags=42%, list=11%, signal=47%	Enriched	0.319175	1.28334	0.0679825	0.237307	1	386	tags=18%, list=4%, signal=18%	Depleted	-0.37207	-1.2278	0.149179	0.455541	1	1630	tags=34%, list=16%, signal=40%
NIELSEN_SYNOVIAL_SARCOMA_DN	15	Enriched	0.776856	2.1084	0	0.000150974	0.0279	1667	tags=73%, list=16%, signal=88%	Enriched	0.641804	1.81129	0.0118721	0.0208654	0.683	504	tags=40%, list=5%, signal=42%	Depleted	-0.488609	-1.18334	0.253955	0.507459	1	1232	tags=40%, list=12%, signal=45%
TIEN_INTESTINE_PROBIOTICS_24HR_UP	458	Enriched	0.422959	2.10114	0	0.000167179	0.0311	2500	tags=37%, list=25%, signal=47%	Enriched	0.361347	1.96735	0	0.00722314	0.2462	2770	tags=44%, list=27%, signal=58%	Enriched	0.267982	1.26965	0.00545703	0.247718	1	2058	tags=22%, list=20%, signal=26%
PYEON_HPV_POSITIVE_TUMORS_UP	56	Enriched	0.56416	2.09983	0	0.000167874	0.0314	1669	tags=46%, list=17%, signal=55%	Enriched	0.436786	1.67894	0.00417827	0.0448349	0.9462	1684	tags=39%, list=17%, signal=47%	Enriched	0.412642	1.47085	0.0194335	0.1131	1	1668	tags=34%, list=17%, signal=40%
FINETTI_BREAST_CANCER_KINOME_GREEN	15	Enriched	0.771864	2.09763	0.00021925	0.000175404	0.033	1012	tags=60%, list=10%, signal=67%	Depleted	-0.17968	-0.395035	0.997562	0.997102	1	2939	tags=27%, list=29%, signal=38%	Depleted	-0.281696	-0.674462	0.88139	1	1	2773	tags=40%, list=27%, signal=55%
DELPUECH_FOXO3_TARGETS_DN	35	Enriched	0.621141	2.09733	0	0.000176078	0.0333	738	tags=34%, list=7%, signal=37%	Enriched	0.417665	1.46173	0.0486577	0.124655	1	2201	tags=54%, list=22%, signal=69%	Enriched	0.636413	2.05479	0.000580215	0.00173045	0.058	1453	tags=43%, list=14%, signal=50%
MORI_MATURE_B_LYMPHOCYTE_DN	62	Enriched	0.553823	2.0971	0	0.000175687	0.0334	1151	tags=32%, list=11%, signal=36%	Enriched	0.409682	1.61027	0.0033557	0.0647346	0.9896	1128	tags=34%, list=11%, signal=38%	Enriched	0.259956	0.944366	0.559596	0.694775	1	1812	tags=26%, list=18%, signal=31%
GRADE_COLON_AND_RECTAL_CANCER_UP	230	Enriched	0.451408	2.09377	0	0.000182495	0.0349	2266	tags=43%, list=22%, signal=54%	Enriched	0.289341	1.39506	0	0.158469	1	2389	tags=43%, list=24%, signal=55%	Enriched	0.177926	0.789933	0.987758	0.901471	1	2695	tags=30%, list=27%, signal=39%
SCHLOSSER_MYC_TARGETS_AND_SERUM_RESPONSE_DN	44	Enriched	0.589437	2.09288	0	0.000183092	0.0352	2310	tags=59%, list=23%, signal=76%	Enriched	0.634058	2.33155	0	5.62809e-05	0.001	2508	tags=73%, list=25%, signal=96%	Enriched	0.433021	1.47677	0.0308928	0.111181	1	2340	tags=32%, list=23%, signal=41%
BILANGES_RAPAMYCIN_SENSITIVE_VIA_TSC1_AND_TSC2	57	Enriched	0.557189	2.09227	0	0.000184733	0.0357	2113	tags=58%, list=21%, signal=73%	Enriched	0.399869	1.56086	0.0058997	0.0817692	0.9984	3330	tags=67%, list=33%, signal=99%	Depleted	-0.10445	-0.329063	1	1	1	1267	tags=5%, list=13%, signal=6%
RHODES_CANCER_META_SIGNATURE	55	Enriched	0.564067	2.09017	0	0.000190959	0.0371	1803	tags=44%, list=18%, signal=53%	Enriched	0.301508	1.16068	0.2	0.371155	1	2964	tags=55%, list=29%, signal=77%	Depleted	-0.156777	-0.490819	0.999273	1	1	2182	tags=16%, list=22%, signal=21%
KOKKINAKIS_METHIONINE_DEPRIVATION_96HR_DN	70	Enriched	0.539553	2.08652	0	0.000198679	0.0388	1154	tags=31%, list=11%, signal=35%	Enriched	0.462659	1.85988	0	0.0155607	0.5354	2104	tags=43%, list=21%, signal=54%	Enriched	0.319349	1.18601	0.153582	0.319891	1	971	tags=21%, list=10%, signal=24%
SCHUHMACHER_MYC_TARGETS_UP	69	Enriched	0.537107	2.08093	0	0.00021884	0.0429	2025	tags=59%, list=20%, signal=74%	Enriched	0.537643	2.17928	0	0.00093183	0.022	2852	tags=65%, list=28%, signal=90%	Depleted	-0.161373	-0.527959	0.998465	1	1	3517	tags=35%, list=35%, signal=53%
SANSOM_APC_TARGETS_REQUIRE_MYC	159	Enriched	0.469773	2.07479	0	0.000248074	0.0484	1594	tags=35%, list=16%, signal=41%	Enriched	0.222891	0.998959	0.5	0.584364	1	2629	tags=42%, list=26%, signal=55%	Depleted	-0.212913	-0.772501	0.920807	0.973517	1	2478	tags=28%, list=25%, signal=37%
CHIARETTI_T_ALL_RELAPSE_PROGNOSIS	16	Enriched	0.740013	2.05979	0	0.000318529	0.0621	996	tags=50%, list=10%, signal=55%	Enriched	0.492537	1.41239	0.0955083	0.155819	1	1643	tags=50%, list=16%, signal=60%	Enriched	0.539886	1.43234	0.0788875	0.133409	1	566	tags=25%, list=6%, signal=26%
PETROVA_ENDOTHELIUM_LYMPHATIC_VS_BLOOD_UP	110	Enriched	0.490876	2.05965	0	0.000317427	0.0622	831	tags=28%, list=8%, signal=30%	Depleted	-0.375603	-1.0529	0.396774	0.701456	1	1944	tags=33%, list=19%, signal=40%	Enriched	0.350714	1.40691	0.0154044	0.148004	1	984	tags=26%, list=10%, signal=29%
MATTIOLI_MGUS_VS_PCL	76	Enriched	0.521114	2.05814	0	0.000324781	0.0638	2295	tags=51%, list=23%, signal=66%	Enriched	0.360923	1.47353	0.00662252	0.119593	1	3192	tags=58%, list=32%, signal=84%	Enriched	0.283321	1.06931	0.310796	0.47971	1	3282	tags=50%, list=32%, signal=73%
MARKEY_RB1_ACUTE_LOF_UP	181	Enriched	0.454533	2.0524	0	0.000352607	0.0694	1418	tags=34%, list=14%, signal=39%	Enriched	0.283679	1.32351	0.0232558	0.209128	1	662	tags=16%, list=7%, signal=17%	Depleted	-0.395348	-1.46199	0.00496463	0.189428	1	1633	tags=30%, list=16%, signal=35%
FERRANDO_HOX11_NEIGHBORS	15	Enriched	0.746992	2.04848	0	0.000374012	0.0739	1152	tags=60%, list=11%, signal=68%	Enriched	0.741134	2.09072	0.000453104	0.00254183	0.0692	1136	tags=60%, list=11%, signal=67%	Enriched	0.715849	1.87293	0.00150489	0.0103035	0.5225	1084	tags=47%, list=11%, signal=52%
LE_NEURONAL_DIFFERENTIATION_DN	17	Enriched	0.721422	2.04784	0.000437158	0.000376091	0.0747	574	tags=47%, list=6%, signal=50%	Depleted	-0.441716	-0.993755	0.501011	0.805639	1	856	tags=24%, list=8%, signal=26%	Depleted	-0.366478	-0.910762	0.587494	0.844852	1	1932	tags=47%, list=19%, signal=58%
CHICAS_RB1_TARGETS_GROWING	194	Enriched	0.448625	2.03241	0	0.000462762	0.0913	851	tags=26%, list=8%, signal=28%	Depleted	-0.459182	-1.3187	0.0124361	0.236312	1	1367	tags=25%, list=14%, signal=28%	Enriched	0.274603	1.19062	0.0787448	0.315717	1	1064	tags=20%, list=11%, signal=22%
LY_AGING_PREMATURE_DN	28	Enriched	0.631598	2.02875	0.00022007	0.000490079	0.0965	1236	tags=57%, list=12%, signal=65%	Enriched	0.375159	1.25061	0.149499	0.270789	1	1270	tags=46%, list=13%, signal=53%	Enriched	0.412287	1.2633	0.147132	0.25439	1	1637	tags=36%, list=16%, signal=42%
IWANAGA_E2F1_TARGETS_INDUCED_BY_SERUM	24	Enriched	0.649421	2.02874	0	0.000488213	0.0966	666	tags=33%, list=7%, signal=36%	Enriched	0.432226	1.37379	0.0823828	0.172772	1	2143	tags=42%, list=21%, signal=53%	Enriched	0.492795	1.45058	0.0606308	0.124926	1	1646	tags=46%, list=16%, signal=55%
PETROVA_PROX1_TARGETS_UP	23	Enriched	0.664578	2.02567	0.000444741	0.000508898	0.1008	666	tags=43%, list=7%, signal=46%	Enriched	0.362332	1.14917	0.257822	0.378897	1	1295	tags=35%, list=13%, signal=40%	Enriched	0.525369	1.54009	0.0367391	0.084104	1	1580	tags=57%, list=16%, signal=67%
TONG_INTERACT_WITH_PTTG1	35	Enriched	0.598539	2.02269	0	0.000531668	0.1055	1944	tags=49%, list=19%, signal=60%	Enriched	0.529208	1.84614	0.00240385	0.016782	0.5793	2001	tags=49%, list=20%, signal=60%	Enriched	0.481035	1.55693	0.0161058	0.0775083	1	1521	tags=29%, list=15%, signal=34%
MOREAUX_MULTIPLE_MYELOMA_BY_TACI_DN	133	Enriched	0.468358	2.02027	0	0.000552865	0.1103	1849	tags=37%, list=18%, signal=44%	Enriched	0.453071	2.03461	0	0.00421137	0.1283	2623	tags=42%, list=26%, signal=56%	Enriched	0.273275	1.13825	0.163108	0.373635	1	3094	tags=37%, list=31%, signal=52%
PENG_GLUTAMINE_DEPRIVATION_DN	279	Enriched	0.427142	2.01926	0	0.000557363	0.1115	2551	tags=43%, list=25%, signal=56%	Enriched	0.392337	1.93182	0	0.00951108	0.329	2773	tags=48%, list=27%, signal=64%	Enriched	0.226556	1.01994	0.37632	0.561827	1	3205	tags=35%, list=32%, signal=51%
KIM_WT1_TARGETS_DN	360	Enriched	0.413704	2.00655	0	0.000669753	0.1328	1576	tags=25%, list=16%, signal=29%	Enriched	0.238974	1.24283	0	0.277158	1	1790	tags=28%, list=18%, signal=33%	Enriched	0.347903	1.60532	0	0.0602162	1	2779	tags=40%, list=27%, signal=53%
PYEON_CANCER_HEAD_AND_NECK_VS_CERVICAL_UP	132	Enriched	0.465638	2.00549	0	0.000676984	0.1347	1349	tags=31%, list=13%, signal=35%	Enriched	0.284115	1.24808	0.0102041	0.271892	1	2026	tags=36%, list=20%, signal=45%	Enriched	0.476902	1.96398	0	0.00435512	0.2058	1994	tags=40%, list=20%, signal=49%
SHIPP_DLBCL_VS_FOLLICULAR_LYMPHOMA_UP	40	Enriched	0.576318	2.00474	0	0.000678968	0.1355	2092	tags=50%, list=21%, signal=63%	Enriched	0.437203	1.5736	0.0122574	0.076326	0.9977	2377	tags=50%, list=24%, signal=65%	Enriched	0.23733	0.785509	0.832337	0.905464	1	1008	tags=10%, list=10%, signal=11%
SIMBULAN_PARP1_TARGETS_DN	17	Enriched	0.713804	2.00463	0.000444741	0.000677228	0.1358	1324	tags=71%, list=13%, signal=81%	Enriched	0.431755	1.26507	0.161557	0.254805	1	896	tags=47%, list=9%, signal=52%	Enriched	0.538532	1.46742	0.0676538	0.114306	1	1790	tags=47%, list=18%, signal=57%
KENNY_CTNNB1_TARGETS_UP	41	Enriched	0.574213	2.00238	0	0.000699172	0.1405	1452	tags=39%, list=14%, signal=45%	Enriched	0.262514	0.958268	0.525243	0.646898	1	1275	tags=24%, list=13%, signal=28%	Enriched	0.45346	1.521	0.0289722	0.0904676	1	2354	tags=49%, list=23%, signal=63%
CHIANG_LIVER_CANCER_SUBCLASS_UNANNOTATED_DN	155	Enriched	0.452158	1.99685	0	0.000752396	0.1504	1922	tags=36%, list=19%, signal=44%	Enriched	0.447136	2.03771	0	0.00414319	0.1251	2961	tags=53%, list=29%, signal=74%	Enriched	0.207581	0.881038	0.813028	0.79035	1	4113	tags=50%, list=41%, signal=84%
XU_AKT1_TARGETS_6HR	20	Enriched	0.672872	1.99032	0	0.000834105	0.1652	1029	tags=30%, list=10%, signal=33%	Enriched	0.806269	2.44058	0	8.24574e-06	0.0001	83	tags=35%, list=1%, signal=35%	Enriched	0.673566	1.89888	0.00288411	0.00840449	0.4192	711	tags=35%, list=7%, signal=38%
WUNDER_INFLAMMATORY_RESPONSE_AND_CHOLESTEROL_UP	35	Enriched	0.588488	1.98116	0.000447227	0.00095642	0.1873	1961	tags=60%, list=19%, signal=74%	Enriched	0.50987	1.76879	0.00407166	0.0267823	0.7945	504	tags=31%, list=5%, signal=33%	Depleted	-0.359928	-1.04489	0.38928	0.704801	1	2139	tags=40%, list=21%, signal=51%
CHOW_RASSF1_TARGETS_UP	22	Enriched	0.650979	1.97192	0.000659921	0.00107733	0.2095	1471	tags=41%, list=15%, signal=48%	Enriched	0.639519	2.01873	0.00118343	0.00468072	0.1505	1294	tags=41%, list=13%, signal=47%	Enriched	0.579063	1.68166	0.0119048	0.0404489	0.9937	2577	tags=41%, list=25%, signal=55%
SCHLOSSER_MYC_TARGETS_REPRESSED_BY_SERUM	128	Enriched	0.459271	1.97163	0	0.00107788	0.2104	2709	tags=53%, list=27%, signal=72%	Enriched	0.421264	1.84678	0	0.0168143	0.5773	2888	tags=48%, list=29%, signal=67%	Enriched	0.280872	1.15577	0.149956	0.352039	1	3352	tags=41%, list=33%, signal=60%
STEIN_ESRRA_TARGETS_RESPONSIVE_TO_ESTROGEN_DN	33	Enriched	0.597752	1.96887	0.000217628	0.00111546	0.2174	1070	tags=52%, list=11%, signal=57%	Enriched	0.590815	2.03128	0.00160514	0.00432457	0.1326	799	tags=39%, list=8%, signal=43%	Enriched	0.275993	0.883797	0.656401	0.787686	1	1450	tags=33%, list=14%, signal=39%
YU_BAP1_TARGETS	23	Enriched	0.646546	1.96878	0	0.00111136	0.2176	1130	tags=43%, list=11%, signal=49%	Enriched	0.343447	1.08675	0.314303	0.458041	1	1450	tags=39%, list=14%, signal=46%	Enriched	0.331141	0.965866	0.501346	0.657227	1	1450	tags=26%, list=14%, signal=30%
ALCALA_APOPTOSIS	72	Enriched	0.505365	1.96664	0	0.00113756	0.2237	2733	tags=50%, list=27%, signal=68%	Enriched	0.27015	1.0723	0.271287	0.471414	1	3144	tags=46%, list=31%, signal=66%	Depleted	-0.323941	-1.0604	0.362153	0.684684	1	1432	tags=15%, list=14%, signal=18%
MENSSEN_MYC_TARGETS	44	Enriched	0.552223	1.96427	0.000460723	0.00116974	0.2299	2320	tags=57%, list=23%, signal=73%	Enriched	0.485752	1.79033	0.00426439	0.0239435	0.7402	3144	tags=68%, list=31%, signal=99%	Enriched	0.170344	0.579862	0.992185	0.993443	1	8391	tags=100%, list=83%, signal=587%
WEST_ADRENOCORTICAL_TUMOR_UP	240	Enriched	0.422039	1.95922	0	0.00123638	0.2422	1631	tags=24%, list=16%, signal=28%	Enriched	0.292443	1.40934	0	0.156729	1	1081	tags=21%, list=11%, signal=23%	Enriched	0.300123	1.33338	0.00750853	0.198009	1	2545	tags=33%, list=25%, signal=43%
HESS_TARGETS_OF_HOXA9_AND_MEIS1_UP	58	Enriched	0.521299	1.95726	0	0.0012574	0.2469	2019	tags=55%, list=20%, signal=69%	Enriched	0.535112	2.08597	0	0.00269554	0.0744	1579	tags=50%, list=16%, signal=59%	Depleted	-0.295171	-0.934959	0.575068	0.825586	1	2004	tags=17%, list=20%, signal=21%
WEST_ADRENOCORTICAL_TUMOR_MARKERS_UP	17	Enriched	0.695419	1.95586	0.00132071	0.00127467	0.2512	260	tags=41%, list=3%, signal=42%	Enriched	0.581211	1.67896	0.0209858	0.0450597	0.9462	1050	tags=59%, list=10%, signal=66%	Enriched	0.582082	1.57522	0.0326562	0.0706102	1	1376	tags=59%, list=14%, signal=68%
VIETOR_IFRD1_TARGETS	19	Enriched	0.668349	1.94372	0.000443557	0.00148438	0.2874	865	tags=42%, list=9%, signal=46%	Depleted	-0.256722	-0.591483	0.943044	1	1	1468	tags=16%, list=15%, signal=18%	Enriched	0.404122	1.13279	0.290695	0.380257	1	448	tags=16%, list=4%, signal=16%
LUI_THYROID_CANCER_CLUSTER_3	23	Enriched	0.639166	1.94241	0.000659341	0.00150495	0.2915	1620	tags=48%, list=16%, signal=57%	Enriched	0.589508	1.84364	0.00181269	0.0169178	0.5865	3622	tags=83%, list=36%, signal=128%	Enriched	0.287168	0.837697	0.710869	0.848111	1	132	tags=4%, list=1%, signal=4%
BASSO_B_LYMPHOCYTE_NETWORK	117	Enriched	0.457783	1.93915	0	0.00156586	0.3025	2087	tags=43%, list=21%, signal=53%	Enriched	0.236465	1.04361	0.350318	0.513325	1	2807	tags=43%, list=28%, signal=58%	Depleted	-0.17392	-0.610563	0.99764	1	1	1458	tags=11%, list=14%, signal=13%
MORI_EMU_MYC_LYMPHOMA_BY_ONSET_TIME_UP	82	Enriched	0.486536	1.93829	0	0.00157324	0.3042	2638	tags=46%, list=26%, signal=62%	Depleted	-0.22142	-0.609579	0.975711	1	1	1754	tags=13%, list=17%, signal=16%	Depleted	-0.187589	-0.629024	0.986981	1	1	1364	tags=11%, list=13%, signal=13%
SERVITJA_LIVER_HNF1A_TARGETS_UP	111	Enriched	0.458025	1.93393	0	0.00167137	0.321	519	tags=22%, list=5%, signal=23%	Depleted	-0.389097	-1.09095	0.326289	0.629217	1	1228	tags=20%, list=12%, signal=22%	Enriched	0.368315	1.4756	0.00586019	0.111511	1	1063	tags=28%, list=11%, signal=31%
ZHAN_MULTIPLE_MYELOMA_HP_UP	37	Enriched	0.565032	1.92983	0.000219298	0.00173811	0.3324	2409	tags=59%, list=24%, signal=78%	Enriched	0.4335	1.52398	0.0255242	0.0948691	0.9998	967	tags=30%, list=10%, signal=33%	Enriched	0.326393	1.06709	0.346763	0.483696	1	1190	tags=19%, list=12%, signal=21%
JOHANSSON_GLIOMAGENESIS_BY_PDGFB_UP	46	Enriched	0.535829	1.92928	0.000224871	0.00174431	0.3345	666	tags=26%, list=7%, signal=28%	Depleted	-0.353648	-0.921404	0.61974	0.897079	1	1481	tags=22%, list=15%, signal=25%	Enriched	0.311777	1.0717	0.318126	0.475362	1	1443	tags=28%, list=14%, signal=33%
PAL_PRMT5_TARGETS_UP	171	Enriched	0.42969	1.92613	0	0.0018053	0.3449	1595	tags=27%, list=16%, signal=32%	Depleted	-0.323678	-0.922646	0.692308	0.894852	1	817	tags=11%, list=8%, signal=11%	Depleted	-0.195962	-0.71901	0.976567	0.994258	1	2280	tags=25%, list=23%, signal=32%
SASAKI_ADULT_T_CELL_LEUKEMIA	147	Enriched	0.439367	1.92434	0	0.00183849	0.3511	1642	tags=31%, list=16%, signal=36%	Enriched	0.324272	1.46478	0.0108696	0.123623	1	2305	tags=43%, list=23%, signal=55%	Enriched	0.316376	1.33175	0.0229508	0.197733	1	1510	tags=22%, list=15%, signal=25%
GROSS_HYPOXIA_VIA_HIF1A_UP	64	Enriched	0.500743	1.91798	0	0.00198787	0.3759	2310	tags=48%, list=23%, signal=62%	Enriched	0.333618	1.31196	0.0557432	0.218063	1	2553	tags=45%, list=25%, signal=60%	Enriched	0.243448	0.897843	0.667551	0.767261	1	1059	tags=9%, list=10%, signal=10%
BENNETT_SYSTEMIC_LUPUS_ERYTHEMATOSUS	18	Enriched	0.660031	1.91474	0.00131984	0.00205398	0.387	1418	tags=56%, list=14%, signal=65%	Enriched	0.769321	2.27524	0	0.000222161	0.0042	520	tags=61%, list=5%, signal=64%	Enriched	0.508538	1.40702	0.0901788	0.148225	1	1278	tags=33%, list=13%, signal=38%
OSMAN_BLADDER_CANCER_DN	285	Enriched	0.403995	1.91163	0	0.00212112	0.3976	1776	tags=31%, list=18%, signal=36%	Enriched	0.304272	1.43551	0	0.140579	1	1724	tags=26%, list=17%, signal=30%	Enriched	0.15298	0.693958	1	0.961023	1	1632	tags=13%, list=16%, signal=15%
OLSSON_E2F3_TARGETS_DN	36	Enriched	0.561167	1.91157	0.000447427	0.00211401	0.3979	1370	tags=39%, list=14%, signal=45%	Depleted	-0.324686	-0.824241	0.748338	0.963664	1	1228	tags=17%, list=12%, signal=19%	Enriched	0.528805	1.71808	0.00631277	0.0330622	0.9769	1536	tags=58%, list=15%, signal=69%
BHATTACHARYA_EMBRYONIC_STEM_CELL	67	Enriched	0.497352	1.91087	0.000227221	0.00212461	0.4013	1318	tags=34%, list=13%, signal=39%	Enriched	0.296752	1.17284	0.163498	0.357461	1	2084	tags=46%, list=21%, signal=58%	Enriched	0.390798	1.44006	0.0238816	0.129915	1	2773	tags=43%, list=27%, signal=59%
LIAN_NEUTROPHIL_GRANULE_CONSTITUENTS	15	Enriched	0.69643	1.90014	0.0026121	0.00242021	0.4425	951	tags=53%, list=9%, signal=59%	Enriched	0.422529	1.19009	0.247283	0.337924	1	807	tags=20%, list=8%, signal=22%	Enriched	0.433711	1.13344	0.298574	0.379506	1	823	tags=27%, list=8%, signal=29%
CHANG_CORE_SERUM_RESPONSE_UP	166	Enriched	0.426763	1.89875	0	0.00245011	0.4475	2005	tags=40%, list=20%, signal=50%	Enriched	0.312391	1.41191	0	0.155673	1	2773	tags=48%, list=27%, signal=65%	Enriched	0.186549	0.793533	0.960371	0.89997	1	1541	tags=16%, list=15%, signal=19%
DUNNE_TARGETS_OF_AML1_MTG8_FUSION_UP	32	Enriched	0.569779	1.88765	0.000667705	0.00279175	0.4935	896	tags=41%, list=9%, signal=44%	Depleted	-0.465401	-1.1607	0.267794	0.494726	1	2335	tags=38%, list=23%, signal=49%	Depleted	-0.537716	-1.53536	0.0255452	0.135059	1	2043	tags=50%, list=20%, signal=62%
HOLLEMAN_ASPARAGINASE_RESISTANCE_ALL_UP	18	Enriched	0.657587	1.88526	0.00150344	0.00286814	0.5044	1599	tags=44%, list=16%, signal=53%	Depleted	-0.299629	-0.679505	0.876434	1	1	1620	tags=17%, list=16%, signal=20%	Enriched	0.392955	1.08787	0.339166	0.447682	1	2004	tags=39%, list=20%, signal=48%
RASHI_RESPONSE_TO_IONIZING_RADIATION_4	41	Enriched	0.53891	1.88424	0.000224871	0.00289335	0.5086	1808	tags=41%, list=18%, signal=50%	Enriched	0.330109	1.17718	0.186354	0.352188	1	732	tags=20%, list=7%, signal=21%	Enriched	0.313732	1.05185	0.354934	0.506464	1	1091	tags=15%, list=11%, signal=16%
HOLLEMAN_VINCRISTINE_RESISTANCE_ALL_DN	18	Enriched	0.655929	1.87606	0.00222618	0.00317919	0.5418	1988	tags=72%, list=20%, signal=90%	Enriched	0.349043	1.04976	0.380244	0.503827	1	3354	tags=78%, list=33%, signal=116%	Depleted	-0.397122	-1.00135	0.458518	0.745202	1	1301	tags=17%, list=13%, signal=19%
LEE_LIVER_CANCER_MYC_E2F1_UP	48	Enriched	0.516022	1.8733	0.000224165	0.00326854	0.5544	547	tags=21%, list=5%, signal=22%	Depleted	-0.357273	-0.933822	0.607819	0.883936	1	1231	tags=21%, list=12%, signal=24%	Enriched	0.45232	1.56274	0.011215	0.0762088	1	1328	tags=40%, list=13%, signal=45%
ZHANG_INTERFERON_RESPONSE	18	Enriched	0.649986	1.87023	0.0022168	0.00336889	0.5683	1418	tags=50%, list=14%, signal=58%	Enriched	0.847441	2.48193	0	1.12997e-05	0.0001	543	tags=67%, list=5%, signal=70%	Enriched	0.652612	1.7868	0.00431363	0.0208124	0.8564	571	tags=39%, list=6%, signal=41%
NADLER_OBESITY_UP	51	Enriched	0.511242	1.87016	0.000222816	0.00335793	0.5685	1506	tags=41%, list=15%, signal=48%	Depleted	-0.583036	-1.53829	0.00673328	0.0447687	1	1758	tags=35%, list=17%, signal=43%	Depleted	-0.518585	-1.61564	0.00740956	0.0908377	1	2761	tags=55%, list=27%, signal=75%
CROONQUIST_NRAS_SIGNALING_UP	33	Enriched	0.561272	1.86659	0.000878928	0.00349524	0.583	1468	tags=52%, list=15%, signal=60%	Enriched	0.392381	1.35252	0.0893417	0.185759	1	208	tags=18%, list=2%, signal=19%	Depleted	-0.408642	-1.16953	0.249455	0.527532	1	1424	tags=30%, list=14%, signal=35%
SANA_RESPONSE_TO_IFNG_UP	47	Enriched	0.518337	1.85926	0.000673854	0.0037927	0.6154	1637	tags=49%, list=16%, signal=58%	Enriched	0.528569	1.9648	0	0.00728812	0.2497	543	tags=40%, list=5%, signal=43%	Depleted	-0.359058	-1.09179	0.328091	0.637795	1	1751	tags=34%, list=17%, signal=41%
BENPORATH_ES_1	270	Enriched	0.391985	1.85747	0	0.00385956	0.623	2008	tags=37%, list=20%, signal=45%	Enriched	0.24307	1.11644	0	0.418093	1	1571	tags=31%, list=16%, signal=36%	Enriched	0.258829	1.1643	0.0751708	0.342363	1	2115	tags=28%, list=21%, signal=35%
ZHONG_RESPONSE_TO_AZACITIDINE_AND_TSA_DN	45	Enriched	0.520934	1.85716	0.000454236	0.00385463	0.6239	2070	tags=51%, list=20%, signal=64%	Enriched	0.356519	1.31043	0.0841424	0.218398	1	1545	tags=36%, list=15%, signal=42%	Enriched	0.288947	0.991326	0.469702	0.609452	1	1468	tags=22%, list=15%, signal=26%
HADDAD_T_LYMPHOCYTE_AND_NK_PROGENITOR_DN	39	Enriched	0.537861	1.85491	0.00044405	0.00393236	0.6333	1007	tags=46%, list=10%, signal=51%	Depleted	-0.513844	-1.31596	0.100234	0.240455	1	1493	tags=36%, list=15%, signal=42%	Depleted	-0.501794	-1.48094	0.0357945	0.170042	1	827	tags=31%, list=8%, signal=33%
MEINHOLD_OVARIAN_CANCER_LOW_GRADE_DN	19	Enriched	0.632806	1.84337	0.00220119	0.00446404	0.6798	98	tags=21%, list=1%, signal=21%	Enriched	0.557615	1.68176	0.0156724	0.0444623	0.9436	1064	tags=32%, list=11%, signal=35%	Enriched	0.431934	1.19874	0.229047	0.307261	1	1854	tags=26%, list=18%, signal=32%
STEARMAN_TUMOR_FIELD_EFFECT_UP	29	Enriched	0.571405	1.8427	0.00223115	0.00447426	0.6828	951	tags=34%, list=9%, signal=38%	Depleted	-0.568743	-1.39879	0.0563822	0.145022	1	1699	tags=38%, list=17%, signal=45%	Depleted	-0.521017	-1.46119	0.0457179	0.189663	1	1589	tags=45%, list=16%, signal=53%
LABBE_WNT3A_TARGETS_UP	91	Enriched	0.453817	1.8398	0	0.00459221	0.6927	835	tags=26%, list=8%, signal=28%	Depleted	-0.254857	-0.706766	0.926278	1	1	895	tags=11%, list=9%, signal=12%	Enriched	0.406654	1.58908	0.0026892	0.0650987	1	1627	tags=33%, list=16%, signal=39%
PENG_LEUCINE_DEPRIVATION_DN	163	Enriched	0.412501	1.83589	0	0.00477331	0.7077	2551	tags=42%, list=25%, signal=56%	Enriched	0.393105	1.82455	0	0.0194684	0.6426	2707	tags=48%, list=27%, signal=64%	Enriched	0.278516	1.18479	0.0986274	0.320633	1	3205	tags=39%, list=32%, signal=56%
CHICAS_RB1_TARGETS_LOW_SERUM	62	Enriched	0.481144	1.83381	0.000683683	0.004857	0.7156	1332	tags=34%, list=13%, signal=39%	Enriched	0.396737	1.55154	0.00840336	0.0834469	0.9991	1110	tags=39%, list=11%, signal=43%	Depleted	-0.23759	-0.760642	0.869484	0.981854	1	487	tags=5%, list=5%, signal=5%
GAURNIER_PSMD4_TARGETS	42	Enriched	0.520055	1.82796	0.00136271	0.00516527	0.7385	1547	tags=40%, list=15%, signal=48%	Enriched	0.520045	1.87428	0	0.0143287	0.492	292	tags=26%, list=3%, signal=27%	Enriched	0.365781	1.23303	0.151439	0.278834	1	1298	tags=38%, list=13%, signal=44%
KARLSSON_TGFB1_TARGETS_UP	99	Enriched	0.444669	1.82743	0	0.00517716	0.7413	2238	tags=45%, list=22%, signal=58%	Depleted	-0.232151	-0.647128	0.967213	1	1	2531	tags=21%, list=25%, signal=28%	Enriched	0.305476	1.20847	0.107977	0.300149	1	2695	tags=41%, list=27%, signal=56%
SLEBOS_HEAD_AND_NECK_CANCER_WITH_HPV_UP	55	Enriched	0.491194	1.8263	0.000900495	0.00522505	0.7452	2025	tags=45%, list=20%, signal=57%	Enriched	0.539502	2.07234	0	0.00309297	0.0869	1833	tags=47%, list=18%, signal=57%	Enriched	0.382565	1.36429	0.0504528	0.175527	1	1596	tags=29%, list=16%, signal=34%
ONO_FOXP3_TARGETS_DN	32	Enriched	0.553828	1.8216	0.00111707	0.00547932	0.7641	1194	tags=44%, list=12%, signal=49%	Enriched	0.399587	1.37557	0.0720507	0.172255	1	1177	tags=38%, list=12%, signal=42%	Enriched	0.427505	1.34449	0.088488	0.19132	1	1688	tags=44%, list=17%, signal=52%
HELLER_SILENCED_BY_METHYLATION_UP	185	Enriched	0.400896	1.81688	0	0.00576191	0.783	1222	tags=29%, list=12%, signal=33%	Depleted	-0.342584	-0.979122	0.564903	0.828896	1	1394	tags=23%, list=14%, signal=26%	Depleted	-0.278267	-1.03167	0.395897	0.718179	1	1758	tags=28%, list=17%, signal=33%
NEMETH_INFLAMMATORY_RESPONSE_LPS_DN	28	Enriched	0.566816	1.81616	0.00327726	0.00579122	0.7864	1595	tags=50%, list=16%, signal=59%	Enriched	0.295099	0.982688	0.469015	0.611277	1	780	tags=32%, list=8%, signal=35%	Depleted	-0.342819	-0.949325	0.537999	0.807731	1	964	tags=18%, list=10%, signal=20%
QI_PLASMACYTOMA_UP	215	Enriched	0.393871	1.81467	0	0.00586014	0.7911	859	tags=21%, list=8%, signal=23%	Depleted	-0.289063	-0.832576	0.873509	0.964974	1	2451	tags=31%, list=24%, signal=40%	Depleted	-0.319577	-1.19872	0.118973	0.491481	1	1592	tags=26%, list=16%, signal=30%
GINESTIER_BREAST_CANCER_20Q13_AMPLIFICATION_DN	122	Enriched	0.425394	1.80905	0	0.00620292	0.808	3403	tags=52%, list=34%, signal=77%	Enriched	0.184558	0.817064	0.935252	0.86215	1	2525	tags=32%, list=25%, signal=42%	Enriched	0.269099	1.10854	0.20917	0.417019	1	3342	tags=41%, list=33%, signal=60%
LEE_AGING_CEREBELLUM_UP	68	Enriched	0.466533	1.80652	0.000453309	0.00635044	0.8166	1065	tags=29%, list=11%, signal=33%	Depleted	-0.30758	-0.83223	0.768248	0.964872	1	1896	tags=21%, list=19%, signal=25%	Depleted	-0.361685	-1.17434	0.21906	0.521642	1	1560	tags=25%, list=15%, signal=29%
LI_AMPLIFIED_IN_LUNG_CANCER	153	Enriched	0.409872	1.80167	0.000239866	0.00665092	0.8306	1235	tags=29%, list=12%, signal=32%	Enriched	0.247569	1.10899	0.189873	0.429173	1	2418	tags=42%, list=24%, signal=55%	Enriched	0.35315	1.48459	0.00202532	0.107369	1	1735	tags=24%, list=17%, signal=28%
CONCANNON_APOPTOSIS_BY_EPOXOMICIN_DN	123	Enriched	0.423107	1.80059	0	0.00670136	0.8342	703	tags=23%, list=7%, signal=24%	Depleted	-0.356928	-1.00792	0.489316	0.777447	1	1113	tags=17%, list=11%, signal=19%	Depleted	-0.34488	-1.22042	0.125995	0.462774	1	1306	tags=18%, list=13%, signal=20%
RODWELL_AGING_KIDNEY_UP	340	Enriched	0.37212	1.79763	0	0.00687561	0.8437	1637	tags=33%, list=16%, signal=38%	Depleted	-0.48271	-1.40353	0	0.140014	1	1996	tags=33%, list=20%, signal=39%	Depleted	-0.464248	-1.80741	0	0.0210238	0.6925	2027	tags=39%, list=20%, signal=47%
PUIFFE_INVASION_INHIBITED_BY_ASCITES_UP	65	Enriched	0.470192	1.79758	0.00022604	0.00685388	0.8439	1907	tags=35%, list=19%, signal=43%	Enriched	0.220813	0.872927	0.743316	0.785353	1	1462	tags=29%, list=14%, signal=34%	Enriched	0.186619	0.6855	0.970345	0.962164	1	2306	tags=23%, list=23%, signal=30%
LEE_METASTASIS_AND_RNA_PROCESSING_UP	15	Enriched	0.66078	1.79714	0.00398583	0.00685562	0.8446	2499	tags=73%, list=25%, signal=97%	Enriched	0.617162	1.74996	0.0141812	0.0297265	0.835	2102	tags=47%, list=21%, signal=59%	Enriched	0.326852	0.858252	0.66083	0.823231	1	2854	tags=27%, list=28%, signal=37%
DANG_REGULATED_BY_MYC_UP	58	Enriched	0.480406	1.79684	0.00135563	0.00685575	0.8456	1690	tags=36%, list=17%, signal=43%	Enriched	0.295877	1.14584	0.207012	0.381873	1	2335	tags=38%, list=23%, signal=49%	Enriched	0.241713	0.866762	0.725452	0.809958	1	1684	tags=22%, list=17%, signal=27%
DIAZ_CHRONIC_MEYLOGENOUS_LEUKEMIA_DN	88	Enriched	0.442247	1.79399	0.000232504	0.00702169	0.8545	1420	tags=39%, list=14%, signal=45%	Depleted	-0.394327	-1.09146	0.330854	0.628223	1	1537	tags=26%, list=15%, signal=31%	Depleted	-0.417519	-1.40962	0.0314328	0.234765	1	1048	tags=20%, list=10%, signal=23%
TONKS_TARGETS_OF_RUNX1_RUNX1T1_FUSION_HSC_DN	138	Enriched	0.412665	1.7911	0	0.00720927	0.8625	1314	tags=32%, list=13%, signal=36%	Depleted	-0.475866	-1.35136	0.0161894	0.198336	1	2016	tags=33%, list=20%, signal=41%	Depleted	-0.422766	-1.51358	0.00581621	0.15025	1	1653	tags=34%, list=16%, signal=40%
WANG_RESPONSE_TO_GSK3_INHIBITOR_SB216763_UP	235	Enriched	0.385674	1.79078	0	0.00720875	0.8631	1013	tags=21%, list=10%, signal=23%	Depleted	-0.292273	-0.842507	0.868938	0.96256	1	2777	tags=28%, list=27%, signal=37%	Depleted	-0.323369	-1.22309	0.0849169	0.461212	1	1564	tags=20%, list=15%, signal=24%
ONO_AML1_TARGETS_DN	30	Enriched	0.550869	1.78951	0.00307828	0.00728069	0.8665	1194	tags=47%, list=12%, signal=53%	Depleted	-0.310376	-0.763435	0.808099	0.990599	1	1821	tags=27%, list=18%, signal=32%	Depleted	-0.305915	-0.854776	0.681409	0.908367	1	1322	tags=27%, list=13%, signal=31%
SUNG_METASTASIS_STROMA_DN	38	Enriched	0.524665	1.78614	0.00224215	0.00750164	0.8751	1413	tags=37%, list=14%, signal=43%	Enriched	0.506015	1.81813	0.00180832	0.0201113	0.6625	1555	tags=50%, list=15%, signal=59%	Enriched	0.294179	0.973353	0.490261	0.640971	1	2306	tags=39%, list=23%, signal=51%
MARKEY_RB1_CHRONIC_LOF_DN	94	Enriched	0.436396	1.78613	0	0.00747513	0.8751	1222	tags=32%, list=12%, signal=36%	Depleted	-0.310679	-0.863582	0.750438	0.947345	1	2396	tags=30%, list=24%, signal=39%	Depleted	-0.379464	-1.29378	0.0839189	0.356554	1	1700	tags=31%, list=17%, signal=37%
HAHTOLA_SEZARY_SYNDROM_UP	73	Enriched	0.455084	1.77921	0.000938086	0.00798767	0.8945	2054	tags=40%, list=20%, signal=49%	Enriched	0.242307	0.983957	0.491266	0.609631	1	1655	tags=34%, list=16%, signal=41%	Enriched	0.275192	1.03077	0.377205	0.546659	1	1494	tags=30%, list=15%, signal=35%
TURASHVILI_BREAST_DUCTAL_CARCINOMA_VS_LOBULAR_NORMAL_UP	52	Enriched	0.482731	1.77737	0.000667705	0.00811165	0.8981	487	tags=23%, list=5%, signal=24%	Depleted	-0.486662	-1.28664	0.105712	0.278076	1	1011	tags=23%, list=10%, signal=26%	Enriched	0.305558	1.07398	0.313238	0.472946	1	1037	tags=27%, list=10%, signal=30%
HOFFMANN_SMALL_PRE_BII_TO_IMMATURE_B_LYMPHOCYTE_UP	52	Enriched	0.485748	1.77653	0.00197109	0.00815233	0.8996	2031	tags=44%, list=20%, signal=55%	Depleted	-0.237968	-0.62851	0.951901	1	1	2844	tags=38%, list=28%, signal=53%	Depleted	-0.44106	-1.3758	0.0615362	0.262074	1	1275	tags=25%, list=13%, signal=28%
LI_LUNG_CANCER	38	Enriched	0.51529	1.767	0.00201297	0.00898527	0.922	1549	tags=34%, list=15%, signal=40%	Depleted	-0.34053	-0.866196	0.690938	0.945187	1	928	tags=11%, list=9%, signal=12%	Enriched	0.309146	1.01925	0.407098	0.562972	1	1036	tags=24%, list=10%, signal=26%
CHIARADONNA_NEOPLASTIC_TRANSFORMATION_KRAS_UP	108	Enriched	0.420982	1.76184	0	0.00943966	0.9312	1195	tags=28%, list=12%, signal=31%	Depleted	-0.33042	-0.926241	0.65325	0.889788	1	1083	tags=14%, list=11%, signal=15%	Enriched	0.384032	1.53914	0.00318979	0.0843921	1	1443	tags=28%, list=14%, signal=32%
SANA_TNF_SIGNALING_UP	65	Enriched	0.46191	1.76052	0.00114521	0.00954157	0.9339	1637	tags=34%, list=16%, signal=40%	Enriched	0.453697	1.79314	0	0.0235207	0.7318	814	tags=37%, list=8%, signal=40%	Enriched	0.409389	1.49354	0.0165918	0.102401	1	933	tags=34%, list=9%, signal=37%
IVANOVA_HEMATOPOIESIS_EARLY_PROGENITOR	387	Enriched	0.357709	1.75281	0	0.0102773	0.9463	2276	tags=36%, list=23%, signal=45%	Enriched	0.183671			1	0	2627	tags=36%, list=26%, signal=47%	Depleted	-0.181737	-0.713017	0.997136	0.99547	1	2339	tags=20%, list=23%, signal=25%
BROWN_MYELOID_CELL_DEVELOPMENT_UP	110	Enriched	0.418406	1.75127	0	0.0103905	0.9484	920	tags=25%, list=9%, signal=27%	Depleted	-0.312337	-0.876825	0.738628	0.941019	1	2242	tags=30%, list=22%, signal=38%	Depleted	-0.395711	-1.38118	0.0317752	0.256069	1	1058	tags=21%, list=10%, signal=23%
VANTVEER_BREAST_CANCER_POOR_PROGNOSIS	35	Enriched	0.517845	1.75062	0.00467914	0.0104225	0.9495	368	tags=26%, list=4%, signal=27%	Depleted	-0.440318	-1.10547	0.34693	0.605389	1	1958	tags=43%, list=19%, signal=53%	Enriched	0.353817	1.14688	0.252023	0.362672	1	729	tags=26%, list=7%, signal=28%
NIELSEN_GIST_AND_SYNOVIAL_SARCOMA_DN	17	Enriched	0.620053	1.74498	0.00788782	0.0109852	0.9557	1193	tags=59%, list=12%, signal=67%	Depleted	-0.723143	-1.62158	0.00652119	0.0178199	0.9919	597	tags=35%, list=6%, signal=37%	Depleted	-0.695341	-1.72284	0.00530416	0.042801	0.9769	731	tags=53%, list=7%, signal=57%
WORSCHECH_TUMOR_EVASION_AND_TOLEROGENICITY_UP	25	Enriched	0.559869	1.74198	0.00669257	0.0112499	0.9587	1007	tags=40%, list=10%, signal=44%	Enriched	0.590431	1.9004	0.00324465	0.011769	0.4126	1317	tags=44%, list=13%, signal=50%	Enriched	0.416318	1.23836	0.178042	0.274617	1	1152	tags=36%, list=11%, signal=41%
RAMALHO_STEMNESS_DN	62	Enriched	0.458955	1.74153	0.00201027	0.0112585	0.9597	1009	tags=32%, list=10%, signal=36%	Depleted	-0.579268	-1.55896	0.00266127	0.0363722	1	1677	tags=32%, list=17%, signal=38%	Depleted	-0.637403	-2.04007	0	0.00107056	0.0125	1571	tags=48%, list=16%, signal=57%
ZHAN_VARIABLE_EARLY_DIFFERENTIATION_GENES_DN	28	Enriched	0.544322	1.74052	0.0049639	0.0113212	0.9607	1133	tags=29%, list=11%, signal=32%	Enriched	0.378064	1.25218	0.157319	0.269519	1	2377	tags=46%, list=24%, signal=61%	Depleted	-0.238738	-0.660462	0.926671	1	1	7701	tags=100%, list=76%, signal=419%
MOOTHA_HUMAN_MITODB_6_2002	369	Enriched	0.357242	1.74044	0	0.0112894	0.9607	3116	tags=49%, list=31%, signal=68%	Enriched	0.410887	1.89795	0	0.0119755	0.4205	3084	tags=56%, list=31%, signal=77%	Depleted	-0.160533	-0.628564	1	1	1	3052	tags=24%, list=30%, signal=34%
VILIMAS_NOTCH1_TARGETS_UP	45	Enriched	0.48916	1.73828	0.00357302	0.0114813	0.9631	1173	tags=42%, list=12%, signal=48%	Enriched	0.516688	1.91336	0	0.0106705	0.3792	1904	tags=38%, list=19%, signal=46%	Depleted	-0.331402	-1.00513	0.452878	0.741572	1	706	tags=18%, list=7%, signal=19%
MARZEC_IL2_SIGNALING_UP	99	Enriched	0.423282	1.73718	0.000471809	0.0115547	0.964	1091	tags=32%, list=11%, signal=36%	Depleted	-0.242649	-0.676663	0.95127	1	1	1901	tags=20%, list=19%, signal=25%	Enriched	0.303915	1.20269	0.113777	0.306397	1	1561	tags=31%, list=15%, signal=37%
IVANOVA_HEMATOPOIESIS_INTERMEDIATE_PROGENITOR	101	Enriched	0.418318	1.73237	0	0.0120537	0.9695	2305	tags=45%, list=23%, signal=57%	Enriched	0.301499	1.3009	0.0265487	0.224867	1	3117	tags=45%, list=31%, signal=64%	Enriched	0.178693	0.70481	0.988311	0.958367	1	2022	tags=17%, list=20%, signal=21%
MORI_LARGE_PRE_BII_LYMPHOCYTE_DN	44	Enriched	0.487749	1.73212	0.00334001	0.0120422	0.9695	949	tags=30%, list=9%, signal=32%	Depleted	-0.239766	-0.62171	0.951654	1	1	2583	tags=27%, list=26%, signal=36%	Depleted	-0.493959	-1.48721	0.0320513	0.166906	1	730	tags=23%, list=7%, signal=24%
TAKAO_RESPONSE_TO_UVB_RADIATION_UP	74	Enriched	0.440969	1.72969	0.00136924	0.0122656	0.971	1458	tags=28%, list=14%, signal=33%	Enriched	0.435552	1.75397	0.00225225	0.0292514	0.8282	2339	tags=43%, list=23%, signal=56%	Enriched	0.213396	0.801013	0.875317	0.890335	1	1416	tags=11%, list=14%, signal=12%
YANG_BCL3_TARGETS_UP	277	Enriched	0.365191	1.72813	0	0.0123975	0.9719	1107	tags=22%, list=11%, signal=24%	Depleted	-0.395588	-1.14567	0.126889	0.524054	1	1477	tags=26%, list=15%, signal=30%	Enriched	0.364759	1.6516	0	0.0479384	0.9987	1144	tags=26%, list=11%, signal=28%
NAKAYAMA_SOFT_TISSUE_TUMORS_PCA1_UP	53	Enriched	0.470137	1.72808	0.0020202	0.0123633	0.972	1173	tags=43%, list=12%, signal=49%	Depleted	-0.596247	-1.58097	0.00247551	0.0285485	0.9998	1465	tags=40%, list=14%, signal=46%	Depleted	-0.575604	-1.78673	0.000432214	0.0257874	0.7969	1229	tags=42%, list=12%, signal=47%
DIRMEIER_LMP1_RESPONSE_LATE_DN	26	Enriched	0.553844	1.72731	0.00484261	0.0124181	0.9733	1265	tags=42%, list=13%, signal=48%	Depleted	-0.277037	-0.66816	0.896372	1	1	1720	tags=19%, list=17%, signal=23%	Depleted	-0.412242	-1.12613	0.304082	0.592123	1	1275	tags=23%, list=13%, signal=26%
CHEN_ETV5_TARGETS_SERTOLI	15	Enriched	0.631996	1.7269	0.00747089	0.0124227	0.9737	1241	tags=47%, list=12%, signal=53%	Depleted	-0.554678	-1.22356	0.223608	0.381145	1	1552	tags=40%, list=15%, signal=47%	Depleted	-0.521714	-1.25705	0.200772	0.411169	1	2230	tags=47%, list=22%, signal=60%
BROWNE_INTERFERON_RESPONSIVE_GENES	52	Enriched	0.469897	1.72512	0.00136893	0.0125896	0.9755	2176	tags=48%, list=22%, signal=61%	Enriched	0.714905	2.70196	0	0	0	543	tags=46%, list=5%, signal=49%	Enriched	0.40792	1.43198	0.0385473	0.133106	1	949	tags=25%, list=9%, signal=27%
APPEL_IMATINIB_RESPONSE	30	Enriched	0.525446	1.72207	0.00689348	0.0129228	0.9794	951	tags=40%, list=9%, signal=44%	Depleted	-0.421888	-1.04	0.437095	0.724703	1	2234	tags=30%, list=22%, signal=38%	Depleted	-0.440463	-1.23586	0.181691	0.443259	1	1700	tags=27%, list=17%, signal=32%
OKAMOTO_LIVER_CANCER_MULTICENTRIC_OCCURRENCE_UP	21	Enriched	0.577044	1.72105	0.00747253	0.0129962	0.9802	1254	tags=38%, list=12%, signal=43%	Depleted	-0.534753	-1.24319	0.195448	0.349629	1	1202	tags=24%, list=12%, signal=27%	Depleted	-0.480563	-1.25394	0.184944	0.411222	1	561	tags=19%, list=6%, signal=20%
HEDENFALK_BREAST_CANCER_BRACX_UP	16	Enriched	0.62185	1.72074	0.0101556	0.0129905	0.9808	554	tags=44%, list=5%, signal=46%	Depleted	-0.495155	-1.09819	0.37145	0.615754	1	878	tags=19%, list=9%, signal=21%	Depleted	-0.289925	-0.7107	0.838827	0.995784	1	3680	tags=44%, list=36%, signal=69%
YAO_TEMPORAL_RESPONSE_TO_PROGESTERONE_CLUSTER_14	117	Enriched	0.406315	1.7193	0	0.0131171	0.9816	2328	tags=44%, list=23%, signal=56%	Enriched	0.261167	1.13274	0.141361	0.399157	1	2685	tags=44%, list=27%, signal=59%	Depleted	-0.126146	-0.443677	1	1	1	3156	tags=27%, list=31%, signal=39%
LUI_TARGETS_OF_PAX8_PPARG_FUSION	27	Enriched	0.540111	1.71686	0.00693512	0.0133969	0.9828	1620	tags=41%, list=16%, signal=48%	Enriched	0.570255	1.86107	0.00198676	0.0155277	0.533	3264	tags=74%, list=32%, signal=109%	Enriched	0.335921	1.02576	0.405081	0.554945	1	1252	tags=15%, list=12%, signal=17%
MARSON_FOXP3_TARGETS_STIMULATED_UP	20	Enriched	0.583136	1.71503	0.00727032	0.0136024	0.984	709	tags=35%, list=7%, signal=38%	Enriched	0.298498	0.914841	0.572831	0.727694	1	2071	tags=35%, list=20%, signal=44%	Enriched	0.526295	1.48916	0.0528272	0.104934	1	2413	tags=55%, list=24%, signal=72%
JAEGER_METASTASIS_UP	35	Enriched	0.505389	1.71323	0.00423445	0.0137842	0.985	674	tags=34%, list=7%, signal=37%	Depleted	-0.431733	-1.08554	0.376123	0.642649	1	656	tags=20%, list=6%, signal=21%	Enriched	0.417833	1.35669	0.0821643	0.181849	1	1450	tags=51%, list=14%, signal=60%
CHUNG_BLISTER_CYTOTOXICITY_UP	102	Enriched	0.41316	1.71142	0.00163934	0.0139716	0.9857	836	tags=17%, list=8%, signal=18%	Enriched	0.187842	0.802763	0.927273	0.879187	1	1775	tags=22%, list=18%, signal=26%	Depleted	-0.260058	-0.898166	0.664821	0.858196	1	1828	tags=21%, list=18%, signal=25%
LEE_LIVER_CANCER_DENA_UP	46	Enriched	0.478413	1.71047	0.00205386	0.0140491	0.9864	783	tags=26%, list=8%, signal=28%	Depleted	-0.405046	-1.05344	0.40673	0.701107	1	2460	tags=39%, list=24%, signal=51%	Enriched	0.371007	1.27619	0.108349	0.244068	1	1151	tags=30%, list=11%, signal=34%
BHATI_G2M_ARREST_BY_2METHOXYESTRADIOL_UP	87	Enriched	0.424032	1.70946	0.000679964	0.0141424	0.987	322	tags=15%, list=3%, signal=15%	Enriched	0.307732	1.2798	0.058104	0.240016	1	1262	tags=28%, list=12%, signal=31%	Enriched	0.466044	1.81134	0.000379939	0.017406	0.7741	1858	tags=33%, list=18%, signal=40%
MCBRYAN_PUBERTAL_BREAST_6_7WK_DN	59	Enriched	0.451734	1.70448	0.0024932	0.0147812	0.9896	666	tags=25%, list=7%, signal=27%	Depleted	-0.391308	-1.04791	0.418436	0.709916	1	1812	tags=34%, list=18%, signal=41%	Enriched	0.443507	1.59424	0.00635027	0.0634236	1	1451	tags=41%, list=14%, signal=47%
TAKEDA_TARGETS_OF_NUP98_HOXA9_FUSION_8D_DN	128	Enriched	0.396714	1.7026	0	0.0149913	0.9904	920	tags=24%, list=9%, signal=26%	Depleted	-0.428218	-1.20934	0.119671	0.40513	1	1917	tags=35%, list=19%, signal=43%	Depleted	-0.37235	-1.32725	0.0515167	0.319006	1	1033	tags=23%, list=10%, signal=25%
COLINA_TARGETS_OF_4EBP1_AND_4EBP2	307	Enriched	0.356527	1.70179	0	0.0150504	0.9908	1065	tags=22%, list=11%, signal=24%	Depleted	-0.370291	-1.07391	0.280412	0.665547	1	1621	tags=23%, list=16%, signal=27%	Depleted	-0.233087	-0.901511	0.72944	0.855934	1	1631	tags=20%, list=16%, signal=23%
MORI_IMMATURE_B_LYMPHOCYTE_UP	44	Enriched	0.474749	1.69219	0.0049785	0.0163794	0.9938	1851	tags=39%, list=18%, signal=47%	Depleted	-0.20529	-0.533991	0.984488	1	1	2330	tags=25%, list=23%, signal=32%	Depleted	-0.463893	-1.39872	0.0640474	0.242014	1	730	tags=20%, list=7%, signal=22%
GAVIN_FOXP3_TARGETS_CLUSTER_P2	58	Enriched	0.452144	1.68863	0.00334747	0.0168397	0.9943	1561	tags=33%, list=15%, signal=39%	Depleted	-0.367293	-0.978679	0.538528	0.829431	1	2090	tags=29%, list=21%, signal=37%	Depleted	-0.312542	-0.991685	0.471984	0.753168	1	1558	tags=26%, list=15%, signal=30%
PAPASPYRIDONOS_UNSTABLE_ATEROSCLEROTIC_PLAQUE_UP	40	Enriched	0.484855	1.68742	0.00698985	0.016983	0.9945	1321	tags=38%, list=13%, signal=43%	Enriched	0.336153	1.22294	0.142051	0.300229	1	1796	tags=30%, list=18%, signal=36%	Depleted	-0.300864	-0.892213	0.626766	0.864732	1	1403	tags=20%, list=14%, signal=23%
WILLIAMS_ESR1_TARGETS_UP	21	Enriched	0.56333	1.6849	0.012765	0.0173247	0.9951	666	tags=38%, list=7%, signal=41%	Depleted	-0.435853	-1.01612	0.475758	0.766452	1	771	tags=19%, list=8%, signal=21%	Enriched	0.440198	1.27045	0.151778	0.248203	1	307	tags=14%, list=3%, signal=15%
BILANGES_RAPAMYCIN_SENSITIVE_GENES	31	Enriched	0.515989	1.67833	0.00840708	0.0183391	0.9962	1032	tags=32%, list=10%, signal=36%	Enriched	0.541435	1.82208	0.00525526	0.0197492	0.6498	1661	tags=42%, list=16%, signal=50%	Enriched	0.381703	1.19918	0.198211	0.307408	1	1188	tags=32%, list=12%, signal=36%
IVANOVA_HEMATOPOIESIS_LATE_PROGENITOR	388	Enriched	0.342943	1.67733	0	0.0184551	0.9964	1087	tags=17%, list=11%, signal=19%	Depleted	-0.286174	-0.834393	0.933593	0.966019	1	2275	tags=19%, list=23%, signal=24%	Depleted	-0.26382	-1.03508	0.38008	0.718848	1	919	tags=10%, list=9%, signal=11%
GALE_APL_WITH_FLT3_MUTATED_UP	40	Enriched	0.480793	1.67602	0.00422598	0.0186199	0.9967	2028	tags=35%, list=20%, signal=44%	Enriched	0.269525	0.971857	0.507843	0.627385	1	2458	tags=35%, list=24%, signal=46%	Enriched	0.208348	0.69998	0.929048	0.960481	1	3012	tags=35%, list=30%, signal=50%
KIM_LRRC3B_TARGETS	15	Enriched	0.612864	1.67326	0.0147256	0.0190189	0.9974	1173	tags=47%, list=12%, signal=53%	Enriched	0.806954	2.27142	0	0.000234493	0.0046	525	tags=53%, list=5%, signal=56%	Enriched	0.538802	1.41528	0.0901457	0.142999	1	850	tags=33%, list=8%, signal=36%
DEMAGALHAES_AGING_UP	42	Enriched	0.479497	1.67192	0.0049785	0.0191974	0.9975	414	tags=26%, list=4%, signal=27%	Depleted	-0.531609	-1.36294	0.0608985	0.183922	1	2208	tags=29%, list=22%, signal=36%	Depleted	-0.462574	-1.3833	0.0710374	0.254115	1	1126	tags=36%, list=11%, signal=40%
HAHTOLA_SEZARY_SYNDROM_DN	29	Enriched	0.517317	1.66988	0.00763873	0.0194948	0.9977	1173	tags=45%, list=12%, signal=51%	Depleted	-0.315234	-0.773195	0.798565	0.987308	1	1597	tags=24%, list=16%, signal=29%	Depleted	-0.350876	-0.979914	0.485155	0.762922	1	2271	tags=34%, list=22%, signal=44%
SPIELMAN_LYMPHOBLAST_EUROPEAN_VS_ASIAN_UP	398	Enriched	0.340369	1.66977	0	0.0194565	0.9977	1996	tags=26%, list=20%, signal=31%	Enriched	0.281823			1	0	3094	tags=44%, list=31%, signal=61%	Depleted	-0.13759	-0.541902	1	1	1	2581	tags=19%, list=26%, signal=25%
BOYAULT_LIVER_CANCER_SUBCLASS_G123_UP	40	Enriched	0.481477	1.66831	0.00509141	0.0196385	0.9981	2107	tags=43%, list=21%, signal=53%	Enriched	0.235226	0.843231	0.734986	0.8303	1	1295	tags=23%, list=13%, signal=26%	Enriched	0.496116	1.65815	0.00748279	0.0465504	0.9983	1328	tags=28%, list=13%, signal=32%
SYED_ESTRADIOL_RESPONSE	16	Enriched	0.599446	1.6665	0.0165271	0.0198927	0.9983	1793	tags=50%, list=18%, signal=61%	Enriched	0.421602	1.20857	0.217309	0.317707	1	1649	tags=31%, list=16%, signal=37%	Enriched	0.232012	0.62116	0.94212	0.985056	1	7764	tags=100%, list=77%, signal=431%
MARTINEZ_RESPONSE_TO_TRABECTEDIN_DN	214	Enriched	0.362543	1.66607	0.0002442	0.0199105	0.9984	1890	tags=24%, list=19%, signal=29%	Enriched	0.152413	0.698015	1	0.962366	1	2416	tags=28%, list=24%, signal=36%	Enriched	0.34847	1.5304	0	0.0876017	1	3144	tags=46%, list=31%, signal=66%
BONOME_OVARIAN_CANCER_POOR_SURVIVAL_DN	16	Enriched	0.595209	1.66592	0.0150807	0.0198775	0.9984	1912	tags=56%, list=19%, signal=69%	Enriched	0.31299	0.906269	0.572666	0.737071	1	3271	tags=50%, list=32%, signal=74%	Enriched	0.30564	0.811865	0.724771	0.877662	1	973	tags=13%, list=10%, signal=14%
HESS_TARGETS_OF_HOXA9_AND_MEIS1_DN	65	Enriched	0.43138	1.66018	0.0029532	0.0208503	0.9989	930	tags=25%, list=9%, signal=27%	Enriched	0.276829	1.09479	0.275986	0.450332	1	807	tags=18%, list=8%, signal=20%	Depleted	-0.367695	-1.18965	0.191329	0.503207	1	1413	tags=28%, list=14%, signal=32%
WONG_PROTEASOME_GENE_MODULE	43	Enriched	0.470052	1.6594	0.00579581	0.0209282	0.999	2839	tags=44%, list=28%, signal=61%	Enriched	0.475297	1.72747	0.00417101	0.0341154	0.8805	3067	tags=49%, list=30%, signal=70%	Enriched	0.304933	1.02988	0.393178	0.548274	1	2877	tags=37%, list=28%, signal=52%
STEIN_ESR1_TARGETS	65	Enriched	0.432378	1.65785	0.00347705	0.0211321	0.999	1070	tags=32%, list=11%, signal=36%	Enriched	0.344517	1.36285	0.0412758	0.180238	1	1295	tags=31%, list=13%, signal=35%	Depleted	-0.367254	-1.18106	0.203074	0.508312	1	1176	tags=20%, list=12%, signal=22%
MATZUK_MEIOTIC_AND_DNA_REPAIR	30	Enriched	0.50741	1.65689	0.0122297	0.0212571	0.999	1507	tags=30%, list=15%, signal=35%	Enriched	0.44375	1.50856	0.0403168	0.101953	0.9999	2483	tags=53%, list=25%, signal=70%	Enriched	0.298251	0.934179	0.555084	0.70886	1	2545	tags=33%, list=25%, signal=44%
MMS_MOUSE_LYMPH_HIGH_4HRS_UP	33	Enriched	0.492725	1.65358	0.00926344	0.0218189	0.9993	931	tags=24%, list=9%, signal=27%	Enriched	0.415409	1.44175	0.0532688	0.136468	1	850	tags=24%, list=8%, signal=26%	Enriched	0.277267	0.888237	0.642959	0.781827	1	3819	tags=61%, list=38%, signal=97%
BROWNE_HCMV_INFECTION_2HR_DN	44	Enriched	0.467238	1.64962	0.00697884	0.0225112	0.9994	358	tags=20%, list=4%, signal=21%	Depleted	-0.343766	-0.890702	0.667478	0.925169	1	1673	tags=20%, list=17%, signal=24%	Enriched	0.59838	2.04773	0	0.00192366	0.0653	1114	tags=43%, list=11%, signal=48%
MATZUK_SPERMATOCYTE	52	Enriched	0.447414	1.64865	0.00443361	0.0226341	0.9995	1189	tags=25%, list=12%, signal=28%	Depleted	-0.228464	-0.602276	0.965279	1	1	2033	tags=21%, list=20%, signal=26%	Enriched	0.335113	1.17953	0.179198	0.327267	1	1149	tags=23%, list=11%, signal=26%
SCHLOSSER_MYC_AND_SERUM_RESPONSE_SYNERGY	30	Enriched	0.505722	1.6467	0.0113459	0.0229529	0.9996	3139	tags=60%, list=31%, signal=87%	Enriched	0.562356	1.92537	0.000709723	0.00987309	0.3465	2684	tags=47%, list=27%, signal=63%	Enriched	0.260675	0.812221	0.762664	0.877814	1	2399	tags=37%, list=24%, signal=48%
SHIN_B_CELL_LYMPHOMA_CLUSTER_8	33	Enriched	0.49782	1.64234	0.0104305	0.0237686	0.9997	1104	tags=27%, list=11%, signal=31%	Enriched	0.387882	1.35803	0.081255	0.182407	1	633	tags=24%, list=6%, signal=26%	Depleted	-0.464644	-1.32613	0.106298	0.318287	1	515	tags=18%, list=5%, signal=19%
DER_IFN_ALPHA_RESPONSE_UP	62	Enriched	0.430519	1.6335	0.00450958	0.0255218	0.9999	1961	tags=39%, list=19%, signal=48%	Enriched	0.523316	2.05159	0	0.00378149	0.1091	625	tags=29%, list=6%, signal=31%	Enriched	0.418975	1.52069	0.0118265	0.0904208	1	1405	tags=26%, list=14%, signal=30%
BORLAK_LIVER_CANCER_EGF_UP	46	Enriched	0.456703	1.63333	0.00758929	0.0254873	0.9999	855	tags=26%, list=8%, signal=28%	Enriched	0.284034	1.05283	0.359179	0.498416	1	217	tags=9%, list=2%, signal=9%	Enriched	0.40694	1.38998	0.0502407	0.157841	1	1469	tags=43%, list=15%, signal=51%
MORI_SMALL_PRE_BII_LYMPHOCYTE_DN	67	Enriched	0.424847	1.63272	0.00410865	0.0255509	0.9999	2271	tags=40%, list=22%, signal=52%	Enriched	0.204285	0.816603	0.865275	0.861472	1	1668	tags=25%, list=17%, signal=30%	Enriched	0.248113	0.915222	0.629337	0.741305	1	1420	tags=19%, list=14%, signal=22%
SANSOM_APC_MYC_TARGETS	167	Enriched	0.364377	1.62978	0	0.0261415	0.9999	1945	tags=26%, list=19%, signal=32%	Enriched	0.252863	1.16473	0.0535714	0.36817	1	1376	tags=23%, list=14%, signal=27%	Depleted	-0.186372	-0.680999	0.989	1	1	2616	tags=28%, list=26%, signal=37%
KIM_TIAL1_TARGETS	29	Enriched	0.501223	1.62781	0.0150376	0.0265063	0.9999	1392	tags=34%, list=14%, signal=40%	Enriched	0.32734	1.08655	0.316667	0.457399	1	633	tags=24%, list=6%, signal=26%	Enriched	0.381295	1.18861	0.216756	0.317702	1	1332	tags=28%, list=13%, signal=32%
WANG_TUMOR_INVASIVENESS_UP	312	Enriched	0.338487	1.6271	0	0.026585	0.9999	2116	tags=32%, list=21%, signal=39%	Depleted	-0.201883	-0.583656	0.9996	1	1	1482	tags=11%, list=15%, signal=12%	Depleted	-0.202119	-0.781554	0.956561	0.970175	1	1564	tags=12%, list=15%, signal=14%
BASSO_CD40_SIGNALING_UP	79	Enriched	0.407506	1.624	0.00412844	0.0271932	0.9999	1418	tags=29%, list=14%, signal=34%	Enriched	0.349383	1.42867	0.0164835	0.143826	1	708	tags=20%, list=7%, signal=22%	Enriched	0.364618	1.38926	0.0263447	0.158224	1	1419	tags=32%, list=14%, signal=37%
RAY_TUMORIGENESIS_BY_ERBB2_CDC25A_UP	78	Enriched	0.408688	1.62234	0.00299263	0.0274788	0.9999	1340	tags=33%, list=13%, signal=38%	Depleted	-0.465221	-1.27215	0.0992406	0.299693	1	1547	tags=27%, list=15%, signal=32%	Enriched	0.325033	1.22705	0.11747	0.2837	1	1494	tags=29%, list=15%, signal=34%
HELLER_HDAC_TARGETS_DN	220	Enriched	0.350421	1.6151	0.000248324	0.0291136	0.9999	1266	tags=25%, list=13%, signal=28%	Depleted	-0.356638	-1.02659	0.438408	0.744031	1	1953	tags=23%, list=19%, signal=28%	Depleted	-0.258478	-0.971352	0.540877	0.77636	1	1942	tags=26%, list=19%, signal=32%
BERTUCCI_MEDULLARY_VS_DUCTAL_BREAST_CANCER_UP	147	Enriched	0.368718	1.60827	0.000234247	0.0307808	0.9999	2183	tags=39%, list=22%, signal=49%	Enriched	0.316611	1.4349	0	0.140526	1	1724	tags=32%, list=17%, signal=38%	Enriched	0.352146	1.48297	0.00142925	0.107721	1	1831	tags=31%, list=18%, signal=37%
BILD_MYC_ONCOGENIC_SIGNATURE	146	Enriched	0.366173	1.60519	0.000718047	0.0314706	1	2005	tags=39%, list=20%, signal=48%	Depleted	-0.282841	-0.80159	0.873751	0.977396	1	1497	tags=14%, list=15%, signal=16%	Enriched	0.235637	0.984242	0.498539	0.622788	1	1783	tags=25%, list=18%, signal=30%
MOOTHA_VOXPHOS	76	Enriched	0.406301	1.60493	0.00368579	0.0314444	1	3815	tags=68%, list=38%, signal=109%	Enriched	0.574517	2.33936	0	4.13441e-05	0.0007	3339	tags=76%, list=33%, signal=113%	Depleted	-0.183854	-0.610773	0.989222	1	1	4263	tags=41%, list=42%, signal=70%
MARIADASON_RESPONSE_TO_BUTYRATE_SULINDAC_4	15	Enriched	0.582196	1.60089	0.0287229	0.0324199	1	851	tags=27%, list=8%, signal=29%	Enriched	0.509962	1.41596	0.0985853	0.153357	1	957	tags=33%, list=9%, signal=37%	Depleted	-0.324389	-0.784153	0.749542	0.969863	1	1856	tags=20%, list=18%, signal=24%
AMUNDSON_POOR_SURVIVAL_AFTER_GAMMA_RADIATION_2G	139	Enriched	0.369149	1.60087	0.000954882	0.0323346	1	1202	tags=25%, list=12%, signal=28%	Depleted	-0.273168	-0.77469	0.900365	0.986765	1	3155	tags=36%, list=31%, signal=52%	Depleted	-0.217067	-0.777448	0.908585	0.971782	1	2456	tags=32%, list=24%, signal=41%
JAERVINEN_AMPLIFIED_IN_LARYNGEAL_CANCER	30	Enriched	0.491418	1.5983	0.0157622	0.0329221	1	1994	tags=43%, list=20%, signal=54%	Depleted	-0.211223	-0.519483	0.98399	1	1	2919	tags=30%, list=29%, signal=42%	Enriched	0.289787	0.90369	0.621121	0.759605	1	1661	tags=20%, list=16%, signal=24%
WALLACE_JAK2_TARGETS_UP	20	Enriched	0.542397	1.59745	0.0242492	0.0330546	1	1044	tags=30%, list=10%, signal=33%	Enriched	0.507926	1.54794	0.0419619	0.0846109	0.9992	1942	tags=40%, list=19%, signal=49%	Enriched	0.511188	1.4544	0.0637865	0.122182	1	740	tags=25%, list=7%, signal=27%
THILLAINADESAN_ZNF217_TARGETS_UP	34	Enriched	0.476337	1.59571	0.0152605	0.0334183	1	751	tags=21%, list=7%, signal=22%	Enriched	0.416293	1.44982	0.0412955	0.132124	1	792	tags=26%, list=8%, signal=29%	Enriched	0.432933	1.39284	0.0672607	0.156429	1	1822	tags=32%, list=18%, signal=39%
KAAB_FAILED_HEART_VENTRICLE_DN	34	Enriched	0.47421	1.59366	0.0121359	0.0338754	1	1294	tags=29%, list=13%, signal=34%	Enriched	0.447519	1.5568	0.0242718	0.0827416	0.9987	1124	tags=24%, list=11%, signal=26%	Depleted	-0.323557	-0.934058	0.560446	0.825925	1	229	tags=9%, list=2%, signal=9%
WIERENGA_PML_INTERACTOME	31	Enriched	0.484456	1.59336	0.0178453	0.0338717	1	1731	tags=42%, list=17%, signal=50%	Enriched	0.417188	1.40655	0.064877	0.156274	1	0	tags=3%, list=0%, signal=3%	Enriched	0.439361	1.37895	0.0783081	0.165143	1	2327	tags=29%, list=23%, signal=38%
LI_INDUCED_T_TO_NATURAL_KILLER_UP	237	Enriched	0.342171	1.59046	0.00024975	0.0345759	1	1277	tags=24%, list=13%, signal=27%	Depleted	-0.2587	-0.74717	0.960961	0.995395	1	2757	tags=32%, list=27%, signal=43%	Depleted	-0.281683	-1.06447	0.317903	0.676895	1	1241	tags=20%, list=12%, signal=22%
CUI_TCF21_TARGETS_2_UP	325	Enriched	0.329481	1.5895	0	0.03474	1	1383	tags=27%, list=14%, signal=30%	Depleted	-0.547411	-1.58848	0	0.0264693	0.9994	1467	tags=30%, list=15%, signal=33%	Depleted	-0.34068	-1.32249	0.0166346	0.322962	1	1809	tags=30%, list=18%, signal=36%
KIM_MYC_AMPLIFICATION_TARGETS_UP	149	Enriched	0.362575	1.58861	0.00165995	0.0349059	1	2154	tags=42%, list=21%, signal=53%	Depleted	-0.223141	-0.633752	0.985383	1	1	1496	tags=11%, list=15%, signal=13%	Depleted	-0.270479	-0.974535	0.523118	0.773591	1	1485	tags=17%, list=15%, signal=19%
SANA_RESPONSE_TO_IFNG_DN	73	Enriched	0.406708	1.58853	0.00624133	0.0348367	1	1706	tags=38%, list=17%, signal=46%	Depleted	-0.317218	-0.863424	0.733664	0.946294	1	1572	tags=16%, list=16%, signal=19%	Depleted	-0.253777	-0.835103	0.762389	0.93127	1	2164	tags=22%, list=21%, signal=28%
HASLINGER_B_CLL_WITH_CHROMOSOME_12_TRISOMY	20	Enriched	0.542797	1.58798	0.0272365	0.0348878	1	3244	tags=60%, list=32%, signal=88%	Depleted	-0.410062	-0.943264	0.572673	0.868695	1	423	tags=10%, list=4%, signal=10%	Enriched	0.391038	1.10103	0.31805	0.428542	1	3042	tags=55%, list=30%, signal=79%
MATSUDA_NATURAL_KILLER_DIFFERENTIATION	377	Enriched	0.325161	1.58793	0	0.0348057	1	1173	tags=20%, list=12%, signal=22%	Depleted	-0.35375	-1.02983	0.40484	0.7381	1	1817	tags=21%, list=18%, signal=24%	Enriched	0.245018	1.13535	0.07724	0.377291	1	1479	tags=22%, list=15%, signal=25%
FULCHER_INFLAMMATORY_RESPONSE_LECTIN_VS_LPS_DN	309	Enriched	0.331288	1.5852	0	0.0354834	1	1356	tags=23%, list=13%, signal=25%	Depleted	-0.289091	-0.839527	0.9022	0.964236	1	2051	tags=24%, list=20%, signal=29%	Depleted	-0.27015	-1.04415	0.367107	0.702673	1	1470	tags=17%, list=15%, signal=20%
DUTERTRE_ESTRADIOL_RESPONSE_6HR_UP	194	Enriched	0.347536	1.57779	0	0.0375873	1	1218	tags=26%, list=12%, signal=29%	Enriched	0.261542	1.26218	0	0.257646	1	1197	tags=25%, list=12%, signal=28%	Enriched	0.331776	1.44575	0.00532544	0.127372	1	1450	tags=24%, list=14%, signal=28%
KYNG_RESPONSE_TO_H2O2_VIA_ERCC6_DN	38	Enriched	0.456899	1.57064	0.0160966	0.0397039	1	2179	tags=42%, list=22%, signal=53%	Depleted	-0.267357	-0.679231	0.903037	1	1	1505	tags=16%, list=15%, signal=18%	Depleted	-0.229135	-0.675571	0.927284	1	1	3264	tags=34%, list=32%, signal=50%
FLECHNER_PBL_KIDNEY_TRANSPLANT_OK_VS_DONOR_UP	128	Enriched	0.365329	1.57046	0.00183528	0.0396529	1	1564	tags=23%, list=15%, signal=27%	Enriched	0.204901	0.887828	0.807143	0.75938	1	2679	tags=35%, list=27%, signal=47%	Enriched	0.174948	0.723333	0.990525	0.95058	1	3026	tags=32%, list=30%, signal=45%
DAUER_STAT3_TARGETS_DN	37	Enriched	0.457539	1.57004	0.0151989	0.0396697	1	1080	tags=32%, list=11%, signal=36%	Enriched	0.728945	2.52987	0	0	0	386	tags=46%, list=4%, signal=48%	Enriched	0.463231	1.51279	0.0236967	0.0934729	1	1631	tags=35%, list=16%, signal=42%
GENTILE_RESPONSE_CLUSTER_D3	55	Enriched	0.421448	1.56652	0.0127244	0.0406492	1	642	tags=16%, list=6%, signal=17%	Enriched	0.513719	1.97553	0	0.00675568	0.228	1192	tags=29%, list=12%, signal=33%	Enriched	0.569774	2.03736	0	0.00209964	0.0766	3050	tags=58%, list=30%, signal=83%
CAIRO_PML_TARGETS_BOUND_BY_MYC_UP	22	Enriched	0.518524	1.56614	0.0268697	0.0406691	1	2343	tags=59%, list=23%, signal=77%	Enriched	0.38313	1.20256	0.197588	0.323208	1	750	tags=36%, list=7%, signal=39%	Depleted	-0.287178	-0.757211	0.803796	0.983646	1	1932	tags=18%, list=19%, signal=22%
STONER_ESOPHAGEAL_CARCINOGENESIS_UP	27	Enriched	0.491723	1.55852	0.0265252	0.0430414	1	1353	tags=22%, list=13%, signal=26%	Enriched	0.265032	0.8728	0.673869	0.784207	1	1677	tags=26%, list=17%, signal=31%	Enriched	0.503553	1.53469	0.033686	0.0861649	1	3156	tags=52%, list=31%, signal=75%
WELCSH_BRCA1_TARGETS_DN	116	Enriched	0.369985	1.55754	0.00234797	0.0432572	1	2432	tags=40%, list=24%, signal=52%	Enriched	0.320012	1.38064	0.00632911	0.168889	1	2638	tags=43%, list=26%, signal=58%	Enriched	0.150276	0.606747	1	0.988872	1	2951	tags=29%, list=29%, signal=41%
FLECHNER_PBL_KIDNEY_TRANSPLANT_REJECTED_VS_OK_DN	44	Enriched	0.436804	1.55537	0.0172223	0.0438773	1	1281	tags=20%, list=13%, signal=23%	Enriched	0.173623	0.637059	0.979592	0.973733	1	2740	tags=36%, list=27%, signal=50%	Depleted	-0.159644	-0.482106	0.9979	1	1	1654	tags=11%, list=16%, signal=14%
IIZUKA_LIVER_CANCER_PROGRESSION_L0_L1_DN	16	Enriched	0.554913	1.55233	0.0325399	0.0448051	1	1112	tags=38%, list=11%, signal=42%	Enriched	0.205949	0.589333	0.956909	0.985872	1	2990	tags=44%, list=30%, signal=62%	Depleted	-0.200358	-0.489386	0.98674	1	1	690	tags=6%, list=7%, signal=7%
DAIRKEE_CANCER_PRONE_RESPONSE_BPA_E2	93	Enriched	0.379382	1.55071	0.00554017	0.0452653	1	2102	tags=37%, list=21%, signal=46%	Enriched	0.2746	1.16047	0.120879	0.370582	1	1508	tags=25%, list=15%, signal=29%	Enriched	0.251977	0.984005	0.483932	0.622767	1	1278	tags=16%, list=13%, signal=18%
MARSHALL_VIRAL_INFECTION_RESPONSE_DN	24	Enriched	0.500934	1.54653	0.030558	0.0466178	1	1465	tags=46%, list=14%, signal=53%	Enriched	0.426449	1.36177	0.0973558	0.180102	1	708	tags=29%, list=7%, signal=31%	Enriched	0.377562	1.1236	0.290635	0.393211	1	1443	tags=33%, list=14%, signal=39%
FLOTHO_PEDIATRIC_ALL_THERAPY_RESPONSE_DN	16	Enriched	0.555035	1.54638	0.035607	0.0465494	1	819	tags=25%, list=8%, signal=27%	Depleted	-0.441995	-0.977372	0.526523	0.830325	1	37	tags=6%, list=0%, signal=6%	Depleted	-0.223054	-0.544635	0.964526	1	1	2234	tags=31%, list=22%, signal=40%
COLLER_MYC_TARGETS_UP	22	Enriched	0.511714	1.54394	0.0307522	0.047306	1	2262	tags=68%, list=22%, signal=88%	Enriched	0.451099	1.3974	0.0834273	0.158549	1	1984	tags=55%, list=20%, signal=68%	Depleted	-0.360318	-0.943736	0.544609	0.814584	1	2104	tags=27%, list=21%, signal=34%
JIANG_TIP30_TARGETS_DN	18	Enriched	0.53868	1.5429	0.0364115	0.0475551	1	1700	tags=33%, list=17%, signal=40%	Depleted	-0.529307	-1.19839	0.24657	0.419883	1	1531	tags=22%, list=15%, signal=26%	Depleted	-0.325892	-0.815988	0.716981	0.950222	1	3374	tags=56%, list=33%, signal=83%
KYNG_RESPONSE_TO_H2O2	60	Enriched	0.408698	1.53992	0.0143475	0.0485206	1	1501	tags=27%, list=15%, signal=31%	Depleted	-0.360498	-0.96462	0.557766	0.846677	1	1677	tags=20%, list=17%, signal=24%	Depleted	-0.351981	-1.11726	0.282331	0.601671	1	1844	tags=23%, list=18%, signal=28%
POMEROY_MEDULLOBLASTOMA_DESMOPLASIC_VS_CLASSIC_DN	49	Enriched	0.425044	1.53893	0.013964	0.0487677	1	1127	tags=37%, list=11%, signal=41%	Depleted	-0.590331	-1.55043	0.00533944	0.0397639	1	1266	tags=35%, list=13%, signal=39%	Depleted	-0.574949	-1.7615	0.000743384	0.0322616	0.8974	1266	tags=24%, list=13%, signal=28%
MARKEY_RB1_CHRONIC_LOF_UP	101	Enriched	0.370078	1.53765	0.00517647	0.0491041	1	1552	tags=30%, list=15%, signal=35%	Depleted	-0.397218	-1.1077	0.291884	0.60017	1	1461	tags=24%, list=14%, signal=28%	Depleted	-0.316033	-1.08813	0.307135	0.644304	1	2234	tags=36%, list=22%, signal=45%
BENPORATH_ES_2	16	Enriched	0.550886	1.53582	0.0448021	0.0496525	1	1671	tags=38%, list=17%, signal=45%	Depleted	-0.442029	-0.980789	0.521363	0.827663	1	474	tags=13%, list=5%, signal=13%	Depleted	-0.495798	-1.21255	0.230883	0.471517	1	1314	tags=25%, list=13%, signal=29%
MOOTHA_MITOCHONDRIA	378	Enriched	0.313607	1.5355	0.00051164	0.049642	1	3116	tags=46%, list=31%, signal=64%	Enriched	0.373961	1.8166	0	0.0202287	0.6671	3084	tags=54%, list=31%, signal=75%	Depleted	-0.143594	-0.564564	1	1	1	3052	tags=24%, list=30%, signal=33%
BORCZUK_MALIGNANT_MESOTHELIOMA_UP	255	Enriched	0.328032	1.53497	0.000246914	0.0497022	1	2551	tags=32%, list=25%, signal=41%	Enriched	0.21952	1.01697	0.4	0.560514	1	2466	tags=33%, list=24%, signal=42%	Enriched	0.217027	0.973789	0.545517	0.640464	1	3336	tags=36%, list=33%, signal=52%
HU_GENOTOXIC_DAMAGE_24HR	29	Enriched	0.475113	1.53431	0.0285457	0.0498257	1	1614	tags=41%, list=16%, signal=49%	Enriched	0.320592	1.07418	0.33115	0.469691	1	850	tags=17%, list=8%, signal=19%	Enriched	0.426178	1.32305	0.107215	0.204998	1	1352	tags=24%, list=13%, signal=28%
JUBAN_TARGETS_OF_SPI1_AND_FLI1_DN	73	Enriched	0.389567	1.53354	0.00785401	0.0499942	1	1499	tags=32%, list=15%, signal=37%	Depleted	-0.306698	-0.837062	0.769586	0.965659	1	1156	tags=11%, list=11%, signal=12%	Depleted	-0.294491	-0.971457	0.509137	0.778058	1	1469	tags=15%, list=15%, signal=18%
LIANG_HEMATOPOIESIS_STEM_CELL_NUMBER_LARGE_VS_TINY_UP	30	Enriched	0.469046	1.53139	0.0318131	0.0506866	1	1176	tags=30%, list=12%, signal=34%	Depleted	-0.498684	-1.23308	0.190287	0.365364	1	1825	tags=33%, list=18%, signal=41%	Depleted	-0.537568	-1.50676	0.0351704	0.155443	1	2602	tags=47%, list=26%, signal=63%
KUNINGER_IGF1_VS_PDGFB_TARGETS_DN	33	Enriched	0.461944	1.53003	0.0266168	0.0510641	1	259	tags=21%, list=3%, signal=22%	Depleted	-0.524959	-1.31299	0.111658	0.244683	1	2016	tags=52%, list=20%, signal=64%	Enriched	0.358292	1.14185	0.243334	0.369228	1	1691	tags=33%, list=17%, signal=40%
SHETH_LIVER_CANCER_VS_TXNIP_LOSS_PAM3	56	Enriched	0.408777	1.52779	0.0137615	0.0517915	1	618	tags=21%, list=6%, signal=23%	Depleted	-0.403447	-1.07431	0.376602	0.665602	1	883	tags=14%, list=9%, signal=16%	Enriched	0.450335	1.60855	0.00593863	0.0593401	1	1454	tags=41%, list=14%, signal=48%
CHOI_ATL_STAGE_PREDICTOR	33	Enriched	0.459288	1.52617	0.0292135	0.0523129	1	2567	tags=42%, list=25%, signal=57%	Enriched	0.361314	1.22828	0.164578	0.293621	1	3301	tags=45%, list=33%, signal=67%	Enriched	0.342063	1.09052	0.323579	0.443548	1	3535	tags=45%, list=35%, signal=70%
SHIPP_DLBCL_CURED_VS_FATAL_DN	31	Enriched	0.461612	1.52178	0.0305513	0.0539556	1	1690	tags=39%, list=17%, signal=46%	Enriched	0.435921	1.48237	0.0449852	0.115589	1	1584	tags=35%, list=16%, signal=42%	Enriched	0.267529	0.842117	0.719897	0.842791	1	3114	tags=45%, list=31%, signal=65%
GENTILE_UV_LOW_DOSE_UP	25	Enriched	0.487956	1.51929	0.0318202	0.0548137	1	2155	tags=52%, list=21%, signal=66%	Enriched	0.622374	1.99846	0	0.0056219	0.1839	1747	tags=52%, list=17%, signal=63%	Enriched	0.605781	1.81534	0.0032077	0.0168984	0.7592	1098	tags=36%, list=11%, signal=40%
BOYLAN_MULTIPLE_MYELOMA_C_CLUSTER_UP	30	Enriched	0.46872	1.51752	0.0291713	0.0554064	1	1349	tags=30%, list=13%, signal=35%	Enriched	0.322841	1.09053	0.300072	0.453714	1	860	tags=30%, list=9%, signal=33%	Depleted	-0.282791	-0.794395	0.773773	0.965556	1	1569	tags=23%, list=16%, signal=28%
CAFFAREL_RESPONSE_TO_THC_24HR_5_DN	42	Enriched	0.432318	1.51675	0.0209728	0.0555789	1	1560	tags=26%, list=15%, signal=31%	Enriched	0.349957	1.27989	0.0991649	0.240577	1	2707	tags=50%, list=27%, signal=68%	Enriched	0.417398	1.40494	0.0466014	0.148829	1	1508	tags=26%, list=15%, signal=31%
FIRESTEIN_CTNNB1_PATHWAY	26	Enriched	0.481472	1.51674	0.0343443	0.0554456	1	1541	tags=31%, list=15%, signal=36%	Depleted	-0.289788	-0.703711	0.863717	1	1	2683	tags=31%, list=27%, signal=42%	Depleted	-0.327271	-0.892093	0.617578	0.864065	1	481	tags=8%, list=5%, signal=8%
CAVARD_LIVER_CANCER_MALIGNANT_VS_BENIGN	19	Enriched	0.519015	1.51544	0.0433835	0.0558561	1	895	tags=32%, list=9%, signal=35%	Depleted	-0.360482	-0.825801	0.717812	0.963188	1	859	tags=16%, list=8%, signal=17%	Depleted	-0.293719	-0.745861	0.811506	0.987789	1	1179	tags=16%, list=12%, signal=18%
GRADE_COLON_VS_RECTAL_CANCER_UP	26	Enriched	0.482608	1.51424	0.0355525	0.056224	1	992	tags=31%, list=10%, signal=34%	Depleted	-0.379332	-0.91601	0.614997	0.903415	1	2107	tags=31%, list=21%, signal=39%	Depleted	-0.368664	-1.00395	0.460641	0.740894	1	1024	tags=19%, list=10%, signal=21%
YUAN_ZNF143_PARTNERS	18	Enriched	0.527768	1.51084	0.0511044	0.0575295	1	32	tags=11%, list=0%, signal=11%	Enriched	0.477585	1.40794	0.0939335	0.156774	1	1819	tags=39%, list=18%, signal=47%	Enriched	0.61477	1.68121	0.0140092	0.0404229	0.9938	2401	tags=61%, list=24%, signal=80%
BOYLAN_MULTIPLE_MYELOMA_C_D_UP	100	Enriched	0.36504	1.50951	0.00753597	0.0579525	1	1996	tags=36%, list=20%, signal=44%	Depleted	-0.267551	-0.746582	0.903521	0.994761	1	2370	tags=26%, list=23%, signal=34%	Depleted	-0.317808	-1.08787	0.308841	0.643986	1	1251	tags=16%, list=12%, signal=18%
ZHAN_MULTIPLE_MYELOMA_MS_DN	28	Enriched	0.47344	1.50758	0.0330524	0.0586421	1	2037	tags=43%, list=20%, signal=54%	Enriched	0.462993	1.5238	0.0334699	0.0945753	0.9998	1779	tags=32%, list=18%, signal=39%	Enriched	0.32939	1.01187	0.436968	0.573228	1	2547	tags=32%, list=25%, signal=43%
ONO_AML1_TARGETS_UP	19	Enriched	0.51609	1.50411	0.0417486	0.0600171	1	930	tags=37%, list=9%, signal=40%	Enriched	0.643122	1.90308	0.00417537	0.0115715	0.4056	979	tags=42%, list=10%, signal=47%	Enriched	0.454665	1.26535	0.169661	0.252414	1	1655	tags=42%, list=16%, signal=50%
ROSS_AML_WITH_CBFB_MYH11_FUSION	39	Enriched	0.433146	1.50289	0.0261941	0.0604029	1	949	tags=31%, list=9%, signal=34%	Depleted	-0.558048	-1.42181	0.0391937	0.123648	1	2353	tags=46%, list=23%, signal=60%	Depleted	-0.425276	-1.25729	0.155296	0.411669	1	1275	tags=31%, list=13%, signal=35%
MAYBURD_RESPONSE_TO_L663536_DN	40	Enriched	0.430324	1.49701	0.0294508	0.0629513	1	2544	tags=45%, list=25%, signal=60%	Enriched	0.564303	2.02436	0.000969932	0.00452222	0.1424	1645	tags=30%, list=16%, signal=36%	Enriched	0.514542	1.71315	0.00450586	0.0337059	0.9794	1223	tags=23%, list=12%, signal=25%
MAGRANGEAS_MULTIPLE_MYELOMA_IGG_VS_IGA_DN	19	Enriched	0.51513	1.49446	0.0469655	0.0640035	1	889	tags=26%, list=9%, signal=29%	Depleted	-0.364001	-0.8317	0.705006	0.963089	1	1619	tags=21%, list=16%, signal=25%	Depleted	-0.360784	-0.915517	0.580969	0.845676	1	1786	tags=32%, list=18%, signal=38%
VANTVEER_BREAST_CANCER_ESR1_DN	182	Enriched	0.32969	1.49169	0.00219459	0.0651689	1	1220	tags=22%, list=12%, signal=25%	Enriched	0.248592	1.14984	0.102041	0.378626	1	1202	tags=20%, list=12%, signal=23%	Enriched	0.2838	1.22757	0.0469333	0.283754	1	1357	tags=22%, list=13%, signal=25%
NAKAMURA_TUMOR_ZONE_PERIPHERAL_VS_CENTRAL_UP	214	Enriched	0.322974	1.48841	0.000725865	0.0665736	1	1560	tags=22%, list=15%, signal=26%	Depleted	-0.342771	-0.985708	0.549063	0.818502	1	1753	tags=20%, list=17%, signal=24%	Enriched	0.274144	1.21126	0.0493085	0.297004	1	1901	tags=25%, list=19%, signal=30%
DAIRKEE_CANCER_PRONE_RESPONSE_BPA	36	Enriched	0.439619	1.48481	0.0322798	0.0681767	1	2055	tags=36%, list=20%, signal=45%	Enriched	0.415548	1.43269	0.0505415	0.141697	1	2396	tags=47%, list=24%, signal=62%	Enriched	0.390354	1.27198	0.134488	0.247782	1	2119	tags=31%, list=21%, signal=39%
BROWN_MYELOID_CELL_DEVELOPMENT_DN	98	Enriched	0.361913	1.48345	0.00748538	0.0686871	1	1969	tags=40%, list=19%, signal=49%	Enriched	0.288479	1.21252	0.0866142	0.314463	1	1957	tags=40%, list=19%, signal=49%	Depleted	-0.221026	-0.756516	0.905809	0.983624	1	2031	tags=20%, list=20%, signal=25%
ZHAN_EARLY_DIFFERENTIATION_GENES_DN	34	Enriched	0.442027	1.48232	0.035265	0.0690741	1	1494	tags=35%, list=15%, signal=41%	Enriched	0.331034	1.14659	0.243331	0.381512	1	1510	tags=29%, list=15%, signal=34%	Enriched	0.298427	0.959777	0.51742	0.669148	1	2119	tags=41%, list=21%, signal=52%
ROESSLER_LIVER_CANCER_METASTASIS_UP	86	Enriched	0.367571	1.48113	0.0133146	0.0695117	1	954	tags=20%, list=9%, signal=22%	Depleted	-0.267865	-0.739544	0.896555	0.993946	1	2163	tags=20%, list=21%, signal=25%	Enriched	0.277615	1.07328	0.296241	0.473427	1	961	tags=16%, list=10%, signal=18%
DAZARD_UV_RESPONSE_CLUSTER_G6	118	Enriched	0.349271	1.47749	0.00580046	0.0711868	1	221	tags=8%, list=2%, signal=9%	Depleted	-0.244121	-0.689158	0.953034	1	1	3190	tags=28%, list=32%, signal=40%	Enriched	0.417231	1.68864	0.000407166	0.0394925	0.9921	2613	tags=40%, list=26%, signal=53%
YIH_RESPONSE_TO_ARSENITE_C1	23	Enriched	0.481741	1.47556	0.0501099	0.0719904	1	228	tags=13%, list=2%, signal=13%	Depleted	-0.488195	-1.15234	0.292916	0.511617	1	1953	tags=26%, list=19%, signal=32%	Depleted	-0.304296	-0.8055	0.738454	0.95877	1	34	tags=4%, list=0%, signal=4%
WINTER_HYPOXIA_DN	38	Enriched	0.428583	1.4729	0.0324484	0.0732225	1	912	tags=37%, list=9%, signal=40%	Depleted	-0.415811	-1.05558	0.410801	0.698969	1	3375	tags=55%, list=33%, signal=83%	Depleted	-0.572788	-1.68183	0.00511355	0.055565	0.998	1675	tags=45%, list=17%, signal=53%
SMID_BREAST_CANCER_BASAL_UP	460	Enriched	0.296942	1.47221	0.000266596	0.0734002	1	910	tags=18%, list=9%, signal=18%	Depleted	-0.380283	-1.10926	0.1385	0.598382	1	1858	tags=28%, list=18%, signal=33%	Enriched	0.329268	1.55309	0	0.0790038	1	1028	tags=23%, list=10%, signal=24%
DAZARD_UV_RESPONSE_CLUSTER_G1	52	Enriched	0.398136	1.4651	0.0247713	0.0770393	1	578	tags=21%, list=6%, signal=22%	Enriched	0.421372	1.60823	0.00713267	0.0649794	0.9906	1993	tags=54%, list=20%, signal=67%	Enriched	0.300168	1.05842	0.348075	0.496575	1	1382	tags=19%, list=14%, signal=22%
MA_MYELOID_DIFFERENTIATION_UP	33	Enriched	0.438333	1.46294	0.0384958	0.0780664	1	1517	tags=30%, list=15%, signal=36%	Depleted	-0.172146	-0.430971	0.998057	0.99822	1	2891	tags=27%, list=29%, signal=38%	Enriched	0.31922	1.02077	0.41213	0.562108	1	1873	tags=27%, list=19%, signal=33%
BYSTROEM_CORRELATED_WITH_IL5_DN	59	Enriched	0.388822	1.46241	0.0229213	0.0781945	1	2094	tags=31%, list=21%, signal=38%	Enriched	0.201944	0.784178	0.875375	0.9027	1	2431	tags=27%, list=24%, signal=35%	Enriched	0.215421	0.771127	0.893387	0.917971	1	2046	tags=22%, list=20%, signal=27%
HUANG_GATA2_TARGETS_UP	114	Enriched	0.348195	1.46236	0.0111006	0.0780387	1	968	tags=21%, list=10%, signal=23%	Depleted	-0.370307	-1.03817	0.431029	0.727061	1	2117	tags=25%, list=21%, signal=32%	Depleted	-0.335649	-1.17071	0.188048	0.527512	1	2089	tags=32%, list=21%, signal=39%
PENG_RAPAMYCIN_RESPONSE_DN	211	Enriched	0.318631	1.45874	0.00168878	0.079877	1	2713	tags=39%, list=27%, signal=53%	Enriched	0.322615	1.54125	0	0.0872863	0.9995	2623	tags=39%, list=26%, signal=51%	Enriched	0.212553	0.930203	0.711833	0.715579	1	3193	tags=34%, list=32%, signal=48%
STAMBOLSKY_TARGETS_OF_MUTATED_TP53_DN	34	Enriched	0.435484	1.45854	0.0403208	0.0797981	1	1961	tags=41%, list=19%, signal=51%	Enriched	0.610535	2.12184	0	0.00184927	0.0467	386	tags=38%, list=4%, signal=40%	Enriched	0.383332	1.22817	0.16724	0.284069	1	1324	tags=24%, list=13%, signal=27%
YAO_TEMPORAL_RESPONSE_TO_PROGESTERONE_CLUSTER_15	30	Enriched	0.446925	1.45808	0.0453657	0.0798717	1	245	tags=20%, list=2%, signal=20%	Depleted	-0.632517	-1.55913	0.0102334	0.0364264	1	1236	tags=30%, list=12%, signal=34%	Enriched	0.281904	0.877685	0.655875	0.793573	1	971	tags=20%, list=10%, signal=22%
CHICAS_RB1_TARGETS_SENESCENT	428	Enriched	0.293762	1.45332	0	0.082401	1	1806	tags=27%, list=18%, signal=32%	Depleted	-0.264521	-0.772856	0.9809	0.987078	1	1817	tags=20%, list=18%, signal=23%	Enriched	0.247053	1.15586	0.0532838	0.35233	1	1454	tags=21%, list=14%, signal=24%
LENAOUR_DENDRITIC_CELL_MATURATION_DN	100	Enriched	0.353707	1.45154	0.0113933	0.0832461	1	1128	tags=24%, list=11%, signal=27%	Enriched	0.30254	1.28626	0.0142857	0.235303	1	675	tags=19%, list=7%, signal=20%	Depleted	-0.399282	-1.37042	0.0405969	0.268298	1	1038	tags=23%, list=10%, signal=25%
HOLLMANN_APOPTOSIS_VIA_CD40_UP	158	Enriched	0.327003	1.44947	0.00646242	0.0843058	1	1563	tags=23%, list=15%, signal=27%	Depleted	-0.232687	-0.661943	0.979248	1	1	2699	tags=24%, list=27%, signal=32%	Enriched	0.204865	0.866013	0.84817	0.810105	1	1328	tags=15%, list=13%, signal=16%
VANASSE_BCL2_TARGETS_DN	53	Enriched	0.394013	1.4491	0.0302059	0.0843348	1	1635	tags=32%, list=16%, signal=38%	Depleted	-0.433229	-1.14154	0.270903	0.531884	1	1277	tags=21%, list=13%, signal=24%	Depleted	-0.469334	-1.46673	0.0320816	0.183171	1	1089	tags=25%, list=11%, signal=27%
WONG_MITOCHONDRIA_GENE_MODULE	201	Enriched	0.318046	1.44892	0.00294985	0.084241	1	3108	tags=48%, list=31%, signal=68%	Enriched	0.444628	2.02783	0	0.0044597	0.1381	2873	tags=57%, list=28%, signal=78%	Depleted	-0.195295	-0.731095	0.97895	0.989987	1	2602	tags=19%, list=26%, signal=25%
LEE_RECENT_THYMIC_EMIGRANT	162	Enriched	0.32649	1.44888	0.00407576	0.0840703	1	1321	tags=22%, list=13%, signal=24%	Enriched	0.236808	1.05364	0.327869	0.497843	1	1367	tags=20%, list=14%, signal=22%	Enriched	0.283204	1.19901	0.0855263	0.30725	1	2006	tags=28%, list=20%, signal=35%
YAMAZAKI_TCEB3_TARGETS_DN	165	Enriched	0.325176	1.44857	0.00610501	0.0840696	1	2123	tags=33%, list=21%, signal=41%	Enriched	0.231636	1.05598	0.310811	0.496171	1	1155	tags=25%, list=11%, signal=28%	Enriched	0.293704	1.24662	0.0492215	0.269944	1	1571	tags=24%, list=16%, signal=28%
RIZ_ERYTHROID_DIFFERENTIATION_CCNE1	32	Enriched	0.436859	1.44508	0.0507804	0.0859602	1	666	tags=19%, list=7%, signal=20%	Enriched	0.375637	1.28805	0.131559	0.234668	1	1116	tags=28%, list=11%, signal=32%	Depleted	-0.263021	-0.74265	0.847416	0.986063	1	3309	tags=41%, list=33%, signal=60%
ELVIDGE_HIF1A_AND_HIF2A_TARGETS_UP	33	Enriched	0.434131	1.44473	0.0411935	0.0859812	1	1622	tags=30%, list=16%, signal=36%	Enriched	0.251414	0.875158	0.668548	0.78202	1	1831	tags=27%, list=18%, signal=33%	Enriched	0.29479	0.937722	0.563914	0.703861	1	2988	tags=45%, list=30%, signal=64%
BOYLAN_MULTIPLE_MYELOMA_C_UP	32	Enriched	0.437466	1.44317	0.0474485	0.0866942	1	1289	tags=31%, list=13%, signal=36%	Depleted	-0.297893	-0.741819	0.832688	0.99285	1	1996	tags=25%, list=20%, signal=31%	Depleted	-0.27911	-0.793491	0.777174	0.965153	1	2026	tags=31%, list=20%, signal=39%
MARCHINI_TRABECTEDIN_RESISTANCE_UP	17	Enriched	0.511438	1.44058	0.0677049	0.0881156	1	1503	tags=29%, list=15%, signal=34%	Enriched	0.39824	1.16204	0.245902	0.369859	1	1658	tags=47%, list=16%, signal=56%	Enriched	0.416686	1.13864	0.280994	0.373366	1	430	tags=18%, list=4%, signal=18%
FOSTER_TOLERANT_MACROPHAGE_UP	120	Enriched	0.337755	1.43977	0.0107477	0.0884081	1	1008	tags=20%, list=10%, signal=22%	Depleted	-0.25959	-0.731278	0.920677	0.997869	1	1829	tags=20%, list=18%, signal=24%	Depleted	-0.246929	-0.869019	0.725647	0.891386	1	1657	tags=19%, list=16%, signal=23%
RUTELLA_RESPONSE_TO_CSF2RB_AND_IL4_DN	228	Enriched	0.309762	1.43848	0.00149626	0.0890126	1	1614	tags=25%, list=16%, signal=30%	Depleted	-0.224812	-0.648897	0.992892	1	1	2129	tags=21%, list=21%, signal=27%	Depleted	-0.29728	-1.12246	0.217308	0.595214	1	1421	tags=18%, list=14%, signal=20%
GROSS_HYPOXIA_VIA_ELK3_UP	178	Enriched	0.321073	1.43837	0.00526316	0.0888829	1	1105	tags=17%, list=11%, signal=19%	Depleted	-0.272626	-0.782286	0.910946	0.98821	1	1752	tags=21%, list=17%, signal=25%	Enriched	0.253822	1.08976	0.220366	0.444623	1	807	tags=13%, list=8%, signal=14%
NIKOLSKY_BREAST_CANCER_16P13_AMPLICON	68	Enriched	0.372481	1.43736	0.0256935	0.089323	1	577	tags=16%, list=6%, signal=17%	Enriched	0.151771	0.606912	1	0.982133	1	3007	tags=34%, list=30%, signal=48%	Depleted	-0.324085	-1.05355	0.377684	0.69094	1	2520	tags=35%, list=25%, signal=47%
LIU_VAV3_PROSTATE_CARCINOGENESIS_UP	68	Enriched	0.372773	1.43727	0.0295045	0.089176	1	1080	tags=28%, list=11%, signal=31%	Depleted	-0.445439	-1.21046	0.170377	0.403721	1	1468	tags=29%, list=15%, signal=34%	Depleted	-0.344143	-1.12182	0.274899	0.592709	1	1304	tags=38%, list=13%, signal=44%
RICKMAN_TUMOR_DIFFERENTIATED_WELL_VS_POORLY_UP	171	Enriched	0.323052	1.43595	0.0053076	0.089794	1	1774	tags=25%, list=18%, signal=30%	Enriched	0.218416	1.00364	0.491803	0.580786	1	2463	tags=35%, list=24%, signal=45%	Enriched	0.219431	0.936407	0.655831	0.705219	1	2024	tags=21%, list=20%, signal=26%
PENG_GLUCOSE_DEPRIVATION_DN	131	Enriched	0.334667	1.43566	0.00953743	0.0897847	1	1346	tags=19%, list=13%, signal=22%	Depleted	-0.181837	-0.512576	0.999191	1	1	3363	tags=33%, list=33%, signal=49%	Enriched	0.233932	0.965729	0.544025	0.65694	1	3086	tags=38%, list=31%, signal=54%
CHIN_BREAST_CANCER_COPY_NUMBER_UP	19	Enriched	0.495279	1.43539	0.0693869	0.0897436	1	228	tags=16%, list=2%, signal=16%	Depleted	-0.248852	-0.570293	0.95592	1	1	2230	tags=32%, list=22%, signal=40%	Enriched	0.312095	0.868678	0.65174	0.808047	1	2963	tags=47%, list=29%, signal=67%
LINDSTEDT_DENDRITIC_CELL_MATURATION_A	60	Enriched	0.379133	1.43536	0.028031	0.0895601	1	1547	tags=33%, list=15%, signal=39%	Enriched	0.550532	2.13602	0	0.00153472	0.0387	292	tags=27%, list=3%, signal=27%	Enriched	0.420994	1.52263	0.0160267	0.0899455	1	1113	tags=40%, list=11%, signal=45%
FINAK_BREAST_CANCER_SDPP_SIGNATURE	19	Enriched	0.488223	1.43245	0.0696312	0.0911962	1	783	tags=42%, list=8%, signal=46%	Depleted	-0.559671	-1.27469	0.164975	0.296312	1	1189	tags=37%, list=12%, signal=42%	Depleted	-0.582661	-1.48228	0.05358	0.169975	1	1630	tags=53%, list=16%, signal=63%
GOTZMANN_EPITHELIAL_TO_MESENCHYMAL_TRANSITION_UP	65	Enriched	0.372548	1.42576	0.0269414	0.0952899	1	617	tags=17%, list=6%, signal=18%	Depleted	-0.618757	-1.67432	0.00021164	0.00957347	0.8487	1943	tags=46%, list=19%, signal=57%	Enriched	0.325309	1.19581	0.155323	0.310728	1	759	tags=18%, list=8%, signal=20%
NOUZOVA_TRETINOIN_AND_H4_ACETYLATION	97	Enriched	0.345812	1.42394	0.0163361	0.0962786	1	2418	tags=30%, list=24%, signal=39%	Enriched	0.2607	1.10984	0.206406	0.428523	1	3298	tags=40%, list=33%, signal=59%	Enriched	0.251601	0.989401	0.482072	0.613222	1	2966	tags=36%, list=29%, signal=51%
CREIGHTON_ENDOCRINE_THERAPY_RESISTANCE_1	376	Enriched	0.29099	1.42316	0.000523149	0.0965892	1	1203	tags=22%, list=12%, signal=24%	Depleted	-0.344812	-1.00412	0.492948	0.785407	1	1760	tags=20%, list=17%, signal=24%	Depleted	-0.239706	-0.939373	0.649945	0.821029	1	1616	tags=17%, list=16%, signal=20%
KLEIN_TARGETS_OF_BCR_ABL1_FUSION	34	Enriched	0.422563	1.41686	0.0596585	0.100595	1	823	tags=32%, list=8%, signal=35%	Depleted	-0.293573	-0.737069	0.841127	0.99398	1	1736	tags=18%, list=17%, signal=21%	Depleted	-0.554525	-1.59886	0.0132044	0.102471	1	755	tags=24%, list=7%, signal=25%
MATZUK_SPERMATOGONIA	16	Enriched	0.50966	1.4168	0.0774109	0.100412	1	765	tags=31%, list=8%, signal=34%	Depleted	-0.461853	-1.03028	0.455539	0.738047	1	2072	tags=44%, list=21%, signal=55%	Enriched	0.498639	1.33579	0.136	0.196753	1	946	tags=31%, list=9%, signal=34%
JIANG_HYPOXIA_VIA_VHL	29	Enriched	0.438951	1.41637	0.0667411	0.100486	1	1566	tags=28%, list=15%, signal=33%	Enriched	0.353828	1.16343	0.231338	0.369403	1	3118	tags=55%, list=31%, signal=80%	Enriched	0.173046	0.534938	0.993673	0.997893	1	3384	tags=38%, list=33%, signal=57%
JAIN_NFKB_SIGNALING	63	Enriched	0.372462	1.41476	0.0330616	0.101386	1	3102	tags=49%, list=31%, signal=71%	Enriched	0.325935	1.29963	0.0546737	0.224958	1	2893	tags=41%, list=29%, signal=57%	Enriched	0.190885	0.697568	0.967634	0.961485	1	2665	tags=30%, list=26%, signal=41%
WANG_TNF_TARGETS	20	Enriched	0.479759	1.41469	0.0718365	0.101211	1	1470	tags=30%, list=15%, signal=35%	Enriched	0.514592	1.55244	0.0358744	0.0833481	0.9989	814	tags=35%, list=8%, signal=38%	Enriched	0.572909	1.62117	0.0214304	0.0566717	1	1205	tags=45%, list=12%, signal=51%
CREIGHTON_ENDOCRINE_THERAPY_RESISTANCE_2	196	Enriched	0.310677	1.41322	0.00687204	0.102022	1	2406	tags=35%, list=24%, signal=45%	Enriched	0.19849	0.905722	0.742857	0.736975	1	704	tags=11%, list=7%, signal=11%	Enriched	0.209311	0.913348	0.745041	0.741816	1	2082	tags=23%, list=21%, signal=28%
GROSS_HYPOXIA_VIA_ELK3_ONLY_DN	39	Enriched	0.409285	1.41245	0.0500894	0.102353	1	1347	tags=28%, list=13%, signal=32%	Depleted	-0.321267	-0.821058	0.752671	0.965304	1	2654	tags=38%, list=26%, signal=52%	Depleted	-0.288569	-0.849795	0.698399	0.915183	1	1328	tags=23%, list=13%, signal=26%
MACLACHLAN_BRCA1_TARGETS_UP	19	Enriched	0.483781	1.4119	0.0724416	0.102527	1	574	tags=26%, list=6%, signal=28%	Depleted	-0.464426	-1.06316	0.409968	0.686757	1	1257	tags=21%, list=12%, signal=24%	Enriched	0.530085	1.4735	0.0562468	0.112515	1	1443	tags=47%, list=14%, signal=55%
DER_IFN_BETA_RESPONSE_UP	86	Enriched	0.346973	1.40684	0.0279934	0.105873	1	1961	tags=33%, list=19%, signal=40%	Enriched	0.475064	2.00566	0	0.00527401	0.1724	625	tags=22%, list=6%, signal=23%	Enriched	0.402087	1.55089	0.00363372	0.0798096	1	2068	tags=34%, list=20%, signal=42%
ZHENG_IL22_SIGNALING_DN	26	Enriched	0.44529	1.404	0.075634	0.107697	1	254	tags=19%, list=3%, signal=20%	Depleted	-0.592683	-1.43401	0.0460526	0.111859	1	1598	tags=35%, list=16%, signal=41%	Enriched	0.351942	1.05753	0.364544	0.49807	1	176	tags=12%, list=2%, signal=12%
NIKOLSKY_BREAST_CANCER_17Q11_Q21_AMPLICON	71	Enriched	0.359134	1.40094	0.0338131	0.109702	1	1146	tags=21%, list=11%, signal=24%	Enriched	0.270363	1.08086	0.286938	0.461565	1	194	tags=11%, list=2%, signal=11%	Enriched	0.317361	1.18112	0.159242	0.325071	1	1140	tags=18%, list=11%, signal=20%
BRACHAT_RESPONSE_TO_CAMPTOTHECIN_DN	34	Enriched	0.417854	1.39817	0.0600792	0.111505	1	1406	tags=24%, list=14%, signal=27%	Enriched	0.309266	1.07335	0.329564	0.470349	1	2061	tags=35%, list=20%, signal=44%	Depleted	-0.27511	-0.793088	0.77981	0.964867	1	3085	tags=38%, list=31%, signal=55%
LEE_TARGETS_OF_PTCH1_AND_SUFU_UP	43	Enriched	0.395205	1.39813	0.0554936	0.111291	1	451	tags=23%, list=4%, signal=24%	Depleted	-0.562977	-1.45344	0.0234435	0.0951989	1	1568	tags=35%, list=16%, signal=41%	Depleted	-0.51506	-1.55186	0.0190476	0.126807	1	1230	tags=37%, list=12%, signal=42%
SMIRNOV_RESPONSE_TO_IR_2HR_DN	40	Enriched	0.402685	1.3972	0.050405	0.111749	1	968	tags=18%, list=10%, signal=19%	Depleted	-0.35259	-0.904479	0.644514	0.916308	1	1794	tags=30%, list=18%, signal=36%	Enriched	0.416006	1.39183	0.0605434	0.157078	1	1168	tags=30%, list=12%, signal=34%
PEART_HDAC_PROLIFERATION_CLUSTER_UP	52	Enriched	0.379592	1.39455	0.0494128	0.113506	1	1793	tags=27%, list=18%, signal=33%	Enriched	0.332938	1.27654	0.0951123	0.243243	1	750	tags=21%, list=7%, signal=23%	Enriched	0.372384	1.30517	0.0856154	0.217874	1	1691	tags=29%, list=17%, signal=34%
LEE_EARLY_T_LYMPHOCYTE_DN	33	Enriched	0.417182	1.39126	0.0629168	0.11577	1	1285	tags=33%, list=13%, signal=38%	Enriched	0.296437	1.02752	0.404048	0.541058	1	367	tags=15%, list=4%, signal=16%	Enriched	0.276962	0.882289	0.659884	0.788966	1	1703	tags=39%, list=17%, signal=47%
HAHTOLA_MYCOSIS_FUNGOIDES_SKIN_DN	23	Enriched	0.456611	1.38937	0.0821797	0.116971	1	1778	tags=30%, list=18%, signal=37%	Depleted	-0.208859	-0.494251	0.985784	1	1	339	tags=4%, list=3%, signal=4%	Enriched	0.523179	1.52485	0.0371167	0.0892926	1	2208	tags=52%, list=22%, signal=67%
SHIPP_DLBCL_VS_FOLLICULAR_LYMPHOMA_DN	34	Enriched	0.415533	1.38669	0.0668443	0.118827	1	1545	tags=44%, list=15%, signal=52%	Depleted	-0.32061	-0.808701	0.763401	0.972531	1	2678	tags=35%, list=26%, signal=48%	Enriched	0.285236	0.914793	0.594486	0.741689	1	1103	tags=26%, list=11%, signal=30%
VANOEVELEN_MYOGENESIS_SIN3A_TARGETS	163	Enriched	0.312416	1.38636	0.0113581	0.118849	1	2000	tags=27%, list=20%, signal=33%	Enriched	0.173248	0.787948	0.969697	0.899815	1	2738	tags=36%, list=27%, signal=48%	Enriched	0.225827	0.958457	0.572741	0.671304	1	1532	tags=18%, list=15%, signal=21%
PARK_TRETINOIN_RESPONSE_AND_PML_RARA_FUSION	26	Enriched	0.439187	1.38388	0.0778098	0.120551	1	798	tags=27%, list=8%, signal=29%	Depleted	-0.314204	-0.757352	0.812191	0.993079	1	3267	tags=46%, list=32%, signal=68%	Enriched	0.491049	1.48229	0.0472245	0.107648	1	1395	tags=38%, list=14%, signal=45%
UDAYAKUMAR_MED1_TARGETS_UP	112	Enriched	0.329421	1.38326	0.0230534	0.120769	1	2000	tags=26%, list=20%, signal=32%	Enriched	0.270108	1.18084	0.0985222	0.348043	1	1875	tags=23%, list=19%, signal=28%	Enriched	0.184297	0.743492	0.975011	0.935523	1	954	tags=12%, list=9%, signal=13%
LIANG_SILENCED_BY_METHYLATION_2	39	Enriched	0.400592	1.38246	0.0662192	0.121162	1	1461	tags=33%, list=14%, signal=39%	Enriched	0.618444	2.22129	0	0.000552554	0.0113	174	tags=36%, list=2%, signal=36%	Enriched	0.622182	2.06628	0.000294551	0.00153849	0.0492	869	tags=49%, list=9%, signal=53%
SESTO_RESPONSE_TO_UV_C7	56	Enriched	0.370281	1.38191	0.0475755	0.121332	1	1248	tags=25%, list=12%, signal=28%	Depleted	-0.320576	-0.851621	0.726159	0.954834	1	1773	tags=23%, list=18%, signal=28%	Depleted	-0.212118	-0.666109	0.953888	1	1	2104	tags=21%, list=21%, signal=27%
BUYTAERT_PHOTODYNAMIC_THERAPY_STRESS_DN	477	Enriched	0.277156	1.38125	0.000538793	0.121615	1	1840	tags=25%, list=18%, signal=29%	Depleted	-0.219198	-0.640763	0.9998	1	1	2123	tags=19%, list=21%, signal=23%	Enriched	0.198335	0.941915	0.785395	0.699094	1	1707	tags=18%, list=17%, signal=21%
BENPORATH_MYC_TARGETS_WITH_EBOX	193	Enriched	0.304521	1.38081	0.00667656	0.121716	1	1595	tags=25%, list=16%, signal=30%	Enriched	0.25907	1.25001	0.0222222	0.27007	1	2737	tags=44%, list=27%, signal=59%	Enriched	0.210636	0.917492	0.740143	0.736412	1	1905	tags=21%, list=19%, signal=26%
STEARMAN_LUNG_CANCER_EARLY_VS_LATE_DN	50	Enriched	0.377752	1.37903	0.0555929	0.122889	1	951	tags=22%, list=9%, signal=24%	Depleted	-0.366312	-0.95983	0.5644	0.850543	1	1699	tags=24%, list=17%, signal=29%	Depleted	-0.329802	-1.01509	0.442727	0.731691	1	1603	tags=26%, list=16%, signal=31%
XU_HGF_TARGETS_INDUCED_BY_AKT1_6HR	16	Enriched	0.497986	1.37888	0.10378	0.122746	1	1029	tags=31%, list=10%, signal=35%	Enriched	0.830966	2.35186	0	4.3983e-05	0.0007	146	tags=44%, list=1%, signal=44%	Enriched	0.653031	1.74662	0.00706001	0.0284434	0.942	902	tags=44%, list=9%, signal=48%
ACEVEDO_FGFR1_TARGETS_IN_PROSTATE_CANCER_MODEL_UP	229	Enriched	0.297468	1.37799	0.00669145	0.123209	1	885	tags=17%, list=9%, signal=18%	Enriched	0.26906	1.28912	0.0476191	0.234085	1	1462	tags=26%, list=14%, signal=30%	Enriched	0.640675	2.83332	0	0	0	1151	tags=48%, list=11%, signal=53%
GAJATE_RESPONSE_TO_TRABECTEDIN_DN	17	Enriched	0.486909	1.37661	0.0943815	0.124067	1	1627	tags=41%, list=16%, signal=49%	Enriched	0.29406	0.858745	0.650948	0.809785	1	2773	tags=47%, list=27%, signal=65%	Enriched	0.554269	1.51103	0.0547739	0.0938583	1	1184	tags=47%, list=12%, signal=53%
BURTON_ADIPOGENESIS_12	22	Enriched	0.456825	1.37393	0.090889	0.125972	1	23	tags=9%, list=0%, signal=9%	Depleted	-0.421793	-0.993525	0.501571	0.805602	1	4108	tags=68%, list=41%, signal=115%	Enriched	0.230267	0.666759	0.920135	0.968816	1	4161	tags=59%, list=41%, signal=100%
DEN_INTERACT_WITH_LCA5	25	Enriched	0.442246	1.37389	0.0842199	0.125744	1	2641	tags=40%, list=26%, signal=54%	Enriched	0.302632	0.97305	0.49193	0.625889	1	968	tags=20%, list=10%, signal=22%	Enriched	0.332808	0.992518	0.464505	0.60701	1	2681	tags=40%, list=27%, signal=54%
FIGUEROA_AML_METHYLATION_CLUSTER_6_DN	16	Enriched	0.491894	1.36904	0.101887	0.12958	1	783	tags=31%, list=8%, signal=34%	Enriched	0.614343	1.77007	0.0109091	0.0266651	0.7909	1317	tags=44%, list=13%, signal=50%	Enriched	0.608441	1.6159	0.0221106	0.0580755	1	1786	tags=50%, list=18%, signal=61%
HELLER_HDAC_TARGETS_SILENCED_BY_METHYLATION_DN	212	Enriched	0.297721	1.36866	0.00852411	0.129625	1	1614	tags=25%, list=16%, signal=29%	Depleted	-0.353341	-1.0164	0.459687	0.766319	1	2583	tags=33%, list=26%, signal=43%	Depleted	-0.255486	-0.956648	0.567454	0.796132	1	1942	tags=25%, list=19%, signal=31%
BHATI_G2M_ARREST_BY_2METHOXYESTRADIOL_DN	90	Enriched	0.337839	1.36775	0.0344349	0.130129	1	708	tags=20%, list=7%, signal=21%	Enriched	0.282743	1.1981	0.0873494	0.329059	1	1195	tags=19%, list=12%, signal=21%	Depleted	-0.374865	-1.26816	0.10974	0.393533	1	1795	tags=26%, list=18%, signal=31%
VALK_AML_CLUSTER_5	21	Enriched	0.453545	1.36716	0.0935852	0.130348	1	1128	tags=33%, list=11%, signal=37%	Depleted	-0.531778	-1.2332	0.194088	0.365582	1	2409	tags=48%, list=24%, signal=62%	Depleted	-0.64927	-1.67825	0.00844842	0.0572488	0.9984	1386	tags=38%, list=14%, signal=44%
WANG_BARRETTS_ESOPHAGUS_DN	19	Enriched	0.467639	1.36689	0.0954064	0.130334	1	1039	tags=32%, list=10%, signal=35%	Depleted	-0.337467	-0.776633	0.774617	0.986287	1	911	tags=11%, list=9%, signal=12%	Enriched	0.541216	1.50992	0.0490042	0.0940678	1	1657	tags=32%, list=16%, signal=38%
BOYLAN_MULTIPLE_MYELOMA_C_D_DN	189	Enriched	0.301697	1.36683	0.0143954	0.130123	1	864	tags=21%, list=9%, signal=22%	Depleted	-0.419741	-1.20317	0.0877246	0.413305	1	2072	tags=32%, list=21%, signal=40%	Depleted	-0.303711	-1.12391	0.227234	0.595341	1	1616	tags=26%, list=16%, signal=30%
AMUNDSON_POOR_SURVIVAL_AFTER_GAMMA_RADIATION_8G	87	Enriched	0.338345	1.36513	0.0386555	0.131337	1	1182	tags=22%, list=12%, signal=25%	Depleted	-0.435818	-1.20282	0.160227	0.412106	1	2231	tags=31%, list=22%, signal=39%	Depleted	-0.29427	-0.995492	0.467733	0.747576	1	1775	tags=25%, list=18%, signal=30%
TAVOR_CEBPA_TARGETS_DN	22	Enriched	0.452558	1.3637	0.0956254	0.132302	1	1891	tags=45%, list=19%, signal=56%	Depleted	-0.473486	-1.11007	0.34824	0.597064	1	469	tags=18%, list=5%, signal=19%	Depleted	-0.537768	-1.42119	0.0768736	0.223772	1	990	tags=32%, list=10%, signal=35%
LI_WILMS_TUMOR_VS_FETAL_KIDNEY_2_UP	25	Enriched	0.44103	1.36213	0.0862822	0.133398	1	1216	tags=40%, list=12%, signal=45%	Depleted	-0.538737	-1.28983	0.144602	0.27392	1	1455	tags=36%, list=14%, signal=42%	Depleted	-0.547041	-1.48544	0.0419811	0.167443	1	1644	tags=40%, list=16%, signal=48%
BILANGES_SERUM_SENSITIVE_GENES	62	Enriched	0.356769	1.36149	0.0522919	0.133678	1	1256	tags=29%, list=12%, signal=33%	Depleted	-0.419887	-1.12321	0.294531	0.564849	1	1153	tags=16%, list=11%, signal=18%	Enriched	0.232478	0.846619	0.773521	0.838495	1	1205	tags=15%, list=12%, signal=16%
PRAMOONJAGO_SOX4_TARGETS_DN	42	Enriched	0.388336	1.3611	0.0651237	0.133741	1	1803	tags=31%, list=18%, signal=38%	Enriched	0.414203	1.52161	0.0197824	0.0952993	0.9998	1557	tags=36%, list=15%, signal=42%	Enriched	0.207165	0.702162	0.935552	0.959609	1	394	tags=7%, list=4%, signal=7%
MARTENS_BOUND_BY_PML_RARA_FUSION	346	Enriched	0.280129	1.35631	0.00358331	0.137637	1	1270	tags=18%, list=13%, signal=20%	Depleted	-0.306991	-0.893585	0.8209	0.923252	1	3297	tags=38%, list=33%, signal=55%	Depleted	-0.285707	-1.11679	0.196311	0.600862	1	2105	tags=27%, list=21%, signal=33%
GAVIN_FOXP3_TARGETS_CLUSTER_T7	82	Enriched	0.338747	1.35217	0.04426	0.141108	1	2103	tags=35%, list=21%, signal=44%	Enriched	0.332121	1.37825	0.0282776	0.170402	1	1392	tags=21%, list=14%, signal=24%	Enriched	0.347603	1.32271	0.0558003	0.205023	1	1082	tags=13%, list=11%, signal=15%
TAKEDA_TARGETS_OF_NUP98_HOXA9_FUSION_3D_DN	21	Enriched	0.45292	1.35128	0.101521	0.141622	1	2194	tags=48%, list=22%, signal=61%	Depleted	-0.443802	-1.03288	0.453535	0.734063	1	1709	tags=38%, list=17%, signal=46%	Depleted	-0.43685	-1.13294	0.306754	0.578747	1	1033	tags=29%, list=10%, signal=32%
YE_METASTATIC_LIVER_CANCER	21	Enriched	0.452782	1.35122	0.103417	0.141391	1	397	tags=19%, list=4%, signal=20%	Depleted	-0.530549	-1.23875	0.19487	0.358222	1	750	tags=19%, list=7%, signal=21%	Depleted	-0.401059	-1.04455	0.413483	0.703618	1	898	tags=29%, list=9%, signal=31%
VISALA_AGING_LYMPHOCYTE_DN	15	Enriched	0.492497	1.34863	0.117804	0.143472	1	1913	tags=53%, list=19%, signal=66%	Depleted	-0.478006	-1.0476	0.435088	0.709551	1	220	tags=7%, list=2%, signal=7%	Enriched	0.61165	1.60155	0.0287141	0.0611985	1	1494	tags=47%, list=15%, signal=55%
XU_HGF_TARGETS_REPRESSED_BY_AKT1_DN	51	Enriched	0.369073	1.34736	0.0683397	0.144384	1	469	tags=18%, list=5%, signal=18%	Depleted	-0.445989	-1.17942	0.227371	0.459428	1	1216	tags=20%, list=12%, signal=22%	Depleted	-0.446329	-1.38917	0.0593987	0.249336	1	1115	tags=24%, list=11%, signal=26%
WIKMAN_ASBESTOS_LUNG_CANCER_DN	23	Enriched	0.442648	1.34592	0.0986254	0.14544	1	1013	tags=26%, list=10%, signal=29%	Depleted	-0.412221	-0.977884	0.527467	0.829576	1	1537	tags=13%, list=15%, signal=15%	Depleted	-0.318114	-0.845017	0.689606	0.919511	1	1718	tags=26%, list=17%, signal=31%
BOYLAN_MULTIPLE_MYELOMA_PCA1_UP	73	Enriched	0.344399	1.34567	0.0483425	0.145381	1	864	tags=27%, list=9%, signal=30%	Depleted	-0.524517	-1.43108	0.0159413	0.113742	1	1537	tags=34%, list=15%, signal=40%	Depleted	-0.423722	-1.39299	0.0456704	0.246392	1	1393	tags=37%, list=14%, signal=43%
GROSS_ELK3_TARGETS_DN	26	Enriched	0.428303	1.34448	0.110918	0.146208	1	1484	tags=35%, list=15%, signal=40%	Enriched	0.478965	1.55395	0.0356436	0.0829823	0.9989	384	tags=23%, list=4%, signal=24%	Enriched	0.408436	1.22776	0.187228	0.28388	1	438	tags=19%, list=4%, signal=20%
SESTO_RESPONSE_TO_UV_C4	16	Enriched	0.482832	1.34404	0.119202	0.146334	1	1094	tags=31%, list=11%, signal=35%	Enriched	0.31335	0.892923	0.59295	0.754076	1	1491	tags=38%, list=15%, signal=44%	Enriched	0.512826	1.36332	0.114148	0.176189	1	2280	tags=38%, list=23%, signal=48%
HOSHIDA_LIVER_CANCER_SUBCLASS_S1	208	Enriched	0.292932	1.34363	0.0149183	0.146437	1	1246	tags=22%, list=12%, signal=24%	Depleted	-0.508226	-1.46563	0.00010021	0.0874509	1	1616	tags=26%, list=16%, signal=31%	Depleted	-0.364547	-1.36245	0.0203936	0.272739	1	1649	tags=26%, list=16%, signal=31%
KIM_GASTRIC_CANCER_CHEMOSENSITIVITY	65	Enriched	0.350506	1.3418	0.0569678	0.147829	1	841	tags=20%, list=8%, signal=22%	Depleted	-0.362824	-0.980734	0.53143	0.827112	1	1682	tags=20%, list=17%, signal=24%	Depleted	-0.285945	-0.925614	0.585189	0.835761	1	2585	tags=34%, list=26%, signal=45%
HAMAI_APOPTOSIS_VIA_TRAIL_UP	444	Enriched	0.271245	1.34109	0.00289779	0.148227	1	1855	tags=20%, list=18%, signal=24%	Depleted	-0.268708	-0.784893	0.9795	0.986156	1	2080	tags=16%, list=21%, signal=19%	Enriched	0.299925	1.41381	0	0.143661	1	2683	tags=38%, list=27%, signal=49%
HILLION_HMGA1_TARGETS	70	Enriched	0.343896	1.33978	0.0571754	0.149209	1	1091	tags=24%, list=11%, signal=27%	Enriched	0.280456	1.12256	0.225621	0.411802	1	1427	tags=30%, list=14%, signal=35%	Enriched	0.425114	1.59326	0.00210011	0.0637177	1	672	tags=11%, list=7%, signal=12%
ONO_FOXP3_TARGETS_UP	19	Enriched	0.461024	1.33764	0.111281	0.150938	1	1007	tags=32%, list=10%, signal=35%	Enriched	0.378834	1.13655	0.270876	0.39428	1	485	tags=16%, list=5%, signal=17%	Enriched	0.292464	0.816881	0.731526	0.873062	1	1210	tags=32%, list=12%, signal=36%
DAIRKEE_TERT_TARGETS_UP	279	Enriched	0.281541	1.3374	0.00762795	0.150872	1	2793	tags=38%, list=28%, signal=51%	Depleted	-0.221493	-0.640719	0.997499	1	1	1010	tags=6%, list=10%, signal=7%	Depleted	-0.29042	-1.11201	0.225308	0.607353	1	3113	tags=38%, list=31%, signal=53%
LIANG_HEMATOPOIESIS_STEM_CELL_NUMBER_LARGE_VS_TINY_DN	35	Enriched	0.396485	1.33678	0.0914715	0.151159	1	2603	tags=49%, list=26%, signal=65%	Enriched	0.351786	1.22919	0.157528	0.293127	1	2169	tags=34%, list=21%, signal=44%	Enriched	0.438967	1.41942	0.053873	0.141245	1	3363	tags=49%, list=33%, signal=73%
ELVIDGE_HYPOXIA_DN	122	Enriched	0.314208	1.33581	0.0336788	0.151791	1	2180	tags=30%, list=22%, signal=38%	Enriched	0.214677	0.930524	0.685315	0.700311	1	2358	tags=25%, list=23%, signal=32%	Enriched	0.299227	1.22801	0.0791952	0.283915	1	1790	tags=20%, list=18%, signal=25%
SWEET_KRAS_ONCOGENIC_SIGNATURE	77	Enriched	0.338061	1.33455	0.0515511	0.152701	1	911	tags=22%, list=9%, signal=24%	Depleted	-0.235011	-0.645291	0.95802	1	1	1695	tags=16%, list=17%, signal=19%	Enriched	0.374364	1.42257	0.0286232	0.139101	1	785	tags=18%, list=8%, signal=20%
CAFFAREL_RESPONSE_TO_THC_24HR_5_UP	28	Enriched	0.415319	1.3344	0.0984191	0.152554	1	933	tags=18%, list=9%, signal=20%	Enriched	0.383482	1.28593	0.138483	0.235027	1	2877	tags=50%, list=28%, signal=70%	Enriched	0.371128	1.13956	0.248575	0.372093	1	2146	tags=29%, list=21%, signal=36%
WU_HBX_TARGETS_3_UP	15	Enriched	0.486652	1.33394	0.124203	0.152709	1	1280	tags=33%, list=13%, signal=38%	Enriched	0.297019	0.837402	0.681838	0.835577	1	1522	tags=33%, list=15%, signal=39%	Depleted	-0.284102	-0.678578	0.873559	1	1	2004	tags=27%, list=20%, signal=33%
PEDERSEN_METASTASIS_BY_ERBB2_ISOFORM_7	287	Enriched	0.280508	1.33102	0.00782433	0.155282	1	1163	tags=20%, list=12%, signal=22%	Depleted	-0.274588	-0.794598	0.942265	0.982412	1	2799	tags=33%, list=28%, signal=45%	Enriched	0.304975	1.39564	0.00240577	0.155051	1	1567	tags=25%, list=16%, signal=29%
NUTT_GBM_VS_AO_GLIOMA_DN	34	Enriched	0.396743	1.33058	0.0883701	0.155406	1	763	tags=32%, list=8%, signal=35%	Enriched	0.335585	1.16214	0.220854	0.370619	1	1607	tags=41%, list=16%, signal=49%	Depleted	-0.141809	-0.408838	0.99939	1	1	2910	tags=24%, list=29%, signal=33%
SMID_BREAST_CANCER_RELAPSE_IN_BRAIN_UP	26	Enriched	0.422758	1.32672	0.109726	0.158968	1	409	tags=23%, list=4%, signal=24%	Depleted	-0.594837	-1.43245	0.0459567	0.113204	1	1897	tags=46%, list=19%, signal=57%	Depleted	-0.370119	-1.00474	0.46452	0.741671	1	1548	tags=31%, list=15%, signal=36%
DEURIG_T_CELL_PROLYMPHOCYTIC_LEUKEMIA_DN	224	Enriched	0.287601	1.32669	0.0171788	0.158686	1	1285	tags=18%, list=13%, signal=20%	Depleted	-0.174502	-0.50288	0.9999	1	1	2770	tags=25%, list=27%, signal=33%	Enriched	0.273108	1.20837	0.0547074	0.299883	1	2545	tags=35%, list=25%, signal=46%
GOLUB_ALL_VS_AML_UP	23	Enriched	0.431472	1.32664	0.114355	0.15843	1	771	tags=22%, list=8%, signal=23%	Enriched	0.358151	1.12453	0.276508	0.409119	1	1969	tags=35%, list=19%, signal=43%	Enriched	0.22926	0.672159	0.91669	0.967304	1	2306	tags=30%, list=23%, signal=39%
WANG_TARGETS_OF_MLL_CBP_FUSION_DN	38	Enriched	0.38885	1.32603	0.0957541	0.158731	1	2725	tags=47%, list=27%, signal=65%	Depleted	-0.250609	-0.635965	0.939543	1	1	1116	tags=11%, list=11%, signal=12%	Enriched	0.244292	0.80853	0.801531	0.882273	1	1647	tags=26%, list=16%, signal=31%
BROWNE_HCMV_INFECTION_48HR_UP	142	Enriched	0.303364	1.3254	0.0337886	0.159054	1	1087	tags=19%, list=11%, signal=21%	Depleted	-0.34189	-0.970472	0.575091	0.839038	1	2148	tags=23%, list=21%, signal=28%	Enriched	0.355266	1.48464	0.00231374	0.107608	1	1423	tags=28%, list=14%, signal=32%
GRADE_METASTASIS_DN	39	Enriched	0.381656	1.32078	0.098906	0.163401	1	2515	tags=38%, list=25%, signal=51%	Enriched	0.484702	1.73942	0.00267857	0.0317314	0.8578	3081	tags=51%, list=30%, signal=73%	Enriched	0.209929	0.694884	0.934072	0.961137	1	2759	tags=28%, list=27%, signal=39%
HOLLEMAN_ASPARAGINASE_RESISTANCE_ALL_DN	18	Enriched	0.463124	1.3205	0.126754	0.163366	1	1387	tags=28%, list=14%, signal=32%	Enriched	0.39297	1.15386	0.256331	0.375308	1	1289	tags=28%, list=13%, signal=32%	Enriched	0.431075	1.17674	0.239283	0.330217	1	2149	tags=33%, list=21%, signal=42%
TIEN_INTESTINE_PROBIOTICS_24HR_DN	176	Enriched	0.293762	1.31982	0.0259618	0.163763	1	788	tags=17%, list=8%, signal=18%	Enriched	0.207777	0.965365	0.586956	0.637166	1	1354	tags=17%, list=13%, signal=19%	Enriched	0.312279	1.33856	0.0141304	0.19507	1	2038	tags=24%, list=20%, signal=30%
LINDSTEDT_DENDRITIC_CELL_MATURATION_D	56	Enriched	0.354481	1.31957	0.0800736	0.163699	1	1534	tags=30%, list=15%, signal=36%	Depleted	-0.534045	-1.42141	0.0307593	0.12386	1	1746	tags=32%, list=17%, signal=39%	Depleted	-0.54023	-1.70106	0.00230183	0.0500841	0.9925	1038	tags=32%, list=10%, signal=36%
KOKKINAKIS_METHIONINE_DEPRIVATION_48HR_DN	62	Enriched	0.347413	1.31938	0.0774807	0.16359	1	1154	tags=23%, list=11%, signal=25%	Depleted	-0.26603	-0.713526	0.900956	1	1	1999	tags=18%, list=20%, signal=22%	Depleted	-0.321908	-1.0345	0.398204	0.719487	1	2046	tags=27%, list=20%, signal=34%
SANSOM_APC_TARGETS_UP	96	Enriched	0.3208	1.31886	0.0526071	0.163817	1	1642	tags=29%, list=16%, signal=34%	Depleted	-0.362442	-1.0121	0.482833	0.773132	1	1103	tags=17%, list=11%, signal=19%	Depleted	-0.270251	-0.924586	0.608065	0.837395	1	1392	tags=19%, list=14%, signal=22%
ROYLANCE_BREAST_CANCER_16Q_COPY_NUMBER_UP	34	Enriched	0.391811	1.31804	0.0993816	0.164345	1	1005	tags=21%, list=10%, signal=23%	Depleted	-0.281942	-0.706149	0.876066	1	1	42	tags=3%, list=0%, signal=3%	Depleted	-0.369089	-1.06468	0.371934	0.677333	1	159	tags=6%, list=2%, signal=6%
ZHAN_MULTIPLE_MYELOMA_CD2_DN	35	Enriched	0.391351	1.31793	0.0956735	0.164151	1	1012	tags=29%, list=10%, signal=32%	Enriched	0.306934	1.06725	0.334169	0.477398	1	1234	tags=29%, list=12%, signal=32%	Enriched	0.326787	1.05207	0.358348	0.50652	1	1425	tags=23%, list=14%, signal=27%
ELVIDGE_HIF1A_TARGETS_UP	52	Enriched	0.359431	1.31625	0.0805414	0.165562	1	2180	tags=33%, list=22%, signal=41%	Enriched	0.347589	1.33102	0.0499376	0.204511	1	1831	tags=27%, list=18%, signal=33%	Enriched	0.364732	1.27841	0.104948	0.242646	1	2001	tags=25%, list=20%, signal=31%
ZHENG_RESPONSE_TO_ARSENITE_DN	17	Enriched	0.464893	1.31618	0.131844	0.16532	1	635	tags=29%, list=6%, signal=31%	Enriched	0.510721	1.48123	0.0606644	0.115884	1	376	tags=29%, list=4%, signal=30%	Enriched	0.631523	1.71885	0.0108164	0.033139	0.9766	515	tags=29%, list=5%, signal=31%
RIZKI_TUMOR_INVASIVENESS_3D_DN	200	Enriched	0.28745	1.31486	0.0218129	0.166375	1	1683	tags=24%, list=17%, signal=28%	Depleted	-0.366749	-1.0535	0.366463	0.702946	1	1778	tags=20%, list=18%, signal=24%	Depleted	-0.331535	-1.23599	0.0897837	0.444052	1	1368	tags=19%, list=14%, signal=22%
SMID_BREAST_CANCER_NORMAL_LIKE_UP	338	Enriched	0.272811	1.31398	0.00874036	0.166959	1	1007	tags=23%, list=10%, signal=25%	Depleted	-0.548247	-1.59503	0	0.0245782	0.9989	1905	tags=41%, list=19%, signal=49%	Depleted	-0.460283	-1.78557	0	0.025594	0.8024	1670	tags=36%, list=17%, signal=41%
BACOLOD_RESISTANCE_TO_ALKYLATING_AGENTS_DN	42	Enriched	0.373838	1.31242	0.100467	0.168284	1	2743	tags=45%, list=27%, signal=62%	Depleted	-0.225685	-0.582234	0.97052	1	1	2133	tags=17%, list=21%, signal=21%	Depleted	-0.25884	-0.776176	0.809111	0.971822	1	289	tags=5%, list=3%, signal=5%
LASTOWSKA_NEUROBLASTOMA_COPY_NUMBER_UP	138	Enriched	0.300551	1.30542	0.0383977	0.175393	1	2131	tags=30%, list=21%, signal=37%	Depleted	-0.297704	-0.8445	0.810857	0.959862	1	2521	tags=22%, list=25%, signal=30%	Depleted	-0.206539	-0.739303	0.948676	0.988158	1	634	tags=7%, list=6%, signal=8%
RUTELLA_RESPONSE_TO_HGF_VS_CSF2RB_AND_IL4_UP	308	Enriched	0.272583	1.30372	0.00823257	0.176894	1	1614	tags=23%, list=16%, signal=26%	Depleted	-0.293938	-0.852684	0.877851	0.954282	1	2130	tags=25%, list=21%, signal=31%	Depleted	-0.318845	-1.23581	0.0584914	0.442268	1	1421	tags=18%, list=14%, signal=20%
KORKOLA_TERATOMA	33	Enriched	0.391556	1.30354	0.117188	0.176768	1	154	tags=18%, list=2%, signal=18%	Depleted	-0.474989	-1.1884	0.238019	0.438852	1	1168	tags=27%, list=12%, signal=31%	Enriched	0.487003	1.55939	0.0217143	0.0768277	1	1777	tags=48%, list=18%, signal=59%
MARSON_FOXP3_TARGETS_DN	41	Enriched	0.374058	1.30225	0.105133	0.177825	1	2042	tags=37%, list=20%, signal=46%	Enriched	0.334471	1.19498	0.179134	0.331184	1	1897	tags=32%, list=19%, signal=39%	Enriched	0.549363	1.83367	0.00121655	0.0146198	0.69	2329	tags=46%, list=23%, signal=60%
ACEVEDO_LIVER_CANCER_WITH_H3K9ME3_DN	44	Enriched	0.366726	1.30207	0.101982	0.177704	1	1110	tags=25%, list=11%, signal=28%	Depleted	-0.28372	-0.735517	0.855064	0.994908	1	1283	tags=11%, list=13%, signal=13%	Depleted	-0.240938	-0.729502	0.882736	0.989879	1	1130	tags=14%, list=11%, signal=15%
SHAFFER_IRF4_TARGETS_IN_ACTIVATED_DENDRITIC_CELL	59	Enriched	0.345594	1.302	0.0841206	0.177446	1	1145	tags=17%, list=11%, signal=19%	Enriched	0.232257	0.914571	0.659443	0.72694	1	708	tags=17%, list=7%, signal=18%	Enriched	0.366394	1.31379	0.075276	0.211905	1	1581	tags=32%, list=16%, signal=38%
VERHAAK_GLIOBLASTOMA_MESENCHYMAL	180	Enriched	0.289289	1.30165	0.0294547	0.177492	1	1419	tags=24%, list=14%, signal=28%	Depleted	-0.505396	-1.44717	0.000702952	0.099588	1	2309	tags=41%, list=23%, signal=52%	Depleted	-0.380504	-1.40031	0.0154753	0.241216	1	1595	tags=27%, list=16%, signal=32%
ZUCCHI_METASTASIS_UP	35	Enriched	0.38395	1.30024	0.1125	0.178733	1	1803	tags=31%, list=18%, signal=38%	Depleted	-0.419105	-1.05602	0.411844	0.698265	1	906	tags=14%, list=9%, signal=16%	Depleted	-0.180561	-0.521556	0.993641	1	1	166	tags=3%, list=2%, signal=3%
THUM_SYSTOLIC_HEART_FAILURE_UP	324	Enriched	0.270464	1.29972	0.0140378	0.178977	1	895	tags=15%, list=9%, signal=16%	Depleted	-0.469152	-1.36156	0.00040004	0.185466	1	2052	tags=31%, list=20%, signal=37%	Depleted	-0.399365	-1.54744	0.000227894	0.129137	1	1463	tags=23%, list=14%, signal=26%
SWEET_LUNG_CANCER_KRAS_UP	386	Enriched	0.26547	1.29671	0.0105097	0.182024	1	1784	tags=23%, list=18%, signal=27%	Depleted	-0.206788	-0.602627	1	1	1	1876	tags=15%, list=19%, signal=18%	Enriched	0.324371	1.51162	0	0.093985	1	1563	tags=25%, list=15%, signal=28%
SHIN_B_CELL_LYMPHOMA_CLUSTER_3	25	Enriched	0.416792	1.29336	0.130607	0.185509	1	836	tags=28%, list=8%, signal=30%	Depleted	-0.601084	-1.44066	0.0454599	0.106046	1	2303	tags=44%, list=23%, signal=57%	Depleted	-0.500517	-1.34696	0.107685	0.293418	1	1830	tags=44%, list=18%, signal=54%
DASU_IL6_SIGNALING_SCAR_UP	27	Enriched	0.403713	1.29231	0.127835	0.186371	1	597	tags=19%, list=6%, signal=20%	Depleted	-0.484058	-1.17793	0.254259	0.460885	1	1761	tags=26%, list=17%, signal=31%	Depleted	-0.381335	-1.04085	0.407349	0.708143	1	1203	tags=22%, list=12%, signal=25%
MOHANKUMAR_TLX1_TARGETS_UP	327	Enriched	0.266974	1.28966	0.0139355	0.189084	1	2107	tags=25%, list=21%, signal=31%	Depleted	-0.18536	-0.539574	0.9999	1	1	2675	tags=22%, list=26%, signal=29%	Enriched	0.256931	1.17907	0.0447898	0.32718	1	2733	tags=31%, list=27%, signal=41%
SHEPARD_CRUSH_AND_BURN_MUTANT_UP	146	Enriched	0.293745	1.28485	0.0446793	0.194314	1	2539	tags=42%, list=25%, signal=55%	Depleted	-0.252047	-0.717183	0.950661	1	1	904	tags=8%, list=9%, signal=9%	Enriched	0.305801	1.27954	0.0387825	0.241537	1	1406	tags=21%, list=14%, signal=24%
NEMETH_INFLAMMATORY_RESPONSE_LPS_UP	78	Enriched	0.326235	1.28468	0.0804762	0.194147	1	1195	tags=21%, list=12%, signal=23%	Enriched	0.466756	1.93184	0	0.00958841	0.329	675	tags=29%, list=7%, signal=31%	Enriched	0.433975	1.65506	0.00181094	0.0469798	0.9984	1469	tags=38%, list=15%, signal=45%
HINATA_NFKB_TARGETS_KERATINOCYTE_UP	83	Enriched	0.319144	1.284	0.076484	0.194603	1	1173	tags=19%, list=12%, signal=22%	Depleted	-0.331469	-0.912029	0.664036	0.905589	1	972	tags=19%, list=10%, signal=21%	Enriched	0.427875	1.64472	0.00225989	0.0493843	0.9991	940	tags=36%, list=9%, signal=40%
MARIADASON_RESPONSE_TO_BUTYRATE_SULINDAC_6	37	Enriched	0.376155	1.28298	0.125793	0.195473	1	2087	tags=35%, list=21%, signal=44%	Enriched	0.368011	1.30106	0.103632	0.225336	1	2712	tags=46%, list=27%, signal=63%	Enriched	0.460528	1.52266	0.0247309	0.0901808	1	1595	tags=35%, list=16%, signal=42%
TENEDINI_MEGAKARYOCYTE_MARKERS	52	Enriched	0.348586	1.28163	0.104646	0.196704	1	1173	tags=21%, list=12%, signal=24%	Depleted	-0.329969	-0.870927	0.701359	0.940953	1	1736	tags=27%, list=17%, signal=32%	Enriched	0.278248	0.977714	0.487512	0.632811	1	652	tags=19%, list=6%, signal=20%
RUTELLA_RESPONSE_TO_HGF_DN	172	Enriched	0.285793	1.28098	0.0408315	0.197115	1	1658	tags=25%, list=16%, signal=29%	Depleted	-0.218598	-0.624654	0.990651	1	1	1685	tags=16%, list=17%, signal=19%	Depleted	-0.291088	-1.06799	0.326157	0.672876	1	1822	tags=23%, list=18%, signal=28%
LUI_THYROID_CANCER_PAX8_PPARG_DN	38	Enriched	0.372019	1.28018	0.122403	0.197704	1	1675	tags=34%, list=17%, signal=41%	Depleted	-0.247493	-0.629493	0.94063	1	1	609	tags=5%, list=6%, signal=6%	Depleted	-0.237056	-0.689609	0.910636	0.99882	1	1267	tags=13%, list=13%, signal=15%
GINESTIER_BREAST_CANCER_ZNF217_AMPLIFIED_DN	227	Enriched	0.277559	1.27677	0.0299748	0.201459	1	2519	tags=33%, list=25%, signal=43%	Depleted	-0.174243	-0.503331	0.9998	1	1	2245	tags=15%, list=22%, signal=19%	Depleted	-0.255806	-0.964157	0.550433	0.786894	1	2825	tags=27%, list=28%, signal=37%
MONNIER_POSTRADIATION_TUMOR_ESCAPE_UP	304	Enriched	0.267316	1.27577	0.0184157	0.20227	1	2342	tags=29%, list=23%, signal=37%	Depleted	-0.249754	-0.72362	0.984889	0.998403	1	1651	tags=12%, list=16%, signal=14%	Enriched	0.208614	0.959617	0.637263	0.668918	1	3149	tags=37%, list=31%, signal=52%
WIERENGA_STAT5A_TARGETS_GROUP2	44	Enriched	0.359858	1.2756	0.114485	0.202116	1	1603	tags=32%, list=16%, signal=38%	Enriched	0.305516	1.12038	0.247557	0.413832	1	79	tags=11%, list=1%, signal=11%	Enriched	0.483917	1.64967	0.00583717	0.0482984	0.999	1179	tags=43%, list=12%, signal=49%
HOFMANN_MYELODYSPLASTIC_SYNDROM_RISK_DN	16	Enriched	0.458139	1.27523	0.167658	0.202216	1	1182	tags=31%, list=12%, signal=35%	Depleted	-0.55822	-1.23614	0.202221	0.36119	1	1250	tags=31%, list=12%, signal=36%	Depleted	-0.69258	-1.70546	0.00777631	0.0489558	0.99	701	tags=25%, list=7%, signal=27%
CHANG_IMMORTALIZED_BY_HPV31_DN	47	Enriched	0.355387	1.27314	0.114139	0.204417	1	1497	tags=28%, list=15%, signal=32%	Enriched	0.431855	1.57717	0.00780379	0.0753897	0.9976	174	tags=23%, list=2%, signal=24%	Enriched	0.416392	1.44636	0.0350823	0.127164	1	1580	tags=40%, list=16%, signal=48%
MCBRYAN_PUBERTAL_BREAST_3_4WK_DN	29	Enriched	0.3921	1.27218	0.136611	0.205249	1	987	tags=31%, list=10%, signal=34%	Enriched	0.247375	0.827331	0.756115	0.846752	1	1405	tags=31%, list=14%, signal=36%	Depleted	-0.394281	-1.09232	0.340796	0.638418	1	1468	tags=28%, list=15%, signal=32%
DARWICHE_PAPILLOMA_RISK_LOW_UP	98	Enriched	0.308487	1.27151	0.0787437	0.205734	1	1825	tags=26%, list=18%, signal=31%	Depleted	-0.190832	-0.530415	0.996614	1	1	2877	tags=24%, list=28%, signal=34%	Enriched	0.249148	0.988881	0.476398	0.613947	1	2012	tags=24%, list=20%, signal=30%
HUANG_GATA2_TARGETS_DN	62	Enriched	0.335852	1.27106	0.10139	0.205928	1	1763	tags=31%, list=17%, signal=37%	Depleted	-0.373105	-1.00489	0.494358	0.784458	1	957	tags=15%, list=9%, signal=16%	Depleted	-0.220569	-0.704355	0.931662	0.996881	1	2764	tags=34%, list=27%, signal=46%
ZHENG_BOUND_BY_FOXP3	366	Enriched	0.261018	1.2688	0.0147796	0.208361	1	1928	tags=23%, list=19%, signal=27%	Depleted	-0.22437	-0.651604	0.9982	1	1	2605	tags=24%, list=26%, signal=31%	Enriched	0.25177	1.16545	0.0544707	0.341679	1	2145	tags=31%, list=21%, signal=38%
BYSTRYKH_HEMATOPOIESIS_STEM_CELL_AND_BRAIN_QTL_CIS	46	Enriched	0.353758	1.26728	0.117713	0.209895	1	1820	tags=28%, list=18%, signal=34%	Enriched	0.327209	1.18974	0.163551	0.337603	1	2055	tags=33%, list=20%, signal=41%	Depleted	-0.161722	-0.49245	0.998965	1	1	126	tags=2%, list=1%, signal=2%
APPIERTO_RESPONSE_TO_FENRETINIDE_DN	37	Enriched	0.371203	1.26559	0.130339	0.211625	1	2116	tags=35%, list=21%, signal=44%	Depleted	-0.249871	-0.636517	0.934983	1	1	54	tags=3%, list=1%, signal=3%	Depleted	-0.265183	-0.775161	0.818126	0.972399	1	2868	tags=32%, list=28%, signal=45%
NIKOLSKY_BREAST_CANCER_16Q24_AMPLICON	28	Enriched	0.394238	1.2647	0.148058	0.21239	1	2209	tags=43%, list=22%, signal=55%	Depleted	-0.428789	-1.04679	0.430697	0.711453	1	2501	tags=36%, list=25%, signal=47%	Enriched	0.275305	0.844003	0.704765	0.841363	1	201	tags=7%, list=2%, signal=7%
BROWNE_HCMV_INFECTION_30MIN_DN	83	Enriched	0.315823	1.26372	0.0867065	0.213249	1	697	tags=16%, list=7%, signal=17%	Depleted	-0.46378	-1.27549	0.0886128	0.295438	1	1673	tags=20%, list=17%, signal=24%	Depleted	-0.272767	-0.916452	0.611689	0.846261	1	1112	tags=18%, list=11%, signal=20%
GAZDA_DIAMOND_BLACKFAN_ANEMIA_PROGENITOR_DN	51	Enriched	0.344471	1.26303	0.116659	0.213776	1	2204	tags=33%, list=22%, signal=42%	Enriched	0.346936	1.32064	0.0837629	0.211541	1	1938	tags=33%, list=19%, signal=41%	Depleted	-0.256168	-0.794019	0.799562	0.965224	1	535	tags=6%, list=5%, signal=6%
CROONQUIST_NRAS_VS_STROMAL_STIMULATION_UP	32	Enriched	0.380075	1.25724	0.142728	0.220893	1	869	tags=31%, list=9%, signal=34%	Depleted	-0.362414	-0.897445	0.646241	0.916426	1	1605	tags=28%, list=16%, signal=33%	Depleted	-0.450757	-1.28066	0.143806	0.376454	1	1542	tags=34%, list=15%, signal=40%
KONDO_PROSTATE_CANCER_WITH_H3K27ME3	51	Enriched	0.342815	1.25409	0.123935	0.2247	1	929	tags=29%, list=9%, signal=32%	Depleted	-0.585259	-1.53835	0.00509375	0.0448889	1	1241	tags=41%, list=12%, signal=47%	Depleted	-0.394039	-1.22663	0.164804	0.457494	1	1268	tags=27%, list=13%, signal=31%
CHAUHAN_RESPONSE_TO_METHOXYESTRADIOL_DN	84	Enriched	0.310449	1.2511	0.0956303	0.22833	1	2118	tags=29%, list=21%, signal=36%	Depleted	-0.175691	-0.483699	0.998747	1	1	1773	tags=13%, list=18%, signal=16%	Depleted	-0.238448	-0.799892	0.834424	0.962863	1	1543	tags=14%, list=15%, signal=17%
KHETCHOUMIAN_TRIM24_TARGETS_UP	43	Enriched	0.355465	1.25001	0.137168	0.229406	1	846	tags=19%, list=8%, signal=20%	Depleted	-0.544941	-1.41005	0.0404074	0.134577	1	1434	tags=33%, list=14%, signal=38%	Enriched	0.343842	1.16519	0.213616	0.341235	1	1151	tags=30%, list=11%, signal=34%
AMUNDSON_GENOTOXIC_SIGNATURE	87	Enriched	0.307883	1.24973	0.0949954	0.229382	1	1127	tags=17%, list=11%, signal=19%	Enriched	0.407443	1.687	0	0.0434346	0.9382	761	tags=20%, list=8%, signal=21%	Enriched	0.418578	1.62296	0.00154799	0.0564888	1	2126	tags=38%, list=21%, signal=48%
ZHAN_V2_LATE_DIFFERENTIATION_GENES	35	Enriched	0.371687	1.24909	0.141834	0.229819	1	1299	tags=23%, list=13%, signal=26%	Enriched	0.255189	0.888589	0.659677	0.759159	1	2480	tags=34%, list=25%, signal=45%	Enriched	0.323588	1.04785	0.367377	0.512623	1	1152	tags=20%, list=11%, signal=22%
ENK_UV_RESPONSE_EPIDERMIS_UP	232	Enriched	0.269187	1.24521	0.0395395	0.234753	1	2095	tags=28%, list=21%, signal=35%	Depleted	-0.182654	-0.527286	0.9998	1	1	2535	tags=20%, list=25%, signal=26%	Enriched	0.293145	1.302	0.00876644	0.221423	1	1425	tags=20%, list=14%, signal=23%
ODONNELL_TARGETS_OF_MYC_AND_TFRC_UP	58	Enriched	0.329646	1.23985	0.128229	0.241788	1	1667	tags=28%, list=16%, signal=33%	Depleted	-0.351658	-0.935912	0.604621	0.88366	1	1446	tags=17%, list=14%, signal=20%	Depleted	-0.488694	-1.54477	0.0129403	0.130432	1	1403	tags=31%, list=14%, signal=36%
TAKEDA_TARGETS_OF_NUP98_HOXA9_FUSION_10D_UP	116	Enriched	0.293501	1.23908	0.0840178	0.242465	1	1547	tags=28%, list=15%, signal=33%	Enriched	0.352603	1.55923	0	0.081843	0.9984	364	tags=21%, list=4%, signal=21%	Enriched	0.344696	1.39834	0.0103761	0.153119	1	702	tags=22%, list=7%, signal=24%
CEBALLOS_TARGETS_OF_TP53_AND_MYC_DN	31	Enriched	0.377209	1.23833	0.160822	0.243088	1	1093	tags=23%, list=11%, signal=25%	Depleted	-0.392165	-0.9726	0.536187	0.834559	1	2685	tags=35%, list=27%, signal=48%	Depleted	-0.349353	-0.986432	0.480848	0.755841	1	989	tags=23%, list=10%, signal=25%
JACKSON_DNMT1_TARGETS_DN	21	Enriched	0.413557	1.23768	0.17567	0.243588	1	1154	tags=29%, list=11%, signal=32%	Depleted	-0.677503	-1.57937	0.010981	0.0290122	0.9998	532	tags=29%, list=5%, signal=30%	Depleted	-0.421332	-1.09793	0.339768	0.634854	1	2476	tags=52%, list=25%, signal=69%
DARWICHE_SQUAMOUS_CELL_CARCINOMA_UP	92	Enriched	0.304064	1.23724	0.104537	0.243781	1	1309	tags=21%, list=13%, signal=24%	Depleted	-0.283856	-0.788132	0.851409	0.984527	1	1969	tags=18%, list=19%, signal=23%	Depleted	-0.236941	-0.803238	0.836762	0.961832	1	994	tags=12%, list=10%, signal=13%
GAZDA_DIAMOND_BLACKFAN_ANEMIA_MYELOID_DN	30	Enriched	0.380059	1.23683	0.171372	0.243931	1	1956	tags=33%, list=19%, signal=41%	Enriched	0.319889	1.07449	0.346429	0.470105	1	2953	tags=47%, list=29%, signal=66%	Depleted	-0.360577	-1.01711	0.443474	0.730019	1	1700	tags=17%, list=17%, signal=20%
DER_IFN_GAMMA_RESPONSE_UP	62	Enriched	0.325554	1.23666	0.123272	0.243755	1	1961	tags=35%, list=19%, signal=44%	Enriched	0.403359	1.59216	0.00332226	0.0704828	0.9946	625	tags=23%, list=6%, signal=24%	Enriched	0.445161	1.62382	0.00663871	0.0562896	1	1214	tags=24%, list=12%, signal=27%
TURASHVILI_BREAST_DUCTAL_CARCINOMA_VS_DUCTAL_NORMAL_UP	30	Enriched	0.380754	1.23559	0.168569	0.24484	1	441	tags=20%, list=4%, signal=21%	Depleted	-0.729099	-1.78897	0.000115687	0.00137203	0.1374	938	tags=43%, list=9%, signal=48%	Depleted	-0.367361	-1.03299	0.418066	0.718573	1	1793	tags=40%, list=18%, signal=48%
ZHAN_MULTIPLE_MYELOMA_DN	30	Enriched	0.377065	1.23237	0.163592	0.249019	1	869	tags=30%, list=9%, signal=33%	Depleted	-0.571917	-1.40633	0.0540322	0.138061	1	1131	tags=37%, list=11%, signal=41%	Depleted	-0.564639	-1.57858	0.0183077	0.116192	1	1999	tags=53%, list=20%, signal=66%
RASHI_RESPONSE_TO_IONIZING_RADIATION_3	42	Enriched	0.352228	1.23225	0.156151	0.248785	1	1873	tags=26%, list=19%, signal=32%	Depleted	-0.145466	-0.373746	0.999555	0.995248	1	3689	tags=29%, list=37%, signal=45%	Enriched	0.26494	0.895673	0.640501	0.770228	1	2023	tags=26%, list=20%, signal=33%
YAGI_AML_RELAPSE_PROGNOSIS	29	Enriched	0.380714	1.23185	0.174525	0.248921	1	2097	tags=41%, list=21%, signal=52%	Enriched	0.296528	0.990289	0.451145	0.601395	1	1720	tags=34%, list=17%, signal=41%	Enriched	0.42597	1.31636	0.110094	0.21033	1	1304	tags=21%, list=13%, signal=24%
KOKKINAKIS_METHIONINE_DEPRIVATION_48HR_UP	118	Enriched	0.290044	1.23107	0.0908879	0.249642	1	923	tags=17%, list=9%, signal=18%	Enriched	0.289442	1.27019	0.04	0.249357	1	713	tags=18%, list=7%, signal=19%	Enriched	0.361802	1.46918	0.00779558	0.114053	1	940	tags=24%, list=9%, signal=26%
ACOSTA_PROLIFERATION_INDEPENDENT_MYC_TARGETS_UP	66	Enriched	0.320421	1.22941	0.12716	0.251604	1	2182	tags=36%, list=22%, signal=46%	Enriched	0.226578	0.892464	0.712305	0.752355	1	1930	tags=32%, list=19%, signal=39%	Depleted	-0.306307	-0.991926	0.472901	0.754501	1	1098	tags=17%, list=11%, signal=19%
KRASNOSELSKAYA_ILF3_TARGETS_DN	35	Enriched	0.364083	1.22606	0.1697	0.256106	1	1119	tags=23%, list=11%, signal=26%	Depleted	-0.509487	-1.2846	0.133528	0.281611	1	2043	tags=40%, list=20%, signal=50%	Depleted	-0.458266	-1.32355	0.110315	0.32276	1	1977	tags=37%, list=20%, signal=46%
CHAUHAN_RESPONSE_TO_METHOXYESTRADIOL_UP	44	Enriched	0.34692	1.22581	0.157649	0.256038	1	1972	tags=32%, list=20%, signal=39%	Enriched	0.205034	0.75214	0.910338	0.931123	1	1202	tags=18%, list=12%, signal=21%	Depleted	-0.212417	-0.6407	0.957846	1	1	1669	tags=14%, list=17%, signal=16%
ROSS_AML_WITH_MLL_FUSIONS	60	Enriched	0.325213	1.22536	0.132161	0.25627	1	1173	tags=23%, list=12%, signal=26%	Depleted	-0.334465	-0.899929	0.666667	0.91726	1	2942	tags=37%, list=29%, signal=51%	Depleted	-0.443792	-1.40843	0.0458571	0.235867	1	2210	tags=38%, list=22%, signal=49%
WANG_IMMORTALIZED_BY_HOXA9_AND_MEIS1_UP	22	Enriched	0.404083	1.22193	0.192187	0.260952	1	418	tags=18%, list=4%, signal=19%	Depleted	-0.481924	-1.13412	0.322651	0.543212	1	2726	tags=55%, list=27%, signal=75%	Enriched	0.259559	0.749104	0.832395	0.931085	1	2104	tags=36%, list=21%, signal=46%
BOHN_PRIMARY_IMMUNODEFICIENCY_SYNDROM_DN	33	Enriched	0.36645	1.22167	0.169183	0.260902	1	704	tags=21%, list=7%, signal=23%	Depleted	-0.234966	-0.586959	0.957947	1	1	1937	tags=15%, list=19%, signal=19%	Depleted	-0.35968	-1.02785	0.424435	0.717686	1	700	tags=12%, list=7%, signal=13%
KANNAN_TP53_TARGETS_DN	18	Enriched	0.424094	1.22063	0.20022	0.262012	1	820	tags=33%, list=8%, signal=36%	Depleted	-0.333201	-0.756012	0.795605	0.993328	1	940	tags=17%, list=9%, signal=18%	Enriched	0.472356	1.313	0.136154	0.212086	1	1450	tags=50%, list=14%, signal=58%
COATES_MACROPHAGE_M1_VS_M2_DN	51	Enriched	0.333117	1.22062	0.157658	0.261594	1	516	tags=14%, list=5%, signal=14%	Depleted	-0.363379	-0.958677	0.561363	0.852911	1	2980	tags=41%, list=29%, signal=58%	Depleted	-0.38493	-1.18926	0.210836	0.502051	1	1915	tags=33%, list=19%, signal=41%
SAKAI_TUMOR_INFILTRATING_MONOCYTES_DN	63	Enriched	0.318197	1.215	0.136198	0.269681	1	2474	tags=40%, list=24%, signal=52%	Enriched	0.427483	1.68775	0.00183486	0.0434711	0.9373	2968	tags=52%, list=29%, signal=74%	Enriched	0.218834	0.799146	0.86958	0.892412	1	1711	tags=21%, list=17%, signal=25%
OUILLETTE_CLL_13Q14_DELETION_UP	49	Enriched	0.336425	1.21499	0.159634	0.269238	1	1783	tags=27%, list=18%, signal=32%	Enriched	0.262549	0.986799	0.479042	0.606786	1	1722	tags=33%, list=17%, signal=39%	Enriched	0.222615	0.772009	0.869969	0.917576	1	1666	tags=20%, list=16%, signal=24%
THEILGAARD_NEUTROPHIL_AT_SKIN_WOUND_DN	197	Enriched	0.26737	1.21354	0.0728298	0.271069	1	2385	tags=28%, list=24%, signal=36%	Depleted	-0.237793	-0.682038	0.980634	1	1	3297	tags=35%, list=33%, signal=50%	Depleted	-0.246256	-0.914706	0.659978	0.845746	1	2109	tags=18%, list=21%, signal=23%
KASLER_HDAC7_TARGETS_1_UP	156	Enriched	0.273916	1.21042	0.0915001	0.275482	1	2142	tags=24%, list=21%, signal=30%	Depleted	-0.263024	-0.750302	0.930906	0.99643	1	3028	tags=31%, list=30%, signal=44%	Enriched	0.197886	0.831053	0.925907	0.852286	1	1930	tags=20%, list=19%, signal=24%
BYSTROEM_CORRELATED_WITH_IL5_UP	44	Enriched	0.340163	1.20978	0.16327	0.276017	1	2167	tags=36%, list=21%, signal=46%	Depleted	-0.321412	-0.833287	0.741858	0.965153	1	815	tags=9%, list=8%, signal=10%	Enriched	0.292615	0.997857	0.442769	0.600021	1	505	tags=9%, list=5%, signal=10%
KUMAR_AUTOPHAGY_NETWORK	40	Enriched	0.348245	1.2081	0.175676	0.278237	1	968	tags=18%, list=10%, signal=19%	Depleted	-0.371455	-0.950012	0.570456	0.865266	1	2256	tags=30%, list=22%, signal=38%	Depleted	-0.411047	-1.22222	0.181492	0.462458	1	1546	tags=33%, list=15%, signal=38%
BAKER_HEMATOPOIESIS_STAT3_TARGETS	15	Enriched	0.438542	1.20743	0.219895	0.278857	1	69	tags=13%, list=1%, signal=13%	Depleted	-0.614932	-1.3403	0.110883	0.21029	1	1552	tags=47%, list=15%, signal=55%	Depleted	-0.422863	-1.01286	0.450148	0.732908	1	2159	tags=47%, list=21%, signal=59%
HAHTOLA_MYCOSIS_FUNGOIDES_CD4_DN	99	Enriched	0.293379	1.20677	0.128181	0.279445	1	2116	tags=31%, list=21%, signal=39%	Enriched	0.227981	0.954654	0.584034	0.65263	1	2164	tags=27%, list=21%, signal=34%	Enriched	0.138645	0.547286	1	0.997778	1	3642	tags=41%, list=36%, signal=64%
ELVIDGE_HYPOXIA_BY_DMOG_DN	49	Enriched	0.333218	1.20615	0.163974	0.279981	1	1622	tags=29%, list=16%, signal=34%	Depleted	-0.229277	-0.605266	0.960544	1	1	1542	tags=12%, list=15%, signal=14%	Enriched	0.275053	0.963341	0.518895	0.662551	1	1783	tags=24%, list=18%, signal=30%
RAMASWAMY_METASTASIS_UP	50	Enriched	0.330508	1.20492	0.160522	0.281464	1	1789	tags=26%, list=18%, signal=31%	Depleted	-0.391715	-1.03108	0.452158	0.736237	1	326	tags=8%, list=3%, signal=8%	Depleted	-0.233437	-0.721524	0.899458	0.994514	1	1870	tags=20%, list=19%, signal=24%
BOYAULT_LIVER_CANCER_SUBCLASS_G5_DN	19	Enriched	0.412671	1.20473	0.210675	0.281298	1	2592	tags=47%, list=26%, signal=64%	Depleted	-0.376666	-0.864385	0.66938	0.946533	1	1558	tags=37%, list=15%, signal=43%	Depleted	-0.447112	-1.13552	0.300259	0.580067	1	1162	tags=37%, list=11%, signal=42%
JIANG_AGING_CEREBRAL_CORTEX_UP	32	Enriched	0.362576	1.20416	0.188364	0.281744	1	1094	tags=25%, list=11%, signal=28%	Depleted	-0.312951	-0.778265	0.797176	0.984916	1	2039	tags=22%, list=20%, signal=27%	Enriched	0.347044	1.09854	0.308486	0.432198	1	1189	tags=22%, list=12%, signal=25%
AIYAR_COBRA1_TARGETS_UP	28	Enriched	0.377368	1.20122	0.201215	0.285968	1	1256	tags=29%, list=12%, signal=33%	Depleted	-0.404651	-0.987125	0.511899	0.815804	1	1240	tags=18%, list=12%, signal=20%	Enriched	0.403101	1.2465	0.160331	0.269709	1	2635	tags=46%, list=26%, signal=63%
DARWICHE_PAPILLOMA_RISK_HIGH_UP	90	Enriched	0.295817	1.20112	0.137915	0.285673	1	1924	tags=26%, list=19%, signal=31%	Depleted	-0.215161	-0.600557	0.981198	1	1	1969	tags=14%, list=19%, signal=18%	Enriched	0.263015	1.01607	0.421255	0.568541	1	2012	tags=29%, list=20%, signal=36%
YIH_RESPONSE_TO_ARSENITE_C2	17	Enriched	0.426379	1.20018	0.217131	0.286725	1	765	tags=12%, list=8%, signal=13%	Depleted	-0.238957	-0.536099	0.967555	1	1	2072	tags=18%, list=21%, signal=22%	Enriched	0.525188	1.42427	0.0762734	0.138587	1	1599	tags=35%, list=16%, signal=42%
HERNANDEZ_MITOTIC_ARREST_BY_DOCETAXEL_1_DN	30	Enriched	0.368525	1.19994	0.197134	0.286633	1	298	tags=17%, list=3%, signal=17%	Depleted	-0.377329	-0.930987	0.589532	0.886688	1	2562	tags=40%, list=25%, signal=53%	Depleted	-0.372232	-1.04326	0.404501	0.704227	1	637	tags=17%, list=6%, signal=18%
ZHONG_SECRETOME_OF_LUNG_CANCER_AND_MACROPHAGE	69	Enriched	0.31042	1.19989	0.162217	0.286247	1	1383	tags=25%, list=14%, signal=28%	Depleted	-0.385984	-1.05039	0.415549	0.708097	1	1433	tags=19%, list=14%, signal=22%	Enriched	0.342338	1.26817	0.0919229	0.24895	1	572	tags=14%, list=6%, signal=15%
YU_MYC_TARGETS_DN	36	Enriched	0.354816	1.19977	0.187779	0.285968	1	1241	tags=31%, list=12%, signal=35%	Depleted	-0.394908	-0.997433	0.503947	0.797609	1	2330	tags=36%, list=23%, signal=47%	Depleted	-0.507297	-1.47486	0.0366019	0.176889	1	865	tags=22%, list=9%, signal=24%
FIGUEROA_AML_METHYLATION_CLUSTER_2_UP	28	Enriched	0.376734	1.19926	0.200132	0.286327	1	1772	tags=32%, list=18%, signal=39%	Depleted	-0.400418	-0.974826	0.534632	0.832565	1	956	tags=14%, list=9%, signal=16%	Enriched	0.469647	1.44209	0.055911	0.129193	1	1771	tags=29%, list=18%, signal=35%
MOREIRA_RESPONSE_TO_TSA_UP	26	Enriched	0.379305	1.19826	0.207035	0.287484	1	1111	tags=23%, list=11%, signal=26%	Depleted	-0.307841	-0.744544	0.826082	0.994404	1	1769	tags=19%, list=18%, signal=23%	Depleted	-0.470539	-1.29001	0.146729	0.361038	1	2170	tags=35%, list=21%, signal=44%
DARWICHE_SKIN_TUMOR_PROMOTER_DN	114	Enriched	0.285262	1.19819	0.125059	0.287119	1	1924	tags=26%, list=19%, signal=32%	Depleted	-0.344541	-0.968605	0.570526	0.840681	1	2484	tags=25%, list=25%, signal=33%	Enriched	0.232128	0.936689	0.600084	0.705154	1	661	tags=11%, list=7%, signal=12%
SCHLOSSER_SERUM_RESPONSE_AUGMENTED_BY_MYC	80	Enriched	0.301214	1.19641	0.151182	0.289563	1	2755	tags=33%, list=27%, signal=44%	Enriched	0.198151	0.816135	0.886978	0.85939	1	1700	tags=19%, list=17%, signal=22%	Depleted	-0.25335	-0.844521	0.757547	0.919576	1	1412	tags=13%, list=14%, signal=14%
YAGI_AML_WITH_INV_16_TRANSLOCATION	301	Enriched	0.250567	1.19621	0.0583608	0.289411	1	1506	tags=19%, list=15%, signal=22%	Depleted	-0.279468	-0.808066	0.938488	0.972786	1	2188	tags=21%, list=22%, signal=26%	Enriched	0.255009	1.16566	0.0641447	0.341748	1	1237	tags=17%, list=12%, signal=18%
HOFMANN_CELL_LYMPHOMA_UP	39	Enriched	0.344604	1.19429	0.184152	0.29209	1	831	tags=18%, list=8%, signal=19%	Depleted	-0.313422	-0.802929	0.775455	0.976824	1	2853	tags=38%, list=28%, signal=53%	Depleted	-0.179686	-0.530747	0.993509	1	1	1174	tags=13%, list=12%, signal=14%
FONTAINE_THYROID_TUMOR_UNCERTAIN_MALIGNANCY_DN	20	Enriched	0.406082	1.19233	0.224859	0.294846	1	561	tags=25%, list=6%, signal=26%	Depleted	-0.543158	-1.25494	0.176067	0.329442	1	1058	tags=25%, list=10%, signal=28%	Depleted	-0.409002	-1.05357	0.399648	0.691958	1	1543	tags=25%, list=15%, signal=29%
TAKEDA_TARGETS_OF_NUP98_HOXA9_FUSION_10D_DN	93	Enriched	0.291268	1.19226	0.141946	0.294485	1	1293	tags=23%, list=13%, signal=26%	Depleted	-0.488858	-1.35962	0.0292848	0.186497	1	1883	tags=41%, list=19%, signal=50%	Depleted	-0.455201	-1.55471	0.00399467	0.12544	1	1406	tags=37%, list=14%, signal=42%
HENDRICKS_SMARCA4_TARGETS_DN	37	Enriched	0.348876	1.19074	0.192089	0.296529	1	1259	tags=32%, list=12%, signal=37%	Depleted	-0.486013	-1.23288	0.179351	0.36538	1	2829	tags=49%, list=28%, signal=67%	Depleted	-0.34838	-1.01993	0.435941	0.726042	1	1951	tags=35%, list=19%, signal=43%
MATTHEWS_AP1_TARGETS	15	Enriched	0.436908	1.1855	0.241492	0.304886	1	254	tags=20%, list=3%, signal=20%	Depleted	-0.502335	-1.10317	0.364739	0.608886	1	2575	tags=53%, list=25%, signal=71%	Enriched	0.660004	1.72681	0.0106168	0.0317215	0.9681	1151	tags=53%, list=11%, signal=60%
DEURIG_T_CELL_PROLYMPHOCYTIC_LEUKEMIA_UP	265	Enriched	0.252104	1.18497	0.0777473	0.305327	1	1566	tags=22%, list=15%, signal=26%	Depleted	-0.315036	-0.911611	0.751601	0.905846	1	1700	tags=16%, list=17%, signal=19%	Depleted	-0.270927	-1.03326	0.390394	0.718829	1	1812	tags=21%, list=18%, signal=25%
BENPORATH_ES_CORE_NINE_CORRELATED	85	Enriched	0.294093	1.18372	0.155923	0.306977	1	2315	tags=31%, list=23%, signal=39%	Enriched	0.316463	1.3119	0.0355191	0.217478	1	2256	tags=33%, list=22%, signal=42%	Enriched	0.467084	1.79745	0.000749064	0.0195417	0.8243	2672	tags=41%, list=26%, signal=56%
MULLIGHAN_MLL_SIGNATURE_2_UP	319	Enriched	0.246292	1.18297	0.0649746	0.307766	1	1828	tags=21%, list=18%, signal=25%	Depleted	-0.26141	-0.758337	0.975593	0.993228	1	3717	tags=39%, list=37%, signal=59%	Depleted	-0.286982	-1.11452	0.215123	0.60209	1	2260	tags=24%, list=22%, signal=31%
NING_CHRONIC_OBSTRUCTIVE_PULMONARY_DISEASE_DN	95	Enriched	0.289548	1.18092	0.151187	0.310796	1	1141	tags=18%, list=11%, signal=20%	Depleted	-0.426192	-1.18385	0.18062	0.449546	1	1180	tags=17%, list=12%, signal=19%	Depleted	-0.218577	-0.744591	0.916174	0.985592	1	1536	tags=16%, list=15%, signal=18%
KORKOLA_YOLK_SAC_TUMOR_UP	17	Enriched	0.418372	1.18052	0.247228	0.310991	1	2136	tags=47%, list=21%, signal=60%	Enriched	0.205645	0.591433	0.956922	0.986654	1	3026	tags=53%, list=30%, signal=75%	Depleted	-0.283202	-0.704018	0.849109	0.996255	1	1051	tags=12%, list=10%, signal=13%
STANELLE_E2F1_TARGETS	22	Enriched	0.392652	1.18018	0.228565	0.31109	1	953	tags=23%, list=9%, signal=25%	Depleted	-0.433908	-1.01356	0.472767	0.770135	1	2250	tags=36%, list=22%, signal=47%	Depleted	-0.297154	-0.778628	0.780951	0.971857	1	1087	tags=23%, list=11%, signal=25%
CHYLA_CBFA2T3_TARGETS_UP	266	Enriched	0.250535	1.17911	0.0804196	0.312439	1	1104	tags=17%, list=11%, signal=19%	Depleted	-0.444929	-1.29047	0.0110088	0.274359	1	2894	tags=44%, list=29%, signal=61%	Depleted	-0.393237	-1.50231	0.00116225	0.159535	1	1118	tags=22%, list=11%, signal=24%
ZHOU_TNF_SIGNALING_4HR	46	Enriched	0.33067	1.17631	0.196667	0.316791	1	1267	tags=22%, list=13%, signal=25%	Depleted	-0.263791	-0.684812	0.906413	1	1	664	tags=7%, list=7%, signal=7%	Enriched	0.439163	1.51076	0.0215282	0.0937665	1	543	tags=15%, list=5%, signal=16%
XU_CREBBP_TARGETS_UP	21	Enriched	0.39401	1.17165	0.246313	0.324545	1	1427	tags=38%, list=14%, signal=44%	Enriched	0.245178	0.755574	0.819101	0.932901	1	2577	tags=48%, list=25%, signal=64%	Depleted	-0.380847	-0.995811	0.472069	0.749695	1	664	tags=10%, list=7%, signal=10%
HERNANDEZ_MITOTIC_ARREST_BY_DOCETAXEL_2_UP	47	Enriched	0.324199	1.16713	0.200891	0.332163	1	1119	tags=23%, list=11%, signal=26%	Depleted	-0.40581	-1.05935	0.406185	0.693603	1	1621	tags=32%, list=16%, signal=38%	Depleted	-0.362467	-1.10191	0.315369	0.624096	1	1203	tags=19%, list=12%, signal=22%
STEIN_ESRRA_TARGETS_RESPONSIVE_TO_ESTROGEN_UP	20	Enriched	0.391622	1.16685	0.246652	0.332161	1	1058	tags=25%, list=10%, signal=28%	Enriched	0.226717	0.687717	0.900109	0.964969	1	2219	tags=35%, list=22%, signal=45%	Enriched	0.615052	1.73763	0.00600993	0.0294406	0.9557	452	tags=30%, list=4%, signal=31%
CHEOK_RESPONSE_TO_MERCAPTOPURINE_DN	17	Enriched	0.411693	1.16593	0.243338	0.333319	1	869	tags=24%, list=9%, signal=26%	Depleted	-0.542399	-1.21927	0.226248	0.387684	1	414	tags=18%, list=4%, signal=18%	Depleted	-0.57378	-1.42575	0.0802326	0.220992	1	855	tags=29%, list=8%, signal=32%
TAKEDA_TARGETS_OF_NUP98_HOXA9_FUSION_8D_UP	101	Enriched	0.280884	1.16404	0.17071	0.33625	1	1470	tags=29%, list=15%, signal=33%	Enriched	0.342918	1.44622	0.00763359	0.13424	1	587	tags=26%, list=6%, signal=27%	Depleted	-0.333326	-1.15627	0.210904	0.548709	1	1188	tags=23%, list=12%, signal=26%
HOEGERKORP_CD44_TARGETS_TEMPORAL_DN	18	Enriched	0.406047	1.16382	0.254675	0.336129	1	1548	tags=33%, list=15%, signal=39%	Enriched	0.380071	1.13471	0.275726	0.396605	1	451	tags=22%, list=4%, signal=23%	Depleted	-0.450521	-1.12827	0.315171	0.589119	1	393	tags=11%, list=4%, signal=12%
FULCHER_INFLAMMATORY_RESPONSE_LECTIN_VS_LPS_UP	427	Enriched	0.23551	1.16227	0.0623321	0.338446	1	1458	tags=18%, list=14%, signal=20%	Depleted	-0.255374	-0.745112	0.9905	0.995059	1	2903	tags=30%, list=29%, signal=40%	Enriched	0.229726	1.0832	0.160756	0.454124	1	1626	tags=22%, list=16%, signal=25%
WANG_RESPONSE_TO_BEXAROTENE_DN	19	Enriched	0.39837	1.16162	0.249669	0.3391	1	903	tags=21%, list=9%, signal=23%	Depleted	-0.383085	-0.875379	0.657645	0.93908	1	3411	tags=53%, list=34%, signal=79%	Depleted	-0.302348	-0.767441	0.790479	0.976141	1	1417	tags=26%, list=14%, signal=31%
MORI_MATURE_B_LYMPHOCYTE_UP	68	Enriched	0.302353	1.15991	0.190978	0.341771	1	949	tags=16%, list=9%, signal=18%	Depleted	-0.179907	-0.489213	0.998202	1	1	2678	tags=24%, list=26%, signal=32%	Depleted	-0.366657	-1.18968	0.188044	0.504232	1	1700	tags=25%, list=17%, signal=30%
SAGIV_CD24_TARGETS_UP	21	Enriched	0.38628	1.15986	0.257271	0.341335	1	1810	tags=29%, list=18%, signal=35%	Enriched	0.294978	0.917349	0.574799	0.726073	1	1373	tags=29%, list=14%, signal=33%	Depleted	-0.382672	-0.997822	0.472564	0.751124	1	23	tags=5%, list=0%, signal=5%
HEDENFALK_BREAST_CANCER_HEREDITARY_VS_SPORADIC	43	Enriched	0.329885	1.15923	0.225612	0.341977	1	1595	tags=26%, list=16%, signal=30%	Depleted	-0.25824	-0.666835	0.920416	1	1	514	tags=7%, list=5%, signal=7%	Enriched	0.212742	0.7169	0.922647	0.951677	1	2610	tags=30%, list=26%, signal=41%
MCMURRAY_TP53_HRAS_COOPERATION_RESPONSE_UP	21	Enriched	0.387117	1.15798	0.259464	0.343777	1	1037	tags=29%, list=10%, signal=32%	Depleted	-0.381485	-0.889124	0.642026	0.925712	1	1411	tags=24%, list=14%, signal=28%	Enriched	0.494411	1.40761	0.0808	0.148319	1	904	tags=38%, list=9%, signal=42%
LEE_DOUBLE_POLAR_THYMOCYTE	16	Enriched	0.415553	1.15579	0.267303	0.347358	1	398	tags=19%, list=4%, signal=19%	Enriched	0.367549	1.04406	0.386204	0.513467	1	1640	tags=31%, list=16%, signal=37%	Enriched	0.519217	1.38572	0.0982732	0.161043	1	627	tags=38%, list=6%, signal=40%
ZHONG_SECRETOME_OF_LUNG_CANCER_AND_FIBROBLAST	111	Enriched	0.276332	1.1551	0.171388	0.348109	1	1235	tags=19%, list=12%, signal=21%	Depleted	-0.398715	-1.11367	0.281706	0.590731	1	1419	tags=18%, list=14%, signal=21%	Enriched	0.302765	1.21734	0.10091	0.291723	1	1226	tags=18%, list=12%, signal=20%
LI_DCP2_BOUND_MRNA	75	Enriched	0.292254	1.15455	0.191591	0.348613	1	2983	tags=39%, list=30%, signal=54%	Enriched	0.332978	1.34272	0.0465632	0.194089	1	3191	tags=48%, list=32%, signal=70%	Depleted	-0.241686	-0.800065	0.822104	0.963525	1	2929	tags=37%, list=29%, signal=52%
ONDER_CDH1_TARGETS_1_DN	122	Enriched	0.271781	1.15448	0.16562	0.34821	1	1545	tags=21%, list=15%, signal=25%	Enriched	0.265919	1.17103	0.091954	0.35952	1	807	tags=16%, list=8%, signal=17%	Enriched	0.474638	1.93811	0	0.00572717	0.2842	1883	tags=42%, list=19%, signal=51%
DOANE_RESPONSE_TO_ANDROGEN_DN	198	Enriched	0.252476	1.15218	0.132666	0.352025	1	1132	tags=16%, list=11%, signal=18%	Depleted	-0.362231	-1.04012	0.404998	0.724998	1	2732	tags=37%, list=27%, signal=50%	Depleted	-0.253549	-0.945989	0.596782	0.811594	1	2279	tags=29%, list=23%, signal=37%
ZHAN_MULTIPLE_MYELOMA_CD1_AND_CD2_DN	40	Enriched	0.329297	1.14793	0.233118	0.359631	1	1278	tags=28%, list=13%, signal=31%	Depleted	-0.25838	-0.660559	0.918662	1	1	3107	tags=38%, list=31%, signal=54%	Enriched	0.271915	0.902085	0.637993	0.762035	1	1838	tags=30%, list=18%, signal=37%
GRABARCZYK_BCL11B_TARGETS_UP	57	Enriched	0.306106	1.14533	0.218084	0.36409	1	1646	tags=25%, list=16%, signal=29%	Depleted	-0.304592	-0.811893	0.785623	0.971169	1	837	tags=9%, list=8%, signal=10%	Enriched	0.297057	1.06308	0.329489	0.490154	1	1929	tags=32%, list=19%, signal=39%
BARIS_THYROID_CANCER_DN	54	Enriched	0.309267	1.14531	0.227191	0.363578	1	1257	tags=19%, list=12%, signal=21%	Depleted	-0.299933	-0.793657	0.807663	0.981093	1	2427	tags=28%, list=24%, signal=36%	Enriched	0.372804	1.32484	0.0714286	0.204004	1	2656	tags=39%, list=26%, signal=52%
BROWNE_HCMV_INFECTION_8HR_DN	31	Enriched	0.348638	1.14395	0.246627	0.365692	1	694	tags=19%, list=7%, signal=21%	Depleted	-0.501247	-1.23327	0.181714	0.365933	1	1058	tags=29%, list=10%, signal=32%	Depleted	-0.26548	-0.749079	0.831143	0.987524	1	2317	tags=39%, list=23%, signal=50%
HILLION_HMGA1B_TARGETS	76	Enriched	0.28876	1.14041	0.217222	0.372193	1	777	tags=17%, list=8%, signal=18%	Depleted	-0.280268	-0.766918	0.858444	0.990351	1	1896	tags=20%, list=19%, signal=24%	Enriched	0.37681	1.42445	0.0216696	0.138738	1	1071	tags=20%, list=11%, signal=22%
PEDERSEN_METASTASIS_BY_ERBB2_ISOFORM_6	20	Enriched	0.387515	1.13689	0.276414	0.378689	1	1127	tags=30%, list=11%, signal=34%	Depleted	-0.563574	-1.29704	0.140631	0.263869	1	1570	tags=30%, list=16%, signal=35%	Enriched	0.391437	1.1127	0.300681	0.410494	1	1803	tags=45%, list=18%, signal=55%
TAKEDA_TARGETS_OF_NUP98_HOXA9_FUSION_16D_UP	107	Enriched	0.272807	1.13664	0.20042	0.378609	1	1465	tags=25%, list=14%, signal=29%	Depleted	-0.347214	-0.972272	0.561217	0.834772	1	1607	tags=31%, list=16%, signal=36%	Enriched	0.306237	1.22369	0.0850084	0.287505	1	920	tags=23%, list=9%, signal=25%
MULLIGHAN_MLL_SIGNATURE_1_UP	298	Enriched	0.237732	1.1358	0.125222	0.379743	1	1816	tags=21%, list=18%, signal=25%	Depleted	-0.264403	-0.765264	0.96559	0.991649	1	2455	tags=21%, list=24%, signal=27%	Depleted	-0.306485	-1.18308	0.112584	0.507058	1	2743	tags=32%, list=27%, signal=42%
TOMLINS_PROSTATE_CANCER_UP	34	Enriched	0.33803	1.13396	0.263041	0.382895	1	1496	tags=26%, list=15%, signal=31%	Depleted	-0.319304	-0.800637	0.771526	0.97807	1	1460	tags=18%, list=14%, signal=21%	Enriched	0.267352	0.860093	0.693341	0.820177	1	1382	tags=24%, list=14%, signal=27%
MILI_PSEUDOPODIA_HAPTOTAXIS_UP	394	Enriched	0.230931	1.1314	0.110261	0.387533	1	2786	tags=28%, list=28%, signal=37%	Enriched	0.183366	0.936953	1	0.687183	1	3134	tags=36%, list=31%, signal=50%	Enriched	0.317832	1.48379	0	0.107663	1	3500	tags=49%, list=35%, signal=72%
NAGASHIMA_NRG1_SIGNALING_DN	38	Enriched	0.3282	1.12998	0.254692	0.389865	1	1605	tags=26%, list=16%, signal=31%	Enriched	0.297734	1.0539	0.357877	0.498347	1	2120	tags=34%, list=21%, signal=43%	Enriched	0.465742	1.52778	0.0258443	0.0890222	1	2114	tags=42%, list=21%, signal=53%
MOOTHA_TCA	15	Enriched	0.414593	1.12964	0.298051	0.389978	1	2328	tags=33%, list=23%, signal=43%	Enriched	0.498942	1.40785	0.107063	0.156278	1	4002	tags=67%, list=40%, signal=110%	Depleted	-0.191656	-0.464118	0.989344	1	1	8173	tags=100%, list=81%, signal=522%
PARK_HSC_VS_MULTIPOTENT_PROGENITORS_DN	15	Enriched	0.414099	1.12918	0.301764	0.39036	1	2080	tags=40%, list=21%, signal=50%	Enriched	0.195468	0.551459	0.970222	0.990773	1	1374	tags=20%, list=14%, signal=23%	Depleted	-0.305089	-0.734843	0.818242	0.988621	1	1175	tags=13%, list=12%, signal=15%
YANG_BREAST_CANCER_ESR1_LASER_DN	43	Enriched	0.32027	1.12832	0.261931	0.391573	1	1644	tags=26%, list=16%, signal=30%	Depleted	-0.287391	-0.744887	0.845007	0.994666	1	2802	tags=30%, list=28%, signal=42%	Enriched	0.295012	1.00533	0.434113	0.586859	1	728	tags=14%, list=7%, signal=15%
GENTILE_UV_HIGH_DOSE_UP	19	Enriched	0.385191	1.12776	0.287849	0.392128	1	1157	tags=32%, list=11%, signal=36%	Enriched	0.346497	1.0497	0.373095	0.502903	1	862	tags=26%, list=9%, signal=29%	Enriched	0.575055	1.61128	0.0239075	0.0587683	1	1039	tags=47%, list=10%, signal=53%
PENG_RAPAMYCIN_RESPONSE_UP	150	Enriched	0.25737	1.12652	0.196515	0.394086	1	1465	tags=20%, list=14%, signal=23%	Depleted	-0.347932	-0.991133	0.531625	0.810506	1	1511	tags=16%, list=15%, signal=19%	Depleted	-0.264174	-0.956687	0.556654	0.797016	1	2230	tags=27%, list=22%, signal=35%
YOKOE_CANCER_TESTIS_ANTIGENS	22	Enriched	0.37229	1.12599	0.292943	0.394578	1	1226	tags=32%, list=12%, signal=36%	Depleted	-0.392039	-0.914819	0.61076	0.903374	1	167	tags=9%, list=2%, signal=9%	Depleted	-0.372468	-0.984193	0.488439	0.760073	1	1511	tags=27%, list=15%, signal=32%
HOFFMANN_IMMATURE_TO_MATURE_B_LYMPHOCYTE_DN	37	Enriched	0.329055	1.12457	0.271285	0.396976	1	1559	tags=24%, list=15%, signal=29%	Depleted	-0.287912	-0.732431	0.850842	0.997356	1	2312	tags=30%, list=23%, signal=38%	Depleted	-0.353529	-1.03186	0.423602	0.718687	1	904	tags=14%, list=9%, signal=15%
PENG_GLUCOSE_DEPRIVATION_UP	36	Enriched	0.332206	1.12415	0.266889	0.397283	1	1433	tags=25%, list=14%, signal=29%	Depleted	-0.343279	-0.871008	0.676587	0.941472	1	2476	tags=28%, list=25%, signal=37%	Enriched	0.342719	1.11964	0.275994	0.399536	1	473	tags=11%, list=5%, signal=12%
JIANG_AGING_HYPOTHALAMUS_UP	42	Enriched	0.320111	1.12061	0.270786	0.404148	1	2997	tags=45%, list=30%, signal=64%	Enriched	0.393663	1.42928	0.0411523	0.14388	1	2371	tags=48%, list=23%, signal=62%	Depleted	-0.389444	-1.16272	0.246968	0.539089	1	364	tags=7%, list=4%, signal=7%
HEIDENBLAD_AMPLICON_12P11_12_UP	28	Enriched	0.351652	1.12056	0.284576	0.403652	1	1549	tags=21%, list=15%, signal=25%	Depleted	-0.234745	-0.5715	0.962803	1	1	2941	tags=32%, list=29%, signal=45%	Enriched	0.225604	0.696935	0.9137	0.961183	1	2634	tags=29%, list=26%, signal=39%
NGO_MALIGNANT_GLIOMA_1P_LOH	15	Enriched	0.409627	1.11947	0.306593	0.405329	1	515	tags=13%, list=5%, signal=14%	Enriched	0.266237	0.754953	0.794655	0.932169	1	1628	tags=33%, list=16%, signal=40%	Enriched	0.49498	1.30571	0.15232	0.217983	1	1008	tags=27%, list=10%, signal=30%
VERHAAK_AML_WITH_NPM1_MUTATED_UP	138	Enriched	0.25813	1.1192	0.208873	0.405299	1	1128	tags=22%, list=11%, signal=25%	Depleted	-0.35119	-0.996153	0.514922	0.799964	1	1825	tags=25%, list=18%, signal=31%	Depleted	-0.365905	-1.31401	0.0529928	0.328867	1	1246	tags=22%, list=12%, signal=24%
KRASNOSELSKAYA_ILF3_TARGETS_UP	27	Enriched	0.354209	1.11906	0.283622	0.404987	1	1418	tags=33%, list=14%, signal=39%	Enriched	0.588955	1.96396	0.00200267	0.0072994	0.2517	174	tags=37%, list=2%, signal=38%	Enriched	0.524668	1.60455	0.0215113	0.060373	1	1278	tags=41%, list=13%, signal=47%
ALONSO_METASTASIS_EMT_UP	24	Enriched	0.361038	1.11749	0.29722	0.407735	1	779	tags=17%, list=8%, signal=18%	Depleted	-0.576915	-1.37074	0.0759342	0.174838	1	1044	tags=25%, list=10%, signal=28%	Depleted	-0.362148	-0.974374	0.502766	0.772042	1	2159	tags=33%, list=21%, signal=42%
ZWANG_DOWN_BY_2ND_EGF_PULSE	97	Enriched	0.272261	1.1162	0.23185	0.409905	1	1680	tags=27%, list=17%, signal=32%	Enriched	0.237117	1.00725	0.416107	0.575061	1	2089	tags=35%, list=21%, signal=44%	Enriched	0.281779	1.11046	0.223344	0.414089	1	1270	tags=19%, list=13%, signal=21%
DAZARD_RESPONSE_TO_UV_NHEK_UP	172	Enriched	0.248158	1.11594	0.195531	0.409857	1	900	tags=15%, list=9%, signal=16%	Enriched	0.307092	1.40918	0	0.156317	1	1138	tags=24%, list=11%, signal=26%	Enriched	0.430634	1.83943	0	0.0140707	0.6664	1432	tags=29%, list=14%, signal=33%
RAMALHO_STEMNESS_UP	175	Enriched	0.249519	1.11514	0.19476	0.41097	1	2435	tags=30%, list=24%, signal=39%	Enriched	0.147593	0.671781	1	0.969758	1	2547	tags=30%, list=25%, signal=40%	Enriched	0.299995	1.28849	0.0331754	0.232834	1	3457	tags=49%, list=34%, signal=73%
TSAI_RESPONSE_TO_IONIZING_RADIATION	122	Enriched	0.261263	1.11508	0.221251	0.410495	1	1614	tags=23%, list=16%, signal=27%	Enriched	0.261262	1.15162	0.117647	0.377364	1	862	tags=20%, list=9%, signal=21%	Enriched	0.418597	1.7086	0.000436681	0.0343959	0.9825	1113	tags=27%, list=11%, signal=30%
LAMB_CCND1_TARGETS	17	Enriched	0.391447	1.11269	0.311837	0.415037	1	1435	tags=24%, list=14%, signal=27%	Depleted	-0.51715	-1.1602	0.290521	0.495023	1	2555	tags=53%, list=25%, signal=71%	Depleted	-0.394551	-0.977601	0.503499	0.768237	1	1753	tags=35%, list=17%, signal=43%
COLLIS_PRKDC_SUBSTRATES	18	Enriched	0.384972	1.11074	0.310967	0.41862	1	1379	tags=28%, list=14%, signal=32%	Enriched	0.509274	1.51201	0.0639476	0.100325	0.9998	2500	tags=50%, list=25%, signal=66%	Enriched	0.416993	1.14497	0.279672	0.3653	1	3041	tags=50%, list=30%, signal=71%
KAN_RESPONSE_TO_ARSENIC_TRIOXIDE	87	Enriched	0.274417	1.10969	0.246427	0.4203	1	1470	tags=23%, list=15%, signal=27%	Depleted	-0.331199	-0.914113	0.666978	0.904303	1	2114	tags=29%, list=21%, signal=36%	Enriched	0.344114	1.33272	0.0428135	0.197685	1	1966	tags=36%, list=19%, signal=44%
JI_RESPONSE_TO_FSH_DN	52	Enriched	0.303386	1.10936	0.270068	0.420415	1	754	tags=12%, list=7%, signal=12%	Depleted	-0.314769	-0.832056	0.754688	0.964495	1	2903	tags=31%, list=29%, signal=43%	Enriched	0.314557	1.1106	0.264108	0.414289	1	1815	tags=35%, list=18%, signal=42%
KIM_WT1_TARGETS_12HR_DN	157	Enriched	0.252219	1.10916	0.213307	0.42025	1	1623	tags=22%, list=16%, signal=26%	Depleted	-0.276178	-0.787126	0.897049	0.9852	1	2117	tags=20%, list=21%, signal=25%	Enriched	0.289796	1.229	0.05818	0.283239	1	2121	tags=29%, list=21%, signal=37%
HU_ANGIOGENESIS_DN	28	Enriched	0.346821	1.10848	0.306231	0.421136	1	1254	tags=21%, list=12%, signal=24%	Enriched	0.41795	1.40198	0.0652325	0.157393	1	896	tags=25%, list=9%, signal=27%	Enriched	0.296786	0.910156	0.591962	0.747507	1	2013	tags=25%, list=20%, signal=31%
OUYANG_PROSTATE_CANCER_MARKERS	18	Enriched	0.387633	1.10841	0.314472	0.420669	1	1151	tags=28%, list=11%, signal=31%	Depleted	-0.433664	-0.983247	0.520199	0.824164	1	1463	tags=28%, list=14%, signal=32%	Enriched	0.587067	1.62075	0.0239726	0.0566584	1	894	tags=39%, list=9%, signal=43%
TONKS_TARGETS_OF_RUNX1_RUNX1T1_FUSION_MONOCYTE_DN	39	Enriched	0.320288	1.10682	0.283708	0.423485	1	999	tags=21%, list=10%, signal=23%	Depleted	-0.4874	-1.24609	0.158957	0.344988	1	2411	tags=38%, list=24%, signal=50%	Depleted	-0.335115	-0.989169	0.476693	0.755208	1	1118	tags=18%, list=11%, signal=20%
FAELT_B_CLL_WITH_VH3_21_UP	38	Enriched	0.323278	1.10678	0.298155	0.422958	1	2734	tags=39%, list=27%, signal=54%	Depleted	-0.234953	-0.597271	0.961011	1	1	2077	tags=16%, list=21%, signal=20%	Depleted	-0.32176	-0.947984	0.536002	0.8103	1	2054	tags=24%, list=20%, signal=30%
NIKOLSKY_BREAST_CANCER_11Q12_Q14_AMPLICON	104	Enriched	0.266596	1.10546	0.237364	0.42525	1	1746	tags=23%, list=17%, signal=28%	Depleted	-0.32288	-0.902158	0.69111	0.915865	1	3133	tags=37%, list=31%, signal=52%	Depleted	-0.335405	-1.16146	0.207905	0.539305	1	1946	tags=24%, list=19%, signal=29%
HOFMANN_CELL_LYMPHOMA_DN	31	Enriched	0.336597	1.10542	0.303926	0.424711	1	1916	tags=29%, list=19%, signal=36%	Depleted	-0.371669	-0.918955	0.614027	0.89935	1	3122	tags=48%, list=31%, signal=70%	Depleted	-0.327527	-0.92611	0.573004	0.838442	1	1319	tags=19%, list=13%, signal=22%
LEE_AGING_NEOCORTEX_DN	51	Enriched	0.301723	1.10298	0.286004	0.429458	1	1494	tags=24%, list=15%, signal=27%	Depleted	-0.399349	-1.04481	0.42823	0.715629	1	1943	tags=24%, list=19%, signal=29%	Depleted	-0.473035	-1.4723	0.0319195	0.177821	1	1466	tags=29%, list=15%, signal=34%
YANG_BREAST_CANCER_ESR1_BULK_DN	18	Enriched	0.384364	1.10266	0.318782	0.429558	1	42	tags=11%, list=0%, signal=11%	Depleted	-0.415519	-0.94536	0.565706	0.870284	1	1946	tags=28%, list=19%, signal=34%	Enriched	0.581493	1.6039	0.0241747	0.0604557	1	397	tags=22%, list=4%, signal=23%
CREIGHTON_AKT1_SIGNALING_VIA_MTOR_DN	20	Enriched	0.372609	1.10229	0.313333	0.429758	1	1517	tags=25%, list=15%, signal=29%	Enriched	0.363038	1.09223	0.321294	0.4524	1	1875	tags=30%, list=19%, signal=37%	Enriched	0.431197	1.22217	0.201349	0.288525	1	1793	tags=20%, list=18%, signal=24%
HOSHIDA_LIVER_CANCER_SUBCLASS_S2	100	Enriched	0.266607	1.1019	0.248563	0.430013	1	1657	tags=23%, list=16%, signal=27%	Enriched	0.243754	1.02286	0.397436	0.550066	1	2235	tags=31%, list=22%, signal=39%	Enriched	0.237707	0.943656	0.596327	0.695297	1	642	tags=9%, list=6%, signal=10%
LIU_NASOPHARYNGEAL_CARCINOMA	54	Enriched	0.297891	1.09855	0.287778	0.436947	1	2020	tags=31%, list=20%, signal=39%	Depleted	-0.248591	-0.660631	0.936198	1	1	3133	tags=30%, list=31%, signal=43%	Depleted	-0.253549	-0.795978	0.81202	0.965755	1	1905	tags=20%, list=19%, signal=25%
YIH_RESPONSE_TO_ARSENITE_C3	29	Enriched	0.340958	1.09834	0.305586	0.436795	1	811	tags=17%, list=8%, signal=19%	Depleted	-0.333763	-0.820078	0.73739	0.964839	1	1216	tags=10%, list=12%, signal=12%	Depleted	-0.213857	-0.596405	0.963147	1	1	1085	tags=10%, list=11%, signal=12%
LU_IL4_SIGNALING	74	Enriched	0.279759	1.0981	0.270319	0.436713	1	1776	tags=28%, list=18%, signal=34%	Depleted	-0.255005	-0.695589	0.924328	1	1	2040	tags=20%, list=20%, signal=25%	Depleted	-0.315268	-1.03583	0.397787	0.717674	1	501	tags=11%, list=5%, signal=11%
HUPER_BREAST_BASAL_VS_LUMINAL_UP	37	Enriched	0.321195	1.09771	0.300204	0.436931	1	926	tags=22%, list=9%, signal=24%	Depleted	-0.464486	-1.17739	0.24496	0.461883	1	1433	tags=30%, list=14%, signal=35%	Enriched	0.35405	1.16619	0.217196	0.341283	1	1237	tags=30%, list=12%, signal=34%
LEE_LIVER_CANCER_MYC_TGFA_UP	51	Enriched	0.299589	1.0943	0.290486	0.444026	1	841	tags=16%, list=8%, signal=17%	Enriched	0.313907	1.18586	0.169987	0.341961	1	287	tags=12%, list=3%, signal=12%	Enriched	0.356372	1.24985	0.116003	0.266539	1	1283	tags=31%, list=13%, signal=36%
TONKS_TARGETS_OF_RUNX1_RUNX1T1_FUSION_MONOCYTE_UP	160	Enriched	0.246753	1.09401	0.234537	0.444049	1	1560	tags=25%, list=15%, signal=29%	Depleted	-0.27927	-0.795921	0.888285	0.981278	1	1812	tags=21%, list=18%, signal=25%	Depleted	-0.214914	-0.784275	0.90835	0.97062	1	2403	tags=24%, list=24%, signal=31%
KRIEG_KDM3A_TARGETS_NOT_HYPOXIA	136	Enriched	0.253235	1.09339	0.253551	0.444815	1	2269	tags=29%, list=22%, signal=37%	Enriched	0.223192	0.982671	0.54955	0.610125	1	2441	tags=35%, list=24%, signal=45%	Enriched	0.35114	1.4498	0.00716846	0.12528	1	2029	tags=27%, list=20%, signal=34%
HEIDENBLAD_AMPLICON_8Q24_UP	24	Enriched	0.354967	1.09286	0.314969	0.445377	1	1649	tags=25%, list=16%, signal=30%	Enriched	0.208673	0.665672	0.931704	0.969538	1	2301	tags=29%, list=23%, signal=38%	Enriched	0.534577	1.58667	0.0237069	0.0658762	1	1648	tags=29%, list=16%, signal=35%
RUTELLA_RESPONSE_TO_HGF_UP	324	Enriched	0.227236	1.09068	0.204326	0.44969	1	1669	tags=20%, list=17%, signal=23%	Depleted	-0.325196	-0.943304	0.685606	0.869287	1	2309	tags=29%, list=23%, signal=36%	Depleted	-0.248926	-0.965148	0.568761	0.787203	1	2099	tags=23%, list=21%, signal=28%
FIGUEROA_AML_METHYLATION_CLUSTER_4_UP	71	Enriched	0.280565	1.09057	0.281975	0.449287	1	2066	tags=27%, list=20%, signal=33%	Depleted	-0.272614	-0.741687	0.87588	0.992361	1	1513	tags=15%, list=15%, signal=18%	Enriched	0.263998	0.983108	0.478411	0.623858	1	707	tags=10%, list=7%, signal=11%
PURBEY_TARGETS_OF_CTBP1_AND_SATB1_UP	60	Enriched	0.288572	1.09055	0.292644	0.448683	1	1119	tags=22%, list=11%, signal=24%	Depleted	-0.288403	-0.7756	0.82875	0.986293	1	1734	tags=17%, list=17%, signal=20%	Depleted	-0.345711	-1.10248	0.303155	0.624578	1	1645	tags=17%, list=16%, signal=20%
GRAHAM_CML_QUIESCENT_VS_NORMAL_DIVIDING_UP	41	Enriched	0.311801	1.08983	0.312613	0.449704	1	1547	tags=29%, list=15%, signal=34%	Enriched	0.419498	1.53853	0.0211694	0.0879222	0.9996	93	tags=22%, list=1%, signal=22%	Enriched	0.540644	1.81288	0.00059988	0.0172483	0.7689	1272	tags=49%, list=13%, signal=56%
DAZARD_RESPONSE_TO_UV_NHEK_DN	248	Enriched	0.233022	1.08939	0.216725	0.450092	1	362	tags=6%, list=4%, signal=6%	Depleted	-0.225177	-0.650857	0.993289	1	1	3666	tags=36%, list=36%, signal=56%	Enriched	0.377585	1.68487	0	0.0398815	0.9928	2814	tags=44%, list=28%, signal=59%
CHIARETTI_ACUTE_LYMPHOBLASTIC_LEUKEMIA_ZAP70	50	Enriched	0.299275	1.08856	0.297072	0.451332	1	2076	tags=32%, list=21%, signal=40%	Depleted	-0.26214	-0.689449	0.904752	1	1	2366	tags=24%, list=23%, signal=31%	Enriched	0.237448	0.827526	0.788988	0.857819	1	2092	tags=26%, list=21%, signal=33%
YAMASHITA_METHYLATED_IN_PROSTATE_CANCER	36	Enriched	0.318963	1.08724	0.312137	0.453683	1	382	tags=17%, list=4%, signal=17%	Depleted	-0.637616	-1.6135	0.00352794	0.0195942	0.9958	1238	tags=47%, list=12%, signal=54%	Depleted	-0.484683	-1.40472	0.0672092	0.236385	1	957	tags=28%, list=9%, signal=31%
NIELSEN_LIPOSARCOMA_DN	18	Enriched	0.382563	1.0858	0.337339	0.456361	1	87	tags=11%, list=1%, signal=11%	Depleted	-0.564789	-1.27956	0.157549	0.289098	1	2948	tags=56%, list=29%, signal=78%	Depleted	-0.358762	-0.900273	0.6098	0.856974	1	1658	tags=33%, list=16%, signal=40%
BAE_BRCA1_TARGETS_DN	27	Enriched	0.341534	1.08442	0.329851	0.458932	1	270	tags=11%, list=3%, signal=11%	Depleted	-0.30118	-0.729106	0.839355	0.996868	1	2472	tags=33%, list=24%, signal=44%	Enriched	0.309948	0.95051	0.534407	0.686804	1	490	tags=15%, list=5%, signal=16%
RIZKI_TUMOR_INVASIVENESS_2D_DN	57	Enriched	0.291896	1.08377	0.30771	0.45981	1	1449	tags=23%, list=14%, signal=26%	Enriched	0.25997	0.988646	0.472934	0.603814	1	283	tags=11%, list=3%, signal=11%	Enriched	0.285935	1.02771	0.391204	0.553047	1	1161	tags=18%, list=11%, signal=20%
ZHONG_SECRETOME_OF_LUNG_CANCER_AND_ENDOTHELIUM	52	Enriched	0.294422	1.08253	0.30609	0.462019	1	2167	tags=31%, list=21%, signal=39%	Depleted	-0.517128	-1.36516	0.051449	0.181335	1	1160	tags=21%, list=11%, signal=24%	Enriched	0.280544	0.983818	0.474549	0.622637	1	1157	tags=19%, list=11%, signal=22%
GRABARCZYK_BCL11B_TARGETS_DN	36	Enriched	0.319859	1.08183	0.322782	0.462986	1	2105	tags=33%, list=21%, signal=42%	Depleted	-0.429086	-1.08522	0.373942	0.643023	1	2603	tags=33%, list=26%, signal=45%	Depleted	-0.332532	-0.968542	0.511852	0.782006	1	3305	tags=47%, list=33%, signal=70%
GRUETZMANN_PANCREATIC_CANCER_UP	301	Enriched	0.226113	1.07959	0.221374	0.467583	1	1279	tags=16%, list=13%, signal=17%	Depleted	-0.398115	-1.15364	0.10102	0.509505	1	2148	tags=27%, list=21%, signal=34%	Enriched	0.261444	1.19351	0.0392773	0.313638	1	1449	tags=21%, list=14%, signal=24%
MARTORIATI_MDM4_TARGETS_NEUROEPITHELIUM_UP	132	Enriched	0.250293	1.07857	0.272143	0.469329	1	1438	tags=23%, list=14%, signal=26%	Depleted	-0.375449	-1.06246	0.375999	0.68765	1	1862	tags=26%, list=18%, signal=31%	Depleted	-0.299368	-1.06406	0.340545	0.677021	1	1955	tags=27%, list=19%, signal=32%
NAKAMURA_METASTASIS_MODEL_UP	34	Enriched	0.322559	1.07847	0.326803	0.468909	1	719	tags=21%, list=7%, signal=22%	Depleted	-0.517763	-1.30258	0.117392	0.256307	1	1451	tags=26%, list=14%, signal=31%	Enriched	0.305137	0.982549	0.474812	0.623435	1	987	tags=21%, list=10%, signal=23%
JAZAG_TGFB1_SIGNALING_VIA_SMAD4_UP	74	Enriched	0.274423	1.07819	0.303431	0.468899	1	987	tags=16%, list=10%, signal=18%	Enriched	0.250993	1.0126	0.43319	0.566686	1	1253	tags=19%, list=12%, signal=21%	Depleted	-0.349051	-1.14627	0.239579	0.563211	1	2875	tags=38%, list=28%, signal=52%
OSMAN_BLADDER_CANCER_UP	318	Enriched	0.224655	1.07743	0.228048	0.470025	1	1187	tags=11%, list=12%, signal=12%	Enriched	0.125979	0.64111	1	0.976025	1	2567	tags=25%, list=25%, signal=33%	Enriched	0.2568	1.17364	0.0542571	0.332009	1	2307	tags=27%, list=23%, signal=34%
ALONSO_METASTASIS_UP	147	Enriched	0.246436	1.07708	0.278553	0.470196	1	1406	tags=17%, list=14%, signal=19%	Depleted	-0.323498	-0.920803	0.683488	0.897114	1	837	tags=10%, list=8%, signal=11%	Enriched	0.214134	0.899001	0.77292	0.7659	1	3234	tags=41%, list=32%, signal=60%
NAKAJIMA_EOSINOPHIL	17	Enriched	0.383397	1.07628	0.358061	0.471441	1	930	tags=24%, list=9%, signal=26%	Enriched	0.481882	1.39847	0.0935039	0.158714	1	683	tags=29%, list=7%, signal=31%	Enriched	0.52455	1.42267	0.0815959	0.139331	1	1371	tags=47%, list=14%, signal=54%
ROESSLER_LIVER_CANCER_METASTASIS_DN	40	Enriched	0.306521	1.07093	0.333629	0.483516	1	2182	tags=30%, list=22%, signal=38%	Enriched	0.264203	0.950244	0.554437	0.661208	1	1678	tags=30%, list=17%, signal=36%	Enriched	0.356188	1.18621	0.193695	0.319976	1	1227	tags=25%, list=12%, signal=28%
DURCHDEWALD_SKIN_CARCINOGENESIS_UP	58	Enriched	0.285406	1.06878	0.324684	0.488043	1	1097	tags=19%, list=11%, signal=21%	Depleted	-0.464738	-1.24815	0.142888	0.342992	1	1758	tags=28%, list=17%, signal=33%	Depleted	-0.29432	-0.933732	0.573672	0.824787	1	1315	tags=26%, list=13%, signal=30%
AUNG_GASTRIC_CANCER	35	Enriched	0.316782	1.06839	0.343722	0.488301	1	1315	tags=23%, list=13%, signal=26%	Depleted	-0.315566	-0.794423	0.78351	0.982003	1	1241	tags=14%, list=12%, signal=16%	Depleted	-0.25442	-0.737863	0.8518	0.988906	1	1521	tags=17%, list=15%, signal=20%
TIEN_INTESTINE_PROBIOTICS_2HR_UP	21	Enriched	0.356823	1.06785	0.361093	0.488943	1	1064	tags=24%, list=11%, signal=27%	Depleted	-0.336709	-0.780294	0.77644	0.985574	1	1668	tags=14%, list=17%, signal=17%	Enriched	0.401979	1.15081	0.262126	0.357347	1	1058	tags=14%, list=10%, signal=16%
GRAHAM_NORMAL_QUIESCENT_VS_NORMAL_DIVIDING_UP	52	Enriched	0.289968	1.06735	0.336114	0.489496	1	2176	tags=33%, list=22%, signal=41%	Enriched	0.429646	1.65665	0.00643501	0.0511032	0.9668	296	tags=21%, list=3%, signal=22%	Enriched	0.380261	1.33521	0.0735343	0.197036	1	1055	tags=27%, list=10%, signal=30%
GOUYER_TATI_TARGETS_DN	16	Enriched	0.383709	1.06664	0.364511	0.490538	1	350	tags=19%, list=3%, signal=19%	Depleted	-0.736396	-1.6283	0.00506907	0.016476	0.9859	1466	tags=56%, list=15%, signal=66%	Depleted	-0.557779	-1.36928	0.11223	0.267515	1	1552	tags=56%, list=15%, signal=66%
ODONNELL_METASTASIS_DN	18	Enriched	0.373691	1.06655	0.362306	0.490076	1	2249	tags=44%, list=22%, signal=57%	Depleted	-0.33643	-0.762439	0.79476	0.989852	1	1803	tags=22%, list=18%, signal=27%	Enriched	0.487441	1.3487	0.113723	0.188431	1	40	tags=11%, list=0%, signal=11%
LEE_LIVER_CANCER_E2F1_UP	54	Enriched	0.288564	1.06524	0.342105	0.492576	1	895	tags=15%, list=9%, signal=16%	Depleted	-0.381313	-1.0114	0.478864	0.773864	1	1891	tags=30%, list=19%, signal=36%	Enriched	0.431245	1.52495	0.0157895	0.0894899	1	1101	tags=35%, list=11%, signal=39%
TSAI_RESPONSE_TO_RADIATION_THERAPY	27	Enriched	0.336118	1.06514	0.350424	0.492122	1	1065	tags=26%, list=11%, signal=29%	Depleted	-0.372366	-0.908529	0.622349	0.911443	1	1552	tags=37%, list=15%, signal=44%	Depleted	-0.39897	-1.09697	0.338146	0.634444	1	2142	tags=44%, list=21%, signal=56%
HASLINGER_B_CLL_WITH_11Q23_DELETION	18	Enriched	0.37187	1.06358	0.370727	0.495227	1	1614	tags=33%, list=16%, signal=40%	Depleted	-0.343066	-0.781929	0.764523	0.987373	1	623	tags=11%, list=6%, signal=12%	Enriched	0.348397	0.963256	0.498597	0.662116	1	917	tags=22%, list=9%, signal=24%
SCHLOSSER_MYC_TARGETS_AND_SERUM_RESPONSE_UP	42	Enriched	0.302897	1.06015	0.35225	0.502966	1	1778	tags=26%, list=18%, signal=32%	Enriched	0.512743	1.86427	0	0.0152184	0.5231	2990	tags=50%, list=30%, signal=71%	Enriched	0.367586	1.23801	0.143071	0.274736	1	2325	tags=29%, list=23%, signal=37%
SCHEIDEREIT_IKK_INTERACTING_PROTEINS	52	Enriched	0.288846	1.05973	0.341735	0.503311	1	1134	tags=15%, list=11%, signal=17%	Enriched	0.236399	0.896999	0.682731	0.750721	1	1454	tags=19%, list=14%, signal=22%	Enriched	0.31223	1.09946	0.278461	0.430763	1	2638	tags=44%, list=26%, signal=60%
ZHAN_MULTIPLE_MYELOMA_HP_DN	36	Enriched	0.310851	1.05847	0.355776	0.505693	1	1403	tags=25%, list=14%, signal=29%	Depleted	-0.380387	-0.961807	0.554702	0.849383	1	3203	tags=44%, list=32%, signal=65%	Depleted	-0.365437	-1.06259	0.377054	0.680361	1	1840	tags=31%, list=18%, signal=37%
FIGUEROA_AML_METHYLATION_CLUSTER_5_DN	26	Enriched	0.336321	1.05703	0.375682	0.508568	1	717	tags=23%, list=7%, signal=25%	Depleted	-0.416465	-1.00274	0.489691	0.78679	1	2469	tags=35%, list=24%, signal=46%	Depleted	-0.336063	-0.913804	0.592819	0.846029	1	2261	tags=50%, list=22%, signal=64%
SMITH_LIVER_CANCER	34	Enriched	0.312931	1.05664	0.35894	0.508837	1	72	tags=9%, list=1%, signal=9%	Enriched	0.274571	0.959858	0.512404	0.645798	1	2779	tags=50%, list=27%, signal=69%	Enriched	0.416976	1.34235	0.0927894	0.191906	1	629	tags=21%, list=6%, signal=22%
DIRMEIER_LMP1_RESPONSE_LATE_UP	51	Enriched	0.288719	1.05568	0.352158	0.510526	1	1354	tags=20%, list=13%, signal=23%	Depleted	-0.29396	-0.778436	0.818339	0.98534	1	2481	tags=29%, list=25%, signal=39%	Enriched	0.216494	0.759934	0.891822	0.924109	1	730	tags=12%, list=7%, signal=13%
PARK_TRETINOIN_RESPONSE_AND_RARA_PLZF_FUSION	18	Enriched	0.370233	1.05514	0.381599	0.51119	1	1126	tags=28%, list=11%, signal=31%	Depleted	-0.226739	-0.517492	0.976028	1	1	2261	tags=28%, list=22%, signal=36%	Enriched	0.342316	0.947584	0.521485	0.689719	1	1395	tags=33%, list=14%, signal=39%
BRUINS_UVC_RESPONSE_EARLY_LATE	224	Enriched	0.228778	1.05435	0.300421	0.51243	1	1884	tags=21%, list=19%, signal=25%	Depleted	-0.221995	-0.639696	0.992383	1	1	2885	tags=24%, list=29%, signal=32%	Enriched	0.209022	0.92364	0.735443	0.727255	1	2703	tags=38%, list=27%, signal=51%
LIAO_METASTASIS	393	Enriched	0.21433	1.05353	0.266684	0.513815	1	1362	tags=16%, list=13%, signal=18%	Depleted	-0.346164	-1.00898	0.477395	0.776321	1	2530	tags=26%, list=25%, signal=34%	Depleted	-0.205185	-0.807045	0.940571	0.956974	1	1847	tags=16%, list=18%, signal=19%
FERNANDEZ_BOUND_BY_MYC	151	Enriched	0.239741	1.05286	0.321135	0.514845	1	2107	tags=26%, list=21%, signal=32%	Enriched	0.210696	0.925022	0.694118	0.710087	1	1639	tags=23%, list=16%, signal=26%	Enriched	0.241664	1.01591	0.406874	0.56833	1	1905	tags=24%, list=19%, signal=29%
VERRECCHIA_RESPONSE_TO_TGFB1_C2	23	Enriched	0.342406	1.05171	0.380353	0.51703	1	358	tags=17%, list=4%, signal=18%	Depleted	-0.677097	-1.60416	0.00658446	0.0219583	0.9982	1307	tags=39%, list=13%, signal=45%	Depleted	-0.50266	-1.33709	0.11831	0.305479	1	1134	tags=39%, list=11%, signal=44%
TAKEDA_TARGETS_OF_NUP98_HOXA9_FUSION_3D_UP	116	Enriched	0.249452	1.05122	0.335981	0.517576	1	1125	tags=22%, list=11%, signal=24%	Enriched	0.439942	1.89675	0	0.0120056	0.4234	386	tags=30%, list=4%, signal=31%	Enriched	0.362811	1.46844	0.00633714	0.114071	1	1342	tags=32%, list=13%, signal=36%
MASSARWEH_RESPONSE_TO_ESTRADIOL	49	Enriched	0.289619	1.05001	0.368872	0.519902	1	196	tags=10%, list=2%, signal=10%	Depleted	-0.473445	-1.24113	0.150549	0.353755	1	1293	tags=20%, list=13%, signal=23%	Enriched	0.380151	1.3216	0.0786411	0.205954	1	1131	tags=27%, list=11%, signal=30%
JAZAG_TGFB1_SIGNALING_UP	79	Enriched	0.263782	1.04654	0.361736	0.527964	1	2113	tags=29%, list=21%, signal=37%	Depleted	-0.378758	-1.03821	0.433059	0.727626	1	2257	tags=29%, list=22%, signal=37%	Depleted	-0.384881	-1.28388	0.0974465	0.37099	1	1600	tags=24%, list=16%, signal=28%
FIGUEROA_AML_METHYLATION_CLUSTER_1_DN	26	Enriched	0.330618	1.04652	0.390423	0.527309	1	2087	tags=31%, list=21%, signal=39%	Depleted	-0.379526	-0.912177	0.615475	0.90595	1	1391	tags=23%, list=14%, signal=27%	Depleted	-0.332923	-0.908362	0.600344	0.848846	1	3477	tags=54%, list=34%, signal=82%
KYNG_DNA_DAMAGE_UP	182	Enriched	0.231177	1.04589	0.323066	0.528186	1	1365	tags=16%, list=14%, signal=19%	Depleted	-0.361081	-1.03397	0.424583	0.733393	1	2285	tags=29%, list=23%, signal=36%	Depleted	-0.247833	-0.915664	0.661021	0.84628	1	1669	tags=17%, list=17%, signal=20%
BASSO_CD40_SIGNALING_DN	50	Enriched	0.286027	1.04542	0.371378	0.528659	1	999	tags=20%, list=10%, signal=22%	Depleted	-0.515882	-1.36043	0.0570214	0.185885	1	1511	tags=26%, list=15%, signal=30%	Depleted	-0.322448	-0.990114	0.476204	0.75657	1	1571	tags=30%, list=16%, signal=35%
JOSEPH_RESPONSE_TO_SODIUM_BUTYRATE_DN	44	Enriched	0.295288	1.04383	0.378531	0.531995	1	842	tags=16%, list=8%, signal=17%	Depleted	-0.622486	-1.60994	0.00220604	0.0204635	0.9967	1688	tags=32%, list=17%, signal=38%	Depleted	-0.40955	-1.23571	0.172367	0.441405	1	1938	tags=34%, list=19%, signal=42%
BOSCO_ALLERGEN_INDUCED_TH2_ASSOCIATED_MODULE	116	Enriched	0.247649	1.04365	0.3529	0.531737	1	1909	tags=27%, list=19%, signal=33%	Depleted	-0.370147	-1.03872	0.421915	0.727394	1	1906	tags=26%, list=19%, signal=32%	Enriched	0.356103	1.4495	0.0111828	0.12523	1	1788	tags=35%, list=18%, signal=42%
LEE_LIVER_CANCER_CIPROFIBRATE_UP	47	Enriched	0.290502	1.04202	0.377585	0.535249	1	367	tags=13%, list=4%, signal=13%	Depleted	-0.532403	-1.39444	0.0409504	0.149291	1	2024	tags=43%, list=20%, signal=53%	Enriched	0.314727	1.0754	0.325244	0.470289	1	1142	tags=26%, list=11%, signal=29%
CHIANG_LIVER_CANCER_SUBCLASS_INTERFERON_UP	16	Enriched	0.373829	1.0419	0.393821	0.534848	1	1018	tags=44%, list=10%, signal=49%	Depleted	-0.413226	-0.915817	0.604989	0.903173	1	1770	tags=44%, list=18%, signal=53%	Depleted	-0.578979	-1.41405	0.0908783	0.231102	1	2118	tags=69%, list=21%, signal=87%
MULLIGHAN_NPM1_MUTATED_SIGNATURE_2_DN	57	Enriched	0.278384	1.04142	0.368326	0.535372	1	1379	tags=25%, list=14%, signal=28%	Depleted	-0.387309	-1.02952	0.446631	0.737702	1	2520	tags=37%, list=25%, signal=49%	Depleted	-0.224742	-0.70792	0.924104	0.99739	1	1569	tags=16%, list=16%, signal=19%
GRESHOCK_CANCER_COPY_NUMBER_UP	270	Enriched	0.221366	1.04117	0.322465	0.535311	1	765	tags=9%, list=8%, signal=9%	Depleted	-0.36762	-1.06372	0.321525	0.687645	1	1837	tags=19%, list=18%, signal=23%	Enriched	0.221165	1.00206	0.443783	0.591026	1	1614	tags=21%, list=16%, signal=24%
YAN_ESCAPE_FROM_ANOIKIS	20	Enriched	0.355461	1.03792	0.404575	0.542955	1	2167	tags=40%, list=21%, signal=51%	Enriched	0.580846	1.75515	0.0109349	0.0293458	0.8253	291	tags=35%, list=3%, signal=36%	Enriched	0.66778	1.89232	0.00183582	0.00881328	0.4456	1082	tags=50%, list=11%, signal=56%
YAGI_AML_FAB_MARKERS	149	Enriched	0.236683	1.0374	0.356445	0.543609	1	728	tags=13%, list=7%, signal=14%	Depleted	-0.333936	-0.951946	0.621357	0.861601	1	1619	tags=20%, list=16%, signal=24%	Enriched	0.243872	1.02622	0.373083	0.554388	1	1584	tags=23%, list=16%, signal=27%
KUMAR_PATHOGEN_LOAD_BY_MACROPHAGES	143	Enriched	0.237187	1.03718	0.352143	0.543444	1	1180	tags=15%, list=12%, signal=16%	Depleted	-0.229174	-0.652201	0.977665	1	1	2258	tags=20%, list=22%, signal=25%	Depleted	-0.255232	-0.916918	0.649118	0.846076	1	1899	tags=21%, list=19%, signal=25%
DARWICHE_PAPILLOMA_RISK_HIGH_DN	114	Enriched	0.245321	1.0367	0.363171	0.543945	1	1304	tags=18%, list=13%, signal=21%	Depleted	-0.418466	-1.178	0.170864	0.461811	1	1237	tags=18%, list=12%, signal=20%	Depleted	-0.24284	-0.850268	0.768986	0.916125	1	1846	tags=23%, list=18%, signal=28%
MOREIRA_RESPONSE_TO_TSA_DN	17	Enriched	0.366112	1.0344	0.405704	0.549205	1	619	tags=24%, list=6%, signal=25%	Depleted	-0.507778	-1.13679	0.315618	0.539242	1	1921	tags=41%, list=19%, signal=51%	Depleted	-0.413747	-1.02786	0.434217	0.718712	1	801	tags=18%, list=8%, signal=19%
ZHAN_MULTIPLE_MYELOMA_LB_DN	28	Enriched	0.321119	1.03349	0.403894	0.550846	1	1615	tags=29%, list=16%, signal=34%	Enriched	0.565084	1.87269	0.00138985	0.0144217	0.4975	243	tags=25%, list=2%, signal=26%	Enriched	0.419798	1.29104	0.128326	0.230325	1	1329	tags=29%, list=13%, signal=33%
ABRAHAM_ALPC_VS_MULTIPLE_MYELOMA_DN	18	Enriched	0.361779	1.03194	0.412826	0.554181	1	1188	tags=22%, list=12%, signal=25%	Depleted	-0.262354	-0.595607	0.933718	1	1	1085	tags=11%, list=11%, signal=12%	Depleted	-0.428256	-1.07527	0.375799	0.663084	1	566	tags=11%, list=6%, signal=12%
LEE_AGING_CEREBELLUM_DN	58	Enriched	0.276177	1.03117	0.39461	0.555455	1	844	tags=17%, list=8%, signal=19%	Depleted	-0.456546	-1.21883	0.171855	0.387779	1	2402	tags=36%, list=24%, signal=47%	Depleted	-0.418412	-1.32671	0.0820917	0.319123	1	1668	tags=31%, list=17%, signal=37%
HEDENFALK_BREAST_CANCER_BRCA1_VS_BRCA2	138	Enriched	0.236815	1.03099	0.372281	0.555179	1	1806	tags=22%, list=18%, signal=26%	Depleted	-0.179765	-0.508999	0.999392	1	1	3194	tags=33%, list=32%, signal=47%	Enriched	0.189228	0.791395	0.947489	0.900104	1	3036	tags=34%, list=30%, signal=48%
KOHOUTEK_CCNT2_TARGETS	37	Enriched	0.300007	1.02937	0.401926	0.558665	1	972	tags=22%, list=10%, signal=24%	Depleted	-0.476551	-1.21282	0.19803	0.398953	1	625	tags=19%, list=6%, signal=20%	Depleted	-0.290542	-0.852365	0.693843	0.912593	1	2159	tags=30%, list=21%, signal=38%
DARWICHE_PAPILLOMA_RISK_LOW_DN	106	Enriched	0.246329	1.02686	0.391355	0.56454	1	1119	tags=17%, list=11%, signal=19%	Depleted	-0.444435	-1.24764	0.09264	0.343193	1	1357	tags=19%, list=13%, signal=22%	Depleted	-0.258899	-0.900012	0.656341	0.856641	1	1846	tags=24%, list=18%, signal=29%
TURASHVILI_BREAST_LOBULAR_CARCINOMA_VS_LOBULAR_NORMAL_DN	60	Enriched	0.271554	1.02685	0.389658	0.563834	1	954	tags=20%, list=9%, signal=22%	Depleted	-0.688076	-1.83729	0	0.000595281	0.041	1577	tags=55%, list=16%, signal=65%	Depleted	-0.578376	-1.83434	0.000433401	0.0166038	0.5361	2159	tags=52%, list=21%, signal=65%
GAZIN_EPIGENETIC_SILENCING_BY_KRAS	19	Enriched	0.354785	1.02674	0.418584	0.563389	1	3392	tags=53%, list=34%, signal=79%	Enriched	0.386438	1.15505	0.256637	0.376107	1	3097	tags=53%, list=31%, signal=76%	Depleted	-0.274781	-0.700661	0.868189	0.996388	1	3058	tags=37%, list=30%, signal=53%
NIKOLSKY_BREAST_CANCER_1Q21_AMPLICON	28	Enriched	0.318767	1.02556	0.414405	0.565743	1	902	tags=18%, list=9%, signal=20%	Enriched	0.364889	1.19576	0.189873	0.330837	1	855	tags=21%, list=8%, signal=23%	Depleted	-0.217139	-0.599838	0.961659	1	1	1845	tags=21%, list=18%, signal=26%
STARK_PREFRONTAL_CORTEX_22Q11_DELETION_DN	384	Enriched	0.209283	1.02379	0.361892	0.569697	1	2852	tags=35%, list=28%, signal=46%	Enriched	0.262781			1	0	3203	tags=50%, list=32%, signal=70%	Depleted	-0.231785	-0.910853	0.729762	0.845596	1	3254	tags=29%, list=32%, signal=41%
BROWNE_HCMV_INFECTION_12HR_UP	77	Enriched	0.258617	1.02215	0.407639	0.573268	1	1415	tags=18%, list=14%, signal=21%	Enriched	0.381079	1.55439	0	0.0831298	0.9989	1458	tags=30%, list=14%, signal=35%	Enriched	0.428515	1.62925	0.00252252	0.0542694	0.9997	1865	tags=36%, list=18%, signal=44%
HU_GENOTOXIN_ACTION_DIRECT_VS_INDIRECT_24HR	41	Enriched	0.292755	1.02116	0.422761	0.57517	1	842	tags=12%, list=8%, signal=13%	Enriched	0.246891	0.885172	0.683482	0.763685	1	2206	tags=34%, list=22%, signal=44%	Enriched	0.22737	0.764589	0.875552	0.921585	1	344	tags=7%, list=3%, signal=8%
DACOSTA_UV_RESPONSE_VIA_ERCC3_UP	250	Enriched	0.218036	1.01943	0.39101	0.57901	1	1797	tags=21%, list=18%, signal=25%	Enriched	0.29131	1.35593	0	0.183135	1	1527	tags=24%, list=15%, signal=28%	Enriched	0.205636	0.920722	0.774086	0.731157	1	1521	tags=16%, list=15%, signal=18%
GHANDHI_DIRECT_IRRADIATION_UP	69	Enriched	0.263209	1.01924	0.412553	0.578773	1	1470	tags=28%, list=15%, signal=32%	Enriched	0.394903	1.58946	0	0.0713356	0.9953	521	tags=19%, list=5%, signal=20%	Enriched	0.44538	1.65589	0.00273224	0.0472268	0.9984	934	tags=35%, list=9%, signal=38%
CADWELL_ATG16L1_TARGETS_DN	50	Enriched	0.279107	1.01917	0.411604	0.578218	1	1464	tags=16%, list=14%, signal=19%	Depleted	-0.317734	-0.837349	0.741918	0.965849	1	2390	tags=34%, list=24%, signal=44%	Enriched	0.25889	0.900146	0.647003	0.764567	1	716	tags=14%, list=7%, signal=15%
NUNODA_RESPONSE_TO_DASATINIB_IMATINIB_UP	26	Enriched	0.324837	1.01855	0.433601	0.57912	1	1044	tags=19%, list=10%, signal=21%	Depleted	-0.162891	-0.392005	0.998466	0.996611	1	2739	tags=23%, list=27%, signal=32%	Enriched	0.406053	1.22496	0.178826	0.286004	1	378	tags=15%, list=4%, signal=16%
LANG_MYB_FAMILY_TARGETS	27	Enriched	0.320059	1.01711	0.418913	0.582256	1	1141	tags=19%, list=11%, signal=21%	Enriched	0.222733	0.723961	0.881692	0.95057	1	1102	tags=19%, list=11%, signal=21%	Depleted	-0.25122	-0.693613	0.890032	0.997566	1	133	tags=4%, list=1%, signal=4%
BERENJENO_TRANSFORMED_BY_RHOA_FOREVER_DN	29	Enriched	0.313522	1.01666	0.427281	0.582726	1	137	tags=10%, list=1%, signal=10%	Depleted	-0.513855	-1.25748	0.165441	0.324349	1	1364	tags=28%, list=13%, signal=32%	Enriched	0.477235	1.48502	0.0391674	0.107605	1	1058	tags=38%, list=10%, signal=42%
FONTAINE_FOLLICULAR_THYROID_ADENOMA_DN	54	Enriched	0.274166	1.01545	0.414573	0.585226	1	769	tags=19%, list=8%, signal=20%	Depleted	-0.457863	-1.22062	0.175875	0.386764	1	798	tags=15%, list=8%, signal=16%	Depleted	-0.473497	-1.47803	0.026541	0.173243	1	1179	tags=24%, list=12%, signal=27%
KYNG_RESPONSE_TO_H2O2_VIA_ERCC6_UP	32	Enriched	0.307643	1.01454	0.420601	0.586903	1	1276	tags=19%, list=13%, signal=21%	Depleted	-0.298162	-0.741995	0.836503	0.993299	1	839	tags=6%, list=8%, signal=7%	Enriched	0.246949	0.785313	0.81826	0.905004	1	307	tags=6%, list=3%, signal=6%
ZHANG_RESPONSE_TO_IKK_INHIBITOR_AND_TNF_UP	170	Enriched	0.226611	1.01263	0.413298	0.591304	1	1442	tags=16%, list=14%, signal=18%	Enriched	0.471587	2.14465	0	0.00141631	0.0353	590	tags=24%, list=6%, signal=25%	Enriched	0.571955	2.44367	0	0	0	1371	tags=51%, list=14%, signal=58%
BILD_E2F3_ONCOGENIC_SIGNATURE	173	Enriched	0.226906	1.01217	0.416525	0.591781	1	1653	tags=21%, list=16%, signal=24%	Depleted	-0.349283	-1.00018	0.504877	0.792993	1	1712	tags=23%, list=17%, signal=27%	Enriched	0.270766	1.15222	0.13257	0.356132	1	1197	tags=23%, list=12%, signal=25%
YORDY_RECIPROCAL_REGULATION_BY_ETS1_AND_SP100_DN	53	Enriched	0.274764	1.01156	0.422523	0.592661	1	1752	tags=26%, list=17%, signal=32%	Depleted	-0.49509	-1.30809	0.0922184	0.250245	1	2818	tags=40%, list=28%, signal=55%	Depleted	-0.316049	-0.985936	0.491791	0.756229	1	1753	tags=32%, list=17%, signal=39%
MATZUK_MALE_REPRODUCTION_SERTOLI	19	Enriched	0.349702	1.01101	0.437064	0.593397	1	666	tags=16%, list=7%, signal=17%	Depleted	-0.236226	-0.540745	0.971911	1	1	3071	tags=42%, list=30%, signal=60%	Enriched	0.366274	1.01498	0.436891	0.568307	1	1864	tags=32%, list=18%, signal=39%
YAO_TEMPORAL_RESPONSE_TO_PROGESTERONE_CLUSTER_9	60	Enriched	0.268948	1.01021	0.43958	0.594836	1	1919	tags=32%, list=19%, signal=39%	Enriched	0.40154	1.57932	0.00578871	0.0747115	0.9973	1948	tags=37%, list=19%, signal=45%	Enriched	0.464268	1.67524	0.00367893	0.0417663	0.9951	1184	tags=28%, list=12%, signal=32%
SAKAI_CHRONIC_HEPATITIS_VS_LIVER_CANCER_UP	68	Enriched	0.261605	1.00999	0.431373	0.594658	1	2087	tags=22%, list=21%, signal=28%	Depleted	-0.302459	-0.820141	0.787099	0.965394	1	826	tags=9%, list=8%, signal=10%	Depleted	-0.280318	-0.908828	0.626024	0.848664	1	1319	tags=12%, list=13%, signal=13%
GAZDA_DIAMOND_BLACKFAN_ANEMIA_ERYTHROID_DN	330	Enriched	0.210022	1.00987	0.417483	0.594211	1	1101	tags=14%, list=11%, signal=15%	Depleted	-0.237296	-0.689219	0.9936	1	1	1962	tags=16%, list=19%, signal=20%	Depleted	-0.202343	-0.788335	0.952296	0.968881	1	2193	tags=22%, list=22%, signal=28%
VANLOO_SP3_TARGETS_DN	67	Enriched	0.261422	1.00875	0.425926	0.596506	1	1322	tags=22%, list=13%, signal=26%	Depleted	-0.380345	-1.0324	0.435995	0.733512	1	2494	tags=36%, list=25%, signal=47%	Depleted	-0.309911	-1.00876	0.44913	0.736405	1	2392	tags=36%, list=24%, signal=47%
GUTIERREZ_MULTIPLE_MYELOMA_UP	30	Enriched	0.30918	1.00833	0.440214	0.596887	1	3508	tags=47%, list=35%, signal=71%	Enriched	0.451093	1.50486	0.0447214	0.103703	0.9999	1789	tags=27%, list=18%, signal=32%	Enriched	0.387055	1.21224	0.188936	0.296305	1	3445	tags=43%, list=34%, signal=66%
SMIRNOV_CIRCULATING_ENDOTHELIOCYTES_IN_CANCER_UP	125	Enriched	0.235791	1.00808	0.426642	0.596801	1	920	tags=17%, list=9%, signal=18%	Depleted	-0.473704	-1.33733	0.0241944	0.214954	1	2726	tags=50%, list=27%, signal=68%	Depleted	-0.286784	-1.0167	0.425957	0.72912	1	1612	tags=25%, list=16%, signal=29%
LABBE_TGFB1_TARGETS_DN	71	Enriched	0.258354	1.00797	0.432721	0.596334	1	861	tags=15%, list=9%, signal=17%	Depleted	-0.267742	-0.730434	0.890953	0.997445	1	1309	tags=17%, list=13%, signal=19%	Enriched	0.459203	1.71533	0.000708968	0.0333795	0.9784	1478	tags=37%, list=15%, signal=43%
KIM_ALL_DISORDERS_CALB1_CORR_DN	15	Enriched	0.371378	1.00719	0.441131	0.597696	1	849	tags=20%, list=8%, signal=22%	Depleted	-0.359279	-0.788197	0.754782	0.985086	1	3074	tags=60%, list=30%, signal=86%	Enriched	0.607805	1.5847	0.0288773	0.0666498	1	378	tags=20%, list=4%, signal=21%
BOGNI_TREATMENT_RELATED_MYELOID_LEUKEMIA_DN	25	Enriched	0.323603	1.00636	0.441274	0.599171	1	2235	tags=36%, list=22%, signal=46%	Depleted	-0.232773	-0.55831	0.964699	1	1	2885	tags=24%, list=29%, signal=34%	Enriched	0.318568	0.949844	0.516243	0.687199	1	1373	tags=24%, list=14%, signal=28%
SEITZ_NEOPLASTIC_TRANSFORMATION_BY_8P_DELETION_UP	57	Enriched	0.268991	1.00622	0.439457	0.598788	1	1173	tags=23%, list=12%, signal=26%	Enriched	0.474612	1.81818	0	0.0202342	0.6624	145	tags=26%, list=1%, signal=27%	Enriched	0.490912	1.75782	0.000331345	0.0262456	0.9227	1382	tags=44%, list=14%, signal=51%
HAN_JNK_SINGALING_UP	31	Enriched	0.306927	1.00607	0.433797	0.598452	1	1237	tags=23%, list=12%, signal=26%	Enriched	0.414194	1.40174	0.0642136	0.157046	1	54	tags=19%, list=1%, signal=19%	Enriched	0.456117	1.43425	0.0549324	0.132451	1	1205	tags=39%, list=12%, signal=44%
RICKMAN_METASTASIS_DN	202	Enriched	0.220109	1.00578	0.437797	0.598453	1	1513	tags=17%, list=15%, signal=20%	Depleted	-0.383123	-1.10169	0.254059	0.6117	1	3047	tags=39%, list=30%, signal=55%	Enriched	0.21656	0.956036	0.618829	0.675694	1	1657	tags=21%, list=16%, signal=25%
TORCHIA_TARGETS_OF_EWSR1_FLI1_FUSION_DN	255	Enriched	0.214178	1.0051	0.432795	0.59955	1	1039	tags=15%, list=10%, signal=16%	Depleted	-0.334589	-0.968087	0.604281	0.841387	1	2271	tags=27%, list=22%, signal=34%	Depleted	-0.285533	-1.09069	0.270308	0.638881	1	1535	tags=18%, list=15%, signal=21%
VANHARANTA_UTERINE_FIBROID_WITH_7Q_DELETION_UP	55	Enriched	0.27103	1.00488	0.45	0.599402	1	2008	tags=25%, list=20%, signal=32%	Enriched	0.220041	0.84053	0.792732	0.833985	1	2918	tags=38%, list=29%, signal=53%	Enriched	0.3435	1.21796	0.142628	0.291622	1	2548	tags=27%, list=25%, signal=36%
YAO_TEMPORAL_RESPONSE_TO_PROGESTERONE_CLUSTER_17	154	Enriched	0.228448	1.00432	0.432211	0.600137	1	2952	tags=37%, list=29%, signal=51%	Enriched	0.299057	1.35881	0	0.182296	1	3448	tags=53%, list=34%, signal=80%	Depleted	-0.13382	-0.485425	1	1	1	4073	tags=41%, list=40%, signal=67%
KAMMINGA_SENESCENCE	27	Enriched	0.316265	1.0042	0.44115	0.599693	1	102	tags=11%, list=1%, signal=11%	Depleted	-0.385997	-0.935748	0.586676	0.882672	1	1586	tags=19%, list=16%, signal=22%	Enriched	0.404192	1.23174	0.174629	0.279952	1	1656	tags=26%, list=16%, signal=31%
RIZ_ERYTHROID_DIFFERENTIATION_HBZ	24	Enriched	0.324324	1.00416	0.43942	0.599069	1	835	tags=21%, list=8%, signal=23%	Enriched	0.314266	1.01045	0.426126	0.569156	1	1082	tags=33%, list=11%, signal=37%	Enriched	0.292923	0.869253	0.667463	0.808936	1	608	tags=13%, list=6%, signal=13%
OHM_METHYLATED_IN_ADULT_CANCERS	23	Enriched	0.330149	1.00354	0.442698	0.599972	1	640	tags=17%, list=6%, signal=19%	Depleted	-0.682824	-1.62086	0.0049002	0.0179555	0.9924	1578	tags=43%, list=16%, signal=51%	Depleted	-0.323905	-0.860989	0.663884	0.899624	1	1295	tags=26%, list=13%, signal=30%
ZHU_CMV_8_HR_UP	41	Enriched	0.285657	1	0.455308	0.608792	1	1173	tags=22%, list=12%, signal=25%	Enriched	0.506798	1.84586	0	0.0166974	0.5798	705	tags=29%, list=7%, signal=31%	Enriched	0.498586	1.66975	0.0100304	0.0430347	0.9964	1278	tags=29%, list=13%, signal=33%
ZHANG_ANTIVIRAL_RESPONSE_TO_RIBAVIRIN_DN	44	Enriched	0.282002	0.999275	0.44955	0.61001	1	829	tags=18%, list=8%, signal=20%	Depleted	-0.268635	-0.696581	0.893829	1	1	2452	tags=34%, list=24%, signal=45%	Enriched	0.456873	1.55091	0.0161871	0.0800458	1	1906	tags=48%, list=19%, signal=59%
LENAOUR_DENDRITIC_CELL_MATURATION_UP	92	Enriched	0.243119	0.997296	0.453919	0.614678	1	1603	tags=23%, list=16%, signal=27%	Depleted	-0.500464	-1.39188	0.0186771	0.15104	1	1538	tags=28%, list=15%, signal=33%	Depleted	-0.440857	-1.49665	0.011304	0.161448	1	1279	tags=28%, list=13%, signal=32%
OUELLET_OVARIAN_CANCER_INVASIVE_VS_LMP_UP	101	Enriched	0.240592	0.995665	0.459088	0.618362	1	2221	tags=25%, list=22%, signal=31%	Enriched	0.470711	2.02178	0	0.0045571	0.1459	2761	tags=47%, list=27%, signal=63%	Enriched	0.321578	1.27784	0.0632253	0.242609	1	3687	tags=52%, list=36%, signal=82%
KYNG_DNA_DAMAGE_BY_GAMMA_RADIATION	61	Enriched	0.263302	0.99545	0.458722	0.618175	1	846	tags=13%, list=8%, signal=14%	Depleted	-0.372068	-0.999905	0.503818	0.793112	1	2440	tags=34%, list=24%, signal=45%	Depleted	-0.204522	-0.655501	0.966245	1	1	2503	tags=28%, list=25%, signal=37%
KUMAR_TARGETS_OF_MLL_AF9_FUSION	289	Enriched	0.208607	0.994781	0.465875	0.619223	1	1210	tags=17%, list=12%, signal=18%	Depleted	-0.318714	-0.925605	0.724645	0.89062	1	1726	tags=21%, list=17%, signal=25%	Depleted	-0.269038	-1.03394	0.389676	0.717908	1	1311	tags=18%, list=13%, signal=20%
SHETH_LIVER_CANCER_VS_TXNIP_LOSS_PAM1	181	Enriched	0.22148	0.994308	0.464796	0.619736	1	694	tags=10%, list=7%, signal=11%	Depleted	-0.415655	-1.19537	0.101496	0.423814	1	1536	tags=20%, list=15%, signal=23%	Depleted	-0.27101	-0.99853	0.466804	0.750162	1	1205	tags=18%, list=12%, signal=20%
BOYAULT_LIVER_CANCER_SUBCLASS_G1_UP	90	Enriched	0.245303	0.994167	0.461805	0.619367	1	2193	tags=27%, list=22%, signal=34%	Depleted	-0.210551	-0.581434	0.986134	1	1	2956	tags=26%, list=29%, signal=36%	Enriched	0.361169	1.40378	0.020979	0.149266	1	1760	tags=26%, list=17%, signal=31%
FLECHNER_PBL_KIDNEY_TRANSPLANT_REJECTED_VS_OK_UP	57	Enriched	0.265251	0.993822	0.455913	0.619556	1	1431	tags=16%, list=14%, signal=18%	Enriched	0.174745	0.672782	0.975347	0.970535	1	2328	tags=26%, list=23%, signal=34%	Enriched	0.232507	0.832921	0.793058	0.851809	1	2822	tags=33%, list=28%, signal=46%
GREENBAUM_E2A_TARGETS_DN	15	Enriched	0.361834	0.993113	0.46029	0.620742	1	2118	tags=53%, list=21%, signal=67%	Depleted	-0.555007	-1.21629	0.23314	0.392396	1	2844	tags=47%, list=28%, signal=65%	Depleted	-0.439491	-1.05535	0.40672	0.688867	1	3306	tags=60%, list=33%, signal=89%
DARWICHE_SKIN_TUMOR_PROMOTER_UP	90	Enriched	0.244336	0.991808	0.457651	0.623539	1	1309	tags=18%, list=13%, signal=20%	Depleted	-0.330852	-0.915528	0.661224	0.903144	1	1892	tags=19%, list=19%, signal=23%	Enriched	0.25738	1.00478	0.435947	0.587677	1	2012	tags=30%, list=20%, signal=37%
NOJIMA_SFRP2_TARGETS_DN	24	Enriched	0.318193	0.991243	0.457608	0.624272	1	1418	tags=29%, list=14%, signal=34%	Enriched	0.48599	1.54799	0.0448128	0.0849362	0.9992	174	tags=25%, list=2%, signal=25%	Enriched	0.547696	1.61897	0.0168524	0.0572389	1	831	tags=25%, list=8%, signal=27%
CASORELLI_ACUTE_PROMYELOCYTIC_LEUKEMIA_UP	126	Enriched	0.231116	0.990794	0.467521	0.624747	1	1394	tags=17%, list=14%, signal=20%	Depleted	-0.239546	-0.677643	0.959935	1	1	2316	tags=24%, list=23%, signal=31%	Enriched	0.278022	1.13685	0.167633	0.375377	1	1682	tags=29%, list=17%, signal=35%
YAO_TEMPORAL_RESPONSE_TO_PROGESTERONE_CLUSTER_10	55	Enriched	0.265421	0.989256	0.471438	0.628159	1	2751	tags=36%, list=27%, signal=50%	Enriched	0.339507	1.30555	0.0594901	0.221687	1	3538	tags=62%, list=35%, signal=95%	Enriched	0.277536	0.987035	0.470263	0.616243	1	3295	tags=33%, list=33%, signal=48%
GALINDO_IMMUNE_RESPONSE_TO_ENTEROTOXIN	73	Enriched	0.25398	0.989174	0.473346	0.627609	1	731	tags=14%, list=7%, signal=15%	Enriched	0.492129	1.99451	0	0.00578177	0.19	705	tags=27%, list=7%, signal=29%	Enriched	0.58265	2.18177	0	0.000329359	0.0064	1469	tags=52%, list=15%, signal=60%
BERTUCCI_INVASIVE_CARCINOMA_DUCTAL_VS_LOBULAR_UP	17	Enriched	0.347821	0.985679	0.475684	0.636466	1	2749	tags=35%, list=27%, signal=48%	Enriched	0.236315	0.689254	0.881648	0.96524	1	3832	tags=59%, list=38%, signal=95%	Enriched	0.519226	1.41396	0.0908163	0.143842	1	3065	tags=53%, list=30%, signal=76%
SMITH_TERT_TARGETS_DN	69	Enriched	0.252386	0.984975	0.486207	0.637613	1	1962	tags=32%, list=19%, signal=39%	Depleted	-0.305097	-0.829762	0.776089	0.964196	1	2203	tags=28%, list=22%, signal=35%	Depleted	-0.289033	-0.939558	0.571976	0.821543	1	1372	tags=22%, list=14%, signal=25%
JIANG_VHL_TARGETS	106	Enriched	0.235295	0.984398	0.484382	0.638416	1	1569	tags=19%, list=16%, signal=22%	Depleted	-0.208728	-0.583824	0.990461	1	1	2637	tags=21%, list=26%, signal=28%	Depleted	-0.220148	-0.765053	0.908645	0.977666	1	2673	tags=28%, list=26%, signal=38%
DORSAM_HOXA9_TARGETS_UP	30	Enriched	0.300583	0.983669	0.473348	0.63965	1	633	tags=13%, list=6%, signal=14%	Depleted	-0.260703	-0.64204	0.920563	1	1	895	tags=10%, list=9%, signal=11%	Depleted	-0.227936	-0.639941	0.944859	1	1	1743	tags=17%, list=17%, signal=20%
GROSS_HYPOXIA_VIA_ELK3_AND_HIF1A_DN	86	Enriched	0.244083	0.983505	0.479776	0.639321	1	1793	tags=24%, list=18%, signal=29%	Depleted	-0.276911	-0.763486	0.876653	0.991175	1	1505	tags=21%, list=15%, signal=24%	Enriched	0.22436	0.869698	0.778483	0.808707	1	833	tags=9%, list=8%, signal=10%
FIRESTEIN_PROLIFERATION	127	Enriched	0.227851	0.982705	0.49439	0.640726	1	831	tags=14%, list=8%, signal=15%	Depleted	-0.389173	-1.09915	0.290892	0.61592	1	2023	tags=28%, list=20%, signal=35%	Enriched	0.215327	0.887734	0.762801	0.782276	1	1739	tags=23%, list=17%, signal=27%
HOLLEMAN_PREDNISOLONE_RESISTANCE_B_ALL_UP	18	Enriched	0.341396	0.980375	0.477722	0.646398	1	6661	tags=100%, list=66%, signal=293%	Enriched	0.256741	0.754897	0.809353	0.930713	1	7515	tags=100%, list=74%, signal=389%	Enriched	0.243442	0.675285	0.902358	0.966251	1	3894	tags=56%, list=39%, signal=90%
DACOSTA_UV_RESPONSE_VIA_ERCC3_XPCS_UP	20	Enriched	0.332005	0.980325	0.480722	0.645751	1	3320	tags=50%, list=33%, signal=74%	Enriched	0.357475	1.09509	0.31723	0.450804	1	2239	tags=25%, list=22%, signal=32%	Enriched	0.439838	1.24255	0.188584	0.272576	1	898	tags=20%, list=9%, signal=22%
HOFFMANN_PRE_BI_TO_LARGE_PRE_BII_LYMPHOCYTE_DN	58	Enriched	0.261333	0.980004	0.484246	0.645857	1	1514	tags=24%, list=15%, signal=28%	Depleted	-0.39741	-1.06151	0.394313	0.68939	1	3053	tags=52%, list=30%, signal=74%	Depleted	-0.291953	-0.925872	0.594564	0.837074	1	2086	tags=33%, list=21%, signal=41%
WHITFIELD_CELL_CYCLE_M_G1	108	Enriched	0.233762	0.979249	0.499419	0.647162	1	2494	tags=29%, list=25%, signal=38%	Enriched	0.311696	1.36189	0.0100503	0.18057	1	804	tags=12%, list=8%, signal=13%	Enriched	0.416363	1.6763	0.000398883	0.0415709	0.9949	2089	tags=30%, list=21%, signal=37%
PARK_HSC_MARKERS	38	Enriched	0.285254	0.976696	0.480401	0.653437	1	765	tags=11%, list=8%, signal=11%	Enriched	0.21575	0.773311	0.86496	0.912915	1	970	tags=11%, list=10%, signal=12%	Enriched	0.367624	1.21106	0.170366	0.29691	1	1655	tags=29%, list=16%, signal=34%
GAVIN_IL2_RESPONSIVE_FOXP3_TARGETS_UP	15	Enriched	0.355305	0.975538	0.486693	0.65586	1	949	tags=27%, list=9%, signal=29%	Depleted	-0.561508	-1.23953	0.212911	0.356758	1	885	tags=20%, list=9%, signal=22%	Depleted	-0.552554	-1.33195	0.134224	0.314304	1	1848	tags=47%, list=18%, signal=57%
KASLER_HDAC7_TARGETS_1_DN	16	Enriched	0.348658	0.974056	0.490431	0.659179	1	552	tags=19%, list=5%, signal=20%	Depleted	-0.32075	-0.715287	0.844152	1	1	1927	tags=19%, list=19%, signal=23%	Depleted	-0.327082	-0.798659	0.740173	0.964045	1	1772	tags=19%, list=18%, signal=23%
GRAHAM_CML_QUIESCENT_VS_CML_DIVIDING_UP	18	Enriched	0.340008	0.973413	0.492102	0.660181	1	866	tags=22%, list=9%, signal=24%	Enriched	0.606913	1.79837	0.00814249	0.022717	0.7178	292	tags=39%, list=3%, signal=40%	Enriched	0.618296	1.69716	0.0109518	0.037084	0.9883	1205	tags=61%, list=12%, signal=69%
ZHANG_RESPONSE_TO_CANTHARIDIN_UP	16	Enriched	0.348292	0.969352	0.50076	0.670647	1	790	tags=19%, list=8%, signal=20%	Enriched	0.41223	1.1863	0.231534	0.342176	1	249	tags=13%, list=2%, signal=13%	Enriched	0.579582	1.55505	0.0340119	0.0783531	1	1220	tags=44%, list=12%, signal=50%
IVANOVA_HEMATOPOIESIS_MATURE_CELL	210	Enriched	0.210231	0.968051	0.546417	0.673475	1	1169	tags=13%, list=12%, signal=14%	Depleted	-0.253924	-0.730019	0.964905	0.997224	1	2769	tags=25%, list=27%, signal=34%	Depleted	-0.178105	-0.667344	0.996781	1	1	2026	tags=16%, list=20%, signal=20%
DARWICHE_SQUAMOUS_CELL_CARCINOMA_DN	112	Enriched	0.230218	0.967949	0.524824	0.672951	1	1121	tags=15%, list=11%, signal=17%	Depleted	-0.390972	-1.09969	0.303009	0.616147	1	1237	tags=15%, list=12%, signal=17%	Enriched	0.261454	1.05585	0.320673	0.500329	1	749	tags=13%, list=7%, signal=14%
GARY_CD5_TARGETS_UP	390	Enriched	0.197469	0.967324	0.583114	0.67389	1	1420	tags=14%, list=14%, signal=15%	Depleted	-0.176195	-0.51332	1	1	1	2626	tags=21%, list=26%, signal=27%	Depleted	-0.212128	-0.83471	0.895824	0.931101	1	2489	tags=23%, list=25%, signal=29%
MARTINEZ_RB1_TARGETS_DN	387	Enriched	0.197661	0.965533	0.593851	0.678067	1	1141	tags=13%, list=11%, signal=14%	Depleted	-0.362155	-1.05196	0.318596	0.703783	1	2045	tags=22%, list=20%, signal=26%	Depleted	-0.214076	-0.840814	0.885566	0.925366	1	1835	tags=19%, list=18%, signal=22%
BROWNE_HCMV_INFECTION_1HR_DN	151	Enriched	0.219494	0.965182	0.551476	0.678241	1	2266	tags=25%, list=22%, signal=31%	Depleted	-0.300671	-0.855545	0.806051	0.95258	1	2327	tags=24%, list=23%, signal=31%	Depleted	-0.241162	-0.873686	0.742724	0.885625	1	1941	tags=22%, list=19%, signal=27%
KORKOLA_EMBRYONAL_CARCINOMA_UP	31	Enriched	0.294539	0.964814	0.504906	0.678459	1	1944	tags=32%, list=19%, signal=40%	Depleted	-0.384477	-0.949951	0.572891	0.864729	1	1567	tags=19%, list=16%, signal=23%	Depleted	-0.32974	-0.925844	0.566073	0.836156	1	1861	tags=29%, list=18%, signal=35%
DOANE_BREAST_CANCER_ESR1_DN	31	Enriched	0.292752	0.963878	0.514148	0.680246	1	819	tags=19%, list=8%, signal=21%	Depleted	-0.450711	-1.11332	0.337757	0.590557	1	1693	tags=35%, list=17%, signal=42%	Enriched	0.342469	1.08241	0.332674	0.455321	1	1395	tags=35%, list=14%, signal=41%
GARGALOVIC_RESPONSE_TO_OXIDIZED_PHOSPHOLIPIDS_GREEN_DN	22	Enriched	0.317036	0.962021	0.508688	0.68459	1	3058	tags=55%, list=30%, signal=78%	Depleted	-0.45473	-1.06533	0.407841	0.684454	1	3454	tags=55%, list=34%, signal=83%	Depleted	-0.273586	-0.720288	0.856491	0.994822	1	575	tags=9%, list=6%, signal=10%
MOOTHA_GLUCONEOGENESIS	22	Enriched	0.317942	0.960195	0.517609	0.688893	1	649	tags=14%, list=6%, signal=15%	Enriched	0.311391	0.984659	0.461402	0.609207	1	1458	tags=32%, list=14%, signal=37%	Enriched	0.36414	1.05332	0.37437	0.504644	1	1447	tags=27%, list=14%, signal=32%
TSENG_IRS1_TARGETS_UP	92	Enriched	0.23569	0.958893	0.545005	0.691693	1	2236	tags=29%, list=22%, signal=37%	Depleted	-0.492214	-1.36309	0.027455	0.184043	1	1455	tags=24%, list=14%, signal=28%	Depleted	-0.356945	-1.21161	0.151837	0.471855	1	1239	tags=17%, list=12%, signal=20%
BOGNI_TREATMENT_RELATED_MYELOID_LEUKEMIA_UP	18	Enriched	0.330899	0.950779	0.530848	0.713517	1	614	tags=22%, list=6%, signal=24%	Depleted	-0.590824	-1.34508	0.108437	0.205202	1	1016	tags=22%, list=10%, signal=25%	Depleted	-0.528865	-1.3312	0.127913	0.312738	1	1948	tags=33%, list=19%, signal=41%
TAVOR_CEBPA_TARGETS_UP	38	Enriched	0.276069	0.950138	0.537821	0.71448	1	758	tags=18%, list=8%, signal=20%	Depleted	-0.436142	-1.11117	0.325717	0.594178	1	1208	tags=18%, list=12%, signal=21%	Enriched	0.371603	1.22092	0.163201	0.289143	1	1655	tags=45%, list=16%, signal=53%
LOCKWOOD_AMPLIFIED_IN_LUNG_CANCER	173	Enriched	0.211723	0.94788	0.603254	0.719957	1	2069	tags=19%, list=20%, signal=24%	Enriched	0.218556	1.01146	0.403846	0.568074	1	1516	tags=18%, list=15%, signal=21%	Enriched	0.212738	0.914499	0.729549	0.74171	1	942	tags=9%, list=9%, signal=9%
RUTELLA_RESPONSE_TO_HGF_VS_CSF2RB_AND_IL4_DN	188	Enriched	0.209263	0.947222	0.603869	0.720926	1	1713	tags=20%, list=17%, signal=24%	Depleted	-0.274988	-0.790582	0.909027	0.982614	1	2489	tags=27%, list=25%, signal=35%	Enriched	0.256226	1.10601	0.167416	0.421684	1	1683	tags=28%, list=17%, signal=33%
WINTER_HYPOXIA_UP	73	Enriched	0.242123	0.946904	0.559395	0.72096	1	1235	tags=19%, list=12%, signal=22%	Depleted	-0.224328	-0.612359	0.972662	1	1	2520	tags=23%, list=25%, signal=31%	Enriched	0.356112	1.33606	0.0501412	0.196811	1	1530	tags=25%, list=15%, signal=29%
GAVIN_PDE3B_TARGETS	19	Enriched	0.323662	0.945463	0.533481	0.724201	1	1142	tags=26%, list=11%, signal=30%	Depleted	-0.461145	-1.05775	0.421761	0.695406	1	1709	tags=42%, list=17%, signal=51%	Depleted	-0.585642	-1.49019	0.0486495	0.168606	1	1266	tags=37%, list=13%, signal=42%
WANG_RECURRENT_LIVER_CANCER_UP	17	Enriched	0.332226	0.944761	0.535958	0.725305	1	337	tags=12%, list=3%, signal=12%	Enriched	0.331467	0.967677	0.489614	0.633122	1	611	tags=18%, list=6%, signal=19%	Enriched	0.452132	1.21719	0.208572	0.291529	1	3060	tags=47%, list=30%, signal=67%
KYNG_WERNER_SYNDROM_AND_NORMAL_AGING_DN	165	Enriched	0.211646	0.94067	0.627422	0.735892	1	2195	tags=25%, list=22%, signal=31%	Depleted	-0.305165	-0.871213	0.785556	0.941748	1	1134	tags=9%, list=11%, signal=10%	Depleted	-0.219446	-0.801452	0.880603	0.963017	1	1410	tags=12%, list=14%, signal=13%
JOSEPH_RESPONSE_TO_SODIUM_BUTYRATE_UP	27	Enriched	0.295559	0.940481	0.549068	0.735557	1	239	tags=7%, list=2%, signal=8%	Depleted	-0.397252	-0.96403	0.544982	0.847566	1	273	tags=7%, list=3%, signal=8%	Enriched	0.393652	1.20153	0.2	0.306567	1	306	tags=11%, list=3%, signal=11%
NGUYEN_NOTCH1_TARGETS_UP	24	Enriched	0.304527	0.94042	0.543856	0.734873	1	585	tags=13%, list=6%, signal=13%	Depleted	-0.507685	-1.2076	0.220951	0.407713	1	2121	tags=46%, list=21%, signal=58%	Depleted	-0.384979	-1.02302	0.431191	0.725396	1	1153	tags=29%, list=11%, signal=33%
LEE_AGING_NEOCORTEX_UP	74	Enriched	0.239221	0.939479	0.573333	0.736619	1	1141	tags=16%, list=11%, signal=18%	Depleted	-0.32558	-0.889101	0.694462	0.92508	1	2176	tags=24%, list=22%, signal=31%	Depleted	-0.349633	-1.15547	0.226982	0.548786	1	1600	tags=22%, list=16%, signal=26%
BANDRES_RESPONSE_TO_CARMUSTIN_MGMT_24HR_DN	22	Enriched	0.308535	0.938964	0.539833	0.737184	1	605	tags=14%, list=6%, signal=14%	Depleted	-0.458555	-1.07797	0.392237	0.657175	1	1023	tags=18%, list=10%, signal=20%	Depleted	-0.387389	-1.01326	0.454969	0.733846	1	638	tags=9%, list=6%, signal=10%
MULLIGHAN_NPM1_MUTATED_SIGNATURE_1_UP	188	Enriched	0.206794	0.936513	0.636454	0.743159	1	912	tags=11%, list=9%, signal=11%	Depleted	-0.360567	-1.03216	0.428414	0.733582	1	2369	tags=27%, list=23%, signal=34%	Depleted	-0.201783	-0.748314	0.956506	0.987547	1	1844	tags=18%, list=18%, signal=21%
MODY_HIPPOCAMPUS_NEONATAL	27	Enriched	0.293944	0.934528	0.553398	0.747831	1	1727	tags=30%, list=17%, signal=36%	Depleted	-0.457541	-1.1116	0.339829	0.594762	1	1228	tags=26%, list=12%, signal=29%	Enriched	0.279222	0.844695	0.695089	0.84075	1	1203	tags=22%, list=12%, signal=25%
DING_LUNG_CANCER_EXPRESSION_BY_COPY_NUMBER	90	Enriched	0.229419	0.934258	0.601206	0.747707	1	2142	tags=18%, list=21%, signal=22%	Enriched	0.178952	0.746328	0.963636	0.932346	1	2893	tags=27%, list=29%, signal=37%	Enriched	0.301723	1.17377	0.150273	0.332212	1	3094	tags=40%, list=31%, signal=57%
JACKSON_DNMT1_TARGETS_UP	70	Enriched	0.239769	0.933436	0.590042	0.749116	1	1708	tags=23%, list=17%, signal=27%	Enriched	0.36338	1.46771	0.0124224	0.122112	1	639	tags=21%, list=6%, signal=23%	Enriched	0.339653	1.26345	0.0885724	0.254585	1	1493	tags=29%, list=15%, signal=33%
BROWNE_HCMV_INFECTION_10HR_UP	73	Enriched	0.238192	0.932125	0.593264	0.751883	1	1394	tags=16%, list=14%, signal=19%	Enriched	0.262319	1.06593	0.320792	0.478952	1	340	tags=11%, list=3%, signal=11%	Enriched	0.240595	0.904078	0.682628	0.759368	1	2107	tags=34%, list=21%, signal=43%
PENG_GLUTAMINE_DEPRIVATION_UP	31	Enriched	0.282536	0.931746	0.56722	0.752041	1	1126	tags=13%, list=11%, signal=14%	Depleted	-0.220643	-0.54591	0.975393	1	1	3035	tags=29%, list=30%, signal=41%	Enriched	0.42346	1.32735	0.106674	0.201387	1	957	tags=23%, list=9%, signal=25%
BROCKE_APOPTOSIS_REVERSED_BY_IL6	113	Enriched	0.221511	0.929993	0.620811	0.755982	1	1080	tags=13%, list=11%, signal=15%	Depleted	-0.294994	-0.829383	0.812023	0.964147	1	2853	tags=35%, list=28%, signal=49%	Enriched	0.340888	1.37219	0.0258772	0.169288	1	1508	tags=30%, list=15%, signal=35%
CUI_GLUCOSE_DEPRIVATION	49	Enriched	0.256787	0.929564	0.589081	0.756286	1	788	tags=14%, list=8%, signal=15%	Enriched	0.349845	1.32659	0.0607866	0.206577	1	498	tags=16%, list=5%, signal=17%	Enriched	0.485025	1.68713	0.00347991	0.0396777	0.9925	2610	tags=55%, list=26%, signal=74%
PASQUALUCCI_LYMPHOMA_BY_GC_STAGE_DN	129	Enriched	0.216315	0.928252	0.63697	0.759003	1	2307	tags=30%, list=23%, signal=39%	Depleted	-0.326316	-0.924709	0.664841	0.892058	1	2370	tags=28%, list=23%, signal=36%	Depleted	-0.337545	-1.19465	0.151765	0.499443	1	1304	tags=21%, list=13%, signal=24%
SHIPP_DLBCL_CURED_VS_FATAL_UP	21	Enriched	0.314324	0.928063	0.564987	0.75866	1	2931	tags=62%, list=29%, signal=87%	Depleted	-0.532758	-1.24843	0.193961	0.342802	1	1979	tags=43%, list=20%, signal=53%	Enriched	0.309026	0.888685	0.626522	0.782199	1	1671	tags=38%, list=17%, signal=46%
NIKOLSKY_BREAST_CANCER_12Q13_Q21_AMPLICON	33	Enriched	0.279724	0.927913	0.575242	0.758196	1	2771	tags=36%, list=27%, signal=50%	Enriched	0.248394	0.858086	0.72093	0.809689	1	3077	tags=42%, list=30%, signal=61%	Enriched	0.324017	1.03505	0.392606	0.538496	1	584	tags=12%, list=6%, signal=13%
HOWLIN_CITED1_TARGETS_1_UP	24	Enriched	0.29989	0.927442	0.57667	0.758618	1	1210	tags=21%, list=12%, signal=24%	Depleted	-0.545842	-1.29778	0.140083	0.263653	1	94	tags=13%, list=1%, signal=13%	Depleted	-0.648267	-1.73336	0.00366242	0.0393963	0.9633	1204	tags=42%, list=12%, signal=47%
KYNG_NORMAL_AGING_DN	21	Enriched	0.311522	0.927161	0.559716	0.758496	1	866	tags=14%, list=9%, signal=16%	Depleted	-0.244543	-0.568571	0.959199	1	1	2914	tags=38%, list=29%, signal=53%	Enriched	0.268787	0.771031	0.801342	0.917338	1	610	tags=19%, list=6%, signal=20%
DAVIES_MULTIPLE_MYELOMA_VS_MGUS_DN	20	Enriched	0.314599	0.926912	0.560754	0.758304	1	1369	tags=20%, list=14%, signal=23%	Depleted	-0.348447	-0.804259	0.742094	0.975591	1	3577	tags=65%, list=35%, signal=100%	Depleted	-0.395033	-1.01591	0.447679	0.730349	1	1272	tags=20%, list=13%, signal=23%
PURBEY_TARGETS_OF_CTBP1_NOT_SATB1_UP	223	Enriched	0.200737	0.925949	0.689621	0.76007	1	1470	tags=16%, list=15%, signal=18%	Depleted	-0.314976	-0.90635	0.751502	0.913525	1	3098	tags=35%, list=31%, signal=49%	Enriched	0.228703	1.00551	0.435309	0.586995	1	1478	tags=18%, list=15%, signal=21%
BAUS_TFF2_TARGETS_UP	20	Enriched	0.313276	0.925267	0.570407	0.761058	1	1054	tags=30%, list=10%, signal=33%	Enriched	0.373347	1.13084	0.280316	0.40062	1	1232	tags=40%, list=12%, signal=45%	Depleted	-0.51139	-1.31826	0.128134	0.325855	1	827	tags=20%, list=8%, signal=22%
PARK_HSC_AND_MULTIPOTENT_PROGENITORS	39	Enriched	0.266287	0.924187	0.595032	0.763142	1	1803	tags=21%, list=18%, signal=25%	Depleted	-0.189542	-0.48344	0.993197	1	1	2001	tags=15%, list=20%, signal=19%	Depleted	-0.342381	-1.01197	0.443662	0.733392	1	2977	tags=38%, list=29%, signal=54%
JAZAG_TGFB1_SIGNALING_DN	20	Enriched	0.313488	0.923865	0.572247	0.763144	1	429	tags=10%, list=4%, signal=10%	Depleted	-0.213313	-0.492765	0.983889	1	1	308	tags=5%, list=3%, signal=5%	Enriched	0.306054	0.869242	0.653145	0.808253	1	208	tags=10%, list=2%, signal=10%
MARTINEZ_TP53_TARGETS_DN	423	Enriched	0.187198	0.923758	0.772142	0.762549	1	1101	tags=13%, list=11%, signal=14%	Depleted	-0.335299	-0.97807	0.5931	0.829751	1	2304	tags=25%, list=23%, signal=31%	Enriched	0.266186	1.25065	0.00981595	0.26622	1	1626	tags=22%, list=16%, signal=25%
MEISSNER_BRAIN_ICP_WITH_H3K4ME3	18	Enriched	0.323115	0.923439	0.557359	0.762552	1	1191	tags=28%, list=12%, signal=31%	Depleted	-0.392768	-0.89041	0.633113	0.925097	1	116	tags=6%, list=1%, signal=6%	Depleted	-0.488118	-1.22201	0.215057	0.461863	1	2053	tags=39%, list=20%, signal=49%
JAZAG_TGFB1_SIGNALING_VIA_SMAD4_DN	42	Enriched	0.261821	0.92225	0.589302	0.764917	1	1268	tags=19%, list=13%, signal=22%	Depleted	-0.503578	-1.29778	0.111786	0.264089	1	2281	tags=36%, list=23%, signal=46%	Depleted	-0.307727	-0.917024	0.590037	0.848774	1	1098	tags=21%, list=11%, signal=24%
IWANAGA_CARCINOGENESIS_BY_KRAS_PTEN_UP	119	Enriched	0.217627	0.922234	0.643703	0.764085	1	1789	tags=20%, list=18%, signal=24%	Depleted	-0.353239	-0.996268	0.517848	0.800321	1	2197	tags=24%, list=22%, signal=31%	Depleted	-0.281926	-0.989457	0.485362	0.755405	1	935	tags=9%, list=9%, signal=10%
MISSIAGLIA_REGULATED_BY_METHYLATION_UP	97	Enriched	0.224019	0.920917	0.638159	0.766807	1	1418	tags=18%, list=14%, signal=20%	Enriched	0.361935	1.50434	0.00689655	0.103636	0.9999	1219	tags=28%, list=12%, signal=31%	Enriched	0.436998	1.71664	0.000387597	0.0331753	0.9779	898	tags=30%, list=9%, signal=32%
WESTON_VEGFA_TARGETS_12HR	31	Enriched	0.279548	0.920816	0.589364	0.766209	1	358	tags=13%, list=4%, signal=13%	Depleted	-0.653178	-1.62364	0.00380228	0.0173703	0.9898	1056	tags=39%, list=10%, signal=43%	Depleted	-0.406642	-1.1472	0.271861	0.562757	1	1684	tags=39%, list=17%, signal=46%
DAZARD_RESPONSE_TO_UV_SCC_UP	99	Enriched	0.22285	0.92026	0.639799	0.766843	1	1935	tags=21%, list=19%, signal=26%	Enriched	0.378161	1.60338	0	0.0663426	0.9916	1530	tags=29%, list=15%, signal=34%	Enriched	0.482124	1.90591	0	0.00788661	0.394	1385	tags=28%, list=14%, signal=32%
HOFFMANN_LARGE_TO_SMALL_PRE_BII_LYMPHOCYTE_DN	57	Enriched	0.245823	0.919531	0.611111	0.767936	1	1514	tags=21%, list=15%, signal=25%	Depleted	-0.487601	-1.30017	0.0921649	0.260834	1	2451	tags=39%, list=24%, signal=51%	Enriched	0.266084	0.958171	0.525519	0.671381	1	485	tags=14%, list=5%, signal=15%
MARTINEZ_RB1_AND_TP53_TARGETS_DN	424	Enriched	0.185909	0.91929	0.792198	0.7677	1	1223	tags=14%, list=12%, signal=15%	Depleted	-0.356056	-1.0372	0.3711	0.72805	1	2140	tags=23%, list=21%, signal=28%	Enriched	0.255278	1.20298	0.0195122	0.306349	1	1626	tags=21%, list=16%, signal=24%
GAUSSMANN_MLL_AF4_FUSION_TARGETS_E_DN	18	Enriched	0.320958	0.918464	0.570953	0.769042	1	838	tags=28%, list=8%, signal=30%	Depleted	-0.718275	-1.62526	0.00632127	0.017056	0.9885	1843	tags=56%, list=18%, signal=68%	Depleted	-0.460805	-1.16098	0.276845	0.539596	1	1073	tags=22%, list=11%, signal=25%
PROVENZANI_METASTASIS_UP	151	Enriched	0.208971	0.91839	0.680104	0.76836	1	1470	tags=21%, list=15%, signal=24%	Depleted	-0.246673	-0.703421	0.95671	1	1	2808	tags=25%, list=28%, signal=34%	Depleted	-0.194789	-0.705759	0.976759	0.998394	1	1374	tags=11%, list=14%, signal=12%
GAVIN_FOXP3_TARGETS_CLUSTER_P3	121	Enriched	0.214638	0.917931	0.670236	0.768734	1	958	tags=14%, list=9%, signal=15%	Depleted	-0.39341	-1.1092	0.278961	0.597926	1	1845	tags=27%, list=18%, signal=33%	Depleted	-0.356122	-1.25634	0.0951393	0.411815	1	1408	tags=25%, list=14%, signal=28%
NAM_FXYD5_TARGETS_DN	16	Enriched	0.329875	0.917381	0.567193	0.769334	1	1688	tags=25%, list=17%, signal=30%	Depleted	-0.416677	-0.927882	0.591426	0.890026	1	1673	tags=25%, list=17%, signal=30%	Depleted	-0.236	-0.579241	0.955795	1	1	1653	tags=19%, list=16%, signal=22%
COATES_MACROPHAGE_M1_VS_M2_UP	61	Enriched	0.241344	0.916209	0.619604	0.771608	1	1273	tags=18%, list=13%, signal=21%	Depleted	-0.402173	-1.08352	0.36385	0.646531	1	2607	tags=39%, list=26%, signal=53%	Depleted	-0.456891	-1.45841	0.0311156	0.192052	1	2086	tags=36%, list=21%, signal=45%
HAHTOLA_CTCL_CUTANEOUS	21	Enriched	0.306316	0.916174	0.576803	0.770829	1	1822	tags=43%, list=18%, signal=52%	Depleted	-0.434938	-1.01107	0.481732	0.774159	1	870	tags=19%, list=9%, signal=21%	Depleted	-0.604979	-1.56823	0.0216871	0.121818	1	1018	tags=24%, list=10%, signal=26%
LINDSTEDT_DENDRITIC_CELL_MATURATION_C	55	Enriched	0.246045	0.915632	0.626805	0.771385	1	1057	tags=16%, list=10%, signal=18%	Depleted	-0.371623	-0.9867	0.52218	0.816331	1	2472	tags=29%, list=24%, signal=38%	Enriched	0.284276	1.01462	0.422866	0.568633	1	1248	tags=29%, list=12%, signal=33%
FOSTER_KDM1A_TARGETS_DN	159	Enriched	0.206049	0.914871	0.705193	0.772519	1	2030	tags=24%, list=20%, signal=29%	Depleted	-0.335233	-0.958218	0.610686	0.853435	1	2677	tags=28%, list=26%, signal=37%	Depleted	-0.316524	-1.15368	0.186171	0.54956	1	2734	tags=39%, list=27%, signal=53%
ALFANO_MYC_TARGETS	190	Enriched	0.202763	0.914383	0.710596	0.772933	1	2008	tags=25%, list=20%, signal=31%	Depleted	-0.333377	-0.955211	0.626556	0.857913	1	2555	tags=29%, list=25%, signal=38%	Enriched	0.187382	0.815711	0.953642	0.87355	1	2661	tags=30%, list=26%, signal=40%
LEE_CALORIE_RESTRICTION_NEOCORTEX_UP	58	Enriched	0.24323	0.913095	0.626376	0.77546	1	743	tags=14%, list=7%, signal=15%	Depleted	-0.475731	-1.27596	0.109636	0.294832	1	1140	tags=21%, list=11%, signal=23%	Depleted	-0.400395	-1.26805	0.122487	0.392714	1	989	tags=17%, list=10%, signal=19%
GRAESSMANN_RESPONSE_TO_MC_AND_SERUM_DEPRIVATION_UP	155	Enriched	0.206998	0.912702	0.700289	0.775607	1	1669	tags=23%, list=17%, signal=27%	Depleted	-0.372905	-1.06362	0.361801	0.687313	1	1587	tags=32%, list=16%, signal=37%	Enriched	0.269955	1.13989	0.145334	0.371941	1	1287	tags=24%, list=13%, signal=27%
GENTILE_UV_RESPONSE_CLUSTER_D4	45	Enriched	0.256065	0.912558	0.618471	0.775134	1	764	tags=9%, list=8%, signal=10%	Depleted	-0.274178	-0.709997	0.883805	1	1	2595	tags=24%, list=26%, signal=33%	Enriched	0.360457	1.23551	0.133783	0.276785	1	2790	tags=44%, list=28%, signal=61%
MARKS_HDAC_TARGETS_UP	18	Enriched	0.317715	0.912498	0.586031	0.774421	1	1175	tags=28%, list=12%, signal=31%	Depleted	-0.420325	-0.95097	0.557138	0.863463	1	1723	tags=22%, list=17%, signal=27%	Enriched	0.436719	1.19943	0.225244	0.307408	1	1208	tags=33%, list=12%, signal=38%
KIM_ALL_DISORDERS_DURATION_CORR_DN	116	Enriched	0.215144	0.910677	0.683937	0.778334	1	1726	tags=21%, list=17%, signal=25%	Depleted	-0.156182	-0.439115	0.999898	0.998403	1	1867	tags=10%, list=18%, signal=13%	Depleted	-0.17	-0.597648	0.997641	1	1	2397	tags=18%, list=24%, signal=23%
NIKOLSKY_BREAST_CANCER_20Q12_Q13_AMPLICON	72	Enriched	0.233625	0.909925	0.648808	0.77942	1	1309	tags=18%, list=13%, signal=21%	Depleted	-0.334234	-0.908069	0.658785	0.911778	1	543	tags=7%, list=5%, signal=7%	Depleted	-0.234206	-0.767382	0.874484	0.975286	1	2297	tags=28%, list=23%, signal=36%
AGUIRRE_PANCREATIC_CANCER_COPY_NUMBER_DN	178	Enriched	0.202435	0.909534	0.717275	0.779576	1	2627	tags=31%, list=26%, signal=41%	Enriched	0.177327	0.824101	0.977273	0.851166	1	1699	tags=16%, list=17%, signal=19%	Enriched	0.177807	0.763831	0.987173	0.920999	1	1756	tags=14%, list=17%, signal=17%
XU_GH1_EXOGENOUS_TARGETS_DN	66	Enriched	0.237364	0.908618	0.652876	0.781081	1	747	tags=14%, list=7%, signal=15%	Depleted	-0.325036	-0.878173	0.70264	0.941112	1	1886	tags=20%, list=19%, signal=24%	Depleted	-0.253297	-0.817094	0.781578	0.950072	1	1290	tags=15%, list=13%, signal=17%
ZHU_CMV_ALL_UP	103	Enriched	0.218232	0.907613	0.673508	0.782811	1	2092	tags=24%, list=21%, signal=30%	Enriched	0.327577	1.40565	0.00421941	0.156458	1	993	tags=20%, list=10%, signal=22%	Enriched	0.382523	1.52012	0.00424219	0.0905204	1	2208	tags=33%, list=22%, signal=42%
LINDGREN_BLADDER_CANCER_CLUSTER_1_UP	89	Enriched	0.223897	0.907005	0.677367	0.783521	1	626	tags=11%, list=6%, signal=12%	Depleted	-0.298576	-0.82761	0.803182	0.964302	1	1854	tags=16%, list=18%, signal=19%	Depleted	-0.206105	-0.700709	0.955907	0.997257	1	2450	tags=30%, list=24%, signal=40%
YAO_TEMPORAL_RESPONSE_TO_PROGESTERONE_CLUSTER_13	142	Enriched	0.208501	0.90614	0.708029	0.784879	1	2679	tags=30%, list=27%, signal=40%	Enriched	0.410728	1.8506	0	0.0164167	0.5644	3119	tags=60%, list=31%, signal=85%	Depleted	-0.203859	-0.73328	0.953581	0.988505	1	2554	tags=25%, list=25%, signal=33%
GAVIN_FOXP3_TARGETS_CLUSTER_T4	76	Enriched	0.230425	0.906122	0.662994	0.784049	1	397	tags=8%, list=4%, signal=8%	Depleted	-0.32852	-0.899176	0.677959	0.918204	1	2281	tags=21%, list=23%, signal=27%	Enriched	0.24386	0.92317	0.623173	0.72708	1	2759	tags=38%, list=27%, signal=52%
KAYO_AGING_MUSCLE_DN	99	Enriched	0.219472	0.906026	0.677502	0.783437	1	2740	tags=34%, list=27%, signal=47%	Depleted	-0.298543	-0.831768	0.798702	0.963641	1	1862	tags=15%, list=18%, signal=18%	Depleted	-0.254058	-0.872153	0.707162	0.887184	1	1504	tags=12%, list=15%, signal=14%
KAMIKUBO_MYELOID_CEBPA_NETWORK	21	Enriched	0.302348	0.905296	0.601333	0.784456	1	1343	tags=24%, list=13%, signal=27%	Depleted	-0.520037	-1.21001	0.23139	0.404395	1	1253	tags=29%, list=12%, signal=33%	Depleted	-0.388121	-1.00762	0.453653	0.738626	1	897	tags=29%, list=9%, signal=31%
SAFFORD_T_LYMPHOCYTE_ANERGY	71	Enriched	0.234473	0.905003	0.655227	0.784354	1	728	tags=11%, list=7%, signal=12%	Depleted	-0.286356	-0.780725	0.831122	0.985672	1	2344	tags=27%, list=23%, signal=35%	Enriched	0.349	1.312	0.0691228	0.212552	1	1906	tags=38%, list=19%, signal=47%
RUTELLA_RESPONSE_TO_CSF2RB_AND_IL4_UP	268	Enriched	0.1906	0.900089	0.805781	0.796107	1	1669	tags=18%, list=17%, signal=21%	Depleted	-0.338229	-0.978606	0.573201	0.828943	1	2516	tags=31%, list=25%, signal=40%	Depleted	-0.23066	-0.883433	0.765231	0.874775	1	2099	tags=23%, list=21%, signal=28%
NAKAYAMA_FRA2_TARGETS	35	Enriched	0.266342	0.899135	0.615317	0.79767	1	1142	tags=14%, list=11%, signal=16%	Enriched	0.322599	1.12098	0.276351	0.413716	1	953	tags=20%, list=9%, signal=22%	Enriched	0.376323	1.21654	0.168816	0.291727	1	2021	tags=37%, list=20%, signal=46%
CAFFAREL_RESPONSE_TO_THC_UP	26	Enriched	0.285003	0.898038	0.628748	0.799576	1	1119	tags=19%, list=11%, signal=22%	Enriched	0.330004	1.07736	0.330931	0.465423	1	1390	tags=19%, list=14%, signal=22%	Enriched	0.446029	1.33822	0.106255	0.195093	1	3259	tags=58%, list=32%, signal=85%
DITTMER_PTHLH_TARGETS_UP	99	Enriched	0.217789	0.897896	0.694747	0.799047	1	1178	tags=13%, list=12%, signal=15%	Depleted	-0.280184	-0.78169	0.866653	0.986385	1	2123	tags=19%, list=21%, signal=24%	Enriched	0.308845	1.22303	0.0941704	0.288048	1	2452	tags=34%, list=24%, signal=45%
NUMATA_CSF3_SIGNALING_VIA_STAT3	18	Enriched	0.313608	0.897584	0.607073	0.798952	1	2121	tags=28%, list=21%, signal=35%	Depleted	-0.462692	-1.05005	0.426956	0.708546	1	1398	tags=22%, list=14%, signal=26%	Depleted	-0.239093	-0.601422	0.946937	1	1	2356	tags=33%, list=23%, signal=43%
DUTTA_APOPTOSIS_VIA_NFKB	25	Enriched	0.287479	0.896518	0.621165	0.800743	1	225	tags=8%, list=2%, signal=8%	Enriched	0.411058	1.3347	0.0996743	0.201411	1	1526	tags=32%, list=15%, signal=38%	Enriched	0.581588	1.74057	0.00652529	0.0289807	0.9515	1713	tags=48%, list=17%, signal=58%
HONMA_DOCETAXEL_RESISTANCE	30	Enriched	0.27605	0.895698	0.631474	0.801932	1	2615	tags=33%, list=26%, signal=45%	Enriched	0.353099	1.19733	0.192719	0.329344	1	3445	tags=53%, list=34%, signal=81%	Enriched	0.396061	1.23613	0.171041	0.276277	1	2968	tags=33%, list=29%, signal=47%
KLEIN_PRIMARY_EFFUSION_LYMPHOMA_UP	43	Enriched	0.254561	0.895446	0.642552	0.801693	1	1467	tags=23%, list=15%, signal=27%	Depleted	-0.280141	-0.727727	0.867837	0.996966	1	2517	tags=30%, list=25%, signal=40%	Depleted	-0.233292	-0.699239	0.913206	0.995766	1	2257	tags=30%, list=22%, signal=39%
HIRSCH_CELLULAR_TRANSFORMATION_SIGNATURE_DN	82	Enriched	0.223016	0.893427	0.690421	0.805886	1	1202	tags=15%, list=12%, signal=16%	Depleted	-0.37568	-1.03499	0.43904	0.732261	1	2321	tags=29%, list=23%, signal=38%	Depleted	-0.220885	-0.736867	0.917231	0.989133	1	1937	tags=23%, list=19%, signal=28%
KYNG_DNA_DAMAGE_BY_UV	53	Enriched	0.240929	0.890711	0.668231	0.811779	1	1365	tags=17%, list=14%, signal=20%	Depleted	-0.391619	-1.03547	0.441973	0.732132	1	1281	tags=19%, list=13%, signal=21%	Enriched	0.264562	0.935309	0.575457	0.706658	1	2238	tags=32%, list=22%, signal=41%
VANDESLUIS_COMMD1_TARGETS_GROUP_3_UP	57	Enriched	0.238875	0.890035	0.676628	0.812552	1	2236	tags=35%, list=22%, signal=45%	Depleted	-0.356617	-0.949285	0.584178	0.865062	1	1789	tags=23%, list=18%, signal=28%	Enriched	0.320172	1.14607	0.215629	0.363722	1	1395	tags=35%, list=14%, signal=40%
GAZDA_DIAMOND_BLACKFAN_ANEMIA_PROGENITOR_UP	29	Enriched	0.274916	0.88937	0.638811	0.813301	1	1603	tags=21%, list=16%, signal=25%	Depleted	-0.490263	-1.20236	0.228272	0.412802	1	2097	tags=34%, list=21%, signal=43%	Depleted	-0.357801	-0.994252	0.468201	0.750036	1	1051	tags=14%, list=10%, signal=15%
ZHENG_FOXP3_TARGETS_IN_THYMUS_UP	151	Enriched	0.201623	0.888284	0.763912	0.815078	1	967	tags=11%, list=10%, signal=12%	Depleted	-0.169471	-0.482243	0.999899	1	1	3314	tags=32%, list=33%, signal=48%	Enriched	0.335351	1.40599	0.00878049	0.148195	1	2969	tags=40%, list=29%, signal=55%
WANG_LMO4_TARGETS_DN	256	Enriched	0.189081	0.886691	0.838807	0.818077	1	3195	tags=35%, list=32%, signal=50%	Enriched	0.15323	0.703985	1	0.963033	1	2416	tags=26%, list=24%, signal=34%	Enriched	0.349646	1.55749	0	0.0776556	1	2681	tags=37%, list=27%, signal=49%
ZHAN_MULTIPLE_MYELOMA_MF_UP	36	Enriched	0.260169	0.886502	0.658052	0.81764	1	1415	tags=25%, list=14%, signal=29%	Depleted	-0.590341	-1.48187	0.0224337	0.0752904	1	2186	tags=50%, list=22%, signal=64%	Depleted	-0.462387	-1.3462	0.0933619	0.292944	1	1796	tags=36%, list=18%, signal=44%
ENK_UV_RESPONSE_KERATINOCYTE_UP	424	Enriched	0.179393	0.885421	0.896396	0.819348	1	1408	tags=15%, list=14%, signal=17%	Enriched	0.211949			1	0	1520	tags=20%, list=15%, signal=23%	Enriched	0.353723	1.66657	0	0.0440404	0.9969	1956	tags=28%, list=19%, signal=34%
SEITZ_NEOPLASTIC_TRANSFORMATION_BY_8P_DELETION_DN	22	Enriched	0.292308	0.884427	0.635227	0.82089	1	1543	tags=32%, list=15%, signal=37%	Enriched	0.416291	1.31703	0.13314	0.214585	1	219	tags=27%, list=2%, signal=28%	Enriched	0.368261	1.06053	0.369235	0.493854	1	946	tags=23%, list=9%, signal=25%
WANG_IMMORTALIZED_BY_HOXA9_AND_MEIS1_DN	20	Enriched	0.30108	0.884392	0.621568	0.820084	1	415	tags=15%, list=4%, signal=16%	Depleted	-0.599699	-1.3945	0.0768192	0.149532	1	633	tags=20%, list=6%, signal=21%	Depleted	-0.588214	-1.50957	0.0421222	0.15264	1	766	tags=25%, list=8%, signal=27%
MULLIGHAN_NPM1_SIGNATURE_3_UP	237	Enriched	0.190147	0.883509	0.821106	0.821304	1	912	tags=9%, list=9%, signal=10%	Depleted	-0.370445	-1.06866	0.320813	0.676432	1	2052	tags=22%, list=20%, signal=27%	Depleted	-0.187877	-0.711679	0.988507	0.995797	1	1588	tags=15%, list=16%, signal=17%
OSWALD_HEMATOPOIETIC_STEM_CELL_IN_COLLAGEN_GEL_DN	186	Enriched	0.195629	0.882841	0.801463	0.822053	1	1716	tags=18%, list=17%, signal=21%	Depleted	-0.303637	-0.869685	0.800723	0.941961	1	2432	tags=23%, list=24%, signal=29%	Depleted	-0.259642	-0.957962	0.560214	0.794588	1	1265	tags=13%, list=13%, signal=15%
AZARE_STAT3_TARGETS	18	Enriched	0.307934	0.882661	0.632005	0.821594	1	358	tags=11%, list=4%, signal=11%	Depleted	-0.460997	-1.04833	0.42974	0.712656	1	2000	tags=28%, list=20%, signal=35%	Enriched	0.462499	1.27191	0.159699	0.247482	1	1825	tags=33%, list=18%, signal=41%
CHEOK_RESPONSE_TO_MERCAPTOPURINE_AND_HD_MTX_DN	19	Enriched	0.303964	0.882577	0.627572	0.820914	1	1587	tags=26%, list=16%, signal=31%	Depleted	-0.354785	-0.814718	0.732883	0.970929	1	1305	tags=11%, list=13%, signal=12%	Depleted	-0.315654	-0.810253	0.727495	0.955033	1	1863	tags=26%, list=18%, signal=32%
WARTERS_IR_RESPONSE_5GY	31	Enriched	0.268695	0.882373	0.652962	0.820529	1	1602	tags=23%, list=16%, signal=27%	Enriched	0.314382	1.08076	0.326246	0.460764	1	521	tags=19%, list=5%, signal=20%	Enriched	0.482621	1.51449	0.0296862	0.092914	1	1713	tags=35%, list=17%, signal=43%
NADLER_HYPERGLYCEMIA_AT_OBESITY	48	Enriched	0.243675	0.881131	0.686169	0.822566	1	718	tags=13%, list=7%, signal=13%	Depleted	-0.377907	-0.989889	0.511838	0.812007	1	2176	tags=27%, list=22%, signal=34%	Depleted	-0.388082	-1.18878	0.212804	0.501159	1	1740	tags=23%, list=17%, signal=28%
RIZKI_TUMOR_INVASIVENESS_2D_UP	55	Enriched	0.237223	0.878901	0.6944	0.826965	1	1205	tags=16%, list=12%, signal=18%	Enriched	0.41406	1.58554	0.00668449	0.0728149	0.9959	627	tags=16%, list=6%, signal=17%	Depleted	-0.2486	-0.78404	0.825534	0.969091	1	2148	tags=25%, list=21%, signal=32%
HUMMERICH_SKIN_CANCER_PROGRESSION_UP	73	Enriched	0.223792	0.87865	0.717751	0.826671	1	951	tags=12%, list=9%, signal=14%	Depleted	-0.363416	-0.990973	0.516902	0.810273	1	1465	tags=18%, list=14%, signal=21%	Enriched	0.314965	1.18568	0.148891	0.32001	1	1754	tags=36%, list=17%, signal=43%
ZHAN_MULTIPLE_MYELOMA_CD1_AND_CD2_UP	60	Enriched	0.232025	0.874511	0.703872	0.835453	1	1380	tags=18%, list=14%, signal=21%	Depleted	-0.402383	-1.07942	0.368886	0.65446	1	1725	tags=20%, list=17%, signal=24%	Enriched	0.255885	0.926203	0.614368	0.722194	1	1657	tags=23%, list=16%, signal=28%
LEE_METASTASIS_AND_ALTERNATIVE_SPLICING_DN	32	Enriched	0.264556	0.874054	0.673465	0.835595	1	1280	tags=19%, list=13%, signal=21%	Enriched	0.232371	0.792252	0.787997	0.89458	1	1735	tags=19%, list=17%, signal=23%	Enriched	0.475568	1.51156	0.0326209	0.0937607	1	1151	tags=22%, list=11%, signal=25%
LEI_MYB_TARGETS	265	Enriched	0.185825	0.873868	0.867812	0.835127	1	1449	tags=15%, list=14%, signal=17%	Depleted	-0.323576	-0.934408	0.698098	0.883884	1	2396	tags=26%, list=24%, signal=33%	Enriched	0.328103	1.47477	0.000708717	0.111845	1	1291	tags=24%, list=13%, signal=27%
APPIERTO_RESPONSE_TO_FENRETINIDE_UP	30	Enriched	0.268017	0.87296	0.672556	0.836346	1	1958	tags=27%, list=19%, signal=33%	Depleted	-0.391131	-0.963461	0.551119	0.847004	1	1159	tags=20%, list=11%, signal=23%	Enriched	0.266893	0.83236	0.743484	0.85139	1	1254	tags=23%, list=12%, signal=27%
MURAKAMI_UV_RESPONSE_24HR	16	Enriched	0.313058	0.872749	0.628433	0.835932	1	1143	tags=19%, list=11%, signal=21%	Depleted	-0.53884	-1.19862	0.24677	0.42034	1	2303	tags=50%, list=23%, signal=65%	Depleted	-0.402923	-0.980231	0.493827	0.763043	1	3727	tags=50%, list=37%, signal=79%
SENESE_HDAC2_TARGETS_UP	90	Enriched	0.213889	0.871966	0.742143	0.836826	1	1510	tags=16%, list=15%, signal=18%	Depleted	-0.23303	-0.645478	0.965232	1	1	3078	tags=32%, list=30%, signal=46%	Enriched	0.218931	0.858017	0.800529	0.82228	1	1037	tags=16%, list=10%, signal=17%
OSADA_ASCL1_TARGETS_UP	35	Enriched	0.257554	0.867918	0.683703	0.845105	1	881	tags=17%, list=9%, signal=19%	Depleted	-0.471001	-1.18181	0.242242	0.454222	1	2090	tags=43%, list=21%, signal=54%	Depleted	-0.294306	-0.85015	0.693194	0.915401	1	1911	tags=34%, list=19%, signal=42%
HOEBEKE_LYMPHOID_STEM_CELL_UP	70	Enriched	0.223677	0.867801	0.741921	0.844468	1	930	tags=14%, list=9%, signal=16%	Depleted	-0.307828	-0.836822	0.766639	0.964718	1	2443	tags=29%, list=24%, signal=37%	Enriched	0.315182	1.16627	0.183201	0.341594	1	1282	tags=20%, list=13%, signal=23%
LEE_CALORIE_RESTRICTION_NEOCORTEX_DN	72	Enriched	0.221508	0.865785	0.745904	0.84811	1	1774	tags=19%, list=18%, signal=23%	Depleted	-0.274476	-0.747622	0.873912	0.996162	1	3201	tags=36%, list=32%, signal=52%	Enriched	0.355544	1.33196	0.0474017	0.197848	1	1989	tags=32%, list=20%, signal=39%
VERRECCHIA_DELAYED_RESPONSE_TO_TGFB1	37	Enriched	0.250537	0.858738	0.700644	0.862717	1	471	tags=11%, list=5%, signal=11%	Depleted	-0.627068	-1.59205	0.00315884	0.0252963	0.9991	1685	tags=38%, list=17%, signal=45%	Depleted	-0.379709	-1.10794	0.30827	0.612822	1	1242	tags=22%, list=12%, signal=25%
HOFFMANN_PRE_BI_TO_LARGE_PRE_BII_LYMPHOCYTE_UP	27	Enriched	0.270625	0.858445	0.683879	0.862431	1	1182	tags=19%, list=12%, signal=21%	Depleted	-0.149212	-0.36255	0.999413	0.99427	1	3153	tags=26%, list=31%, signal=38%	Depleted	-0.319841	-0.879271	0.647124	0.879573	1	1883	tags=22%, list=19%, signal=27%
BERENJENO_TRANSFORMED_BY_RHOA_REVERSIBLY_DN	28	Enriched	0.266403	0.85592	0.697153	0.866995	1	75	tags=7%, list=1%, signal=7%	Depleted	-0.532373	-1.30313	0.127904	0.256473	1	3084	tags=57%, list=31%, signal=82%	Enriched	0.46127	1.41532	0.0698509	0.143278	1	1420	tags=39%, list=14%, signal=46%
DIRMEIER_LMP1_RESPONSE_EARLY	58	Enriched	0.228645	0.855127	0.738191	0.867786	1	1708	tags=22%, list=17%, signal=27%	Enriched	0.605718	2.35701	0	4.49392e-05	0.0007	1823	tags=45%, list=18%, signal=54%	Enriched	0.550037	1.95864	0	0.00468372	0.2208	1205	tags=43%, list=12%, signal=49%
AMIT_EGF_RESPONSE_480_MCF10A	36	Enriched	0.252005	0.854346	0.711101	0.868521	1	1461	tags=25%, list=14%, signal=29%	Depleted	-0.423703	-1.07274	0.386875	0.667307	1	2528	tags=44%, list=25%, signal=59%	Enriched	0.455707	1.47303	0.0323521	0.112585	1	1535	tags=33%, list=15%, signal=39%
KYNG_WERNER_SYNDROM_DN	18	Enriched	0.296297	0.852997	0.670281	0.870474	1	866	tags=17%, list=9%, signal=18%	Enriched	0.222618	0.655251	0.909091	0.973485	1	735	tags=11%, list=7%, signal=12%	Depleted	-0.295797	-0.740102	0.82287	0.98816	1	1345	tags=22%, list=13%, signal=26%
GUILLAUMOND_KLF10_TARGETS_UP	36	Enriched	0.250612	0.850127	0.717061	0.875493	1	1196	tags=19%, list=12%, signal=22%	Depleted	-0.525391	-1.33022	0.0917317	0.221693	1	1761	tags=31%, list=17%, signal=37%	Depleted	-0.447679	-1.29913	0.12437	0.346552	1	1541	tags=25%, list=15%, signal=29%
BROWNE_HCMV_INFECTION_18HR_UP	144	Enriched	0.194262	0.849254	0.847816	0.876388	1	2278	tags=26%, list=23%, signal=33%	Depleted	-0.194606	-0.551991	0.997171	1	1	1381	tags=10%, list=14%, signal=12%	Enriched	0.271374	1.13571	0.165301	0.377059	1	1143	tags=17%, list=11%, signal=19%
SESTO_RESPONSE_TO_UV_C3	20	Enriched	0.286612	0.847325	0.690487	0.879495	1	1879	tags=35%, list=19%, signal=43%	Enriched	0.624501	1.89134	0.00698174	0.0124543	0.4406	666	tags=40%, list=7%, signal=43%	Enriched	0.712033	2.01985	0.000263574	0.00251996	0.0988	1039	tags=55%, list=10%, signal=61%
YAGI_AML_SURVIVAL	99	Enriched	0.203875	0.844422	0.819431	0.88449	1	2198	tags=29%, list=22%, signal=37%	Depleted	-0.227084	-0.634006	0.9702	1	1	3009	tags=28%, list=30%, signal=40%	Enriched	0.294826	1.16288	0.159634	0.344361	1	2071	tags=29%, list=20%, signal=36%
SATO_SILENCED_BY_METHYLATION_IN_PANCREATIC_CANCER_2	29	Enriched	0.260627	0.844048	0.717444	0.884311	1	1115	tags=17%, list=11%, signal=19%	Depleted	-0.399083	-0.980908	0.52445	0.828041	1	1538	tags=31%, list=15%, signal=37%	Depleted	-0.360481	-1.00928	0.453078	0.738	1	1149	tags=31%, list=11%, signal=35%
MARCINIAK_ER_STRESS_RESPONSE_VIA_CHOP	20	Enriched	0.287175	0.844037	0.691764	0.883402	1	1307	tags=30%, list=13%, signal=34%	Depleted	-0.408888	-0.945359	0.566716	0.869591	1	259	tags=10%, list=3%, signal=10%	Depleted	-0.463961	-1.18993	0.241418	0.504677	1	920	tags=20%, list=9%, signal=22%
LAIHO_COLORECTAL_CANCER_SERRATED_DN	60	Enriched	0.22345	0.843643	0.778409	0.883274	1	2035	tags=20%, list=20%, signal=25%	Depleted	-0.255598	-0.684761	0.923478	1	1	3899	tags=35%, list=39%, signal=57%	Depleted	-0.34268	-1.09529	0.309979	0.635076	1	3440	tags=47%, list=34%, signal=70%
LAU_APOPTOSIS_CDKN2A_UP	51	Enriched	0.230922	0.842886	0.756654	0.883858	1	2400	tags=29%, list=24%, signal=38%	Enriched	0.36293	1.36672	0.0516827	0.177323	1	2407	tags=39%, list=24%, signal=51%	Enriched	0.53025	1.86691	0.000328407	0.010875	0.5471	1735	tags=41%, list=17%, signal=49%
GRAESSMANN_APOPTOSIS_BY_SERUM_DEPRIVATION_UP	400	Enriched	0.171452	0.842874	0.969364	0.882957	1	1794	tags=20%, list=18%, signal=23%	Depleted	-0.3416	-0.995947	0.5209	0.799883	1	1608	tags=22%, list=16%, signal=25%	Enriched	0.26055	1.21744	0.016129	0.291993	1	1288	tags=21%, list=13%, signal=23%
WANG_RESPONSE_TO_BEXAROTENE_UP	24	Enriched	0.272415	0.842482	0.707376	0.882826	1	1545	tags=25%, list=15%, signal=29%	Depleted	-0.447374	-1.06551	0.400406	0.684572	1	1142	tags=17%, list=11%, signal=19%	Enriched	0.401575	1.18508	0.230728	0.320579	1	495	tags=21%, list=5%, signal=22%
HEIDENBLAD_AMPLICON_8Q24_DN	36	Enriched	0.247394	0.839915	0.735764	0.886991	1	934	tags=14%, list=9%, signal=15%	Depleted	-0.531123	-1.34223	0.0805339	0.208777	1	1051	tags=17%, list=10%, signal=19%	Depleted	-0.234478	-0.680973	0.92207	1	1	1018	tags=14%, list=10%, signal=15%
MORI_EMU_MYC_LYMPHOMA_BY_ONSET_TIME_DN	16	Enriched	0.300303	0.834941	0.695219	0.89577	1	533	tags=13%, list=5%, signal=13%	Depleted	-0.415131	-0.923658	0.593976	0.893154	1	3016	tags=44%, list=30%, signal=62%	Enriched	0.5373	1.43898	0.0804392	0.130545	1	770	tags=31%, list=8%, signal=34%
GALLUZZI_PERMEABILIZE_MITOCHONDRIA	39	Enriched	0.239906	0.83438	0.757596	0.895915	1	1602	tags=23%, list=16%, signal=27%	Enriched	0.207937	0.742877	0.904405	0.933502	1	1747	tags=18%, list=17%, signal=22%	Enriched	0.374578	1.23873	0.141655	0.274908	1	1599	tags=23%, list=16%, signal=27%
COLIN_PILOCYTIC_ASTROCYTOMA_VS_GLIOBLASTOMA_DN	23	Enriched	0.272255	0.833973	0.713967	0.895752	1	1369	tags=17%, list=14%, signal=20%	Depleted	-0.604566	-1.43119	0.0469048	0.113886	1	1012	tags=26%, list=10%, signal=29%	Enriched	0.283994	0.834768	0.708432	0.849914	1	1269	tags=26%, list=13%, signal=30%
YOSHIOKA_LIVER_CANCER_EARLY_RECURRENCE_UP	27	Enriched	0.261257	0.828178	0.738444	0.905731	1	1996	tags=22%, list=20%, signal=28%	Depleted	-0.501537	-1.22481	0.202126	0.378909	1	801	tags=15%, list=8%, signal=16%	Depleted	-0.494926	-1.35903	0.0946138	0.278431	1	687	tags=15%, list=7%, signal=16%
TARTE_PLASMA_CELL_VS_B_LYMPHOCYTE_DN	28	Enriched	0.257096	0.828145	0.74444	0.904848	1	1939	tags=29%, list=19%, signal=35%	Depleted	-0.4242	-1.0343	0.442732	0.733051	1	3690	tags=57%, list=37%, signal=90%	Depleted	-0.514749	-1.4207	0.064737	0.223596	1	741	tags=25%, list=7%, signal=27%
BOUDOUKHA_BOUND_BY_IGF2BP2	88	Enriched	0.204922	0.82748	0.845867	0.905131	1	1306	tags=17%, list=13%, signal=19%	Depleted	-0.350025	-0.967763	0.562849	0.840884	1	1825	tags=23%, list=18%, signal=27%	Depleted	-0.212323	-0.715933	0.944019	0.995423	1	2119	tags=19%, list=21%, signal=24%
BURTON_ADIPOGENESIS_PEAK_AT_8HR	34	Enriched	0.246587	0.827244	0.760247	0.904626	1	1679	tags=26%, list=17%, signal=32%	Depleted	-0.359139	-0.900347	0.643563	0.918426	1	2294	tags=32%, list=23%, signal=42%	Enriched	0.331356	1.05624	0.359606	0.499961	1	1272	tags=29%, list=13%, signal=34%
THEILGAARD_NEUTROPHIL_AT_SKIN_WOUND_UP	62	Enriched	0.217355	0.824208	0.800227	0.909189	1	800	tags=13%, list=8%, signal=14%	Enriched	0.524069	2.061	0	0.00345457	0.0975	206	tags=16%, list=2%, signal=16%	Enriched	0.555224	2.02454	0	0.0024401	0.0921	1536	tags=42%, list=15%, signal=49%
GENTILE_UV_HIGH_DOSE_DN	252	Enriched	0.175952	0.8237	0.953528	0.909169	1	1265	tags=11%, list=13%, signal=12%	Depleted	-0.24782	-0.71736	0.981385	1	1	2686	tags=26%, list=27%, signal=34%	Enriched	0.387276	1.74173	0	0.0289498	0.9497	2059	tags=33%, list=20%, signal=40%
PETRETTO_HEART_MASS_QTL_CIS_DN	17	Enriched	0.291519	0.823104	0.712757	0.909292	1	1945	tags=29%, list=19%, signal=36%	Enriched	0.179854	0.5189	0.987155	0.993968	1	1111	tags=12%, list=11%, signal=13%	Enriched	0.313826	0.850726	0.674918	0.834013	1	2140	tags=29%, list=21%, signal=37%
LIANG_SILENCED_BY_METHYLATION_UP	23	Enriched	0.269832	0.821705	0.748483	0.91085	1	1732	tags=30%, list=17%, signal=37%	Depleted	-0.419116	-0.987941	0.514926	0.81555	1	942	tags=26%, list=9%, signal=29%	Enriched	0.58389	1.71813	0.00722118	0.0332149	0.9769	437	tags=39%, list=4%, signal=41%
TERAMOTO_OPN_TARGETS_CLUSTER_7	15	Enriched	0.30033	0.821052	0.719061	0.911065	1	633	tags=13%, list=6%, signal=14%	Depleted	-0.264607	-0.582926	0.94173	1	1	3612	tags=40%, list=36%, signal=62%	Depleted	-0.37315	-0.902981	0.601274	0.856227	1	1387	tags=20%, list=14%, signal=23%
CHEN_LIVER_METABOLISM_QTL_CIS	66	Enriched	0.213687	0.819389	0.818264	0.913088	1	1405	tags=20%, list=14%, signal=23%	Depleted	-0.429466	-1.16326	0.234796	0.491231	1	1460	tags=15%, list=14%, signal=18%	Depleted	-0.368252	-1.18928	0.197915	0.503135	1	1859	tags=24%, list=18%, signal=30%
FIGUEROA_AML_METHYLATION_CLUSTER_6_UP	82	Enriched	0.204463	0.819172	0.853642	0.912513	1	1500	tags=15%, list=15%, signal=17%	Depleted	-0.415955	-1.14629	0.248778	0.527084	1	1513	tags=18%, list=15%, signal=21%	Depleted	-0.203881	-0.683667	0.958515	1	1	1760	tags=20%, list=17%, signal=23%
GOLUB_ALL_VS_AML_DN	19	Enriched	0.280969	0.817376	0.719844	0.914689	1	1503	tags=32%, list=15%, signal=37%	Depleted	-0.36383	-0.831058	0.714093	0.963453	1	2312	tags=37%, list=23%, signal=48%	Enriched	0.412636	1.14869	0.265429	0.359828	1	730	tags=26%, list=7%, signal=28%
LOPEZ_MBD_TARGETS_IMPRINTED_AND_X_LINKED	15	Enriched	0.301179	0.816358	0.714848	0.915523	1	18	tags=7%, list=0%, signal=7%	Depleted	-0.697399	-1.53836	0.01969	0.0450396	1	1195	tags=27%, list=12%, signal=30%	Depleted	-0.613835	-1.47421	0.0601219	0.176869	1	2743	tags=60%, list=27%, signal=82%
MORI_PLASMA_CELL_DN	25	Enriched	0.261775	0.815595	0.745989	0.915884	1	901	tags=16%, list=9%, signal=18%	Depleted	-0.302674	-0.728104	0.835294	0.99722	1	1513	tags=16%, list=15%, signal=19%	Depleted	-0.461157	-1.2472	0.183769	0.420558	1	1762	tags=36%, list=17%, signal=43%
ENK_UV_RESPONSE_KERATINOCYTE_DN	409	Enriched	0.165607	0.8155	0.988536	0.915112	1	2230	tags=21%, list=22%, signal=25%	Depleted	-0.154592	-0.451546	1	0.998289	1	2700	tags=19%, list=27%, signal=24%	Enriched	0.246801	1.15547	0.0497685	0.351679	1	2698	tags=35%, list=27%, signal=45%
FRASOR_TAMOXIFEN_RESPONSE_UP	39	Enriched	0.236705	0.814943	0.794144	0.915129	1	1296	tags=18%, list=13%, signal=21%	Depleted	-0.246852	-0.630154	0.941632	1	1	1501	tags=18%, list=15%, signal=21%	Enriched	0.488648	1.61881	0.0100702	0.057108	1	670	tags=21%, list=7%, signal=22%
TAKEDA_TARGETS_OF_NUP98_HOXA9_FUSION_6HR_DN	35	Enriched	0.241222	0.81315	0.784222	0.917227	1	1473	tags=17%, list=15%, signal=20%	Depleted	-0.510033	-1.28824	0.129032	0.276003	1	1809	tags=37%, list=18%, signal=45%	Depleted	-0.390303	-1.12254	0.29905	0.596073	1	616	tags=17%, list=6%, signal=18%
GREGORY_SYNTHETIC_LETHAL_WITH_IMATINIB	98	Enriched	0.19745	0.809624	0.885143	0.922158	1	1853	tags=23%, list=18%, signal=28%	Depleted	-0.2916	-0.81478	0.826413	0.971487	1	2424	tags=27%, list=24%, signal=35%	Depleted	-0.220728	-0.75839	0.90977	0.983964	1	2196	tags=21%, list=22%, signal=27%
MALONEY_RESPONSE_TO_17AAG_UP	36	Enriched	0.236449	0.809478	0.788198	0.921452	1	2557	tags=39%, list=25%, signal=52%	Depleted	-0.575576	-1.44889	0.0292252	0.0985136	1	1316	tags=28%, list=13%, signal=32%	Depleted	-0.351263	-1.01327	0.439958	0.734867	1	2055	tags=33%, list=20%, signal=42%
SHAFFER_IRF4_TARGETS_IN_ACTIVATED_B_LYMPHOCYTE	72	Enriched	0.207876	0.808649	0.845145	0.921855	1	2499	tags=29%, list=25%, signal=38%	Enriched	0.256508	1.04046	0.357143	0.518924	1	694	tags=17%, list=7%, signal=18%	Enriched	0.288954	1.08476	0.287544	0.451297	1	1581	tags=28%, list=16%, signal=33%
SAKAI_CHRONIC_HEPATITIS_VS_LIVER_CANCER_DN	22	Enriched	0.268445	0.808132	0.763054	0.921759	1	1418	tags=18%, list=14%, signal=21%	Depleted	-0.498739	-1.17408	0.27224	0.468589	1	3202	tags=64%, list=32%, signal=93%	Enriched	0.262704	0.763664	0.817292	0.920446	1	2705	tags=45%, list=27%, signal=62%
BLALOCK_ALZHEIMERS_DISEASE_INCIPIENT_DN	139	Enriched	0.185674	0.807477	0.920019	0.921921	1	1724	tags=17%, list=17%, signal=21%	Depleted	-0.218309	-0.619423	0.985856	1	1	1646	tags=11%, list=16%, signal=13%	Depleted	-0.253929	-0.913095	0.654898	0.843909	1	883	tags=9%, list=9%, signal=9%
TRACEY_RESISTANCE_TO_IFNA2_DN	23	Enriched	0.261991	0.803006	0.771538	0.928129	1	1128	tags=17%, list=11%, signal=20%	Depleted	-0.221358	-0.525088	0.975604	1	1	1939	tags=17%, list=19%, signal=21%	Depleted	-0.308349	-0.817961	0.722853	0.949396	1	2420	tags=39%, list=24%, signal=51%
MORI_PRE_BI_LYMPHOCYTE_DN	62	Enriched	0.212297	0.802533	0.846034	0.927931	1	996	tags=13%, list=10%, signal=14%	Depleted	-0.176402	-0.475503	0.998087	1	1	2339	tags=18%, list=23%, signal=23%	Depleted	-0.326129	-1.04054	0.386704	0.707979	1	1579	tags=23%, list=16%, signal=27%
CHEN_NEUROBLASTOMA_COPY_NUMBER_GAINS	36	Enriched	0.236506	0.800653	0.806186	0.929942	1	797	tags=11%, list=8%, signal=12%	Depleted	-0.55543	-1.40286	0.0481819	0.140626	1	999	tags=25%, list=10%, signal=28%	Depleted	-0.464074	-1.34295	0.0984377	0.295526	1	2589	tags=39%, list=26%, signal=52%
ZHU_CMV_24_HR_UP	78	Enriched	0.202288	0.80022	0.867301	0.929677	1	2092	tags=23%, list=21%, signal=29%	Enriched	0.214992	0.894398	0.72549	0.754943	1	1392	tags=21%, list=14%, signal=24%	Enriched	0.362149	1.37696	0.032399	0.166132	1	2208	tags=31%, list=22%, signal=39%
MURAKAMI_UV_RESPONSE_6HR_UP	30	Enriched	0.246242	0.799837	0.784615	0.92933	1	1134	tags=17%, list=11%, signal=19%	Depleted	-0.22717	-0.556459	0.970937	1	1	1148	tags=10%, list=11%, signal=11%	Enriched	0.420815	1.30838	0.118042	0.215817	1	1599	tags=30%, list=16%, signal=36%
BYSTRYKH_HEMATOPOIESIS_STEM_CELL_QTL_CIS	94	Enriched	0.195848	0.799181	0.885542	0.929406	1	1892	tags=20%, list=19%, signal=25%	Depleted	-0.166429	-0.461676	0.999385	0.998747	1	2907	tags=21%, list=29%, signal=30%	Depleted	-0.191165	-0.652511	0.983505	1	1	961	tags=7%, list=10%, signal=8%
MARSON_FOXP3_TARGETS_UP	58	Enriched	0.212695	0.798642	0.843857	0.929288	1	996	tags=14%, list=10%, signal=15%	Depleted	-0.281868	-0.755472	0.853567	0.993289	1	3060	tags=36%, list=30%, signal=52%	Depleted	-0.256788	-0.8121	0.783146	0.952608	1	1276	tags=17%, list=13%, signal=20%
DORSEY_GAB2_TARGETS	24	Enriched	0.258954	0.798024	0.78125	0.929269	1	1461	tags=25%, list=14%, signal=29%	Depleted	-0.453853	-1.08028	0.389689	0.652968	1	1045	tags=25%, list=10%, signal=28%	Enriched	0.316194	0.932963	0.55761	0.710619	1	1510	tags=29%, list=15%, signal=34%
BREDEMEYER_RAG_SIGNALING_VIA_ATM_NOT_VIA_NFKB_UP	30	Enriched	0.244776	0.795352	0.795586	0.932342	1	904	tags=17%, list=9%, signal=18%	Depleted	-0.311498	-0.768988	0.800905	0.989168	1	1085	tags=13%, list=11%, signal=15%	Enriched	0.383115	1.19173	0.20352	0.314805	1	1626	tags=40%, list=16%, signal=48%
LIU_SOX4_TARGETS_DN	248	Enriched	0.169776	0.79431	0.977334	0.932946	1	1762	tags=16%, list=17%, signal=19%	Enriched	0.236027	1.12009	0.153846	0.41338	1	1804	tags=22%, list=18%, signal=26%	Depleted	-0.157408	-0.59792	1	1	1	1830	tags=12%, list=18%, signal=14%
WANG_LMO4_TARGETS_UP	261	Enriched	0.167976	0.794067	0.984232	0.932366	1	811	tags=9%, list=8%, signal=9%	Depleted	-0.156686	-0.452941	1	0.998759	1	2771	tags=21%, list=27%, signal=28%	Enriched	0.197474	0.887558	0.871813	0.781976	1	3153	tags=35%, list=31%, signal=49%
WANG_TUMOR_INVASIVENESS_DN	179	Enriched	0.176027	0.792143	0.962224	0.934246	1	1430	tags=11%, list=14%, signal=12%	Depleted	-0.263054	-0.753039	0.940219	0.994062	1	2027	tags=13%, list=20%, signal=16%	Enriched	0.2345	1.00791	0.415606	0.581458	1	2876	tags=36%, list=28%, signal=50%
BYSTRYKH_HEMATOPOIESIS_STEM_CELL_AND_BRAIN_QTL_TRANS	136	Enriched	0.181475	0.787072	0.948421	0.940657	1	2373	tags=25%, list=23%, signal=32%	Depleted	-0.367988	-1.04306	0.416616	0.720458	1	1596	tags=15%, list=16%, signal=18%	Depleted	-0.24162	-0.86494	0.744285	0.895732	1	1188	tags=10%, list=12%, signal=12%
DACOSTA_UV_RESPONSE_VIA_ERCC3_COMMON_DN	384	Enriched	0.160403	0.784554	0.996868	0.943253	1	625	tags=5%, list=6%, signal=5%	Depleted	-0.318016	-0.926626	0.7527	0.890251	1	3398	tags=35%, list=34%, signal=50%	Enriched	0.37073	1.7285	0	0.031558	0.9657	2820	tags=45%, list=28%, signal=60%
WOOD_EBV_EBNA1_TARGETS_UP	93	Enriched	0.191917	0.783797	0.916801	0.943365	1	1535	tags=17%, list=15%, signal=20%	Depleted	-0.404256	-1.11938	0.278717	0.575705	1	1769	tags=22%, list=18%, signal=26%	Depleted	-0.227563	-0.775023	0.878355	0.971663	1	1935	tags=26%, list=19%, signal=32%
BROWNE_HCMV_INFECTION_4HR_DN	169	Enriched	0.174689	0.779517	0.968998	0.948228	1	1333	tags=14%, list=13%, signal=16%	Depleted	-0.30657	-0.876221	0.778894	0.938785	1	1598	tags=14%, list=16%, signal=16%	Depleted	-0.191472	-0.700639	0.984333	0.9955	1	1971	tags=18%, list=20%, signal=22%
OUELLET_CULTURED_OVARIAN_CANCER_INVASIVE_VS_LMP_UP	64	Enriched	0.202897	0.776767	0.885537	0.950912	1	1379	tags=17%, list=14%, signal=20%	Depleted	-0.253089	-0.682629	0.922889	1	1	1468	tags=11%, list=15%, signal=13%	Enriched	0.439293	1.6084	0.00468855	0.0592013	1	1101	tags=20%, list=11%, signal=23%
BILANGES_SERUM_SENSITIVE_VIA_TSC2	31	Enriched	0.236564	0.776445	0.828143	0.950378	1	695	tags=10%, list=7%, signal=10%	Depleted	-0.392378	-0.969732	0.546714	0.839673	1	698	tags=10%, list=7%, signal=10%	Depleted	-0.287727	-0.807733	0.751531	0.956709	1	1134	tags=13%, list=11%, signal=14%
KENNY_CTNNB1_TARGETS_DN	37	Enriched	0.225877	0.774268	0.845212	0.952265	1	579	tags=8%, list=6%, signal=9%	Depleted	-0.600263	-1.52463	0.011945	0.0513573	1	1584	tags=30%, list=16%, signal=35%	Depleted	-0.406896	-1.19435	0.21594	0.499146	1	1225	tags=22%, list=12%, signal=25%
RAHMAN_TP53_TARGETS_PHOSPHORYLATED	19	Enriched	0.266427	0.773208	0.797819	0.952652	1	2115	tags=32%, list=21%, signal=40%	Enriched	0.537718	1.59833	0.033195	0.0681823	0.9933	2115	tags=42%, list=21%, signal=53%	Enriched	0.392797	1.09429	0.328808	0.43812	1	3191	tags=47%, list=32%, signal=69%
MEISSNER_ES_ICP_WITH_H3K4ME3	19	Enriched	0.266944	0.772458	0.791921	0.952657	1	1393	tags=26%, list=14%, signal=30%	Depleted	-0.405542	-0.927868	0.592611	0.889365	1	683	tags=11%, list=7%, signal=11%	Depleted	-0.370853	-0.9439	0.537907	0.815143	1	2053	tags=32%, list=20%, signal=40%
RASHI_RESPONSE_TO_IONIZING_RADIATION_5	114	Enriched	0.182712	0.771486	0.943964	0.952946	1	1915	tags=19%, list=19%, signal=24%	Depleted	-0.278268	-0.780158	0.8791	0.984469	1	3378	tags=35%, list=33%, signal=52%	Depleted	-0.222541	-0.777162	0.892913	0.971274	1	1391	tags=12%, list=14%, signal=14%
LIANG_HEMATOPOIESIS_STEM_CELL_NUMBER_SMALL_VS_HUGE_UP	32	Enriched	0.232917	0.769291	0.842283	0.954762	1	1218	tags=16%, list=12%, signal=18%	Depleted	-0.299207	-0.747602	0.830029	0.995554	1	538	tags=6%, list=5%, signal=7%	Depleted	-0.301894	-0.858258	0.67573	0.903698	1	847	tags=16%, list=8%, signal=17%
DACOSTA_UV_RESPONSE_VIA_ERCC3_COMMON_UP	56	Enriched	0.206021	0.768188	0.890365	0.955169	1	1746	tags=20%, list=17%, signal=24%	Enriched	0.476404	1.85184	0.00138889	0.0164488	0.5607	852	tags=30%, list=8%, signal=33%	Enriched	0.485561	1.74242	0.00235294	0.0289334	0.9492	1655	tags=39%, list=16%, signal=47%
BURTON_ADIPOGENESIS_5	98	Enriched	0.185066	0.765622	0.940138	0.957367	1	2763	tags=34%, list=27%, signal=46%	Enriched	0.28277	1.20326	0.105072	0.323055	1	2423	tags=44%, list=24%, signal=57%	Enriched	0.243769	0.957269	0.561897	0.673073	1	2513	tags=29%, list=25%, signal=38%
ZHOU_INFLAMMATORY_RESPONSE_LIVE_DN	240	Enriched	0.164513	0.765586	0.989899	0.956459	1	2418	tags=28%, list=24%, signal=36%	Depleted	-0.217329	-0.627438	0.994795	1	1	2734	tags=25%, list=27%, signal=34%	Enriched	0.217731	0.966373	0.583048	0.656556	1	1725	tags=19%, list=17%, signal=23%
CHENG_RESPONSE_TO_NICKEL_ACETATE	33	Enriched	0.230371	0.764204	0.850321	0.957177	1	1281	tags=18%, list=13%, signal=21%	Depleted	-0.24731	-0.618562	0.940259	1	1	1518	tags=12%, list=15%, signal=14%	Enriched	0.195529	0.627391	0.963429	0.983629	1	2762	tags=27%, list=27%, signal=37%
LEE_AGING_MUSCLE_DN	35	Enriched	0.226163	0.763312	0.857424	0.957282	1	728	tags=14%, list=7%, signal=15%	Depleted	-0.5532	-1.39478	0.0578888	0.149461	1	1138	tags=23%, list=11%, signal=26%	Depleted	-0.502344	-1.45941	0.0479817	0.191487	1	1134	tags=26%, list=11%, signal=29%
BRACHAT_RESPONSE_TO_CISPLATIN	17	Enriched	0.269475	0.762151	0.809492	0.957684	1	463	tags=12%, list=5%, signal=12%	Enriched	0.557391	1.61639	0.0274964	0.0631208	0.988	309	tags=24%, list=3%, signal=24%	Enriched	0.307678	0.837371	0.695543	0.84729	1	498	tags=18%, list=5%, signal=19%
BUCKANOVICH_T_LYMPHOCYTE_HOMING_ON_TUMOR_UP	16	Enriched	0.271115	0.760998	0.805161	0.958101	1	2943	tags=44%, list=29%, signal=62%	Depleted	-0.510519	-1.1356	0.323262	0.540469	1	1467	tags=25%, list=15%, signal=29%	Depleted	-0.233989	-0.572726	0.951761	1	1	1061	tags=13%, list=10%, signal=14%
GOLDRATH_HOMEOSTATIC_PROLIFERATION	142	Enriched	0.174782	0.760995	0.971401	0.957157	1	2626	tags=29%, list=26%, signal=38%	Enriched	0.241939	1.07043	0.247619	0.473096	1	2535	tags=38%, list=25%, signal=50%	Enriched	0.228005	0.955098	0.593957	0.676838	1	2933	tags=32%, list=29%, signal=44%
TSENG_ADIPOGENIC_POTENTIAL_UP	27	Enriched	0.238263	0.758224	0.847927	0.959446	1	1127	tags=19%, list=11%, signal=21%	Depleted	-0.609782	-1.48286	0.027341	0.0748469	1	1798	tags=44%, list=18%, signal=54%	Depleted	-0.465696	-1.27833	0.159066	0.379808	1	1239	tags=30%, list=12%, signal=34%
YANG_BREAST_CANCER_ESR1_BULK_UP	17	Enriched	0.267869	0.756822	0.799738	0.960094	1	1634	tags=24%, list=16%, signal=28%	Enriched	0.2679	0.78201	0.77745	0.902976	1	1797	tags=35%, list=18%, signal=43%	Enriched	0.617005	1.66494	0.0173293	0.0444956	0.9974	1793	tags=47%, list=18%, signal=57%
XU_RESPONSE_TO_TRETINOIN_AND_NSC682994_UP	16	Enriched	0.271131	0.754613	0.810628	0.961586	1	1418	tags=25%, list=14%, signal=29%	Depleted	-0.294278	-0.653125	0.897001	1	1	2532	tags=31%, list=25%, signal=42%	Enriched	0.454063	1.19945	0.233554	0.307803	1	748	tags=25%, list=7%, signal=27%
DEBIASI_APOPTOSIS_BY_REOVIRUS_INFECTION_UP	237	Enriched	0.160679	0.749151	0.993717	0.966542	1	1961	tags=17%, list=19%, signal=21%	Enriched	0.376408	1.75379	0	0.029132	0.8287	705	tags=14%, list=7%, signal=15%	Enriched	0.406393	1.80329	0	0.0184665	0.804	2497	tags=42%, list=25%, signal=54%
BROWNE_HCMV_INFECTION_14HR_UP	111	Enriched	0.17775	0.74804	0.965341	0.966764	1	1894	tags=20%, list=19%, signal=24%	Depleted	-0.23645	-0.664661	0.962047	1	1	2700	tags=26%, list=27%, signal=35%	Enriched	0.33386	1.34076	0.028866	0.193336	1	2033	tags=32%, list=20%, signal=39%
PARK_HSC_VS_MULTIPOTENT_PROGENITORS_UP	16	Enriched	0.270351	0.747762	0.814415	0.966106	1	2279	tags=44%, list=23%, signal=56%	Enriched	0.319201	0.916157	0.559809	0.727399	1	2853	tags=38%, list=28%, signal=52%	Enriched	0.295031	0.785838	0.765161	0.906497	1	3432	tags=50%, list=34%, signal=76%
BURTON_ADIPOGENESIS_4	38	Enriched	0.217377	0.747692	0.880408	0.965233	1	2085	tags=34%, list=21%, signal=43%	Depleted	-0.509044	-1.29948	0.115286	0.26143	1	1324	tags=24%, list=13%, signal=27%	Depleted	-0.349197	-1.02812	0.420129	0.718995	1	1764	tags=26%, list=17%, signal=32%
GRADE_COLON_CANCER_DN	21	Enriched	0.249899	0.747001	0.843272	0.965001	1	1874	tags=33%, list=19%, signal=41%	Depleted	-0.328237	-0.763743	0.796718	0.991513	1	1559	tags=14%, list=15%, signal=17%	Depleted	-0.218893	-0.567194	0.971562	1	1	2307	tags=24%, list=23%, signal=31%
GAUSSMANN_MLL_AF4_FUSION_TARGETS_A_UP	142	Enriched	0.170417	0.746757	0.984564	0.964305	1	2164	tags=21%, list=21%, signal=27%	Depleted	-0.374931	-1.06335	0.363636	0.687497	1	2532	tags=33%, list=25%, signal=44%	Enriched	0.242683	1.01311	0.408962	0.571874	1	1977	tags=25%, list=20%, signal=30%
GUO_HEX_TARGETS_DN	49	Enriched	0.206035	0.745399	0.909803	0.96476	1	1144	tags=14%, list=11%, signal=16%	Depleted	-0.421726	-1.10419	0.334063	0.607577	1	1690	tags=24%, list=17%, signal=29%	Depleted	-0.412818	-1.26627	0.139309	0.39596	1	1652	tags=24%, list=16%, signal=29%
CHESLER_BRAIN_HIGHEST_GENETIC_VARIANCE	24	Enriched	0.240491	0.743678	0.849711	0.965558	1	1801	tags=25%, list=18%, signal=30%	Depleted	-0.474397	-1.13051	0.318263	0.547619	1	1518	tags=25%, list=15%, signal=29%	Depleted	-0.340869	-0.914015	0.579247	0.846486	1	1793	tags=21%, list=18%, signal=25%
STEIN_ESRRA_TARGETS_UP	296	Enriched	0.155264	0.73979	0.99872	0.968471	1	2126	tags=22%, list=21%, signal=27%	Depleted	-0.242083	-0.702329	0.988393	1	1	2157	tags=16%, list=21%, signal=20%	Depleted	-0.182501	-0.704507	0.994742	0.997663	1	2745	tags=23%, list=27%, signal=31%
CHNG_MULTIPLE_MYELOMA_HYPERPLOID_DN	28	Enriched	0.2308	0.739172	0.8643	0.968128	1	7779	tags=100%, list=77%, signal=433%	Depleted	-0.212094	-0.520048	0.984446	1	1	3599	tags=39%, list=36%, signal=61%	Depleted	-0.165525	-0.457641	0.996083	1	1	3303	tags=32%, list=33%, signal=48%
WANG_CLIM2_TARGETS_DN	135	Enriched	0.16927	0.730798	0.983996	0.975066	1	2575	tags=27%, list=25%, signal=36%	Enriched	0.208888	0.915113	0.745283	0.728435	1	1572	tags=19%, list=16%, signal=22%	Enriched	0.405498	1.67297	0.000908678	0.0424196	0.9958	2741	tags=43%, list=27%, signal=58%
CHEN_HOXA5_TARGETS_9HR_UP	150	Enriched	0.165826	0.728619	0.989089	0.976101	1	1975	tags=18%, list=20%, signal=22%	Depleted	-0.147137	-0.419611	1	0.997547	1	3840	tags=34%, list=38%, signal=54%	Enriched	0.560479	2.35277	0	2.59671e-05	0.0002	2361	tags=52%, list=23%, signal=67%
VERRECCHIA_RESPONSE_TO_TGFB1_C5	20	Enriched	0.245862	0.723472	0.864812	0.979611	1	393	tags=10%, list=4%, signal=10%	Depleted	-0.487818	-1.12717	0.326631	0.554303	1	1337	tags=25%, list=13%, signal=29%	Enriched	0.311481	0.87847	0.637926	0.793238	1	889	tags=25%, list=9%, signal=27%
AGUIRRE_PANCREATIC_CANCER_COPY_NUMBER_UP	224	Enriched	0.154735	0.716135	0.998287	0.984687	1	1829	tags=17%, list=18%, signal=20%	Depleted	-0.144859	-0.416482	1	0.997099	1	2712	tags=17%, list=27%, signal=23%	Depleted	-0.197829	-0.745086	0.970107	0.985934	1	3268	tags=33%, list=32%, signal=47%
BILBAN_B_CLL_LPL_UP	49	Enriched	0.197498	0.715053	0.938165	0.984587	1	1498	tags=18%, list=15%, signal=21%	Depleted	-0.283091	-0.743659	0.857546	0.992828	1	3016	tags=39%, list=30%, signal=55%	Enriched	0.350381	1.22059	0.149324	0.289231	1	1463	tags=31%, list=14%, signal=36%
DAIRKEE_CANCER_PRONE_RESPONSE_E2	20	Enriched	0.242609	0.714445	0.882641	0.984116	1	2645	tags=45%, list=26%, signal=61%	Depleted	-0.40133	-0.931832	0.587066	0.886011	1	594	tags=15%, list=6%, signal=16%	Depleted	-0.258583	-0.662542	0.900582	1	1	2224	tags=25%, list=22%, signal=32%
COLLIS_PRKDC_REGULATORS	15	Enriched	0.261674	0.712012	0.853441	0.985049	1	1379	tags=20%, list=14%, signal=23%	Enriched	0.343004	0.968935	0.480519	0.632708	1	2953	tags=47%, list=29%, signal=66%	Enriched	0.35781	0.937099	0.541176	0.704782	1	513	tags=13%, list=5%, signal=14%
JAZAERI_BREAST_CANCER_BRCA1_VS_BRCA2_DN	32	Enriched	0.215091	0.711656	0.905113	0.984369	1	1679	tags=25%, list=17%, signal=30%	Depleted	-0.437816	-1.0916	0.364739	0.628421	1	361	tags=13%, list=4%, signal=13%	Depleted	-0.443913	-1.26195	0.162022	0.403345	1	1241	tags=22%, list=12%, signal=25%
FLECHNER_PBL_KIDNEY_TRANSPLANT_OK_VS_DONOR_DN	36	Enriched	0.210532	0.71137	0.919789	0.983629	1	850	tags=8%, list=8%, signal=9%	Enriched	0.199864	0.702219	0.934974	0.961583	1	2274	tags=22%, list=23%, signal=29%	Enriched	0.317876	1.03321	0.391241	0.541876	1	2836	tags=47%, list=28%, signal=65%
SEIDEN_MET_SIGNALING	18	Enriched	0.247918	0.711346	0.866932	0.982697	1	7604	tags=100%, list=75%, signal=403%	Depleted	-0.363869	-0.827782	0.716667	0.964693	1	1106	tags=11%, list=11%, signal=12%	Enriched	0.308527	0.84282	0.691282	0.842889	1	3426	tags=72%, list=34%, signal=109%
CHESLER_BRAIN_QTL_CIS	54	Enriched	0.192548	0.710815	0.951124	0.982142	1	1801	tags=19%, list=18%, signal=22%	Depleted	-0.323456	-0.856296	0.721184	0.951899	1	2213	tags=22%, list=22%, signal=28%	Depleted	-0.23844	-0.745804	0.880496	0.985989	1	1861	tags=17%, list=18%, signal=20%
BRUINS_UVC_RESPONSE_MIDDLE	67	Enriched	0.184066	0.707127	0.959719	0.98391	1	2030	tags=25%, list=20%, signal=32%	Enriched	0.224921	0.892555	0.710372	0.7535	1	1763	tags=24%, list=17%, signal=29%	Enriched	0.241595	0.893157	0.688463	0.773954	1	2603	tags=33%, list=26%, signal=44%
MACLACHLAN_BRCA1_TARGETS_DN	15	Enriched	0.257753	0.706177	0.866271	0.983651	1	1438	tags=20%, list=14%, signal=23%	Depleted	-0.524905	-1.1462	0.308593	0.526747	1	1048	tags=27%, list=10%, signal=30%	Enriched	0.374653	0.977284	0.480649	0.633297	1	1226	tags=20%, list=12%, signal=23%
SESTO_RESPONSE_TO_UV_C0	94	Enriched	0.17244	0.705447	0.979075	0.983221	1	3019	tags=35%, list=30%, signal=50%	Enriched	0.306361	1.29887	0.0378788	0.22516	1	3016	tags=47%, list=30%, signal=66%	Enriched	0.435331	1.70139	0.000403714	0.0360618	0.9869	2615	tags=41%, list=26%, signal=55%
OZEN_MIR125B1_TARGETS	21	Enriched	0.235994	0.703921	0.878194	0.983374	1	7725	tags=100%, list=76%, signal=424%	Depleted	-0.27738	-0.646005	0.90716	1	1	3316	tags=33%, list=33%, signal=50%	Enriched	0.155463	0.445021	0.996359	0.998807	1	3288	tags=43%, list=33%, signal=63%
LU_EZH2_TARGETS_UP	189	Enriched	0.154984	0.700577	0.998557	0.984742	1	1933	tags=21%, list=19%, signal=25%	Enriched	0.202912	0.960302	0.634146	0.646041	1	1637	tags=19%, list=16%, signal=22%	Depleted	-0.233272	-0.867158	0.772281	0.892686	1	2526	tags=30%, list=25%, signal=39%
MUNSHI_MULTIPLE_MYELOMA_UP	71	Enriched	0.179653	0.699968	0.967161	0.984214	1	1306	tags=11%, list=13%, signal=13%	Depleted	-0.342362	-0.933117	0.617184	0.884957	1	2586	tags=28%, list=26%, signal=38%	Enriched	0.415893	1.56092	0.00983146	0.0766789	1	1883	tags=32%, list=19%, signal=40%
TIAN_TNF_SIGNALING_VIA_NFKB	28	Enriched	0.21789	0.699463	0.912608	0.983611	1	232	tags=7%, list=2%, signal=7%	Enriched	0.332193	1.09254	0.305036	0.452788	1	1900	tags=46%, list=19%, signal=57%	Enriched	0.708724	2.17598	0	0.00034983	0.0072	885	tags=54%, list=9%, signal=59%
KIM_GERMINAL_CENTER_T_HELPER_UP	47	Enriched	0.195113	0.699014	0.95315	0.982974	1	1418	tags=15%, list=14%, signal=17%	Depleted	-0.331913	-0.865597	0.69429	0.944947	1	2137	tags=23%, list=21%, signal=30%	Enriched	0.324893	1.118	0.265954	0.40136	1	2324	tags=34%, list=23%, signal=44%
BRACHAT_RESPONSE_TO_METHOTREXATE_DN	21	Enriched	0.234349	0.696142	0.902902	0.983958	1	1034	tags=10%, list=10%, signal=11%	Enriched	0.246662	0.750743	0.825264	0.931356	1	2061	tags=38%, list=20%, signal=48%	Depleted	-0.338469	-0.879892	0.63082	0.879101	1	2015	tags=24%, list=20%, signal=30%
GU_PDEF_TARGETS_DN	26	Enriched	0.220115	0.694764	0.91408	0.983909	1	722	tags=12%, list=7%, signal=12%	Depleted	-0.291718	-0.701922	0.866714	1	1	2806	tags=38%, list=28%, signal=53%	Enriched	0.716676	2.16418	0	0.000414133	0.009	1105	tags=50%, list=11%, signal=56%
WONG_IFNA2_RESISTANCE_DN	25	Enriched	0.221665	0.689797	0.916392	0.986127	1	2521	tags=36%, list=25%, signal=48%	Depleted	-0.513862	-1.23479	0.196714	0.363621	1	2539	tags=36%, list=25%, signal=48%	Enriched	0.38442	1.16079	0.234278	0.34754	1	192	tags=12%, list=2%, signal=12%
KYNG_DNA_DAMAGE_BY_4NQO	30	Enriched	0.211207	0.689594	0.928524	0.985312	1	1861	tags=27%, list=18%, signal=33%	Depleted	-0.300555	-0.742938	0.833623	0.99295	1	1241	tags=13%, list=12%, signal=15%	Depleted	-0.275258	-0.768093	0.807793	0.976148	1	1578	tags=17%, list=16%, signal=20%
FIGUEROA_AML_METHYLATION_CLUSTER_7_UP	65	Enriched	0.1792	0.688242	0.970459	0.985188	1	2066	tags=23%, list=20%, signal=29%	Depleted	-0.32366	-0.877057	0.705258	0.941256	1	3259	tags=37%, list=32%, signal=54%	Enriched	0.279856	1.02646	0.39191	0.554387	1	1856	tags=28%, list=18%, signal=34%
KONDO_COLON_CANCER_HCP_WITH_H3K27ME1	15	Enriched	0.249565	0.685423	0.888643	0.985917	1	1268	tags=20%, list=13%, signal=23%	Depleted	-0.568858	-1.24697	0.191226	0.344363	1	2453	tags=40%, list=24%, signal=53%	Enriched	0.291821	0.769432	0.779452	0.917882	1	591	tags=13%, list=6%, signal=14%
LIN_MELANOMA_COPY_NUMBER_UP	53	Enriched	0.18624	0.683536	0.958462	0.98609	1	1812	tags=19%, list=18%, signal=23%	Depleted	-0.203786	-0.539732	0.98906	1	1	3814	tags=36%, list=38%, signal=57%	Enriched	0.197363	0.696523	0.963982	0.960715	1	3179	tags=42%, list=31%, signal=60%
BRACHAT_RESPONSE_TO_METHOTREXATE_UP	19	Enriched	0.231497	0.676637	0.90721	0.988999	1	463	tags=11%, list=5%, signal=11%	Enriched	0.5534	1.66456	0.0237481	0.0489572	0.9602	309	tags=21%, list=3%, signal=22%	Enriched	0.367974	1.02553	0.417732	0.554928	1	607	tags=21%, list=6%, signal=22%
KIM_PTEN_TARGETS_UP	15	Enriched	0.245356	0.669626	0.901784	0.991727	1	1470	tags=27%, list=15%, signal=31%	Enriched	0.39028	1.09931	0.322288	0.444719	1	877	tags=33%, list=9%, signal=36%	Depleted	-0.36889	-0.888238	0.617185	0.868357	1	1158	tags=20%, list=11%, signal=23%
TIEN_INTESTINE_PROBIOTICS_2HR_DN	68	Enriched	0.173858	0.669252	0.980109	0.990975	1	2666	tags=31%, list=26%, signal=42%	Depleted	-0.311759	-0.84717	0.750263	0.960623	1	3003	tags=34%, list=30%, signal=48%	Enriched	0.308057	1.14423	0.204653	0.366167	1	1770	tags=22%, list=18%, signal=27%
FLECHNER_BIOPSY_KIDNEY_TRANSPLANT_OK_VS_DONOR_DN	20	Enriched	0.224654	0.66729	0.916574	0.990998	1	3400	tags=55%, list=34%, signal=83%	Enriched	0.338038	1.03482	0.391304	0.529827	1	1526	tags=25%, list=15%, signal=29%	Enriched	0.465313	1.31922	0.129449	0.208376	1	2894	tags=45%, list=29%, signal=63%
DITTMER_PTHLH_TARGETS_DN	62	Enriched	0.175365	0.665306	0.983251	0.991017	1	1961	tags=19%, list=19%, signal=24%	Enriched	0.119368	0.47214	1	0.99744	1	3203	tags=42%, list=32%, signal=61%	Enriched	0.25897	0.948749	0.556536	0.688726	1	3013	tags=39%, list=30%, signal=55%
MELLMAN_TUT1_TARGETS_DN	44	Enriched	0.187396	0.664915	0.968488	0.99027	1	122	tags=5%, list=1%, signal=5%	Depleted	-0.340595	-0.885114	0.671143	0.929172	1	1728	tags=20%, list=17%, signal=25%	Enriched	0.273405	0.927365	0.584044	0.720695	1	1057	tags=20%, list=10%, signal=23%
DORSAM_HOXA9_TARGETS_DN	29	Enriched	0.204769	0.662735	0.940824	0.990362	1	18	tags=3%, list=0%, signal=3%	Depleted	-0.516094	-1.25932	0.163685	0.321457	1	556	tags=10%, list=6%, signal=11%	Enriched	0.299907	0.928906	0.569274	0.717472	1	2119	tags=38%, list=21%, signal=48%
CHEOK_RESPONSE_TO_HD_MTX_DN	20	Enriched	0.223194	0.659672	0.930124	0.990833	1	291	tags=5%, list=3%, signal=5%	Depleted	-0.266257	-0.615184	0.92905	1	1	2205	tags=20%, list=22%, signal=26%	Depleted	-0.210086	-0.538484	0.975626	1	1	2099	tags=25%, list=21%, signal=31%
LIU_TARGETS_OF_VMYB_VS_CMYB_DN	34	Enriched	0.196305	0.658735	0.95353	0.990314	1	1597	tags=21%, list=16%, signal=24%	Enriched	0.234939	0.812696	0.787654	0.863845	1	961	tags=18%, list=10%, signal=19%	Enriched	0.29012	0.933813	0.56475	0.709121	1	1296	tags=29%, list=13%, signal=34%
KAPOSI_LIVER_CANCER_MET_UP	17	Enriched	0.231066	0.6532	0.921616	0.991771	1	154	tags=6%, list=2%, signal=6%	Enriched	0.387323	1.1258	0.28381	0.40787	1	424	tags=18%, list=4%, signal=18%	Enriched	0.647712	1.76094	0.00680787	0.0259102	0.9176	1925	tags=35%, list=19%, signal=44%
MARTORIATI_MDM4_TARGETS_FETAL_LIVER_DN	404	Enriched	0.130561	0.640153	1	0.995924	1	1921	tags=14%, list=19%, signal=17%	Depleted	-0.363456	-1.061	0.2901	0.689668	1	2669	tags=26%, list=26%, signal=34%	Enriched	0.179314	0.836659	0.984181	0.847886	1	3036	tags=35%, list=30%, signal=48%
PELLICCIOTTA_HDAC_IN_ANTIGEN_PRESENTATION_DN	43	Enriched	0.180895	0.636946	0.970869	0.996132	1	2824	tags=30%, list=28%, signal=42%	Enriched	0.407839	1.46987	0.0263959	0.121156	1	4114	tags=70%, list=41%, signal=117%	Enriched	0.334483	1.13059	0.254319	0.382999	1	3290	tags=40%, list=33%, signal=58%
XU_HGF_SIGNALING_NOT_VIA_AKT1_6HR	24	Enriched	0.205899	0.635626	0.949695	0.995658	1	694	tags=8%, list=7%, signal=9%	Enriched	0.320061	1.01779	0.413123	0.559894	1	2865	tags=54%, list=28%, signal=75%	Enriched	0.676069	2.00278	0.00026976	0.00294032	0.1245	1395	tags=54%, list=14%, signal=63%
WHITE_NEUROBLASTOMA_WITH_1P36,3_DELETION	16	Enriched	0.22594	0.633442	0.936525	0.995454	1	2072	tags=31%, list=21%, signal=39%	Depleted	-0.353248	-0.782694	0.765261	0.988335	1	642	tags=13%, list=6%, signal=13%	Depleted	-0.463948	-1.13469	0.31553	0.58138	1	1525	tags=31%, list=15%, signal=37%
MANN_RESPONSE_TO_AMIFOSTINE_UP	20	Enriched	0.21487	0.630453	0.945597	0.995507	1	2013	tags=20%, list=20%, signal=25%	Enriched	0.586486	1.80856	0.00919913	0.0212027	0.6899	2921	tags=60%, list=29%, signal=84%	Enriched	0.47713	1.34401	0.113648	0.190769	1	2119	tags=35%, list=21%, signal=44%
OKAWA_NEUROBLASTOMA_1P36_31_DELETION	16	Enriched	0.22594	0.62573	0.937144	0.996069	1	2072	tags=31%, list=21%, signal=39%	Depleted	-0.353248	-0.786501	0.760657	0.985356	1	642	tags=13%, list=6%, signal=13%	Depleted	-0.463948	-1.13457	0.317202	0.580631	1	1525	tags=31%, list=15%, signal=37%
MELLMAN_TUT1_TARGETS_UP	15	Enriched	0.2251	0.609261	0.943737	0.999707	1	3324	tags=53%, list=33%, signal=79%	Enriched	0.410509	1.15134	0.263653	0.376946	1	3854	tags=67%, list=38%, signal=108%	Enriched	0.33528	0.88046	0.617977	0.790241	1	3738	tags=40%, list=37%, signal=63%
KEEN_RESPONSE_TO_ROSIGLITAZONE_UP	31	Enriched	0.185612	0.607673	0.97461	0.999176	1	2862	tags=42%, list=28%, signal=58%	Enriched	0.25132	0.849692	0.711524	0.824947	1	929	tags=16%, list=9%, signal=18%	Depleted	-0.327988	-0.921569	0.583116	0.841162	1	2048	tags=23%, list=20%, signal=28%
MYLLYKANGAS_AMPLIFICATION_HOT_SPOT_23	16	Enriched	0.217719	0.605659	0.945101	0.998734	1	1892	tags=25%, list=19%, signal=31%	Depleted	-0.37856	-0.841428	0.696594	0.963715	1	2702	tags=31%, list=27%, signal=43%	Depleted	-0.191108	-0.469018	0.988473	1	1	969	tags=13%, list=10%, signal=14%
CHOI_ATL_CHRONIC_VS_ACUTE_DN	17	Enriched	0.214043	0.602425	0.95032	0.998562	1	1598	tags=24%, list=16%, signal=28%	Depleted	-0.257018	-0.57893	0.944667	1	1	1335	tags=12%, list=13%, signal=14%	Depleted	-0.253162	-0.629276	0.924852	1	1	2485	tags=29%, list=25%, signal=39%
CHANDRAN_METASTASIS_UP	148	Enriched	0.136146	0.597697	0.999526	0.998686	1	2356	tags=20%, list=23%, signal=25%	Depleted	-0.205974	-0.586337	0.995259	1	1	3287	tags=30%, list=33%, signal=43%	Enriched	0.156359	0.650769	0.998567	0.976134	1	2409	tags=26%, list=24%, signal=33%
CHOW_RASSF1_TARGETS_DN	25	Enriched	0.190628	0.594727	0.976621	0.998379	1	2276	tags=28%, list=23%, signal=36%	Enriched	0.283241	0.913448	0.595785	0.726752	1	1951	tags=28%, list=19%, signal=35%	Enriched	0.245376	0.73285	0.857065	0.944737	1	542	tags=8%, list=5%, signal=8%
LIN_APC_TARGETS	59	Enriched	0.15742	0.593372	0.997022	0.997736	1	2323	tags=25%, list=23%, signal=33%	Depleted	-0.343591	-0.918297	0.631489	0.900178	1	2433	tags=31%, list=24%, signal=40%	Enriched	0.210484	0.755639	0.918823	0.926849	1	1531	tags=17%, list=15%, signal=20%
NATSUME_RESPONSE_TO_INTERFERON_BETA_DN	40	Enriched	0.170639	0.58921	0.98924	0.997647	1	1858	tags=20%, list=18%, signal=24%	Depleted	-0.302776	-0.773907	0.814555	0.98707	1	734	tags=10%, list=7%, signal=11%	Enriched	0.215752	0.717267	0.925337	0.952131	1	324	tags=8%, list=3%, signal=8%
KUUSELO_PANCREATIC_CANCER_19Q13_AMPLIFICATION	16	Enriched	0.210636	0.583062	0.962753	0.99786	1	1750	tags=25%, list=17%, signal=30%	Depleted	-0.448504	-0.991775	0.51269	0.809331	1	1889	tags=25%, list=19%, signal=31%	Enriched	0.46992	1.25527	0.185736	0.260841	1	648	tags=13%, list=6%, signal=13%
NIKOLSKY_BREAST_CANCER_7P22_AMPLICON	22	Enriched	0.19355	0.580545	0.973639	0.997381	1	2352	tags=27%, list=23%, signal=35%	Depleted	-0.32136	-0.754919	0.808439	0.993264	1	3235	tags=41%, list=32%, signal=60%	Depleted	-0.491412	-1.29207	0.142517	0.359453	1	909	tags=18%, list=9%, signal=20%
PEPPER_CHRONIC_LYMPHOCYTIC_LEUKEMIA_UP	18	Enriched	0.200025	0.570671	0.969776	0.998045	1	2319	tags=33%, list=23%, signal=43%	Depleted	-0.478897	-1.08581	0.37928	0.643113	1	1677	tags=39%, list=17%, signal=47%	Enriched	0.34816	0.951828	0.517571	0.68402	1	639	tags=17%, list=6%, signal=18%
LOPEZ_TRANSLATION_VIA_FN1_SIGNALING	33	Enriched	0.167876	0.559114	0.993875	0.998746	1	2739	tags=27%, list=27%, signal=37%	Depleted	-0.235067	-0.588645	0.95879	1	1	2726	tags=30%, list=27%, signal=41%	Enriched	0.314734	1.00071	0.444955	0.5939	1	3874	tags=55%, list=38%, signal=88%
KORKOLA_SEMINOMA_UP	31	Enriched	0.169179	0.552155	0.990433	0.99869	1	1960	tags=23%, list=19%, signal=28%	Depleted	-0.212894	-0.528617	0.978991	1	1	2510	tags=26%, list=25%, signal=34%	Depleted	-0.282295	-0.795967	0.768062	0.964811	1	2265	tags=32%, list=22%, signal=41%
NIKOLSKY_BREAST_CANCER_6P24_P22_AMPLICON	16	Enriched	0.197826	0.549686	0.977599	0.998047	1	3267	tags=50%, list=32%, signal=74%	Depleted	-0.246366	-0.544691	0.962902	1	1	1067	tags=13%, list=11%, signal=14%	Depleted	-0.294874	-0.723634	0.836279	0.993283	1	1326	tags=19%, list=13%, signal=22%
BOYAULT_LIVER_CANCER_SUBCLASS_G12_UP	30	Enriched	0.162093	0.524585	0.995096	0.999518	1	735	tags=7%, list=7%, signal=7%	Depleted	-0.200426	-0.495252	0.989943	1	1	3168	tags=37%, list=31%, signal=53%	Enriched	0.277351	0.86911	0.675446	0.807831	1	2882	tags=40%, list=29%, signal=56%
CHANDRAN_METASTASIS_TOP50_UP	29	Enriched	0.162029	0.524479	0.994243	0.998604	1	1779	tags=21%, list=18%, signal=25%	Enriched	0.222785	0.744576	0.860351	0.932973	1	7860	tags=100%, list=78%, signal=449%	Enriched	0.171182	0.532062	0.991993	0.997475	1	8380	tags=100%, list=83%, signal=584%
HEDENFALK_BREAST_CANCER_BRACX_DN	17	Enriched	0.180324	0.510602	0.990931	0.998651	1	480	tags=6%, list=5%, signal=6%	Depleted	-0.269914	-0.604654	0.933266	1	1	1029	tags=12%, list=10%, signal=13%	Enriched	0.377814	1.02754	0.410596	0.552898	1	3482	tags=65%, list=34%, signal=99%
JAZAERI_BREAST_CANCER_BRCA1_VS_BRCA2_UP	42	Enriched	0.144696	0.508837	0.99845	0.997842	1	1223	tags=10%, list=12%, signal=11%	Enriched	0.295363	1.08224	0.316518	0.459831	1	1002	tags=12%, list=10%, signal=13%	Enriched	0.365687	1.2275	0.154691	0.283442	1	1366	tags=14%, list=14%, signal=16%
BARRIER_CANCER_RELAPSE_NORMAL_SAMPLE_DN	23	Enriched	0.153526	0.468473	0.996877	0.998726	1	8557	tags=100%, list=85%, signal=651%	Depleted	-0.163363	-0.387692	0.998563	0.995593	1	3410	tags=26%, list=34%, signal=39%	Enriched	0.429133	1.24997	0.172479	0.266795	1	1961	tags=30%, list=19%, signal=38%
SEIDEN_ONCOGENESIS_BY_MET	70	Depleted	-0.126946	-0.478599	0.999822	0.998431	1	3529	tags=31%, list=35%, signal=48%	Enriched	0.209908	0.847533	0.809725	0.826241	1	612	tags=9%, list=6%, signal=9%	Enriched	0.386947	1.44288	0.0281096	0.128849	1	2838	tags=37%, list=28%, signal=51%
BALDWIN_PRKCI_TARGETS_UP	33	Depleted	-0.157158	-0.510453	0.995194	0.997595	1	3577	tags=39%, list=35%, signal=61%	Depleted	-0.355793	-0.892333	0.653329	0.925186	1	2469	tags=36%, list=24%, signal=48%	Depleted	-0.24067	-0.68923	0.905626	0.998201	1	2086	tags=24%, list=21%, signal=30%
GAZDA_DIAMOND_BLACKFAN_ANEMIA_ERYTHROID_UP	19	Depleted	-0.183268	-0.521533	0.988933	0.997559	1	2783	tags=26%, list=28%, signal=36%	Depleted	-0.397586	-0.910592	0.612209	0.907488	1	2165	tags=32%, list=21%, signal=40%	Enriched	0.394148	1.09706	0.324987	0.434275	1	1770	tags=37%, list=18%, signal=45%
IIZUKA_LIVER_CANCER_PROGRESSION_G1_G2_DN	22	Depleted	-0.177211	-0.524375	0.990789	0.998056	1	8320	tags=100%, list=82%, signal=565%	Depleted	-0.199577	-0.467568	0.990312	0.999414	1	3689	tags=41%, list=37%, signal=64%	Enriched	0.473203	1.373	0.0931478	0.168813	1	3634	tags=68%, list=36%, signal=106%
ZHOU_TNF_SIGNALING_30MIN	45	Depleted	-0.153563	-0.532367	0.998385	0.998108	1	4027	tags=49%, list=40%, signal=81%	Enriched	0.178991	0.666635	0.973205	0.97038	1	705	tags=11%, list=7%, signal=12%	Enriched	0.393219	1.34674	0.075592	0.190223	1	2511	tags=38%, list=25%, signal=50%
MARIADASON_RESPONSE_TO_CURCUMIN_SULINDAC_5	22	Depleted	-0.183997	-0.538089	0.987072	0.998307	1	3161	tags=36%, list=31%, signal=53%	Enriched	0.305716	0.95514	0.510889	0.652772	1	2477	tags=45%, list=25%, signal=60%	Enriched	0.382497	1.11862	0.295622	0.400611	1	2409	tags=41%, list=24%, signal=54%
ZHENG_FOXP3_TARGETS_IN_T_LYMPHOCYTE_DN	27	Depleted	-0.173387	-0.539229	0.991901	0.998914	1	2436	tags=26%, list=24%, signal=34%	Depleted	-0.47372	-1.1531	0.286369	0.509939	1	2069	tags=37%, list=20%, signal=46%	Enriched	0.36701	1.12032	0.277098	0.398689	1	2848	tags=48%, list=28%, signal=67%
MCCABE_HOXC6_TARGETS_CANCER_DN	17	Depleted	-0.197401	-0.54252	0.978943	0.999303	1	3577	tags=41%, list=35%, signal=64%	Enriched	0.257112	0.7561	0.79434	0.933714	1	7511	tags=100%, list=74%, signal=389%	Enriched	0.231756	0.628016	0.93769	0.98493	1	3393	tags=47%, list=34%, signal=71%
WU_HBX_TARGETS_2_UP	20	Depleted	-0.197381	-0.566619	0.978423	0.997048	1	2593	tags=30%, list=26%, signal=40%	Enriched	0.431842	1.30934	0.143243	0.218873	1	626	tags=25%, list=6%, signal=27%	Enriched	0.45389	1.27006	0.156592	0.247976	1	2105	tags=40%, list=21%, signal=50%
TAKAO_RESPONSE_TO_UVB_RADIATION_DN	81	Depleted	-0.154808	-0.600754	0.99684	0.991465	1	3150	tags=28%, list=31%, signal=41%	Depleted	-0.238213	-0.654649	0.954337	1	1	1521	tags=11%, list=15%, signal=13%	Enriched	0.271259	1.03984	0.36441	0.52796	1	2898	tags=42%, list=29%, signal=58%
QI_HYPOXIA_TARGETS_OF_HIF1A_AND_FOXA2	31	Depleted	-0.188059	-0.601205	0.975018	0.99208	1	2903	tags=35%, list=29%, signal=50%	Depleted	-0.413302	-1.02426	0.456982	0.749142	1	2404	tags=32%, list=24%, signal=42%	Depleted	-0.264528	-0.749422	0.834825	0.988029	1	662	tags=10%, list=7%, signal=10%
MARIADASON_REGULATED_BY_HISTONE_ACETYLATION_DN	37	Depleted	-0.18268	-0.61001	0.978174	0.990659	1	688	tags=5%, list=7%, signal=6%	Depleted	-0.366205	-0.929731	0.601351	0.888328	1	1324	tags=11%, list=13%, signal=12%	Depleted	-0.355893	-1.03922	0.410692	0.710802	1	1480	tags=19%, list=15%, signal=22%
IVANOVA_HEMATOPOIESIS_STEM_CELL_SHORT_TERM	22	Depleted	-0.214433	-0.633556	0.951246	0.984394	1	2997	tags=32%, list=30%, signal=45%	Depleted	-0.355646	-0.837364	0.710166	0.966496	1	1340	tags=14%, list=13%, signal=16%	Enriched	0.367305	1.05678	0.370341	0.499283	1	3149	tags=45%, list=31%, signal=66%
LINDSTEDT_DENDRITIC_CELL_MATURATION_B	47	Depleted	-0.181441	-0.633873	0.978617	0.985001	1	2722	tags=30%, list=27%, signal=41%	Enriched	0.325275	1.21017	0.150452	0.316194	1	1502	tags=34%, list=15%, signal=40%	Enriched	0.561077	1.92933	0.000614062	0.00637216	0.3152	1462	tags=40%, list=14%, signal=47%
DORN_ADENOVIRUS_INFECTION_12HR_DN	27	Depleted	-0.20495	-0.634257	0.953933	0.985583	1	1683	tags=19%, list=17%, signal=22%	Enriched	0.238906	0.782477	0.808316	0.903758	1	1752	tags=26%, list=17%, signal=31%	Enriched	0.597054	1.8204	0.00269687	0.0160906	0.7414	2119	tags=56%, list=21%, signal=70%
YOSHIOKA_LIVER_CANCER_EARLY_RECURRENCE_DN	38	Depleted	-0.189867	-0.635593	0.971547	0.985841	1	906	tags=11%, list=9%, signal=12%	Depleted	-0.185193	-0.47152	0.994362	0.999646	1	3386	tags=42%, list=34%, signal=63%	Enriched	0.163969	0.536426	0.993794	0.99848	1	2049	tags=18%, list=20%, signal=23%
CHUNG_BLISTER_CYTOTOXICITY_DN	31	Depleted	-0.198063	-0.636991	0.962903	0.986068	1	2173	tags=26%, list=22%, signal=33%	Depleted	-0.482873	-1.19581	0.229885	0.423673	1	872	tags=19%, list=9%, signal=21%	Depleted	-0.315725	-0.894615	0.613412	0.861882	1	887	tags=19%, list=9%, signal=21%
RUAN_RESPONSE_TO_TROGLITAZONE_UP	20	Depleted	-0.222316	-0.638638	0.93511	0.986198	1	989	tags=15%, list=10%, signal=17%	Enriched	0.33197	1.01448	0.411179	0.564853	1	1152	tags=25%, list=11%, signal=28%	Enriched	0.453775	1.28394	0.149483	0.236472	1	1043	tags=25%, list=10%, signal=28%
FAELT_B_CLL_WITH_VH3_21_DN	42	Depleted	-0.186563	-0.639858	0.974275	0.986466	1	2862	tags=33%, list=28%, signal=46%	Enriched	0.196587	0.717939	0.931034	0.953865	1	2080	tags=24%, list=21%, signal=30%	Enriched	0.203695	0.681871	0.952099	0.963768	1	2799	tags=33%, list=28%, signal=46%
WENDT_COHESIN_TARGETS_UP	26	Depleted	-0.209889	-0.644657	0.948507	0.985379	1	4036	tags=54%, list=40%, signal=89%	Depleted	-0.230018	-0.556141	0.968576	1	1	3803	tags=42%, list=38%, signal=68%	Enriched	0.39944	1.20052	0.207552	0.306895	1	3329	tags=42%, list=33%, signal=63%
KYNG_ENVIRONMENTAL_STRESS_RESPONSE_NOT_BY_4NQO_IN_WS	32	Depleted	-0.199033	-0.64575	0.95679	0.985661	1	2626	tags=28%, list=26%, signal=38%	Depleted	-0.393318	-0.977265	0.524126	0.829924	1	2175	tags=31%, list=22%, signal=40%	Enriched	0.236342	0.750534	0.865396	0.931029	1	933	tags=9%, list=9%, signal=10%
HOEGERKORP_CD44_TARGETS_DIRECT_UP	18	Depleted	-0.230411	-0.646436	0.931644	0.986114	1	3997	tags=50%, list=40%, signal=83%	Depleted	-0.419732	-0.949589	0.566049	0.864969	1	1552	tags=33%, list=15%, signal=39%	Enriched	0.322917	0.895336	0.605982	0.770291	1	611	tags=17%, list=6%, signal=18%
KERLEY_RESPONSE_TO_CISPLATIN_UP	34	Depleted	-0.199233	-0.648016	0.955944	0.986205	1	2966	tags=38%, list=29%, signal=54%	Enriched	0.284183	0.980398	0.475793	0.612815	1	900	tags=26%, list=9%, signal=29%	Enriched	0.468943	1.50915	0.0346887	0.0943015	1	1088	tags=29%, list=11%, signal=33%
GENTILE_UV_RESPONSE_CLUSTER_D2	35	Depleted	-0.197955	-0.651873	0.958936	0.985329	1	1026	tags=11%, list=10%, signal=13%	Depleted	-0.421635	-1.05878	0.41506	0.693408	1	242	tags=9%, list=2%, signal=9%	Enriched	0.430217	1.39368	0.0650128	0.155971	1	1598	tags=34%, list=16%, signal=41%
LINDGREN_BLADDER_CANCER_WITH_LOH_IN_CHR9Q	90	Depleted	-0.165213	-0.653713	0.993704	0.98526	1	1607	tags=13%, list=16%, signal=16%	Depleted	-0.241305	-0.666763	0.953484	1	1	3903	tags=41%, list=39%, signal=66%	Depleted	-0.156577	-0.531739	0.999322	1	1	2104	tags=13%, list=21%, signal=17%
HASLINGER_B_CLL_WITH_17P13_DELETION	18	Depleted	-0.233801	-0.653949	0.920687	0.985881	1	3230	tags=33%, list=32%, signal=49%	Depleted	-0.229731	-0.521956	0.972553	1	1	3534	tags=33%, list=35%, signal=51%	Enriched	0.366134	1.00252	0.449583	0.590413	1	1391	tags=22%, list=14%, signal=26%
ZHAN_MULTIPLE_MYELOMA_CD1_VS_CD2_DN	37	Depleted	-0.199874	-0.664206	0.948898	0.981943	1	2305	tags=24%, list=23%, signal=31%	Depleted	-0.365525	-0.927616	0.59975	0.889285	1	2852	tags=30%, list=28%, signal=41%	Depleted	-0.323829	-0.947762	0.538578	0.809881	1	767	tags=14%, list=8%, signal=15%
MIDORIKAWA_AMPLIFIED_IN_LIVER_CANCER	36	Depleted	-0.201102	-0.664306	0.950224	0.982611	1	2785	tags=33%, list=28%, signal=46%	Depleted	-0.422418	-1.06897	0.39274	0.67611	1	1845	tags=19%, list=18%, signal=24%	Enriched	0.266364	0.866387	0.688974	0.810031	1	2141	tags=33%, list=21%, signal=42%
BYSTRYKH_HEMATOPOIESIS_STEM_CELL_SCP2_QTL_TRANS	15	Depleted	-0.249544	-0.66666	0.904849	0.982179	1	3179	tags=40%, list=31%, signal=58%	Depleted	-0.677322	-1.48717	0.0329517	0.0721951	1	726	tags=27%, list=7%, signal=29%	Depleted	-0.20926	-0.503528	0.981858	1	1	3295	tags=40%, list=33%, signal=59%
BARIS_THYROID_CANCER_UP	20	Depleted	-0.231754	-0.66866	0.91474	0.981912	1	121	tags=5%, list=1%, signal=5%	Depleted	-0.287053	-0.663544	0.897593	1	1	245	tags=5%, list=2%, signal=5%	Depleted	-0.435031	-1.12426	0.308358	0.595429	1	48	tags=5%, list=0%, signal=5%
JIANG_AGING_CEREBRAL_CORTEX_DN	43	Depleted	-0.196106	-0.67221	0.956491	0.980819	1	3402	tags=35%, list=34%, signal=52%	Depleted	-0.361825	-0.935822	0.599667	0.883182	1	3704	tags=40%, list=37%, signal=62%	Depleted	-0.429287	-1.29146	0.124778	0.35979	1	422	tags=9%, list=4%, signal=10%
DARWICHE_PAPILLOMA_PROGRESSION_RISK	46	Depleted	-0.19424	-0.678288	0.958326	0.978264	1	2734	tags=28%, list=27%, signal=39%	Depleted	-0.403296	-1.04797	0.419828	0.710388	1	2003	tags=33%, list=20%, signal=40%	Depleted	-0.367552	-1.1204	0.290143	0.593591	1	2107	tags=37%, list=21%, signal=46%
WILLERT_WNT_SIGNALING	18	Depleted	-0.241797	-0.679613	0.901143	0.978231	1	1538	tags=22%, list=15%, signal=26%	Enriched	0.242998	0.718385	0.852183	0.954932	1	1139	tags=22%, list=11%, signal=25%	Depleted	-0.507299	-1.27173	0.172655	0.388103	1	2810	tags=39%, list=28%, signal=54%
HU_GENOTOXIN_ACTION_DIRECT_VS_INDIRECT_4HR	27	Depleted	-0.219198	-0.680518	0.92388	0.978441	1	3926	tags=59%, list=39%, signal=97%	Depleted	-0.548788	-1.32694	0.102465	0.226268	1	667	tags=19%, list=7%, signal=20%	Depleted	-0.264651	-0.72553	0.856306	0.992253	1	2359	tags=33%, list=23%, signal=43%
MOOTHA_PGC	356	Depleted	-0.145326	-0.683205	1	0.977623	1	2574	tags=22%, list=25%, signal=28%	Depleted	-0.171723	-0.499595	1	1	1	2368	tags=16%, list=23%, signal=20%	Enriched	0.153269	0.710662	1	0.955283	1	2263	tags=21%, list=22%, signal=27%
BLUM_RESPONSE_TO_SALIRASIB_UP	206	Depleted	-0.154277	-0.684396	0.998647	0.977639	1	3536	tags=40%, list=35%, signal=60%	Depleted	-0.236002	-0.679136	0.983454	1	1	3471	tags=32%, list=34%, signal=48%	Enriched	0.256764	1.12701	0.146121	0.388969	1	2527	tags=31%, list=25%, signal=40%
KYNG_DNA_DAMAGE_BY_GAMMA_AND_UV_RADIATION	73	Depleted	-0.180919	-0.689947	0.971096	0.974963	1	2940	tags=32%, list=29%, signal=44%	Depleted	-0.367127	-1.00301	0.500105	0.786644	1	2078	tags=22%, list=21%, signal=27%	Enriched	0.335186	1.25978	0.087018	0.256902	1	2989	tags=47%, list=30%, signal=66%
CHANG_IMMORTALIZED_BY_HPV31_UP	50	Depleted	-0.195069	-0.689949	0.948788	0.975681	1	486	tags=6%, list=5%, signal=6%	Depleted	-0.43618	-1.14036	0.286773	0.532434	1	2214	tags=32%, list=22%, signal=41%	Depleted	-0.372265	-1.14778	0.260488	0.562172	1	1799	tags=28%, list=18%, signal=34%
LIN_MELANOMA_COPY_NUMBER_DN	35	Depleted	-0.21102	-0.693175	0.927187	0.974358	1	2901	tags=23%, list=29%, signal=32%	Enriched	0.157162	0.552715	0.995861	0.991987	1	2333	tags=31%, list=23%, signal=41%	Depleted	-0.18105	-0.522672	0.991777	1	1	475	tags=6%, list=5%, signal=6%
PENG_LEUCINE_DEPRIVATION_UP	110	Depleted	-0.1702	-0.694345	0.98857	0.974324	1	4089	tags=48%, list=40%, signal=80%	Depleted	-0.271213	-0.761265	0.890909	0.990548	1	2136	tags=20%, list=21%, signal=25%	Depleted	-0.296096	-1.02853	0.411819	0.718872	1	2104	tags=23%, list=21%, signal=28%
TIEN_INTESTINE_PROBIOTICS_6HR_DN	135	Depleted	-0.165692	-0.695792	0.991579	0.9741	1	2110	tags=19%, list=21%, signal=24%	Enriched	0.141559	0.632048	1	0.973451	1	2450	tags=29%, list=24%, signal=38%	Enriched	0.263185	1.08488	0.244465	0.451549	1	2664	tags=35%, list=26%, signal=47%
ABE_VEGFA_TARGETS_30MIN	21	Depleted	-0.238794	-0.697562	0.890496	0.973631	1	2472	tags=38%, list=24%, signal=50%	Depleted	-0.416732	-0.976966	0.51865	0.829367	1	1728	tags=29%, list=17%, signal=34%	Depleted	-0.393867	-1.03017	0.425269	0.717265	1	790	tags=19%, list=8%, signal=21%
LIN_NPAS4_TARGETS_UP	113	Depleted	-0.171352	-0.69864	0.985162	0.973621	1	2931	tags=27%, list=29%, signal=37%	Depleted	-0.486318	-1.36614	0.0173416	0.18008	1	1862	tags=21%, list=18%, signal=26%	Depleted	-0.338542	-1.18453	0.175056	0.506339	1	2229	tags=34%, list=22%, signal=43%
APRELIKOVA_BRCA1_TARGETS	41	Depleted	-0.205687	-0.700124	0.928468	0.973322	1	4137	tags=46%, list=41%, signal=78%	Depleted	-0.375394	-0.961817	0.558124	0.850051	1	2681	tags=34%, list=27%, signal=46%	Enriched	0.43007	1.43839	0.0422871	0.130765	1	1959	tags=37%, list=19%, signal=45%
OXFORD_RALA_OR_RALB_TARGETS_DN	18	Depleted	-0.251493	-0.703222	0.879599	0.971888	1	2678	tags=39%, list=26%, signal=53%	Depleted	-0.469845	-1.06183	0.417524	0.689023	1	2378	tags=39%, list=24%, signal=51%	Enriched	0.430689	1.18193	0.238875	0.324547	1	825	tags=28%, list=8%, signal=30%
RODRIGUES_NTN1_AND_DCC_TARGETS	28	Depleted	-0.226569	-0.705265	0.90939	0.971147	1	3453	tags=46%, list=34%, signal=70%	Enriched	0.196926	0.653854	0.94851	0.97289	1	1276	tags=21%, list=13%, signal=24%	Enriched	0.602653	1.86024	0.00166343	0.0115385	0.5754	992	tags=39%, list=10%, signal=43%
TERAO_AOX4_TARGETS_SKIN_UP	34	Depleted	-0.2165	-0.710266	0.910815	0.968162	1	897	tags=9%, list=9%, signal=10%	Depleted	-0.208566	-0.522037	0.983362	1	1	2195	tags=18%, list=22%, signal=22%	Enriched	0.386026	1.24008	0.156708	0.274156	1	3206	tags=56%, list=32%, signal=82%
LEE_CALORIE_RESTRICTION_MUSCLE_UP	29	Depleted	-0.226522	-0.713003	0.902965	0.966764	1	2478	tags=31%, list=25%, signal=41%	Depleted	-0.341164	-0.838907	0.717126	0.964594	1	469	tags=10%, list=5%, signal=11%	Enriched	0.295692	0.914089	0.58	0.742038	1	1157	tags=17%, list=11%, signal=19%
XU_HGF_SIGNALING_NOT_VIA_AKT1_48HR_UP	30	Depleted	-0.224499	-0.713328	0.902146	0.96723	1	2477	tags=33%, list=25%, signal=44%	Depleted	-0.28998	-0.712897	0.858523	1	1	2624	tags=33%, list=26%, signal=45%	Enriched	0.352453	1.10348	0.297732	0.424475	1	1497	tags=27%, list=15%, signal=31%
SUBTIL_PROGESTIN_TARGETS	31	Depleted	-0.224949	-0.715979	0.89574	0.965873	1	3821	tags=55%, list=38%, signal=88%	Enriched	0.202291	0.692419	0.930408	0.964146	1	2779	tags=45%, list=27%, signal=62%	Enriched	0.417053	1.31658	0.111111	0.210444	1	1770	tags=35%, list=18%, signal=43%
BOYLAN_MULTIPLE_MYELOMA_PCA3_DN	48	Depleted	-0.204151	-0.716072	0.93123	0.966521	1	3055	tags=38%, list=30%, signal=53%	Depleted	-0.521975	-1.36845	0.0563951	0.177794	1	2190	tags=44%, list=22%, signal=56%	Depleted	-0.328251	-1.00399	0.455444	0.741795	1	839	tags=17%, list=8%, signal=18%
KYNG_ENVIRONMENTAL_STRESS_RESPONSE_NOT_BY_GAMMA_IN_OLD	25	Depleted	-0.235664	-0.719401	0.876478	0.96456	1	2626	tags=28%, list=26%, signal=38%	Depleted	-0.430881	-1.03362	0.45003	0.733104	1	2015	tags=32%, list=20%, signal=40%	Enriched	0.232526	0.688834	0.91475	0.960737	1	2009	tags=20%, list=20%, signal=25%
YAO_TEMPORAL_RESPONSE_TO_PROGESTERONE_CLUSTER_11	81	Depleted	-0.186229	-0.720879	0.954122	0.96405	1	2929	tags=30%, list=29%, signal=41%	Depleted	-0.288869	-0.793614	0.8302	0.980506	1	1521	tags=11%, list=15%, signal=13%	Depleted	-0.202223	-0.673553	0.966763	1	1	673	tags=6%, list=7%, signal=7%
JOHNSTONE_PARVB_TARGETS_2_UP	115	Depleted	-0.17571	-0.722263	0.977198	0.963619	1	3244	tags=33%, list=32%, signal=48%	Depleted	-0.32172	-0.906996	0.695856	0.913482	1	2330	tags=30%, list=23%, signal=38%	Enriched	0.257317	1.04247	0.339361	0.52332	1	1269	tags=18%, list=13%, signal=21%
GOBERT_CORE_OLIGODENDROCYTE_DIFFERENTIATION	29	Depleted	-0.232482	-0.732546	0.86799	0.955326	1	2116	tags=31%, list=21%, signal=39%	Depleted	-0.311398	-0.762558	0.809674	0.990986	1	2438	tags=28%, list=24%, signal=36%	Enriched	0.230211	0.718964	0.889498	0.952193	1	1864	tags=28%, list=18%, signal=34%
STAMBOLSKY_TARGETS_OF_MUTATED_TP53_UP	32	Depleted	-0.227452	-0.736726	0.880935	0.952163	1	1732	tags=22%, list=17%, signal=26%	Depleted	-0.339191	-0.844846	0.704723	0.95994	1	681	tags=9%, list=7%, signal=10%	Enriched	0.411688	1.30568	0.114163	0.217641	1	2391	tags=41%, list=24%, signal=53%
MULLIGAN_NTF3_SIGNALING_VIA_INSR_AND_IGF1R_UP	20	Depleted	-0.254904	-0.737279	0.842029	0.952351	1	1793	tags=20%, list=18%, signal=24%	Depleted	-0.455229	-1.04674	0.436939	0.710939	1	1324	tags=25%, list=13%, signal=29%	Depleted	-0.255392	-0.656575	0.910729	1	1	1653	tags=15%, list=16%, signal=18%
MARTINEZ_RESPONSE_TO_TRABECTEDIN_UP	60	Depleted	-0.199559	-0.737932	0.925886	0.952442	1	3713	tags=48%, list=37%, signal=76%	Enriched	0.374018	1.47393	0.0216049	0.119781	1	1485	tags=22%, list=15%, signal=25%	Enriched	0.435164	1.5754	0.00835003	0.0707538	1	1406	tags=22%, list=14%, signal=25%
MORI_SMALL_PRE_BII_LYMPHOCYTE_UP	67	Depleted	-0.196765	-0.738662	0.930052	0.95247	1	3071	tags=33%, list=30%, signal=47%	Depleted	-0.324351	-0.876666	0.702654	0.939964	1	3209	tags=36%, list=32%, signal=52%	Depleted	-0.215931	-0.703067	0.936565	0.996163	1	2703	tags=30%, list=27%, signal=40%
FAELT_B_CLL_WITH_VH_REARRANGEMENTS_DN	40	Depleted	-0.219078	-0.738722	0.890737	0.95313	1	2269	tags=23%, list=22%, signal=29%	Depleted	-0.145605	-0.372369	0.999778	0.994717	1	1272	tags=8%, list=13%, signal=9%	Enriched	0.179798	0.593718	0.98832	0.990911	1	2799	tags=33%, list=28%, signal=45%
FIGUEROA_AML_METHYLATION_CLUSTER_3_UP	99	Depleted	-0.185376	-0.742889	0.952406	0.949731	1	2552	tags=24%, list=25%, signal=32%	Depleted	-0.472743	-1.31805	0.0470396	0.23717	1	1733	tags=22%, list=17%, signal=27%	Depleted	-0.251515	-0.863738	0.731349	0.896447	1	979	tags=12%, list=10%, signal=13%
WEIGEL_OXIDATIVE_STRESS_BY_HNE_AND_H2O2	37	Depleted	-0.223292	-0.745152	0.875776	0.948167	1	1756	tags=22%, list=17%, signal=26%	Depleted	-0.395918	-1.00129	0.493077	0.790375	1	1403	tags=19%, list=14%, signal=22%	Depleted	-0.461488	-1.35061	0.0931611	0.287041	1	897	tags=19%, list=9%, signal=21%
AMUNDSON_RESPONSE_TO_ARSENITE	167	Depleted	-0.172225	-0.745289	0.978727	0.948741	1	3029	tags=32%, list=30%, signal=45%	Depleted	-0.378456	-1.07861	0.320072	0.656412	1	3122	tags=35%, list=31%, signal=49%	Depleted	-0.244316	-0.894008	0.698336	0.862382	1	1649	tags=16%, list=16%, signal=19%
GALLUZZI_PREVENT_MITOCHONDIAL_PERMEABILIZATION	19	Depleted	-0.264819	-0.75125	0.821843	0.943244	1	3930	tags=47%, list=39%, signal=77%	Depleted	-0.171039	-0.391179	0.998139	0.996078	1	3541	tags=32%, list=35%, signal=49%	Enriched	0.167007	0.466602	0.99558	0.998742	1	2086	tags=21%, list=21%, signal=26%
MURAKAMI_UV_RESPONSE_6HR_DN	18	Depleted	-0.26813	-0.751268	0.817869	0.943936	1	1503	tags=17%, list=15%, signal=20%	Depleted	-0.549416	-1.24798	0.191352	0.34288	1	2303	tags=50%, list=23%, signal=65%	Enriched	0.341325	0.941706	0.534006	0.69831	1	728	tags=11%, list=7%, signal=12%
MATZUK_CENTRAL_FOR_FEMALE_FERTILITY	15	Depleted	-0.284523	-0.753325	0.809559	0.942419	1	1503	tags=27%, list=15%, signal=31%	Depleted	-0.551741	-1.20913	0.236361	0.404606	1	2870	tags=60%, list=28%, signal=84%	Depleted	-0.667415	-1.60077	0.0191348	0.102531	1	1932	tags=40%, list=19%, signal=49%
WATANABE_RECTAL_CANCER_RADIOTHERAPY_RESPONSIVE_UP	82	Depleted	-0.194347	-0.754665	0.934634	0.941647	1	3259	tags=34%, list=32%, signal=50%	Enriched	0.264728	1.09149	0.253133	0.452825	1	1143	tags=12%, list=11%, signal=14%	Enriched	0.33966	1.29795	0.063073	0.223449	1	599	tags=7%, list=6%, signal=8%
MARTIN_INTERACT_WITH_HDAC	39	Depleted	-0.223312	-0.754973	0.871469	0.942019	1	3916	tags=51%, list=39%, signal=83%	Depleted	-0.326193	-0.834634	0.730001	0.966962	1	3084	tags=31%, list=31%, signal=44%	Enriched	0.261023	0.865198	0.700088	0.81109	1	3285	tags=46%, list=33%, signal=68%
COLDREN_GEFITINIB_RESISTANCE_UP	60	Depleted	-0.206275	-0.755201	0.907527	0.942488	1	1625	tags=18%, list=16%, signal=22%	Depleted	-0.424071	-1.1332	0.282869	0.544205	1	1518	tags=23%, list=15%, signal=27%	Depleted	-0.429538	-1.37062	0.0586978	0.268913	1	2746	tags=37%, list=27%, signal=50%
BOYLAN_MULTIPLE_MYELOMA_D_CLUSTER_DN	34	Depleted	-0.230348	-0.756598	0.854754	0.941644	1	4276	tags=65%, list=42%, signal=112%	Depleted	-0.491828	-1.23968	0.18276	0.356901	1	3388	tags=62%, list=34%, signal=93%	Enriched	0.22529	0.722655	0.895929	0.950439	1	1477	tags=21%, list=15%, signal=24%
AKL_HTLV1_INFECTION_UP	22	Depleted	-0.256846	-0.759891	0.816092	0.938634	1	2098	tags=32%, list=21%, signal=40%	Enriched	0.26976	0.846183	0.684552	0.827441	1	976	tags=23%, list=10%, signal=25%	Enriched	0.363144	1.05438	0.36275	0.503257	1	1158	tags=18%, list=11%, signal=20%
ABE_VEGFA_TARGETS_2HR	26	Depleted	-0.24739	-0.761164	0.835014	0.937855	1	2472	tags=35%, list=24%, signal=46%	Depleted	-0.384745	-0.927489	0.594664	0.888894	1	2574	tags=42%, list=25%, signal=57%	Enriched	0.346572	1.04635	0.378032	0.515648	1	1533	tags=38%, list=15%, signal=45%
GENTILE_UV_RESPONSE_CLUSTER_D8	34	Depleted	-0.23297	-0.761895	0.846266	0.937713	1	3138	tags=41%, list=31%, signal=60%	Depleted	-0.302342	-0.753595	0.820674	0.994089	1	1293	tags=12%, list=13%, signal=13%	Enriched	0.374934	1.21259	0.174267	0.296202	1	2676	tags=53%, list=26%, signal=72%
KYNG_ENVIRONMENTAL_STRESS_RESPONSE_NOT_BY_GAMMA_IN_WS	26	Depleted	-0.251349	-0.766212	0.829033	0.933324	1	2626	tags=35%, list=26%, signal=47%	Depleted	-0.342259	-0.826064	0.732701	0.963432	1	2175	tags=27%, list=22%, signal=34%	Enriched	0.278893	0.842736	0.698378	0.842331	1	2009	tags=19%, list=20%, signal=24%
KIM_MYCL1_AMPLIFICATION_TARGETS_DN	16	Depleted	-0.28361	-0.769909	0.790092	0.929503	1	3546	tags=63%, list=35%, signal=96%	Enriched	0.260566	0.737545	0.814019	0.938324	1	2560	tags=50%, list=25%, signal=67%	Enriched	0.549161	1.46743	0.0647733	0.114576	1	2271	tags=50%, list=22%, signal=64%
SMITH_TERT_TARGETS_UP	122	Depleted	-0.185961	-0.770943	0.942217	0.92891	1	2725	tags=28%, list=27%, signal=38%	Depleted	-0.241177	-0.679683	0.959435	1	1	3059	tags=24%, list=30%, signal=34%	Enriched	0.333601	1.36497	0.019685	0.175494	1	2590	tags=35%, list=26%, signal=47%
LI_PROSTATE_CANCER_EPIGENETIC	26	Depleted	-0.251979	-0.774167	0.813727	0.925539	1	2671	tags=31%, list=26%, signal=42%	Depleted	-0.537924	-1.30287	0.133028	0.256583	1	2738	tags=69%, list=27%, signal=95%	Depleted	-0.344276	-0.939673	0.556681	0.822238	1	1944	tags=35%, list=19%, signal=43%
MARZEC_IL2_SIGNALING_DN	29	Depleted	-0.245893	-0.775935	0.820285	0.923977	1	2710	tags=34%, list=27%, signal=47%	Depleted	-0.415034	-1.01891	0.465917	0.762094	1	2008	tags=24%, list=20%, signal=30%	Enriched	0.328817	1.01914	0.416297	0.562078	1	1775	tags=38%, list=18%, signal=46%
JOHNSTONE_PARVB_TARGETS_2_DN	262	Depleted	-0.170854	-0.779272	0.9815	0.920311	1	3293	tags=29%, list=33%, signal=42%	Depleted	-0.30715	-0.889392	0.8005	0.925844	1	2275	tags=20%, list=23%, signal=25%	Enriched	0.208992	0.938183	0.715418	0.704	1	2802	tags=29%, list=28%, signal=39%
LU_TUMOR_ANGIOGENESIS_UP	22	Depleted	-0.264972	-0.780202	0.798683	0.919784	1	1930	tags=36%, list=19%, signal=45%	Depleted	-0.484086	-1.13158	0.320169	0.546153	1	2085	tags=36%, list=21%, signal=46%	Depleted	-0.283938	-0.746791	0.822045	0.987561	1	1098	tags=18%, list=11%, signal=20%
NELSON_RESPONSE_TO_ANDROGEN_DN	17	Depleted	-0.286079	-0.78424	0.77458	0.915015	1	2251	tags=41%, list=22%, signal=53%	Depleted	-0.448241	-1.00321	0.492741	0.78675	1	2683	tags=47%, list=27%, signal=64%	Enriched	0.295242	0.805172	0.736555	0.886826	1	1368	tags=29%, list=14%, signal=34%
STEIN_ESRRA_TARGETS	402	Depleted	-0.165503	-0.784728	0.993763	0.915047	1	2704	tags=27%, list=27%, signal=35%	Depleted	-0.217246	-0.632879	0.9988	1	1	2206	tags=17%, list=22%, signal=20%	Depleted	-0.177042	-0.697516	0.998913	0.996263	1	2447	tags=21%, list=24%, signal=26%
BROWNE_HCMV_INFECTION_8HR_UP	80	Depleted	-0.203008	-0.785195	0.887487	0.915103	1	1613	tags=18%, list=16%, signal=21%	Enriched	0.292546	1.20587	0.097561	0.320044	1	631	tags=18%, list=6%, signal=19%	Enriched	0.367881	1.40721	0.0252132	0.148375	1	2084	tags=39%, list=21%, signal=48%
MUELLER_METHYLATED_IN_GLIOBLASTOMA	28	Depleted	-0.251907	-0.785208	0.800365	0.915785	1	2531	tags=36%, list=25%, signal=48%	Enriched	0.516917	1.70873	0.00840925	0.0385762	0.9121	807	tags=32%, list=8%, signal=35%	Enriched	0.618433	1.88202	0.00110865	0.00958689	0.4849	1564	tags=64%, list=15%, signal=76%
LUCAS_HNF4A_TARGETS_UP	43	Depleted	-0.229132	-0.785935	0.829229	0.915477	1	1583	tags=19%, list=16%, signal=22%	Depleted	-0.55187	-1.43128	0.0331192	0.114339	1	1122	tags=16%, list=11%, signal=18%	Depleted	-0.361459	-1.08409	0.34124	0.653136	1	864	tags=16%, list=9%, signal=18%
NIELSEN_MALIGNAT_FIBROUS_HISTIOCYTOMA_UP	17	Depleted	-0.284643	-0.787328	0.777574	0.914202	1	2168	tags=41%, list=21%, signal=52%	Depleted	-0.661	-1.48465	0.0371864	0.0735048	1	1465	tags=53%, list=14%, signal=62%	Depleted	-0.493893	-1.23056	0.207995	0.451569	1	1653	tags=47%, list=16%, signal=56%
EHLERS_ANEUPLOIDY_UP	30	Depleted	-0.247276	-0.789361	0.801495	0.912035	1	2522	tags=33%, list=25%, signal=44%	Depleted	-0.307017	-0.757404	0.810795	0.993651	1	3314	tags=40%, list=33%, signal=59%	Depleted	-0.220426	-0.615887	0.954225	1	1	3194	tags=37%, list=32%, signal=53%
CAMPS_COLON_CANCER_COPY_NUMBER_DN	17	Depleted	-0.286533	-0.790698	0.763322	0.91082	1	2103	tags=35%, list=21%, signal=44%	Depleted	-0.233835	-0.523739	0.972667	1	1	2637	tags=29%, list=26%, signal=40%	Depleted	-0.356808	-0.888134	0.615903	0.867643	1	1257	tags=18%, list=12%, signal=20%
GAUSSMANN_MLL_AF4_FUSION_TARGETS_F_DN	25	Depleted	-0.259902	-0.79095	0.783938	0.911158	1	1601	tags=28%, list=16%, signal=33%	Depleted	-0.41695	-0.999553	0.498204	0.79345	1	1939	tags=32%, list=19%, signal=39%	Depleted	-0.344464	-0.928952	0.563345	0.833151	1	1090	tags=24%, list=11%, signal=27%
ADDYA_ERYTHROID_DIFFERENTIATION_BY_HEMIN	58	Depleted	-0.21658	-0.791636	0.849742	0.910851	1	2987	tags=41%, list=30%, signal=58%	Depleted	-0.257172	-0.687071	0.916026	1	1	1946	tags=22%, list=19%, signal=28%	Enriched	0.322621	1.15981	0.195659	0.347485	1	1641	tags=38%, list=16%, signal=45%
BROWNE_HCMV_INFECTION_24HR_UP	114	Depleted	-0.193281	-0.791852	0.907628	0.911231	1	3241	tags=32%, list=32%, signal=47%	Depleted	-0.266746	-0.74968	0.906756	0.996466	1	1652	tags=18%, list=16%, signal=21%	Enriched	0.210023	0.850276	0.847158	0.834182	1	1999	tags=25%, list=20%, signal=31%
BREDEMEYER_RAG_SIGNALING_NOT_VIA_ATM_UP	37	Depleted	-0.237794	-0.792339	0.810621	0.91123	1	2673	tags=32%, list=26%, signal=44%	Depleted	-0.452224	-1.14598	0.282951	0.525563	1	3287	tags=54%, list=33%, signal=80%	Depleted	-0.349909	-1.0248	0.426837	0.722359	1	1463	tags=22%, list=14%, signal=25%
LIU_COMMON_CANCER_GENES	51	Depleted	-0.222245	-0.795052	0.83437	0.907952	1	1206	tags=16%, list=12%, signal=18%	Enriched	0.296995	1.12847	0.2362	0.403936	1	2627	tags=45%, list=26%, signal=61%	Depleted	-0.281609	-0.875364	0.669063	0.884691	1	866	tags=6%, list=9%, signal=6%
BAKKER_FOXO3_TARGETS_DN	123	Depleted	-0.192125	-0.797361	0.910948	0.905183	1	1896	tags=20%, list=19%, signal=24%	Depleted	-0.229865	-0.648766	0.975498	1	1	2793	tags=26%, list=28%, signal=36%	Enriched	0.225168	0.920609	0.677249	0.730768	1	753	tags=10%, list=7%, signal=10%
JIANG_HYPOXIA_CANCER	67	Depleted	-0.211607	-0.798226	0.854274	0.904579	1	2635	tags=30%, list=26%, signal=40%	Enriched	0.187257	0.747339	0.953578	0.932601	1	2046	tags=27%, list=20%, signal=33%	Enriched	0.194543	0.721325	0.958799	0.950872	1	1526	tags=16%, list=15%, signal=19%
SASSON_RESPONSE_TO_FORSKOLIN_DN	78	Depleted	-0.207202	-0.79847	0.865139	0.904902	1	3368	tags=42%, list=33%, signal=63%	Depleted	-0.304247	-0.834429	0.775893	0.966625	1	2561	tags=31%, list=25%, signal=41%	Enriched	0.413736	1.56238	0.00652174	0.0761575	1	1398	tags=29%, list=14%, signal=34%
MAGRANGEAS_MULTIPLE_MYELOMA_IGLL_VS_IGLK_DN	20	Depleted	-0.276863	-0.798664	0.758906	0.905304	1	2501	tags=45%, list=25%, signal=60%	Depleted	-0.358774	-0.82697	0.720107	0.963328	1	2512	tags=30%, list=25%, signal=40%	Depleted	-0.432885	-1.11583	0.320794	0.6015	1	992	tags=25%, list=10%, signal=28%
ZHANG_BREAST_CANCER_PROGENITORS_DN	124	Depleted	-0.193272	-0.800025	0.907909	0.903942	1	3226	tags=30%, list=32%, signal=43%	Depleted	-0.410405	-1.15629	0.194411	0.503217	1	2581	tags=30%, list=26%, signal=40%	Enriched	0.242066	0.996595	0.466782	0.602069	1	1131	tags=15%, list=11%, signal=17%
CHENG_IMPRINTED_BY_ESTRADIOL	65	Depleted	-0.21584	-0.801959	0.840391	0.901671	1	2231	tags=25%, list=22%, signal=31%	Depleted	-0.310829	-0.839732	0.75592	0.964558	1	2984	tags=31%, list=30%, signal=43%	Enriched	0.241633	0.886259	0.701874	0.783562	1	1944	tags=28%, list=19%, signal=34%
PASINI_SUZ12_TARGETS_UP	69	Depleted	-0.212972	-0.802206	0.850009	0.901985	1	2372	tags=29%, list=23%, signal=38%	Depleted	-0.322904	-0.874135	0.713067	0.940158	1	1240	tags=14%, list=12%, signal=16%	Depleted	-0.241189	-0.786842	0.839735	0.968446	1	1243	tags=17%, list=12%, signal=20%
LOPES_METHYLATED_IN_COLON_CANCER_DN	20	Depleted	-0.279123	-0.804866	0.750744	0.898521	1	1928	tags=35%, list=19%, signal=43%	Depleted	-0.436298	-1.00749	0.48902	0.778018	1	943	tags=20%, list=9%, signal=22%	Depleted	-0.281019	-0.719886	0.843315	0.994309	1	2943	tags=35%, list=29%, signal=49%
WANG_TARGETS_OF_MLL_CBP_FUSION_UP	30	Depleted	-0.253592	-0.805096	0.777083	0.89886	1	1290	tags=17%, list=13%, signal=19%	Depleted	-0.42951	-1.05301	0.41967	0.70177	1	2348	tags=30%, list=23%, signal=39%	Depleted	-0.374018	-1.04941	0.391596	0.696785	1	2034	tags=40%, list=20%, signal=50%
WALLACE_PROSTATE_CANCER_UP	18	Depleted	-0.288007	-0.805945	0.750092	0.898225	1	1922	tags=39%, list=19%, signal=48%	Enriched	0.361151	1.06084	0.366683	0.488348	1	1615	tags=39%, list=16%, signal=46%	Enriched	0.321469	0.886902	0.621028	0.782783	1	1010	tags=22%, list=10%, signal=25%
ZHAN_MULTIPLE_MYELOMA_MF_DN	26	Depleted	-0.262257	-0.807111	0.762841	0.897076	1	2546	tags=38%, list=25%, signal=51%	Depleted	-0.394199	-0.94544	0.580775	0.871476	1	2484	tags=27%, list=25%, signal=36%	Enriched	0.298701	0.904956	0.601734	0.757972	1	2233	tags=38%, list=22%, signal=49%
VALK_AML_CLUSTER_6	24	Depleted	-0.268826	-0.808653	0.762959	0.895272	1	2171	tags=33%, list=21%, signal=42%	Depleted	-0.481518	-1.1459	0.299665	0.525207	1	1947	tags=38%, list=19%, signal=46%	Depleted	-0.502675	-1.35116	0.111396	0.287934	1	690	tags=21%, list=7%, signal=22%
JEON_SMAD6_TARGETS_UP	21	Depleted	-0.278454	-0.809593	0.749863	0.894437	1	2356	tags=38%, list=23%, signal=50%	Depleted	-0.603518	-1.40517	0.0632957	0.138717	1	1538	tags=38%, list=15%, signal=45%	Depleted	-0.467162	-1.21346	0.220298	0.472462	1	1503	tags=29%, list=15%, signal=33%
ZHANG_PROLIFERATING_VS_QUIESCENT	49	Depleted	-0.227362	-0.809699	0.806469	0.89496	1	2903	tags=43%, list=29%, signal=60%	Depleted	-0.21278	-0.56089	0.979681	1	1	2294	tags=22%, list=23%, signal=29%	Enriched	0.421683	1.47155	0.027351	0.112846	1	1935	tags=35%, list=19%, signal=43%
PAL_PRMT5_TARGETS_DN	22	Depleted	-0.273079	-0.810728	0.739194	0.893971	1	3655	tags=50%, list=36%, signal=78%	Enriched	0.320509	1.00319	0.421893	0.58066	1	927	tags=18%, list=9%, signal=20%	Enriched	0.317806	0.918559	0.569149	0.735124	1	1944	tags=36%, list=19%, signal=45%
BILD_CTNNB1_ONCOGENIC_SIGNATURE	57	Depleted	-0.223804	-0.813632	0.813815	0.889845	1	2183	tags=19%, list=22%, signal=24%	Depleted	-0.280291	-0.748871	0.860066	0.996082	1	2110	tags=18%, list=21%, signal=22%	Enriched	0.392001	1.4086	0.0367498	0.147746	1	3221	tags=53%, list=32%, signal=77%
JEPSEN_SMRT_TARGETS	26	Depleted	-0.26675	-0.814119	0.747308	0.889718	1	1503	tags=19%, list=15%, signal=23%	Depleted	-0.57604	-1.39398	0.065777	0.148952	1	1179	tags=31%, list=12%, signal=35%	Depleted	-0.246326	-0.66803	0.912757	1	1	2650	tags=31%, list=26%, signal=42%
FONTAINE_THYROID_TUMOR_UNCERTAIN_MALIGNANCY_UP	26	Depleted	-0.265884	-0.814563	0.752219	0.889655	1	2077	tags=31%, list=21%, signal=39%	Depleted	-0.431741	-1.04095	0.43981	0.724436	1	2882	tags=35%, list=29%, signal=48%	Enriched	0.485099	1.46205	0.0571112	0.117593	1	2160	tags=50%, list=21%, signal=63%
ROME_INSULIN_TARGETS_IN_MUSCLE_UP	336	Depleted	-0.17436	-0.814778	0.969869	0.889986	1	2670	tags=26%, list=26%, signal=34%	Depleted	-0.201556	-0.585159	0.9998	1	1	2847	tags=19%, list=28%, signal=25%	Enriched	0.220144	1.01572	0.396536	0.568225	1	2930	tags=32%, list=29%, signal=43%
YANG_BREAST_CANCER_ESR1_LASER_UP	24	Depleted	-0.270318	-0.817906	0.745876	0.88538	1	3676	tags=46%, list=36%, signal=72%	Enriched	0.312148	1.00187	0.439703	0.582435	1	1024	tags=17%, list=10%, signal=19%	Enriched	0.291239	0.867041	0.666937	0.810072	1	1839	tags=21%, list=18%, signal=25%
WATANABE_RECTAL_CANCER_RADIOTHERAPY_RESPONSIVE_DN	80	Depleted	-0.212114	-0.821059	0.824334	0.880634	1	3689	tags=44%, list=37%, signal=68%	Depleted	-0.490524	-1.34866	0.0386976	0.201528	1	1743	tags=19%, list=17%, signal=22%	Enriched	0.181116	0.68937	0.981302	0.96114	1	1215	tags=16%, list=12%, signal=18%
WU_HBX_TARGETS_1_DN	20	Depleted	-0.285973	-0.821486	0.721505	0.880581	1	1268	tags=15%, list=13%, signal=17%	Enriched	0.318115	0.975017	0.481127	0.622662	1	260	tags=10%, list=3%, signal=10%	Enriched	0.409075	1.15866	0.250461	0.349105	1	2105	tags=45%, list=21%, signal=57%
KIM_WT1_TARGETS_8HR_DN	87	Depleted	-0.209712	-0.822287	0.836897	0.879869	1	1811	tags=22%, list=18%, signal=26%	Depleted	-0.307559	-0.848455	0.767449	0.959044	1	1253	tags=13%, list=12%, signal=14%	Depleted	-0.310029	-1.04278	0.386893	0.704559	1	1572	tags=21%, list=16%, signal=24%
BROWNE_HCMV_INFECTION_20HR_UP	172	Depleted	-0.189795	-0.822442	0.902288	0.880273	1	2442	tags=23%, list=24%, signal=29%	Depleted	-0.298826	-0.854459	0.814655	0.953165	1	2519	tags=24%, list=25%, signal=32%	Enriched	0.198551	0.851674	0.901805	0.832848	1	2096	tags=26%, list=21%, signal=32%
DOUGLAS_BMI1_TARGETS_DN	236	Depleted	-0.18268	-0.823458	0.935624	0.879149	1	3581	tags=36%, list=35%, signal=54%	Depleted	-0.249558	-0.719644	0.975168	1	1	2704	tags=22%, list=27%, signal=29%	Enriched	0.260295	1.15153	0.0991903	0.356473	1	1240	tags=16%, list=12%, signal=17%
VANTVEER_BREAST_CANCER_BRCA1_UP	25	Depleted	-0.271194	-0.824932	0.728975	0.877228	1	1495	tags=20%, list=15%, signal=23%	Enriched	0.226506	0.729343	0.869676	0.946194	1	2112	tags=44%, list=21%, signal=55%	Enriched	0.309204	0.927134	0.566079	0.720603	1	2119	tags=40%, list=21%, signal=50%
GARGALOVIC_RESPONSE_TO_OXIDIZED_PHOSPHOLIPIDS_BLUE_UP	95	Depleted	-0.207404	-0.824971	0.837504	0.877847	1	3053	tags=31%, list=30%, signal=43%	Depleted	-0.215642	-0.598854	0.984219	1	1	2526	tags=26%, list=25%, signal=35%	Enriched	0.511293	2.00595	0	0.00286789	0.1191	2521	tags=55%, list=25%, signal=72%
SENESE_HDAC1_TARGETS_UP	342	Depleted	-0.175935	-0.826241	0.961243	0.876262	1	2392	tags=22%, list=24%, signal=28%	Depleted	-0.25113	-0.729282	0.9884	0.997323	1	3315	tags=35%, list=33%, signal=50%	Enriched	0.339146	1.56426	0	0.0756149	1	2137	tags=32%, list=21%, signal=39%
BOYLAN_MULTIPLE_MYELOMA_C_CLUSTER_DN	25	Depleted	-0.270964	-0.82662	0.731114	0.876258	1	2056	tags=36%, list=20%, signal=45%	Depleted	-0.363623	-0.868429	0.670649	0.94164	1	990	tags=16%, list=10%, signal=18%	Enriched	0.352791	1.05083	0.379826	0.50722	1	1569	tags=40%, list=16%, signal=47%
LANDIS_ERBB2_BREAST_PRENEOPLASTIC_UP	17	Depleted	-0.300327	-0.826631	0.721557	0.876927	1	1922	tags=41%, list=19%, signal=51%	Enriched	0.310371	0.897861	0.583494	0.75019	1	1134	tags=29%, list=11%, signal=33%	Enriched	0.374454	1.01553	0.434405	0.56811	1	1385	tags=35%, list=14%, signal=41%
GENTILE_UV_RESPONSE_CLUSTER_D9	17	Depleted	-0.302496	-0.828644	0.707853	0.873951	1	2421	tags=47%, list=24%, signal=62%	Enriched	0.482206	1.40471	0.102001	0.155629	1	1307	tags=41%, list=13%, signal=47%	Enriched	0.509014	1.37481	0.104839	0.16801	1	2869	tags=71%, list=28%, signal=98%
MATZUK_SPERMATID_DIFFERENTIATION	23	Depleted	-0.277674	-0.828828	0.720833	0.874297	1	4231	tags=61%, list=42%, signal=104%	Depleted	-0.526355	-1.24453	0.18741	0.347798	1	2033	tags=35%, list=20%, signal=43%	Depleted	-0.277171	-0.736614	0.827692	0.988496	1	1694	tags=22%, list=17%, signal=26%
RAO_BOUND_BY_SALL4_ISOFORM_B	347	Depleted	-0.176777	-0.829352	0.955774	0.874025	1	2399	tags=25%, list=24%, signal=32%	Depleted	-0.263118	-0.763983	0.977393	0.992506	1	2151	tags=20%, list=21%, signal=24%	Enriched	0.261098	1.20499	0.0208531	0.304841	1	1985	tags=26%, list=20%, signal=31%
LIU_BREAST_CANCER	19	Depleted	-0.292856	-0.832833	0.713279	0.86831	1	1177	tags=21%, list=12%, signal=24%	Enriched	0.253602	0.775032	0.773565	0.911903	1	2754	tags=42%, list=27%, signal=58%	Depleted	-0.522798	-1.33901	0.122007	0.302526	1	594	tags=11%, list=6%, signal=11%
PURBEY_TARGETS_OF_CTBP1_AND_SATB1_DN	129	Depleted	-0.199489	-0.833005	0.851897	0.868679	1	2808	tags=26%, list=28%, signal=36%	Depleted	-0.31022	-0.876677	0.754533	0.940626	1	2471	tags=22%, list=24%, signal=29%	Depleted	-0.201252	-0.71332	0.966383	0.996104	1	1898	tags=17%, list=19%, signal=21%
CERIBELLI_GENES_INACTIVE_AND_BOUND_BY_NFY	17	Depleted	-0.303128	-0.833008	0.694547	0.869362	1	581	tags=12%, list=6%, signal=12%	Enriched	0.37411	1.08981	0.331726	0.454152	1	610	tags=18%, list=6%, signal=19%	Depleted	-0.431672	-1.07383	0.376727	0.666324	1	2297	tags=47%, list=23%, signal=61%
MILI_PSEUDOPODIA_CHEMOTAXIS_UP	50	Depleted	-0.234246	-0.833019	0.765678	0.87003	1	2563	tags=32%, list=25%, signal=43%	Depleted	-0.332872	-0.874305	0.693929	0.940514	1	2238	tags=28%, list=22%, signal=36%	Enriched	0.242481	0.848463	0.752664	0.836326	1	2169	tags=30%, list=21%, signal=38%
MULLIGHAN_NPM1_MUTATED_SIGNATURE_2_UP	93	Depleted	-0.209997	-0.83326	0.819689	0.870261	1	845	tags=11%, list=8%, signal=12%	Depleted	-0.323282	-0.900093	0.687384	0.917592	1	3478	tags=40%, list=34%, signal=60%	Enriched	0.199424	0.779843	0.935345	0.909527	1	2511	tags=33%, list=25%, signal=44%
HOSHIDA_LIVER_CANCER_LATE_RECURRENCE_UP	49	Depleted	-0.236002	-0.833488	0.768396	0.870519	1	2596	tags=35%, list=26%, signal=46%	Depleted	-0.522872	-1.37902	0.0489876	0.164935	1	1387	tags=31%, list=14%, signal=35%	Depleted	-0.363478	-1.12212	0.283746	0.594011	1	1910	tags=37%, list=19%, signal=45%
TOMLINS_METASTASIS_DN	16	Depleted	-0.306681	-0.833707	0.699304	0.870797	1	3874	tags=56%, list=38%, signal=91%	Depleted	-0.254348	-0.567944	0.948441	1	1	736	tags=6%, list=7%, signal=7%	Enriched	0.484291	1.30018	0.150562	0.222149	1	422	tags=19%, list=4%, signal=20%
HOFMANN_MYELODYSPLASTIC_SYNDROM_LOW_RISK_UP	16	Depleted	-0.308195	-0.834429	0.692706	0.870133	1	2061	tags=38%, list=20%, signal=47%	Depleted	-0.288379	-0.641997	0.902939	1	1	2285	tags=31%, list=23%, signal=40%	Enriched	0.533063	1.437	0.0801014	0.13133	1	2234	tags=56%, list=22%, signal=72%
BREDEMEYER_RAG_SIGNALING_NOT_VIA_ATM_DN	41	Depleted	-0.244868	-0.835513	0.751871	0.868773	1	1960	tags=29%, list=19%, signal=36%	Depleted	-0.454878	-1.16507	0.254675	0.487619	1	2338	tags=37%, list=23%, signal=47%	Depleted	-0.359552	-1.07142	0.360354	0.6714	1	1540	tags=24%, list=15%, signal=29%
JISON_SICKLE_CELL_DISEASE_UP	143	Depleted	-0.197629	-0.835515	0.856849	0.869461	1	2629	tags=31%, list=26%, signal=42%	Enriched	0.255294	1.15492	0.10101	0.375383	1	543	tags=13%, list=5%, signal=13%	Depleted	-0.294295	-1.06223	0.340745	0.680305	1	1591	tags=21%, list=16%, signal=25%
VANHARANTA_UTERINE_FIBROID_WITH_7Q_DELETION_DN	29	Depleted	-0.266483	-0.837357	0.720029	0.866648	1	3342	tags=34%, list=33%, signal=51%	Depleted	-0.374153	-0.913223	0.618444	0.904937	1	1747	tags=21%, list=17%, signal=25%	Depleted	-0.486835	-1.35813	0.0993585	0.279162	1	196	tags=7%, list=2%, signal=7%
GRADE_COLON_VS_RECTAL_CANCER_DN	38	Depleted	-0.249659	-0.838139	0.744806	0.865834	1	2752	tags=39%, list=27%, signal=54%	Depleted	-0.354409	-0.90418	0.638267	0.91627	1	2768	tags=29%, list=27%, signal=40%	Depleted	-0.362594	-1.06618	0.372716	0.676097	1	553	tags=13%, list=5%, signal=14%
OKUMURA_INFLAMMATORY_RESPONSE_LPS	133	Depleted	-0.199465	-0.838588	0.84818	0.865664	1	1479	tags=18%, list=15%, signal=21%	Depleted	-0.378665	-1.07237	0.355585	0.667831	1	2525	tags=34%, list=25%, signal=45%	Depleted	-0.251053	-0.896663	0.685225	0.859853	1	1392	tags=17%, list=14%, signal=19%
GOTTWEIN_TARGETS_OF_KSHV_MIR_K12_11	47	Depleted	-0.239126	-0.83926	0.757294	0.865049	1	2884	tags=30%, list=29%, signal=41%	Depleted	-0.209408	-0.547211	0.983147	1	1	2551	tags=21%, list=25%, signal=28%	Enriched	0.229493	0.793284	0.844479	0.899599	1	1810	tags=23%, list=18%, signal=28%
MATZUK_EMBRYONIC_GERM_CELL	16	Depleted	-0.310401	-0.840188	0.695765	0.863939	1	219	tags=13%, list=2%, signal=13%	Depleted	-0.612378	-1.36667	0.0948254	0.179591	1	1151	tags=31%, list=11%, signal=35%	Depleted	-0.405729	-0.996768	0.474724	0.751047	1	1811	tags=31%, list=18%, signal=38%
MARCHINI_TRABECTEDIN_RESISTANCE_DN	42	Depleted	-0.245398	-0.84019	0.737752	0.864626	1	3052	tags=40%, list=30%, signal=58%	Depleted	-0.61054	-1.58117	0.00399867	0.0285825	0.9998	1531	tags=36%, list=15%, signal=42%	Depleted	-0.361034	-1.07655	0.346762	0.662574	1	1835	tags=31%, list=18%, signal=38%
GNATENKO_PLATELET_SIGNATURE	33	Depleted	-0.259883	-0.840257	0.723929	0.865186	1	1597	tags=21%, list=16%, signal=25%	Depleted	-0.33356	-0.833275	0.727293	0.964507	1	1619	tags=18%, list=16%, signal=22%	Depleted	-0.394902	-1.13313	0.289055	0.580381	1	50	tags=6%, list=0%, signal=6%
NAKAMURA_METASTASIS_MODEL_DN	34	Depleted	-0.25779	-0.840756	0.722393	0.864898	1	1836	tags=24%, list=18%, signal=29%	Depleted	-0.368708	-0.926454	0.60203	0.889968	1	1497	tags=26%, list=15%, signal=31%	Depleted	-0.286078	-0.823053	0.736264	0.948397	1	2218	tags=38%, list=22%, signal=49%
SCHMIDT_POR_TARGETS_IN_LIMB_BUD_UP	20	Depleted	-0.291988	-0.84104	0.699283	0.865032	1	763	tags=15%, list=8%, signal=16%	Enriched	0.520511	1.57144	0.0365154	0.0770606	0.998	1307	tags=45%, list=13%, signal=52%	Enriched	0.445858	1.26125	0.163723	0.256088	1	1203	tags=30%, list=12%, signal=34%
SHIN_B_CELL_LYMPHOMA_CLUSTER_2	26	Depleted	-0.274345	-0.843986	0.70509	0.85994	1	1495	tags=19%, list=15%, signal=23%	Enriched	0.542914	1.76759	0.00830671	0.0268715	0.7977	277	tags=12%, list=3%, signal=12%	Depleted	-0.361718	-0.988613	0.484958	0.754746	1	566	tags=12%, list=6%, signal=12%
HOLLMANN_APOPTOSIS_VIA_CD40_DN	193	Depleted	-0.191722	-0.844868	0.879871	0.858868	1	2716	tags=31%, list=27%, signal=42%	Depleted	-0.228986	-0.658416	0.985448	1	1	2207	tags=20%, list=22%, signal=25%	Depleted	-0.290538	-1.07995	0.303903	0.657899	1	1599	tags=18%, list=16%, signal=21%
PECE_MAMMARY_STEM_CELL_DN	103	Depleted	-0.21002	-0.846743	0.802876	0.855781	1	3437	tags=38%, list=34%, signal=57%	Depleted	-0.46188	-1.28749	0.0625064	0.277155	1	1929	tags=23%, list=19%, signal=29%	Depleted	-0.255386	-0.883147	0.690508	0.874465	1	2026	tags=19%, list=20%, signal=24%
DACOSTA_UV_RESPONSE_VIA_ERCC3_TTD_UP	54	Depleted	-0.234824	-0.846911	0.744669	0.856121	1	2417	tags=31%, list=24%, signal=41%	Depleted	-0.285805	-0.756356	0.847505	0.993575	1	1447	tags=13%, list=14%, signal=15%	Depleted	-0.261736	-0.816569	0.772694	0.95009	1	2792	tags=28%, list=28%, signal=38%
ZHAN_MULTIPLE_MYELOMA_UP	53	Depleted	-0.236546	-0.848038	0.742062	0.854542	1	2463	tags=28%, list=24%, signal=37%	Depleted	-0.298893	-0.791135	0.809798	0.982528	1	2968	tags=38%, list=29%, signal=53%	Depleted	-0.304003	-0.953245	0.535802	0.803255	1	2695	tags=32%, list=27%, signal=44%
ACEVEDO_NORMAL_TISSUE_ADJACENT_TO_LIVER_TUMOR_UP	118	Depleted	-0.205705	-0.848977	0.813539	0.853311	1	3186	tags=36%, list=32%, signal=51%	Enriched	0.145137	0.634891	1	0.973457	1	2398	tags=25%, list=24%, signal=33%	Enriched	0.305049	1.24432	0.0732021	0.27041	1	2701	tags=31%, list=27%, signal=42%
MAGRANGEAS_MULTIPLE_MYELOMA_IGLL_VS_IGLK_UP	35	Depleted	-0.257966	-0.849247	0.714575	0.853449	1	2925	tags=40%, list=29%, signal=56%	Depleted	-0.447321	-1.12921	0.313075	0.550403	1	1787	tags=23%, list=18%, signal=28%	Depleted	-0.314656	-0.912238	0.598609	0.845082	1	1882	tags=20%, list=19%, signal=24%
GRAHAM_CML_DIVIDING_VS_NORMAL_QUIESCENT_DN	70	Depleted	-0.224351	-0.849646	0.768807	0.853324	1	2860	tags=37%, list=28%, signal=51%	Enriched	0.331472	1.33072	0.0413223	0.204196	1	296	tags=16%, list=3%, signal=16%	Enriched	0.404339	1.51858	0.0143541	0.0912835	1	1933	tags=46%, list=19%, signal=56%
ZHENG_FOXP3_TARGETS_UP	22	Depleted	-0.289773	-0.84995	0.689822	0.85339	1	1849	tags=23%, list=18%, signal=28%	Enriched	0.238883	0.749541	0.837612	0.931342	1	371	tags=14%, list=4%, signal=14%	Enriched	0.37921	1.09443	0.316863	0.438311	1	2107	tags=50%, list=21%, signal=63%
SHEN_SMARCA2_TARGETS_UP	331	Depleted	-0.182668	-0.850347	0.917048	0.853258	1	4641	tags=46%, list=46%, signal=82%	Enriched	0.131491	0.639674	1	0.975339	1	8442	tags=99%, list=84%, signal=584%	Enriched	0.335586	1.54185	0	0.0832958	1	3734	tags=50%, list=37%, signal=76%
WANG_RESPONSE_TO_FORSKOLIN_UP	19	Depleted	-0.300839	-0.850478	0.673529	0.853679	1	2951	tags=47%, list=29%, signal=67%	Enriched	0.227197	0.676051	0.89517	0.9696	1	427	tags=11%, list=4%, signal=11%	Enriched	0.473365	1.32387	0.12722	0.204394	1	1967	tags=47%, list=19%, signal=59%
TCGA_GLIOBLASTOMA_COPY_NUMBER_UP	54	Depleted	-0.236073	-0.850581	0.733069	0.854154	1	2332	tags=24%, list=23%, signal=31%	Depleted	-0.356047	-0.944327	0.588704	0.868072	1	942	tags=9%, list=9%, signal=10%	Enriched	0.218304	0.773403	0.877071	0.916518	1	2183	tags=31%, list=22%, signal=40%
TOMIDA_METASTASIS_UP	19	Depleted	-0.299996	-0.851569	0.681519	0.852786	1	1683	tags=26%, list=17%, signal=32%	Depleted	-0.314277	-0.720617	0.843738	1	1	1580	tags=21%, list=16%, signal=25%	Enriched	0.348323	0.973207	0.489072	0.640723	1	594	tags=16%, list=6%, signal=17%
ZAMORA_NOS2_TARGETS_DN	79	Depleted	-0.220441	-0.85175	0.775503	0.8531	1	3180	tags=38%, list=31%, signal=55%	Depleted	-0.386848	-1.06076	0.394493	0.689741	1	2873	tags=32%, list=28%, signal=44%	Depleted	-0.250136	-0.831067	0.777793	0.936534	1	3380	tags=39%, list=33%, signal=58%
VANASSE_BCL2_TARGETS_UP	25	Depleted	-0.279802	-0.853199	0.690463	0.850749	1	1787	tags=36%, list=18%, signal=44%	Depleted	-0.532293	-1.28039	0.151057	0.288632	1	2052	tags=52%, list=20%, signal=65%	Depleted	-0.364189	-0.98251	0.489456	0.761748	1	1937	tags=36%, list=19%, signal=44%
PETRETTO_HEART_MASS_QTL_CIS_UP	21	Depleted	-0.294128	-0.854916	0.676626	0.847855	1	1604	tags=19%, list=16%, signal=23%	Depleted	-0.503206	-1.17024	0.270257	0.478154	1	708	tags=19%, list=7%, signal=20%	Depleted	-0.503212	-1.30809	0.144989	0.333759	1	2638	tags=38%, list=26%, signal=51%
OUELLET_CULTURED_OVARIAN_CANCER_INVASIVE_VS_LMP_DN	17	Depleted	-0.312312	-0.856572	0.671021	0.845061	1	2210	tags=35%, list=22%, signal=45%	Depleted	-0.75422	-1.69525	0.00138522	0.00718994	0.7165	1238	tags=53%, list=12%, signal=60%	Depleted	-0.312738	-0.779848	0.774352	0.971881	1	2159	tags=41%, list=21%, signal=52%
MANTOVANI_VIRAL_GPCR_SIGNALING_DN	32	Depleted	-0.267052	-0.858021	0.692595	0.842648	1	2332	tags=28%, list=23%, signal=36%	Depleted	-0.511973	-1.27424	0.147842	0.296878	1	1226	tags=22%, list=12%, signal=25%	Depleted	-0.417282	-1.18096	0.229922	0.507495	1	1387	tags=28%, list=14%, signal=32%
CHEN_PDGF_TARGETS	16	Depleted	-0.314498	-0.858947	0.665264	0.84136	1	2966	tags=50%, list=29%, signal=71%	Enriched	0.564611	1.60864	0.0368272	0.0650884	0.9903	316	tags=19%, list=3%, signal=19%	Enriched	0.718365	1.91467	0.0012639	0.0073487	0.3621	2773	tags=94%, list=27%, signal=129%
BENPORATH_OCT4_TARGETS	218	Depleted	-0.192051	-0.859484	0.863675	0.840893	1	2656	tags=30%, list=26%, signal=40%	Depleted	-0.406071	-1.1691	0.117323	0.479742	1	1126	tags=16%, list=11%, signal=17%	Depleted	-0.235752	-0.886082	0.738297	0.870493	1	532	tags=8%, list=5%, signal=8%
HE_PTEN_TARGETS_UP	15	Depleted	-0.323368	-0.85976	0.654479	0.840999	1	3784	tags=67%, list=37%, signal=106%	Enriched	0.229339	0.638556	0.923113	0.974444	1	937	tags=20%, list=9%, signal=22%	Enriched	0.42267	1.10499	0.324606	0.422814	1	1815	tags=40%, list=18%, signal=49%
MUELLER_COMMON_TARGETS_OF_AML_FUSIONS_DN	24	Depleted	-0.285545	-0.859786	0.674599	0.841631	1	1418	tags=21%, list=14%, signal=24%	Enriched	0.317687	1.00616	0.434356	0.576385	1	1219	tags=38%, list=12%, signal=43%	Enriched	0.416793	1.23782	0.179951	0.274611	1	1334	tags=38%, list=13%, signal=43%
RUAN_RESPONSE_TO_TROGLITAZONE_DN	16	Depleted	-0.317779	-0.861472	0.659926	0.838669	1	1379	tags=25%, list=14%, signal=29%	Enriched	0.414076	1.1839	0.239755	0.344157	1	1579	tags=44%, list=16%, signal=52%	Enriched	0.484713	1.29937	0.153539	0.222777	1	1904	tags=50%, list=19%, signal=62%
BENPORATH_NOS_TARGETS	130	Depleted	-0.207112	-0.861823	0.800378	0.838601	1	2991	tags=40%, list=30%, signal=56%	Depleted	-0.447604	-1.26677	0.064719	0.309257	1	1126	tags=18%, list=11%, signal=21%	Depleted	-0.289101	-1.02566	0.423631	0.723018	1	685	tags=12%, list=7%, signal=12%
BRACHAT_RESPONSE_TO_CAMPTOTHECIN_UP	21	Depleted	-0.296919	-0.862205	0.669458	0.838455	1	2116	tags=38%, list=21%, signal=48%	Enriched	0.451814	1.40942	0.0892274	0.157207	1	2280	tags=43%, list=23%, signal=55%	Enriched	0.402786	1.15339	0.26059	0.354514	1	945	tags=19%, list=9%, signal=21%
SESTO_RESPONSE_TO_UV_C6	35	Depleted	-0.262377	-0.86232	0.697371	0.838891	1	1762	tags=29%, list=17%, signal=34%	Depleted	-0.356884	-0.89893	0.642979	0.918044	1	1247	tags=17%, list=12%, signal=19%	Depleted	-0.261178	-0.75406	0.844444	0.985878	1	2006	tags=23%, list=20%, signal=28%
LIU_VMYB_TARGETS_UP	106	Depleted	-0.214229	-0.863063	0.767328	0.837961	1	3853	tags=46%, list=38%, signal=74%	Depleted	-0.263646	-0.738395	0.907398	0.993871	1	2483	tags=24%, list=25%, signal=31%	Enriched	0.188969	0.75648	0.963682	0.926603	1	1771	tags=22%, list=18%, signal=26%
YAGI_AML_WITH_T_8_21_TRANSLOCATION	261	Depleted	-0.189253	-0.863274	0.869637	0.838173	1	2157	tags=23%, list=21%, signal=29%	Depleted	-0.40032	-1.16068	0.110022	0.494178	1	2654	tags=34%, list=26%, signal=45%	Depleted	-0.240412	-0.916934	0.67821	0.847024	1	2012	tags=23%, list=20%, signal=27%
WEIGEL_OXIDATIVE_STRESS_BY_HNE_AND_TBH	54	Depleted	-0.239307	-0.865753	0.702044	0.833413	1	3462	tags=39%, list=34%, signal=59%	Depleted	-0.294563	-0.78216	0.818025	0.987729	1	2281	tags=24%, list=23%, signal=31%	Enriched	0.342921	1.20848	0.150437	0.300561	1	1033	tags=17%, list=10%, signal=18%
BAKKER_FOXO3_TARGETS_UP	48	Depleted	-0.245826	-0.865788	0.695975	0.834019	1	3373	tags=50%, list=33%, signal=75%	Depleted	-0.293389	-0.767899	0.826929	0.989822	1	2301	tags=25%, list=23%, signal=32%	Enriched	0.359607	1.24752	0.126712	0.269051	1	1767	tags=29%, list=17%, signal=35%
SCHLOSSER_SERUM_RESPONSE_UP	96	Depleted	-0.216716	-0.866033	0.756799	0.834163	1	2823	tags=30%, list=28%, signal=42%	Depleted	-0.361748	-1.00831	0.491232	0.776972	1	2778	tags=34%, list=27%, signal=47%	Depleted	-0.294925	-1.00895	0.450702	0.737931	1	2086	tags=26%, list=21%, signal=33%
GOTZMANN_EPITHELIAL_TO_MESENCHYMAL_TRANSITION_DN	182	Depleted	-0.198193	-0.866256	0.812445	0.834355	1	2664	tags=29%, list=26%, signal=38%	Enriched	0.246718	1.16794	0	0.363715	1	1251	tags=18%, list=12%, signal=20%	Enriched	0.42125	1.80771	0	0.0178416	0.7868	1193	tags=24%, list=12%, signal=26%
MCCLUNG_DELTA_FOSB_TARGETS_8WK	37	Depleted	-0.26114	-0.867444	0.678318	0.832403	1	436	tags=11%, list=4%, signal=11%	Depleted	-0.499621	-1.26571	0.147734	0.310759	1	1929	tags=32%, list=19%, signal=40%	Depleted	-0.33621	-0.98826	0.481577	0.754733	1	1877	tags=24%, list=19%, signal=30%
SIMBULAN_UV_RESPONSE_IMMORTALIZED_DN	30	Depleted	-0.273968	-0.867581	0.673684	0.832793	1	2493	tags=40%, list=25%, signal=53%	Depleted	-0.421565	-1.03723	0.443025	0.728649	1	2829	tags=50%, list=28%, signal=69%	Enriched	0.324243	1.00456	0.444383	0.587027	1	1627	tags=33%, list=16%, signal=40%
YAO_TEMPORAL_RESPONSE_TO_PROGESTERONE_CLUSTER_12	69	Depleted	-0.2288	-0.867679	0.718338	0.833266	1	2180	tags=32%, list=22%, signal=40%	Depleted	-0.352537	-0.956549	0.57322	0.857162	1	1695	tags=22%, list=17%, signal=26%	Depleted	-0.259694	-0.848141	0.739994	0.915802	1	1854	tags=22%, list=18%, signal=26%
CHO_NR4A1_TARGETS	22	Depleted	-0.295717	-0.869933	0.65972	0.828931	1	2435	tags=41%, list=24%, signal=54%	Depleted	-0.238411	-0.566161	0.957948	1	1	1953	tags=23%, list=19%, signal=28%	Enriched	0.508132	1.47236	0.0517106	0.11252	1	1053	tags=36%, list=10%, signal=41%
MANTOVANI_VIRAL_GPCR_SIGNALING_UP	60	Depleted	-0.236287	-0.87018	0.713106	0.829053	1	2248	tags=32%, list=22%, signal=40%	Depleted	-0.46405	-1.24395	0.143728	0.348746	1	1427	tags=32%, list=14%, signal=37%	Enriched	0.38277	1.37878	0.0428042	0.164968	1	1217	tags=30%, list=12%, signal=34%
WALLACE_PROSTATE_CANCER_RACE_DN	51	Depleted	-0.244797	-0.871956	0.697564	0.825723	1	1336	tags=18%, list=13%, signal=20%	Depleted	-0.359326	-0.944484	0.591092	0.868369	1	1115	tags=14%, list=11%, signal=15%	Depleted	-0.29441	-0.913423	0.599708	0.844041	1	1040	tags=16%, list=10%, signal=17%
GENTILE_UV_RESPONSE_CLUSTER_D7	34	Depleted	-0.26738	-0.872645	0.66343	0.824855	1	3856	tags=50%, list=38%, signal=81%	Depleted	-0.398727	-0.998783	0.502342	0.794324	1	2077	tags=24%, list=21%, signal=30%	Enriched	0.272289	0.871948	0.684829	0.804609	1	2242	tags=29%, list=22%, signal=38%
DELLA_RESPONSE_TO_TSA_AND_BUTYRATE	21	Depleted	-0.297747	-0.873103	0.650735	0.8245	1	1841	tags=33%, list=18%, signal=41%	Enriched	0.270847	0.8323	0.701814	0.840617	1	1502	tags=29%, list=15%, signal=33%	Enriched	0.563737	1.61365	0.0229855	0.0580901	1	1374	tags=38%, list=14%, signal=44%
SARRIO_EPITHELIAL_MESENCHYMAL_TRANSITION_DN	122	Depleted	-0.211089	-0.874611	0.761723	0.821776	1	2832	tags=38%, list=28%, signal=52%	Enriched	0.264428	1.1602	0.10119	0.370116	1	705	tags=16%, list=7%, signal=17%	Enriched	0.429034	1.74779	0	0.0284307	0.9396	1399	tags=34%, list=14%, signal=39%
HOFFMANN_IMMATURE_TO_MATURE_B_LYMPHOCYTE_UP	32	Depleted	-0.269689	-0.874668	0.663061	0.822327	1	1487	tags=25%, list=15%, signal=29%	Depleted	-0.557599	-1.38725	0.0671018	0.155554	1	1728	tags=34%, list=17%, signal=41%	Depleted	-0.480584	-1.36506	0.0888923	0.272617	1	1742	tags=38%, list=17%, signal=45%
ZHAN_LATE_DIFFERENTIATION_GENES_UP	31	Depleted	-0.274638	-0.876923	0.665507	0.817847	1	2124	tags=35%, list=21%, signal=45%	Depleted	-0.56289	-1.39893	0.0589046	0.145152	1	1825	tags=32%, list=18%, signal=39%	Depleted	-0.362059	-1.02231	0.433757	0.724312	1	1534	tags=19%, list=15%, signal=23%
BRUNO_HEMATOPOIESIS	56	Depleted	-0.241784	-0.877147	0.694185	0.818011	1	3294	tags=50%, list=33%, signal=74%	Depleted	-0.349073	-0.928275	0.619661	0.889754	1	2309	tags=25%, list=23%, signal=32%	Enriched	0.305597	1.08698	0.301633	0.449065	1	1453	tags=27%, list=14%, signal=31%
KANG_CISPLATIN_RESISTANCE_UP	16	Depleted	-0.325059	-0.877892	0.640308	0.816976	1	2739	tags=44%, list=27%, signal=60%	Depleted	-0.305522	-0.679541	0.872055	1	1	1017	tags=13%, list=10%, signal=14%	Enriched	0.347024	0.923109	0.560171	0.726571	1	1528	tags=31%, list=15%, signal=37%
BERNARD_PPAPDC1B_TARGETS_DN	43	Depleted	-0.255768	-0.878145	0.669259	0.817075	1	2125	tags=33%, list=21%, signal=41%	Depleted	-0.490988	-1.26606	0.135037	0.310428	1	2051	tags=33%, list=20%, signal=41%	Enriched	0.272872	0.921161	0.601349	0.730717	1	1698	tags=33%, list=17%, signal=39%
KAAB_FAILED_HEART_ATRIUM_DN	119	Depleted	-0.212499	-0.878482	0.75354	0.816971	1	3389	tags=37%, list=34%, signal=55%	Depleted	-0.247792	-0.698462	0.947063	1	1	1852	tags=18%, list=18%, signal=21%	Depleted	-0.223962	-0.788959	0.87965	0.96882	1	1301	tags=11%, list=13%, signal=12%
GENTILE_UV_RESPONSE_CLUSTER_D5	29	Depleted	-0.279607	-0.879409	0.648852	0.815488	1	3478	tags=34%, list=34%, signal=52%	Depleted	-0.492096	-1.20716	0.219027	0.406744	1	2612	tags=41%, list=26%, signal=56%	Enriched	0.232382	0.718571	0.886968	0.951781	1	3189	tags=45%, list=32%, signal=65%
ZHAN_MULTIPLE_MYELOMA_CD1_DN	35	Depleted	-0.266276	-0.879613	0.664955	0.815708	1	3381	tags=46%, list=33%, signal=68%	Depleted	-0.460408	-1.16315	0.267283	0.490944	1	2490	tags=34%, list=25%, signal=45%	Depleted	-0.478424	-1.38821	0.0754346	0.248126	1	1647	tags=34%, list=16%, signal=41%
CHARAFE_BREAST_CANCER_BASAL_VS_MESENCHYMAL_UP	88	Depleted	-0.22382	-0.880231	0.713659	0.814952	1	3227	tags=40%, list=32%, signal=58%	Enriched	0.216537	0.893986	0.725664	0.753124	1	1710	tags=27%, list=17%, signal=33%	Enriched	0.575919	2.23256	0	0.000209457	0.0025	1459	tags=47%, list=14%, signal=54%
STREICHER_LSM1_TARGETS_UP	38	Depleted	-0.262192	-0.880237	0.659655	0.815619	1	2291	tags=37%, list=23%, signal=47%	Enriched	0.280288	0.99938	0.451408	0.584569	1	658	tags=18%, list=7%, signal=20%	Enriched	0.468387	1.54839	0.0194669	0.0807917	1	1750	tags=32%, list=17%, signal=38%
SHEDDEN_LUNG_CANCER_GOOD_SURVIVAL_A5	40	Depleted	-0.260788	-0.881144	0.660477	0.814191	1	2382	tags=25%, list=24%, signal=33%	Depleted	-0.247046	-0.632278	0.938003	1	1	1887	tags=10%, list=19%, signal=12%	Depleted	-0.19153	-0.56768	0.986784	1	1	3390	tags=43%, list=34%, signal=64%
LEE_LIVER_CANCER	20	Depleted	-0.30736	-0.881944	0.633658	0.813006	1	1355	tags=25%, list=13%, signal=29%	Depleted	-0.463092	-1.07167	0.401749	0.669396	1	1197	tags=30%, list=12%, signal=34%	Enriched	0.361782	1.02432	0.416955	0.557371	1	1469	tags=35%, list=15%, signal=41%
KRIEG_HYPOXIA_VIA_KDM3A	44	Depleted	-0.255684	-0.882068	0.667269	0.8134	1	2392	tags=34%, list=24%, signal=44%	Enriched	0.384857	1.39706	0.0489022	0.157767	1	953	tags=30%, list=9%, signal=32%	Enriched	0.630279	2.14734	0	0.00048313	0.0108	1169	tags=32%, list=12%, signal=36%
BOCHKIS_FOXA2_TARGETS	286	Depleted	-0.191679	-0.88266	0.826711	0.812689	1	2344	tags=24%, list=23%, signal=31%	Depleted	-0.254666	-0.738702	0.976388	0.994176	1	2133	tags=17%, list=21%, signal=21%	Enriched	0.216606	0.98292	0.530612	0.623719	1	2208	tags=27%, list=22%, signal=33%
JUBAN_TARGETS_OF_SPI1_AND_FLI1_UP	92	Depleted	-0.222882	-0.883654	0.718542	0.810982	1	3565	tags=40%, list=35%, signal=62%	Depleted	-0.296914	-0.824309	0.8007	0.964214	1	2590	tags=27%, list=26%, signal=36%	Depleted	-0.177415	-0.603462	0.993969	1	1	3020	tags=32%, list=30%, signal=45%
NIKOLSKY_BREAST_CANCER_17Q21_Q25_AMPLICON	225	Depleted	-0.197157	-0.883966	0.80054	0.810922	1	1275	tags=14%, list=13%, signal=16%	Depleted	-0.374231	-1.07538	0.305019	0.662819	1	1196	tags=13%, list=12%, signal=15%	Depleted	-0.374184	-1.40977	0.00757396	0.235518	1	2624	tags=38%, list=26%, signal=50%
MISHRA_CARCINOMA_ASSOCIATED_FIBROBLAST_UP	19	Depleted	-0.311897	-0.884101	0.628608	0.811277	1	2545	tags=53%, list=25%, signal=70%	Depleted	-0.576368	-1.31912	0.125062	0.236369	1	706	tags=32%, list=7%, signal=34%	Depleted	-0.436364	-1.11679	0.320678	0.601949	1	1919	tags=47%, list=19%, signal=58%
NEWMAN_ERCC6_TARGETS_UP	17	Depleted	-0.31845	-0.884169	0.625488	0.811803	1	1587	tags=35%, list=16%, signal=42%	Depleted	-0.370638	-0.833503	0.714678	0.965465	1	823	tags=18%, list=8%, signal=19%	Enriched	0.470443	1.27005	0.175475	0.24758	1	1167	tags=41%, list=12%, signal=46%
CAMPS_COLON_CANCER_COPY_NUMBER_UP	52	Depleted	-0.246425	-0.884572	0.672261	0.811534	1	1452	tags=17%, list=14%, signal=20%	Depleted	-0.332372	-0.876113	0.691816	0.938316	1	1556	tags=17%, list=15%, signal=20%	Enriched	0.406435	1.43603	0.0344498	0.13155	1	266	tags=10%, list=3%, signal=10%
HUANG_DASATINIB_RESISTANCE_DN	52	Depleted	-0.248022	-0.885124	0.666667	0.810907	1	1922	tags=23%, list=19%, signal=28%	Enriched	0.254416	0.9752	0.509855	0.623448	1	2168	tags=35%, list=21%, signal=44%	Enriched	0.48957	1.72127	0.00291451	0.0325666	0.9739	1167	tags=29%, list=12%, signal=32%
KYNG_ENVIRONMENTAL_STRESS_RESPONSE_DN	16	Depleted	-0.326521	-0.886099	0.618769	0.809252	1	2239	tags=25%, list=22%, signal=32%	Depleted	-0.213389	-0.474435	0.985839	0.999945	1	3161	tags=38%, list=31%, signal=54%	Depleted	-0.321773	-0.781917	0.755739	0.971503	1	106	tags=6%, list=1%, signal=6%
WELCSH_BRCA1_TARGETS_UP	163	Depleted	-0.205693	-0.887451	0.75781	0.806702	1	2978	tags=33%, list=29%, signal=46%	Depleted	-0.261331	-0.744068	0.937682	0.993657	1	2324	tags=21%, list=23%, signal=27%	Enriched	0.252692	1.07389	0.252642	0.472593	1	2078	tags=27%, list=21%, signal=33%
LIANG_HEMATOPOIESIS_STEM_CELL_NUMBER_SMALL_VS_HUGE_DN	25	Depleted	-0.293676	-0.890369	0.635536	0.800427	1	386	tags=16%, list=4%, signal=17%	Depleted	-0.422833	-1.0101	0.482832	0.775036	1	1825	tags=24%, list=18%, signal=29%	Enriched	0.434341	1.29404	0.134203	0.227269	1	587	tags=24%, list=6%, signal=25%
GROSS_HIF1A_TARGETS_DN	21	Depleted	-0.304074	-0.890576	0.620145	0.800614	1	938	tags=19%, list=9%, signal=21%	Depleted	-0.474098	-1.09959	0.358436	0.615812	1	1544	tags=24%, list=15%, signal=28%	Depleted	-0.372979	-0.96939	0.508561	0.780706	1	1306	tags=29%, list=13%, signal=33%
TANAKA_METHYLATED_IN_ESOPHAGEAL_CARCINOMA	54	Depleted	-0.247784	-0.893047	0.652716	0.795294	1	2035	tags=24%, list=20%, signal=30%	Depleted	-0.480136	-1.27517	0.117462	0.29571	1	1561	tags=30%, list=15%, signal=35%	Enriched	0.334012	1.18653	0.174257	0.319879	1	1092	tags=17%, list=11%, signal=19%
ZHOU_INFLAMMATORY_RESPONSE_FIMA_DN	170	Depleted	-0.206507	-0.893258	0.750731	0.795452	1	2916	tags=34%, list=29%, signal=47%	Depleted	-0.329545	-0.942855	0.647455	0.869039	1	2235	tags=25%, list=22%, signal=32%	Enriched	0.218232	0.93621	0.670706	0.705036	1	1036	tags=14%, list=10%, signal=15%
KYNG_ENVIRONMENTAL_STRESS_RESPONSE_NOT_BY_UV_IN_OLD	19	Depleted	-0.315453	-0.893262	0.61605	0.796116	1	2626	tags=32%, list=26%, signal=43%	Depleted	-0.286278	-0.651819	0.902807	1	1	2018	tags=26%, list=20%, signal=33%	Enriched	0.304179	0.847192	0.687057	0.838104	1	2098	tags=32%, list=21%, signal=40%
HARRIS_HYPOXIA	64	Depleted	-0.241121	-0.89356	0.673602	0.796061	1	3059	tags=47%, list=30%, signal=67%	Depleted	-0.440956	-1.19126	0.195171	0.433625	1	1552	tags=31%, list=15%, signal=37%	Enriched	0.34022	1.24249	0.112462	0.272253	1	1499	tags=30%, list=15%, signal=35%
SCHRAMM_INHBA_TARGETS_DN	24	Depleted	-0.297426	-0.894022	0.618033	0.795632	1	3098	tags=42%, list=31%, signal=60%	Depleted	-0.697556	-1.66057	0.00298793	0.0112256	0.9141	1003	tags=29%, list=10%, signal=32%	Depleted	-0.429728	-1.1525	0.275901	0.551881	1	1074	tags=21%, list=11%, signal=23%
VALK_AML_CLUSTER_4	19	Depleted	-0.315465	-0.896265	0.61029	0.790841	1	2750	tags=53%, list=27%, signal=72%	Enriched	0.298848	0.894023	0.605376	0.754402	1	2096	tags=26%, list=21%, signal=33%	Enriched	0.62	1.73097	0.0108552	0.0311718	0.9627	1252	tags=42%, list=12%, signal=48%
PUIFFE_INVASION_INHIBITED_BY_ASCITES_DN	111	Depleted	-0.219422	-0.896522	0.700524	0.790883	1	2522	tags=21%, list=25%, signal=27%	Depleted	-0.196419	-0.551773	0.994701	1	1	1718	tags=13%, list=17%, signal=15%	Enriched	0.432622	1.74274	0.000417362	0.02917	0.9488	2193	tags=37%, list=22%, signal=47%
PARK_APL_PATHOGENESIS_DN	38	Depleted	-0.270154	-0.900156	0.624071	0.782624	1	2806	tags=42%, list=28%, signal=58%	Depleted	-0.369006	-0.940514	0.584505	0.873575	1	3091	tags=45%, list=31%, signal=64%	Depleted	-0.269174	-0.789245	0.790508	0.969318	1	1058	tags=13%, list=10%, signal=15%
WANG_SMARCE1_TARGETS_DN	268	Depleted	-0.197299	-0.900354	0.771476	0.782787	1	2408	tags=28%, list=24%, signal=36%	Depleted	-0.312023	-0.901351	0.776432	0.916935	1	1827	tags=19%, list=18%, signal=23%	Enriched	0.266158	1.19758	0.0369811	0.308687	1	1497	tags=22%, list=15%, signal=25%
HUI_MAPK14_TARGETS_UP	17	Depleted	-0.3274	-0.90186	0.600763	0.779734	1	1760	tags=41%, list=17%, signal=50%	Enriched	0.268154	0.787173	0.742222	0.899529	1	1786	tags=41%, list=18%, signal=50%	Enriched	0.351366	0.946622	0.519414	0.691561	1	1365	tags=41%, list=14%, signal=48%
BRUINS_UVC_RESPONSE_VIA_TP53_GROUP_D	176	Depleted	-0.207842	-0.902629	0.718987	0.778504	1	2570	tags=29%, list=25%, signal=38%	Depleted	-0.382066	-1.09771	0.271127	0.61664	1	2020	tags=23%, list=20%, signal=29%	Depleted	-0.280898	-1.03136	0.403095	0.718029	1	1848	tags=26%, list=18%, signal=31%
MA_MYELOID_DIFFERENTIATION_DN	35	Depleted	-0.273997	-0.903578	0.61282	0.776802	1	1823	tags=31%, list=18%, signal=38%	Depleted	-0.295737	-0.748963	0.828549	0.996613	1	1773	tags=23%, list=18%, signal=28%	Enriched	0.369013	1.19299	0.201994	0.314062	1	1722	tags=31%, list=17%, signal=38%
MAHAJAN_RESPONSE_TO_IL1A_UP	69	Depleted	-0.239906	-0.903959	0.642514	0.776523	1	2534	tags=35%, list=25%, signal=46%	Enriched	0.311552	1.24493	0.0826772	0.275213	1	299	tags=17%, list=3%, signal=18%	Enriched	0.348593	1.29536	0.0753521	0.226329	1	933	tags=20%, list=9%, signal=22%
GINESTIER_BREAST_CANCER_ZNF217_AMPLIFIED_UP	57	Depleted	-0.249485	-0.905424	0.644938	0.773546	1	3732	tags=42%, list=37%, signal=66%	Depleted	-0.402893	-1.07421	0.376726	0.66524	1	2759	tags=37%, list=27%, signal=50%	Enriched	0.168723	0.604752	0.993406	0.98868	1	2293	tags=30%, list=23%, signal=38%
HASLINGER_B_CLL_WITH_13Q14_DELETION	17	Depleted	-0.328691	-0.9056	0.59464	0.773771	1	2762	tags=41%, list=27%, signal=57%	Enriched	0.371557	1.08263	0.336114	0.461067	1	648	tags=24%, list=6%, signal=25%	Depleted	-0.30299	-0.745835	0.807305	0.986886	1	1024	tags=18%, list=10%, signal=20%
AMIT_SERUM_RESPONSE_480_MCF10A	28	Depleted	-0.290329	-0.906138	0.606793	0.773093	1	2802	tags=39%, list=28%, signal=54%	Depleted	-0.518524	-1.25858	0.166432	0.322726	1	1096	tags=14%, list=11%, signal=16%	Enriched	0.367093	1.12266	0.277222	0.394587	1	1420	tags=25%, list=14%, signal=29%
LEE_CALORIE_RESTRICTION_MUSCLE_DN	43	Depleted	-0.264081	-0.906174	0.619795	0.773664	1	1118	tags=14%, list=11%, signal=16%	Depleted	-0.313456	-0.808726	0.773691	0.973142	1	1496	tags=19%, list=15%, signal=22%	Enriched	0.296152	0.996409	0.452756	0.601923	1	966	tags=12%, list=10%, signal=13%
PURBEY_TARGETS_OF_CTBP1_NOT_SATB1_DN	295	Depleted	-0.196792	-0.906243	0.764813	0.774154	1	2562	tags=28%, list=25%, signal=36%	Depleted	-0.302957	-0.877801	0.834417	0.941155	1	1474	tags=14%, list=15%, signal=16%	Depleted	-0.251255	-0.967671	0.557411	0.782369	1	1741	tags=19%, list=17%, signal=22%
SCHAEFFER_PROSTATE_DEVELOPMENT_AND_CANCER_BOX4_DN	26	Depleted	-0.295029	-0.907189	0.616454	0.772456	1	4765	tags=65%, list=47%, signal=123%	Enriched	0.215514	0.703817	0.912847	0.961661	1	459	tags=8%, list=5%, signal=8%	Enriched	0.360507	1.08501	0.339159	0.451776	1	3498	tags=46%, list=35%, signal=70%
ZHAN_MULTIPLE_MYELOMA_SPIKED	15	Depleted	-0.340292	-0.907447	0.590266	0.772451	1	1880	tags=40%, list=19%, signal=49%	Depleted	-0.404673	-0.889412	0.637405	0.926485	1	1648	tags=40%, list=16%, signal=48%	Enriched	0.404862	1.05069	0.39004	0.506991	1	794	tags=33%, list=8%, signal=36%
WANG_METASTASIS_OF_BREAST_CANCER_ESR1_DN	19	Depleted	-0.320635	-0.907819	0.598868	0.772191	1	1541	tags=26%, list=15%, signal=31%	Depleted	-0.509771	-1.17475	0.267219	0.467792	1	3174	tags=42%, list=31%, signal=61%	Enriched	0.391719	1.09447	0.335171	0.438741	1	793	tags=32%, list=8%, signal=34%
KANG_IMMORTALIZED_BY_TERT_UP	69	Depleted	-0.239991	-0.908799	0.631674	0.770379	1	2455	tags=35%, list=24%, signal=46%	Depleted	-0.560039	-1.51732	0.0036784	0.0549327	1	1110	tags=26%, list=11%, signal=29%	Depleted	-0.353961	-1.15387	0.228691	0.550121	1	1586	tags=26%, list=16%, signal=31%
BROWNE_HCMV_INFECTION_16HR_UP	178	Depleted	-0.208749	-0.910438	0.701715	0.766902	1	1588	tags=16%, list=16%, signal=18%	Depleted	-0.19649	-0.562787	0.99809	1	1	1836	tags=13%, list=18%, signal=16%	Enriched	0.254488	1.09256	0.221849	0.440245	1	2342	tags=33%, list=23%, signal=42%
GARGALOVIC_RESPONSE_TO_OXIDIZED_PHOSPHOLIPIDS_RED_DN	19	Depleted	-0.322223	-0.910525	0.591194	0.767351	1	1751	tags=32%, list=17%, signal=38%	Depleted	-0.34721	-0.797486	0.749165	0.981102	1	2649	tags=37%, list=26%, signal=50%	Depleted	-0.204126	-0.520451	0.982795	1	1	2656	tags=32%, list=26%, signal=43%
VANDESLUIS_NORMAL_EMBRYOS_DN	16	Depleted	-0.336811	-0.913204	0.578467	0.761251	1	3415	tags=50%, list=34%, signal=75%	Depleted	-0.540426	-1.2003	0.255941	0.417356	1	827	tags=25%, list=8%, signal=27%	Depleted	-0.520989	-1.2685	0.17884	0.393782	1	1161	tags=31%, list=11%, signal=35%
RICKMAN_METASTASIS_UP	226	Depleted	-0.202558	-0.913334	0.717351	0.761572	1	1525	tags=16%, list=15%, signal=18%	Depleted	-0.380785	-1.0961	0.250676	0.619825	1	1150	tags=13%, list=11%, signal=15%	Depleted	-0.319623	-1.2079	0.104055	0.476294	1	1435	tags=16%, list=14%, signal=19%
BIDUS_METASTASIS_DN	115	Depleted	-0.221989	-0.913665	0.666142	0.761395	1	2160	tags=29%, list=21%, signal=36%	Depleted	-0.472487	-1.32906	0.0341558	0.223476	1	2727	tags=37%, list=27%, signal=51%	Depleted	-0.418562	-1.47299	0.0116813	0.177759	1	1606	tags=26%, list=16%, signal=31%
WEIGEL_OXIDATIVE_STRESS_BY_TBH_AND_H2O2	29	Depleted	-0.288118	-0.913666	0.590405	0.76205	1	1195	tags=17%, list=12%, signal=19%	Depleted	-0.5512	-1.34803	0.0889816	0.202266	1	1675	tags=24%, list=17%, signal=29%	Enriched	0.275556	0.854899	0.688543	0.827863	1	2086	tags=31%, list=21%, signal=39%
COULOUARN_TEMPORAL_TGFB1_SIGNATURE_UP	87	Depleted	-0.232415	-0.915004	0.642247	0.759296	1	3293	tags=40%, list=33%, signal=59%	Enriched	0.3106	1.30044	0.0392157	0.224737	1	713	tags=15%, list=7%, signal=16%	Enriched	0.553534	2.13456	0	0.000663931	0.0156	1482	tags=36%, list=15%, signal=41%
CHIARADONNA_NEOPLASTIC_TRANSFORMATION_KRAS_CDC25_UP	46	Depleted	-0.262286	-0.915628	0.613365	0.758351	1	1905	tags=33%, list=19%, signal=40%	Depleted	-0.474192	-1.23873	0.16264	0.357746	1	2584	tags=41%, list=26%, signal=55%	Enriched	0.321903	1.10062	0.283118	0.428889	1	1395	tags=30%, list=14%, signal=35%
ZUCCHI_METASTASIS_DN	39	Depleted	-0.271709	-0.917127	0.598129	0.75518	1	2808	tags=28%, list=28%, signal=39%	Enriched	0.437752	1.57567	0.0170455	0.0757232	0.9976	2480	tags=46%, list=25%, signal=61%	Enriched	0.736316	2.44538	0	0	0	1210	tags=54%, list=12%, signal=61%
DAZARD_UV_RESPONSE_CLUSTER_G24	17	Depleted	-0.336718	-0.917595	0.579657	0.754634	1	3169	tags=65%, list=31%, signal=94%	Depleted	-0.474543	-1.07277	0.400302	0.66788	1	1253	tags=29%, list=12%, signal=34%	Enriched	0.606567	1.64738	0.0195587	0.0484511	0.999	1046	tags=47%, list=10%, signal=52%
SASSON_RESPONSE_TO_GONADOTROPHINS_DN	77	Depleted	-0.238504	-0.917737	0.6317	0.754939	1	3146	tags=39%, list=31%, signal=56%	Depleted	-0.304331	-0.831981	0.78199	0.963955	1	2561	tags=32%, list=25%, signal=43%	Enriched	0.429789	1.62184	0.00179533	0.0565731	1	1398	tags=30%, list=14%, signal=34%
WANG_RESPONSE_TO_ANDROGEN_UP	25	Depleted	-0.301806	-0.91835	0.584651	0.754013	1	2951	tags=44%, list=29%, signal=62%	Depleted	-0.305101	-0.731164	0.837159	0.997357	1	579	tags=8%, list=6%, signal=8%	Enriched	0.395048	1.17326	0.237541	0.332217	1	1967	tags=40%, list=19%, signal=50%
MULLIGHAN_NPM1_MUTATED_SIGNATURE_1_DN	88	Depleted	-0.234204	-0.918464	0.640335	0.754379	1	2203	tags=28%, list=22%, signal=36%	Depleted	-0.481767	-1.33675	0.0392278	0.215638	1	1827	tags=28%, list=18%, signal=34%	Depleted	-0.310424	-1.04509	0.379324	0.70528	1	1569	tags=19%, list=16%, signal=23%
SESTO_RESPONSE_TO_UV_C1	57	Depleted	-0.253252	-0.918639	0.601036	0.754588	1	3747	tags=39%, list=37%, signal=61%	Enriched	0.365269	1.40116	0.039823	0.156961	1	1900	tags=26%, list=19%, signal=32%	Enriched	0.597581	2.13372	0	0.000656813	0.0158	2817	tags=61%, list=28%, signal=85%
TCGA_GLIOBLASTOMA_COPY_NUMBER_DN	22	Depleted	-0.311436	-0.920981	0.571872	0.749243	1	3100	tags=45%, list=31%, signal=65%	Depleted	-0.251157	-0.590398	0.945364	1	1	3280	tags=41%, list=32%, signal=60%	Depleted	-0.295603	-0.778349	0.781104	0.971338	1	1304	tags=18%, list=13%, signal=21%
BOYAULT_LIVER_CANCER_SUBCLASS_G2	24	Depleted	-0.305495	-0.921572	0.571661	0.74838	1	1295	tags=21%, list=13%, signal=24%	Depleted	-0.314173	-0.745629	0.819962	0.995141	1	831	tags=13%, list=8%, signal=14%	Depleted	-0.308026	-0.826089	0.714713	0.943478	1	2411	tags=46%, list=24%, signal=60%
BROWNE_HCMV_INFECTION_6HR_UP	47	Depleted	-0.263854	-0.921882	0.593059	0.748245	1	1583	tags=23%, list=16%, signal=28%	Enriched	0.442546	1.64734	0.0045819	0.0533242	0.9733	560	tags=23%, list=6%, signal=25%	Enriched	0.466065	1.60951	0.00899783	0.0591165	1	894	tags=26%, list=9%, signal=28%
DELASERNA_MYOD_TARGETS_UP	69	Depleted	-0.244352	-0.922406	0.609696	0.747538	1	2005	tags=26%, list=20%, signal=32%	Depleted	-0.41763	-1.13633	0.265364	0.540062	1	1184	tags=19%, list=12%, signal=21%	Enriched	0.242906	0.902065	0.670202	0.761393	1	933	tags=17%, list=9%, signal=19%
INGA_TP53_TARGETS	15	Depleted	-0.346376	-0.922625	0.5702	0.747634	1	2116	tags=47%, list=21%, signal=59%	Enriched	0.629007	1.77466	0.0139703	0.0263324	0.7797	1526	tags=47%, list=15%, signal=55%	Enriched	0.680667	1.78673	0.00670974	0.0206971	0.8566	900	tags=53%, list=9%, signal=58%
HOLLEMAN_VINCRISTINE_RESISTANCE_ALL_UP	20	Depleted	-0.319725	-0.922786	0.565941	0.747873	1	2695	tags=30%, list=27%, signal=41%	Depleted	-0.513734	-1.18566	0.25521	0.44494	1	3148	tags=55%, list=31%, signal=80%	Enriched	0.173018	0.490199	0.99191	0.999758	1	2109	tags=25%, list=21%, signal=32%
HELLER_SILENCED_BY_METHYLATION_DN	80	Depleted	-0.23915	-0.923273	0.612926	0.747256	1	3477	tags=56%, list=34%, signal=85%	Depleted	-0.439186	-1.21054	0.158201	0.40403	1	2005	tags=33%, list=20%, signal=40%	Enriched	0.335309	1.27725	0.077424	0.24302	1	1862	tags=33%, list=18%, signal=40%
GUO_TARGETS_OF_IRS1_AND_IRS2	71	Depleted	-0.243583	-0.923449	0.610511	0.747457	1	3487	tags=39%, list=35%, signal=60%	Enriched	0.207638	0.840255	0.825103	0.833055	1	942	tags=15%, list=9%, signal=17%	Enriched	0.29315	1.08541	0.287392	0.451932	1	2038	tags=30%, list=20%, signal=37%
PARENT_MTOR_SIGNALING_UP	428	Depleted	-0.193505	-0.924911	0.738245	0.744372	1	2655	tags=25%, list=26%, signal=32%	Depleted	-0.289535	-0.846269	0.9245	0.961518	1	2706	tags=23%, list=27%, signal=30%	Depleted	-0.272699	-1.07955	0.261879	0.656891	1	2732	tags=28%, list=27%, signal=37%
IIZUKA_LIVER_CANCER_PROGRESSION_L1_G1_UP	16	Depleted	-0.341365	-0.924934	0.56663	0.744968	1	2901	tags=50%, list=29%, signal=70%	Depleted	-0.563207	-1.25746	0.184214	0.323905	1	896	tags=25%, list=9%, signal=27%	Depleted	-0.652315	-1.59075	0.0199063	0.108	1	475	tags=25%, list=5%, signal=26%
AKL_HTLV1_INFECTION_DN	53	Depleted	-0.257246	-0.925027	0.595972	0.745385	1	1947	tags=28%, list=19%, signal=35%	Depleted	-0.374539	-0.988876	0.520644	0.813534	1	3115	tags=34%, list=31%, signal=49%	Enriched	0.372891	1.31032	0.0827922	0.213806	1	2219	tags=42%, list=22%, signal=53%
MCDOWELL_ACUTE_LUNG_INJURY_UP	39	Depleted	-0.275729	-0.925094	0.574074	0.745874	1	3224	tags=56%, list=32%, signal=83%	Depleted	-0.526114	-1.34207	0.0809274	0.208682	1	1648	tags=28%, list=16%, signal=34%	Enriched	0.371053	1.23838	0.151899	0.275012	1	1599	tags=41%, list=16%, signal=49%
SUZUKI_RESPONSE_TO_TSA	15	Depleted	-0.345747	-0.925107	0.566385	0.746497	1	197	tags=13%, list=2%, signal=14%	Enriched	0.252727	0.709144	0.846855	0.961115	1	2105	tags=40%, list=21%, signal=50%	Depleted	-0.447653	-1.07855	0.378001	0.658764	1	413	tags=13%, list=4%, signal=14%
HANSON_HRAS_SIGNALING_VIA_NFKB	17	Depleted	-0.336426	-0.925225	0.565874	0.746841	1	1883	tags=35%, list=19%, signal=43%	Depleted	-0.565071	-1.27215	0.171063	0.300157	1	1667	tags=35%, list=16%, signal=42%	Enriched	0.374948	1.02341	0.417078	0.559078	1	2133	tags=47%, list=21%, signal=60%
KAYO_CALORIE_RESTRICTION_MUSCLE_DN	61	Depleted	-0.251348	-0.927461	0.595153	0.741672	1	1986	tags=20%, list=20%, signal=24%	Depleted	-0.550194	-1.47861	0.0115793	0.0778133	1	975	tags=18%, list=10%, signal=20%	Depleted	-0.31951	-1.02408	0.424542	0.723387	1	683	tags=10%, list=7%, signal=10%
GARGALOVIC_RESPONSE_TO_OXIDIZED_PHOSPHOLIPIDS_GREY_DN	45	Depleted	-0.266692	-0.928378	0.583483	0.739927	1	1283	tags=27%, list=13%, signal=30%	Enriched	0.313602	1.13863	0.237136	0.391556	1	548	tags=20%, list=5%, signal=21%	Enriched	0.303639	1.04077	0.374887	0.526278	1	974	tags=22%, list=10%, signal=24%
DAZARD_RESPONSE_TO_UV_SCC_DN	99	Depleted	-0.231891	-0.930358	0.614215	0.735388	1	2543	tags=27%, list=25%, signal=36%	Enriched	0.225901	0.968742	0.578059	0.631952	1	756	tags=11%, list=7%, signal=12%	Enriched	0.426649	1.68468	0	0.0397815	0.9929	2902	tags=53%, list=29%, signal=73%
GAL_LEUKEMIC_STEM_CELL_UP	91	Depleted	-0.23574	-0.931487	0.607439	0.733086	1	3017	tags=31%, list=30%, signal=43%	Depleted	-0.420809	-1.16132	0.213733	0.493457	1	1870	tags=24%, list=19%, signal=29%	Depleted	-0.30182	-1.03081	0.407242	0.71858	1	1436	tags=21%, list=14%, signal=24%
LEIN_LOCALIZED_TO_PROXIMAL_DENDRITES	24	Depleted	-0.31018	-0.936078	0.549149	0.721759	1	880	tags=25%, list=9%, signal=27%	Depleted	-0.461558	-1.09886	0.360398	0.615544	1	1858	tags=33%, list=18%, signal=41%	Depleted	-0.733495	-1.95799	0	0.0043652	0.0744	809	tags=33%, list=8%, signal=36%
HOEBEKE_LYMPHOID_STEM_CELL_DN	72	Depleted	-0.244945	-0.936233	0.579294	0.721996	1	2955	tags=46%, list=29%, signal=64%	Enriched	0.29956	1.21218	0.123077	0.314136	1	968	tags=21%, list=10%, signal=23%	Enriched	0.324669	1.21463	0.122887	0.293431	1	1136	tags=17%, list=11%, signal=19%
DANG_MYC_TARGETS_DN	30	Depleted	-0.295864	-0.936663	0.560486	0.721497	1	3036	tags=40%, list=30%, signal=57%	Depleted	-0.36175	-0.891855	0.645411	0.924813	1	2303	tags=30%, list=23%, signal=39%	Enriched	0.245268	0.758018	0.845609	0.925609	1	2612	tags=33%, list=26%, signal=45%
BERNARD_PPAPDC1B_TARGETS_UP	29	Depleted	-0.296426	-0.937197	0.554986	0.720746	1	3595	tags=31%, list=36%, signal=48%	Depleted	-0.349819	-0.859402	0.692209	0.948307	1	2727	tags=34%, list=27%, signal=47%	Enriched	0.240457	0.74805	0.861577	0.931472	1	3139	tags=38%, list=31%, signal=55%
BREDEMEYER_RAG_SIGNALING_VIA_ATM_NOT_VIA_NFKB_DN	30	Depleted	-0.294382	-0.937577	0.547524	0.720392	1	4248	tags=50%, list=42%, signal=86%	Depleted	-0.351942	-0.869137	0.684825	0.940968	1	2961	tags=37%, list=29%, signal=52%	Enriched	0.234417	0.732335	0.882618	0.944465	1	2255	tags=27%, list=22%, signal=34%
TING_SILENCED_BY_DICER	21	Depleted	-0.323278	-0.943344	0.545027	0.705886	1	551	tags=14%, list=5%, signal=15%	Depleted	-0.637927	-1.49014	0.028966	0.0703303	1	1381	tags=43%, list=14%, signal=50%	Depleted	-0.582776	-1.51511	0.0370729	0.150197	1	887	tags=29%, list=9%, signal=31%
MOOTHA_FFA_OXYDATION	19	Depleted	-0.332192	-0.944221	0.543749	0.70421	1	4098	tags=47%, list=41%, signal=80%	Enriched	0.229794	0.687696	0.895866	0.963453	1	3517	tags=47%, list=35%, signal=73%	Depleted	-0.246891	-0.630095	0.924071	1	1	3052	tags=32%, list=30%, signal=45%
KYNG_WERNER_SYNDROM_AND_NORMAL_AGING_UP	64	Depleted	-0.254139	-0.945387	0.564943	0.701822	1	3330	tags=42%, list=33%, signal=63%	Enriched	0.293581	1.15772	0.175896	0.373416	1	1066	tags=13%, list=11%, signal=14%	Enriched	0.352844	1.28748	0.0870003	0.233772	1	1520	tags=20%, list=15%, signal=24%
TERAO_AOX4_TARGETS_HG_UP	20	Depleted	-0.33092	-0.949016	0.537908	0.692959	1	4778	tags=65%, list=47%, signal=123%	Depleted	-0.283372	-0.65658	0.896284	1	1	3891	tags=45%, list=39%, signal=73%	Enriched	0.285644	0.804993	0.745981	0.886372	1	3613	tags=45%, list=36%, signal=70%
CLASPER_LYMPHATIC_VESSELS_DURING_METASTASIS_UP	19	Depleted	-0.335399	-0.949482	0.528836	0.69235	1	3335	tags=68%, list=33%, signal=102%	Depleted	-0.531752	-1.2191	0.220617	0.387587	1	2726	tags=58%, list=27%, signal=79%	Enriched	0.30587	0.854456	0.671649	0.82805	1	1332	tags=32%, list=13%, signal=36%
MARTORIATI_MDM4_TARGETS_FETAL_LIVER_UP	163	Depleted	-0.220673	-0.949489	0.586331	0.692953	1	2684	tags=31%, list=27%, signal=42%	Depleted	-0.294301	-0.840122	0.834607	0.964569	1	1754	tags=21%, list=17%, signal=25%	Depleted	-0.263877	-0.963158	0.541362	0.788574	1	1736	tags=20%, list=17%, signal=24%
TSUNODA_CISPLATIN_RESISTANCE_DN	34	Depleted	-0.291175	-0.949882	0.535509	0.692532	1	2828	tags=44%, list=28%, signal=61%	Depleted	-0.605609	-1.5138	0.0148492	0.0570182	1	1468	tags=38%, list=15%, signal=45%	Depleted	-0.407427	-1.1735	0.241155	0.521836	1	2174	tags=47%, list=22%, signal=60%
NING_CHRONIC_OBSTRUCTIVE_PULMONARY_DISEASE_UP	127	Depleted	-0.228528	-0.95043	0.571228	0.691709	1	1841	tags=23%, list=18%, signal=28%	Depleted	-0.348285	-0.979784	0.558698	0.828421	1	1711	tags=19%, list=17%, signal=22%	Depleted	-0.263224	-0.936789	0.590393	0.822827	1	2116	tags=28%, list=21%, signal=35%
PLASARI_TGFB1_SIGNALING_VIA_NFIC_10HR_DN	23	Depleted	-0.318132	-0.951196	0.530156	0.690317	1	1930	tags=35%, list=19%, signal=43%	Depleted	-0.611612	-1.44919	0.0434311	0.0984459	1	1398	tags=39%, list=14%, signal=45%	Depleted	-0.431256	-1.15457	0.271219	0.549223	1	1152	tags=26%, list=11%, signal=29%
KIM_MYCN_AMPLIFICATION_TARGETS_UP	62	Depleted	-0.258314	-0.95391	0.540289	0.683847	1	1686	tags=19%, list=17%, signal=23%	Depleted	-0.424721	-1.13906	0.277719	0.535263	1	2297	tags=34%, list=23%, signal=44%	Depleted	-0.291064	-0.931015	0.584477	0.828806	1	1292	tags=18%, list=13%, signal=20%
ONKEN_UVEAL_MELANOMA_DN	426	Depleted	-0.199959	-0.954258	0.629073	0.68354	1	2079	tags=23%, list=21%, signal=28%	Depleted	-0.278432	-0.811927	0.9611	0.971769	1	1531	tags=12%, list=15%, signal=14%	Enriched	0.188506	0.884989	0.930372	0.785712	1	2069	tags=23%, list=20%, signal=28%
GAVIN_FOXP3_TARGETS_CLUSTER_P4	75	Depleted	-0.248096	-0.955084	0.544924	0.68198	1	2910	tags=45%, list=29%, signal=63%	Depleted	-0.376085	-1.02865	0.4532	0.738371	1	2085	tags=28%, list=21%, signal=35%	Depleted	-0.280555	-0.92859	0.587888	0.833086	1	1347	tags=25%, list=13%, signal=29%
BOYLAN_MULTIPLE_MYELOMA_D_UP	69	Depleted	-0.254338	-0.956352	0.540176	0.679268	1	2500	tags=38%, list=25%, signal=50%	Depleted	-0.323807	-0.880264	0.699652	0.937611	1	2737	tags=32%, list=27%, signal=43%	Enriched	0.220947	0.82568	0.830479	0.859592	1	908	tags=13%, list=9%, signal=14%
WELCH_GATA1_TARGETS	15	Depleted	-0.361143	-0.957443	0.517065	0.677014	1	3859	tags=47%, list=38%, signal=75%	Enriched	0.269056	0.754017	0.782668	0.930287	1	1339	tags=20%, list=13%, signal=23%	Depleted	-0.393385	-0.945394	0.551189	0.812201	1	370	tags=7%, list=4%, signal=7%
SWEET_KRAS_TARGETS_DN	48	Depleted	-0.272403	-0.958118	0.528891	0.675853	1	2859	tags=40%, list=28%, signal=55%	Enriched	0.288308	1.07053	0.300481	0.473899	1	1083	tags=29%, list=11%, signal=33%	Enriched	0.535326	1.84121	0.000648508	0.0138796	0.6585	987	tags=27%, list=10%, signal=30%
MARTINEZ_RESPONSE_TO_TRABECTEDIN	43	Depleted	-0.279132	-0.958491	0.53108	0.675493	1	3357	tags=40%, list=33%, signal=59%	Depleted	-0.317182	-0.82139	0.758404	0.965446	1	2931	tags=35%, list=29%, signal=49%	Enriched	0.32361	1.09781	0.290233	0.433212	1	1218	tags=16%, list=12%, signal=18%
KANG_FLUOROURACIL_RESISTANCE_UP	20	Depleted	-0.334876	-0.959151	0.518552	0.674391	1	1060	tags=25%, list=10%, signal=28%	Enriched	0.52713	1.61036	0.0279094	0.0649938	0.9896	295	tags=15%, list=3%, signal=15%	Depleted	-0.381087	-0.981557	0.491665	0.763359	1	495	tags=15%, list=5%, signal=16%
PARENT_MTOR_SIGNALING_DN	31	Depleted	-0.300735	-0.959332	0.519081	0.674526	1	2158	tags=42%, list=21%, signal=53%	Depleted	-0.382217	-0.944897	0.577335	0.86869	1	1551	tags=29%, list=15%, signal=34%	Depleted	-0.413115	-1.16557	0.255738	0.535445	1	1422	tags=35%, list=14%, signal=41%
FUJII_YBX1_TARGETS_UP	30	Depleted	-0.304064	-0.959851	0.516957	0.673767	1	2124	tags=40%, list=21%, signal=50%	Depleted	-0.438155	-1.07967	0.380777	0.654301	1	2016	tags=43%, list=20%, signal=54%	Enriched	0.319232	0.993279	0.466856	0.606902	1	526	tags=20%, list=5%, signal=21%
GEISS_RESPONSE_TO_DSRNA_UP	34	Depleted	-0.293133	-0.960182	0.522315	0.673521	1	2346	tags=32%, list=23%, signal=42%	Enriched	0.3262	1.1199	0.262323	0.412756	1	705	tags=26%, list=7%, signal=28%	Enriched	0.580117	1.86258	0.00149925	0.0112853	0.5656	1113	tags=50%, list=11%, signal=56%
BAE_BRCA1_TARGETS_UP	68	Depleted	-0.256296	-0.960564	0.536195	0.673125	1	2865	tags=37%, list=28%, signal=51%	Depleted	-0.293014	-0.797466	0.810481	0.980477	1	2148	tags=21%, list=21%, signal=26%	Enriched	0.287565	1.06553	0.324931	0.485601	1	1936	tags=31%, list=19%, signal=38%
XU_CREBBP_TARGETS_DN	34	Depleted	-0.293638	-0.960836	0.51829	0.673014	1	2776	tags=41%, list=27%, signal=57%	Depleted	-0.381852	-0.961242	0.552535	0.849518	1	2303	tags=32%, list=23%, signal=42%	Depleted	-0.256984	-0.733519	0.854891	0.989172	1	1603	tags=21%, list=16%, signal=24%
DORN_ADENOVIRUS_INFECTION_24HR_DN	36	Depleted	-0.291396	-0.961359	0.522347	0.672265	1	2853	tags=39%, list=28%, signal=54%	Depleted	-0.284932	-0.719826	0.85983	1	1	1629	tags=14%, list=16%, signal=16%	Enriched	0.628186	2.03885	0.000290782	0.00208513	0.075	1898	tags=61%, list=19%, signal=75%
SANSOM_APC_TARGETS	137	Depleted	-0.229139	-0.961452	0.549791	0.672625	1	2084	tags=30%, list=21%, signal=37%	Depleted	-0.389134	-1.1012	0.287577	0.612628	1	2232	tags=28%, list=22%, signal=35%	Enriched	0.245136	1.01925	0.395113	0.562385	1	1542	tags=24%, list=15%, signal=28%
RASHI_RESPONSE_TO_IONIZING_RADIATION_2	111	Depleted	-0.236373	-0.962569	0.534239	0.670292	1	2832	tags=33%, list=28%, signal=46%	Enriched	0.226033	1.00037	0.494845	0.583507	1	807	tags=15%, list=8%, signal=16%	Enriched	0.663465	2.67798	0	0	0	1785	tags=60%, list=18%, signal=73%
ZHENG_IL22_SIGNALING_UP	38	Depleted	-0.289083	-0.963406	0.514104	0.668708	1	1302	tags=24%, list=13%, signal=27%	Depleted	-0.60414	-1.53819	0.00968469	0.0446698	1	661	tags=32%, list=7%, signal=34%	Depleted	-0.422606	-1.2399	0.170001	0.434968	1	802	tags=21%, list=8%, signal=23%
CAIRO_HEPATOBLASTOMA_UP	166	Depleted	-0.223308	-0.96454	0.545534	0.666311	1	1668	tags=19%, list=17%, signal=22%	Depleted	-0.382186	-1.0934	0.287928	0.625199	1	2808	tags=36%, list=28%, signal=48%	Enriched	0.173659	0.73776	0.991761	0.940644	1	1346	tags=14%, list=13%, signal=16%
MCCABE_BOUND_BY_HOXC6	228	Depleted	-0.214332	-0.96454	0.552124	0.666917	1	1297	tags=15%, list=13%, signal=17%	Depleted	-0.341808	-0.980324	0.567522	0.827587	1	2042	tags=21%, list=20%, signal=26%	Depleted	-0.227635	-0.857055	0.805914	0.904404	1	872	tags=11%, list=9%, signal=12%
CHEN_LUNG_CANCER_SURVIVAL	22	Depleted	-0.327283	-0.964884	0.506255	0.666605	1	4020	tags=55%, list=40%, signal=90%	Enriched	0.178697	0.558805	0.977647	0.991995	1	1473	tags=18%, list=15%, signal=21%	Enriched	0.496731	1.43784	0.0615304	0.130935	1	1762	tags=36%, list=17%, signal=44%
SHEPARD_BMYB_MORPHOLINO_UP	154	Depleted	-0.225281	-0.965683	0.547734	0.665095	1	2835	tags=30%, list=28%, signal=41%	Depleted	-0.249819	-0.71052	0.954931	1	1	1464	tags=12%, list=14%, signal=13%	Enriched	0.253878	1.06501	0.281814	0.486248	1	1033	tags=14%, list=10%, signal=15%
DELACROIX_RAR_BOUND_ES	306	Depleted	-0.208576	-0.96751	0.55707	0.660911	1	2493	tags=30%, list=25%, signal=38%	Depleted	-0.326151	-0.947135	0.681341	0.867819	1	2371	tags=26%, list=23%, signal=33%	Enriched	0.222956	1.01638	0.390814	0.568351	1	1432	tags=18%, list=14%, signal=21%
LA_MEN1_TARGETS	21	Depleted	-0.333452	-0.967539	0.505424	0.661441	1	2143	tags=33%, list=21%, signal=42%	Depleted	-0.510692	-1.19122	0.24299	0.433196	1	2722	tags=52%, list=27%, signal=72%	Enriched	0.465365	1.3351	0.123045	0.196795	1	1208	tags=33%, list=12%, signal=38%
HERNANDEZ_MITOTIC_ARREST_BY_DOCETAXEL_1_UP	24	Depleted	-0.322491	-0.967689	0.50458	0.66166	1	2720	tags=54%, list=27%, signal=74%	Depleted	-0.629543	-1.50001	0.0242446	0.0648209	1	883	tags=33%, list=9%, signal=36%	Depleted	-0.488113	-1.30662	0.136795	0.334924	1	1243	tags=38%, list=12%, signal=43%
SUZUKI_RESPONSE_TO_TSA_AND_DECITABINE_1A	15	Depleted	-0.365057	-0.96941	0.498712	0.657731	1	1824	tags=53%, list=18%, signal=65%	Depleted	-0.569787	-1.2435	0.203223	0.349372	1	2641	tags=60%, list=26%, signal=81%	Enriched	0.391908	1.02228	0.419813	0.559523	1	1103	tags=33%, list=11%, signal=37%
WEIGEL_OXIDATIVE_STRESS_RESPONSE	31	Depleted	-0.302469	-0.970445	0.495655	0.655616	1	2930	tags=58%, list=29%, signal=82%	Depleted	-0.247142	-0.613027	0.945617	1	1	2294	tags=26%, list=23%, signal=33%	Enriched	0.373386	1.17419	0.225934	0.331929	1	652	tags=19%, list=6%, signal=21%
FONTAINE_PAPILLARY_THYROID_CARCINOMA_DN	47	Depleted	-0.277491	-0.970584	0.509336	0.655866	1	1117	tags=21%, list=11%, signal=24%	Depleted	-0.542278	-1.42539	0.0313803	0.120053	1	2085	tags=36%, list=21%, signal=45%	Depleted	-0.428158	-1.30862	0.106262	0.334624	1	810	tags=23%, list=8%, signal=25%
KOYAMA_SEMA3B_TARGETS_DN	285	Depleted	-0.211444	-0.971588	0.547241	0.653844	1	1792	tags=21%, list=18%, signal=25%	Depleted	-0.336636	-0.976105	0.582908	0.830386	1	2439	tags=27%, list=24%, signal=34%	Depleted	-0.223375	-0.85983	0.825493	0.901211	1	1436	tags=15%, list=14%, signal=17%
KORKOLA_CORRELATED_WITH_POU5F1	16	Depleted	-0.357909	-0.972029	0.493729	0.653273	1	1348	tags=31%, list=13%, signal=36%	Depleted	-0.31682	-0.706538	0.849892	1	1	1863	tags=25%, list=18%, signal=31%	Depleted	-0.323992	-0.797284	0.734974	0.964472	1	2557	tags=44%, list=25%, signal=58%
IVANOVA_HEMATOPOIESIS_STEM_CELL_AND_PROGENITOR	446	Depleted	-0.203108	-0.974059	0.543609	0.648558	1	2248	tags=24%, list=22%, signal=29%	Depleted	-0.362622	-1.05868	0.289529	0.693079	1	2307	tags=27%, list=23%, signal=33%	Depleted	-0.24232	-0.959545	0.600259	0.795316	1	1957	tags=22%, list=19%, signal=26%
JOHNSTONE_PARVB_TARGETS_1_DN	40	Depleted	-0.288094	-0.974724	0.498732	0.647432	1	2720	tags=40%, list=27%, signal=55%	Depleted	-0.496604	-1.27604	0.129812	0.29513	1	1862	tags=38%, list=18%, signal=46%	Enriched	0.293379	0.974655	0.497334	0.638853	1	1460	tags=25%, list=14%, signal=29%
RATTENBACHER_BOUND_BY_CELF1	274	Depleted	-0.213605	-0.97934	0.517703	0.635989	1	2222	tags=24%, list=22%, signal=30%	Depleted	-0.3805	-1.10272	0.218431	0.609039	1	2525	tags=29%, list=25%, signal=37%	Depleted	-0.239288	-0.914976	0.685448	0.846056	1	1617	tags=15%, list=16%, signal=17%
CHIBA_RESPONSE_TO_TSA	41	Depleted	-0.289109	-0.980128	0.488741	0.634528	1	3814	tags=49%, list=38%, signal=78%	Enriched	0.301971	1.09731	0.291502	0.447507	1	1449	tags=24%, list=14%, signal=28%	Enriched	0.420172	1.4048	0.0551471	0.148648	1	1612	tags=29%, list=16%, signal=35%
AMBROSINI_FLAVOPIRIDOL_TREATMENT_TP53	84	Depleted	-0.2518	-0.980161	0.499647	0.635027	1	3389	tags=45%, list=34%, signal=67%	Depleted	-0.514598	-1.42025	0.0155796	0.124456	1	1454	tags=26%, list=14%, signal=30%	Depleted	-0.371242	-1.24901	0.124034	0.419288	1	1540	tags=26%, list=15%, signal=31%
ROSS_AML_WITH_PML_RARA_FUSION	55	Depleted	-0.27026	-0.980324	0.495468	0.63519	1	1806	tags=29%, list=18%, signal=35%	Depleted	-0.600291	-1.60151	0.00171306	0.0226766	0.9987	2101	tags=42%, list=21%, signal=53%	Depleted	-0.376661	-1.18205	0.207932	0.50666	1	2244	tags=35%, list=22%, signal=44%
MULLIGHAN_NPM1_SIGNATURE_3_DN	117	Depleted	-0.238109	-0.98055	0.501651	0.635201	1	2203	tags=31%, list=22%, signal=39%	Depleted	-0.485099	-1.36747	0.0175099	0.178661	1	2409	tags=38%, list=24%, signal=50%	Depleted	-0.320354	-1.12191	0.24793	0.593531	1	1664	tags=23%, list=16%, signal=27%
UEDA_PERIFERAL_CLOCK	124	Depleted	-0.235419	-0.981024	0.496873	0.634559	1	3161	tags=38%, list=31%, signal=54%	Depleted	-0.19	-0.537469	0.997974	1	1	2251	tags=19%, list=22%, signal=24%	Enriched	0.296991	1.21212	0.0959507	0.296072	1	1942	tags=31%, list=19%, signal=37%
FONTAINE_FOLLICULAR_THYROID_ADENOMA_UP	48	Depleted	-0.278987	-0.981425	0.48854	0.634101	1	2449	tags=29%, list=24%, signal=38%	Depleted	-0.373523	-0.974867	0.540727	0.833151	1	3201	tags=44%, list=32%, signal=64%	Enriched	0.258225	0.892917	0.671044	0.773819	1	1082	tags=15%, list=11%, signal=16%
WIERENGA_STAT5A_TARGETS_UP	149	Depleted	-0.2303	-0.982741	0.493901	0.631279	1	3067	tags=43%, list=30%, signal=61%	Depleted	-0.372782	-1.06108	0.366835	0.690086	1	1610	tags=21%, list=16%, signal=24%	Depleted	-0.268197	-0.971383	0.526599	0.777263	1	1472	tags=21%, list=15%, signal=24%
GARGALOVIC_RESPONSE_TO_OXIDIZED_PHOSPHOLIPIDS_YELLOW_UP	21	Depleted	-0.336937	-0.983201	0.474755	0.630661	1	3041	tags=38%, list=30%, signal=54%	Depleted	-0.248397	-0.576228	0.955655	1	1	3009	tags=29%, list=30%, signal=41%	Enriched	0.354131	1.01248	0.437416	0.572872	1	1642	tags=29%, list=16%, signal=34%
[truncated: 1,074 more rows]
