# Supplementary material for: High-fat diet fuels prostate cancer progression by rewiring the metabolome and amplifying the MYC program
Source: Nat Commun. 2019 Sep 25;10:4358. doi: 10.1038/s41467-019-12298-z (PMC6761092; doi:10.1038/s41467-019-12298-z)
Supplement: Supplementary file 12 — Supplementary Data 9 [file 41467_2019_12298_MOESM12_ESM.xlsx]

## Sheet: SData 9
Supplementary Data 9: Murine prostatic MYC signature
Gene symbol	Gene name
Aaas	achalasia, adrenocortical insufficiency, alacrimia (Allgrove, triple-A)
Aasdhppt	aminoadipate-semialdehyde dehydrogenase-phosphopantetheinyl transferase
Abcb8	ATP-binding cassette, sub-family B (MDR/TAP), member 8
Abce1	ATP-binding cassette, sub-family E (OABP), member 1
Abhd14a	abhydrolase domain containing 14A
Acp1	acid phosphatase 1, soluble
Actl6a	actin-like 6A
Adam8	ADAM metallopeptidase domain 8
Adat1	adenosine deaminase, tRNA-specific 1
Adcy3	adenylate cyclase 3
Adss	adenylosuccinate synthase
Afg3l2	AFG3 ATPase family gene 3-like 2 (yeast)
Agpat5	1-acylglycerol-3-phosphate O-acyltransferase 5 (lysophosphatidic acid acyltransferase, epsilon)
Ahcy	adenosylhomocysteinase
Akap1	A kinase (PRKA) anchor protein 1
Akt3	v-akt murine thymoma viral oncogene homolog 3 (protein kinase B, gamma)
Alg8	asparagine-linked glycosylation 8, alpha-1,3-glucosyltransferase homolog (S. cerevisiae)
Alox5ap	arachidonate 5-lipoxygenase-activating protein
Amd1	adenosylmethionine decarboxylase 1
Ammecr1	Alport syndrome, mental retardation, midface hypoplasia and elliptocytosis chromosomal region gene 1
Anln	anillin, actin binding protein
Anp32b	acidic (leucine-rich) nuclear phosphoprotein 32 family, member B
Anxa2	annexin A2
Apex1	APEX nuclease (multifunctional DNA repair enzyme) 1
Aqp3	aquaporin 3 (Gill blood group)
Arhgap11a	Rho GTPase activating protein 11A
Armc6	armadillo repeat containing 6
Aspm	asp (abnormal spindle) homolog, microcephaly associated (Drosophila)
Atg9b	ATG9 autophagy related 9 homolog B (S. cerevisiae)
Atic	5-aminoimidazole-4-carboxamide ribonucleotide formyltransferase/IMP cyclohydrolase
Atp5c1	ATP synthase, H+ transporting, mitochondrial F1 complex, gamma polypeptide 1
Aurka	aurora kinase A
Aurkb	aurora kinase B
Bag1	BCL2-associated athanogene
Bax	BCL2-associated X protein
Bcs1l	BCS1-like (yeast)
Birc5	baculoviral IAP repeat-containing 5
Blmh	bleomycin hydrolase
Bop1	block of proliferation 1
Brca1	breast cancer 1, early onset
Brca2	breast cancer 2, early onset
Btf3	basic transcription factor 3
Bub1	budding uninhibited by benzimidazoles 1 homolog (yeast)
Bub1b	budding uninhibited by benzimidazoles 1 homolog beta (yeast)
Bub3	budding uninhibited by benzimidazoles 3 homolog (yeast)
C1qbp	complement component 1, q subcomponent binding protein
Cad	carbamoyl-phosphate synthetase 2, aspartate transcarbamylase, and dihydroorotase
Card11	caspase recruitment domain family, member 11
Cbll1	Cas-Br-M (murine) ecotropic retroviral transforming sequence-like 1
Cbx2	chromobox homolog 2 (Pc class homolog, Drosophila)
Cbx3	chromobox homolog 3 (HP1 gamma homolog, Drosophila)
Ccdc86	coiled-coil domain containing 86
Ccna2	cyclin A2
Ccnb1	cyclin B1
Ccnb2	cyclin B2
Ccnc	cyclin C
Cct2	chaperonin containing TCP1, subunit 2 (beta)
Cct3	chaperonin containing TCP1, subunit 3 (gamma)
Cct4	chaperonin containing TCP1, subunit 4 (delta)
Cct5	chaperonin containing TCP1, subunit 5 (epsilon)
Cct7	chaperonin containing TCP1, subunit 7 (eta)
Cct8	chaperonin containing TCP1, subunit 8 (theta)
Cd163l1	CD163 molecule-like 1
Cdc20	cell division cycle 20 homolog (S. cerevisiae)
Cdc25a	cell division cycle 25 homolog A (S. pombe)
Cdc6	cell division cycle 6 homolog (S. cerevisiae)
Cdca3	cell division cycle associated 3
Cdca4	cell division cycle associated 4
Cdca7	cell division cycle associated 7
Cdca8	cell division cycle associated 8
Cdh1	cadherin 1, type 1, E-cadherin (epithelial)
Cdk2	cyclin-dependent kinase 2
Cdk4	cyclin-dependent kinase 4
Cebpz	CCAAT/enhancer binding protein (C/EBP), zeta
Cenpa	centromere protein A
Cenpf	centromere protein F, 350/400ka (mitosin)
Cenpn	centromere protein N
Cenpp	centromere protein P
Cep152	centrosomal protein 152kDa
Cep68	centrosomal protein 68kDa
Chaf1a	chromatin assembly factor 1, subunit A (p150)
Cherp	calcium homeostasis endoplasmic reticulum protein
Cinp	cyclin-dependent kinase 2-interacting protein
Cish	cytokine inducible SH2-containing protein
Cks1b	CDC28 protein kinase regulatory subunit 1B
Cks2	CDC28 protein kinase regulatory subunit 2
Clec2d	C-type lectin domain family 2, member D
Clns1a	chloride channel, nucleotide-sensitive, 1A
Cnbp	CCHC-type zinc finger, nucleic acid binding protein
Comt	catechol-O-methyltransferase
Cops5	COP9 constitutive photomorphogenic homolog subunit 5 (Arabidopsis)
Cox5a	cytochrome c oxidase subunit Va
Csda	cold shock domain protein A
Cse1l	CSE1 chromosome segregation 1-like (yeast)
Csnk1e	casein kinase 1, epsilon
Cstb	cystatin B (stefin B)
Cstf2	cleavage stimulation factor, 3' pre-RNA, subunit 2, 64kDa
Ctage5	CTAGE family member 5
Ctnna1	catenin (cadherin-associated protein), alpha 1, 102kDa
Ctps	CTP synthase
Ctsc	cathepsin C
Ctse	cathepsin E
Ctss	cathepsin S
Cx3cr1	chemokine (C-X3-C motif) receptor 1
Cxcl9	chemokine (C-X-C motif) ligand 9
Cyc1	cytochrome c-1
Cycs	cytochrome c, somatic
Cyfip2	cytoplasmic FMR1 interacting protein 2
Cyp39a1	cytochrome P450, family 39, subfamily A, polypeptide 1
Dap3	death associated protein 3
Dars	aspartyl-tRNA synthetase
Dbf4	DBF4 homolog (S. cerevisiae)
Dbi	diazepam binding inhibitor (GABA receptor modulator, acyl-Coenzyme A binding protein)
Dck	deoxycytidine kinase
Dctd	dCMP deaminase
Ddx1	DEAD (Asp-Glu-Ala-Asp) box polypeptide 1
Ddx10	DEAD (Asp-Glu-Ala-Asp) box polypeptide 10
Ddx18	DEAD (Asp-Glu-Ala-Asp) box polypeptide 18
Ddx21	DEAD (Asp-Glu-Ala-Asp) box polypeptide 21
Ddx28	DEAD (Asp-Glu-Ala-Asp) box polypeptide 28
Ddx47	DEAD (Asp-Glu-Ala-Asp) box polypeptide 47
Ddx49	DEAD (Asp-Glu-Ala-Asp) box polypeptide 49
Ddx5	DEAD (Asp-Glu-Ala-Asp) box polypeptide 5
Ddx58	DEAD (Asp-Glu-Ala-Asp) box polypeptide 58
Deaf1	deformed epidermal autoregulatory factor 1 (Drosophila)
Dek	DEK oncogene
Dgkz	diacylglycerol kinase, zeta 104kDa
Dhodh	dihydroorotate dehydrogenase
Dhx33	DEAH (Asp-Glu-Ala-His) box polypeptide 33
Dhx9	DEAH (Asp-Glu-Ala-His) box polypeptide 9
Dkc1	dyskeratosis congenita 1, dyskerin
Dnmt3b	DNA (cytosine-5-)-methyltransferase 3 beta
Dph2	DPH2 homolog (S. cerevisiae)
Dtl	denticleless homolog (Drosophila)
Dtymk	deoxythymidylate kinase (thymidylate kinase)
Duox1	dual oxidase 1
Dus3l	dihydrouridine synthase 3-like (S. cerevisiae)
Dusp2	dual specificity phosphatase 2
Dut	deoxyuridine triphosphatase
Dyrk2	dual-specificity tyrosine-(Y)-phosphorylation regulated kinase 2
E2f1	E2F transcription factor 1
E2f8	E2F transcription factor 8
Ebna1bp2	EBNA1 binding protein 2
Ece2	endothelin converting enzyme 2
Ect2	epithelial cell transforming sequence 2 oncogene
Eef1b2	eukaryotic translation elongation factor 1 beta 2
Eef1e1	eukaryotic translation elongation factor 1 epsilon 1
Eftud2	elongation factor Tu GTP binding domain containing 2
Eif1ax	eukaryotic translation initiation factor 1A, X-linked
Eif2a	eukaryotic translation initiation factor 2A, 65kDa
Eif2s1	eukaryotic translation initiation factor 2, subunit 1 alpha, 35kDa
Eif4a1	eukaryotic translation initiation factor 4A
Eif4b	eukaryotic translation initiation factor 4B
Eif5a	eukaryotic translation initiation factor 5A
Eif5b	eukaryotic translation initiation factor 5B
Elf3	E74-like factor 3 (ets domain transcription factor, epithelial-specific )
Elovl7	ELOVL family member 7, elongation of long chain fatty acids (yeast)
Eno1	enolase 1, (alpha)
Eprs	glutamyl-prolyl-tRNA synthetase
Erh	enhancer of rudimentary homolog (Drosophila)
Ero1lb	ERO1-like beta (S. cerevisiae)
Exosc2	exosome component 2
Exosc5	exosome component 5
Exosc7	exosome component 7
Exosc8	exosome component 8
F11r	F11 receptor
Fabp5	fatty acid binding protein 5
Fam111a	family with sequence similarity 111, member A
Fam120a	family with sequence similarity 120A
Fam69a	family with sequence similarity 69, member A
Fam69b	family with sequence similarity 69, member B
Fam89a	family with sequence similarity 89, member A
Fanca	Fanconi anemia, complementation group A
Fancm	Fanconi anemia, complementation group M
Fasn	fatty acid synthase
Fastkd1	FAST kinase domains 1
Fastkd2	FAST kinase domains 2
Fbl	fibrillarin
Fbxo21	F-box protein 21
Fbxo9	F-box protein 9
Fdps	farnesyl diphosphate synthase
Fkbp3	FK506 binding protein 3, 25kDa
Fkbp4	FK506 binding protein 4, 59kDa
Fnbp1l	formin binding protein 1-like
Foxm1	forkhead box M1
Fpgs	folylpolyglutamate synthase
Frat2	frequently rearranged in advanced T-cell lymphomas 2
Ftsj1	FtsJ homolog 1 (E. coli)
Fus	FUS RNA Binding Protein
Fxn	frataxin
G3bp2	GTPase activating protein (SH3 domain) binding protein 2
Gas2l3	growth arrest-specific 2 like 3
Gas8	growth arrest-specific 8
Gatm	glycine amidinotransferase (L-arginine:glycine amidinotransferase)
Gcsh	glycine cleavage system protein H (aminomethyl carrier)
Gemin4	gem (nuclear organelle) associated protein 4
Gemin5	gem (nuclear organelle) associated protein 5
Gins2	GINS complex subunit 2 (Psf2 homolog)
Glo1	glyoxalase I
Gmnn	geminin, DNA replication inhibitor
Gnb2l1	guanine nucleotide binding protein (G protein), beta polypeptide 2-like 1
Gnl2	guanine nucleotide binding protein-like 2 (nucleolar)
Gnl3	guanine nucleotide binding protein-like 3 (nucleolar)
Got2	glutamic-oxaloacetic transaminase 2, mitochondrial (aspartate aminotransferase 2)
Grhl2	grainyhead-like 2 (Drosophila)
Gtse1	G-2 and S-phase expressed 1
H2afy	H2A histone family, member Y
H2afz	H2A histone family, member Z
Hdac2	histone deacetylase 2
Hddc2	HD domain containing 2
Hdgf	hepatoma-derived growth factor (high-mobility group protein 1-like)
Hells	helicase, lymphoid-specific
Hira	HIR histone cell cycle regulation defective homolog A (S. cerevisiae)
Hist1h2ac	histone cluster 1, H2ac
Hk2	hexokinase 2
Hmga1	high mobility group AT-hook 1
Hmgb2	high-mobility group box 2
Hnrpdl	heterogeneous nuclear ribonucleoprotein D-like
Hsp90ab1	heat shock protein 90kDa alpha (cytosolic), class B member 1
Hspa8	heat shock 70kDa protein 8
Hspbap1	HSPB (heat shock 27kDa) associated protein 1
Hspd1	heat shock 60kDa protein 1 (chaperonin)
Hspe1	heat shock 10kDa protein 1 (chaperonin 10)
Iars	isoleucyl-tRNA synthetase
Iars2	isoleucyl-tRNA synthetase 2, mitochondrial
Icam1	intercellular adhesion molecule 1
Id2	inhibitor of DNA binding 2, dominant negative helix-loop-helix protein
Idh3a	isocitrate dehydrogenase 3 (NAD+) alpha
Idi1	isopentenyl-diphosphate delta isomerase 1
Ifi44	interferon-induced protein 44
Ifih1	interferon induced with helicase C domain 1
Ifit2	interferon-induced protein with tetratricopeptide repeats 2
Ifrd1	interferon-related developmental regulator 1
Igf2	insulin-like growth factor 2
Il17rb	interleukin 17 receptor B
Imp4	IMP4, U3 small nucleolar ribonucleoprotein, homolog (yeast)
Impa2	inositol(myo)-1(or 4)-monophosphatase 2
Impdh2	IMP (inosine monophosphate) dehydrogenase 2
Inadl	InaD-like (Drosophila)
Ing4	inhibitor of growth family, member 4
Ints1	integrator complex subunit 1
Ints10	integrator complex subunit 10
Ipo4	importin 4
Itga4	integrin, alpha 4 (antigen CD49D, alpha 4 subunit of VLA-4 receptor)
Itpa	inosine triphosphatase (nucleoside triphosphate pyrophosphatase)
Kars	lysyl-tRNA synthetase
Kbtbd8	kelch repeat and BTB (POZ) domain containing 8
Khsrp	KH-type splicing regulatory protein
Kif20a	kinesin family member 20A
Klf5	Kruppel-like factor 5 (intestinal)
Kpna2	karyopherin subunit alpha 2
Kpnb1	karyopherin (importin) beta 1
Krt8	keratin 8
Lama5	laminin, alpha 5
Larp1	La ribonucleoprotein domain family, member 1
Las1l	LAS1-like (S. cerevisiae)
Lat	linker for activation of T cells
Lca5	Leber congenital amaurosis 5
Lcn2	lipocalin 2
Ldha	lactate dehydrogenase A
Lfng	LFNG O-fucosylpeptide 3-beta-N-acetylglucosaminyltransferase
Lig1	ligase I, DNA, ATP-dependent
Lmnb2	lamin B2
Lrpprc	leucine-rich PPR-motif containing
Lsg1	large subunit GTPase 1 homolog (S. cerevisiae)
Lsm2	LSM2 homolog, U6 small nuclear RNA associated (S. cerevisiae)
Lsm7	LSM7 homolog, U6 small nuclear RNA associated (S. cerevisiae)
Lta4h	leukotriene A4 hydrolase
Ly6d	lymphocyte antigen 6 complex, locus D
Lyar	Ly1 antibody reactive homolog (mouse)
Mad2l1	MAD2 mitotic arrest deficient-like 1 (yeast)
Marveld2	MARVEL domain containing 2
Mat2a	methionine adenosyltransferase II, alpha
Mcm2	minichromosome maintenance complex component 2
Mcm4	minichromosome maintenance complex component 4
Mcm5	minichromosome maintenance complex component 5
Mcm6	minichromosome maintenance complex component 6
Mcm7	minichromosome maintenance complex component 7
Mdn1	MDN1, midasin homolog (yeast)
Men1	multiple endocrine neoplasia I
Metap2	methionyl aminopeptidase 2
Mif	macrophage migration inhibitory factor (glycosylation-inhibiting factor)
Mina	MYC induced nuclear antigen
Mki67	antigen identified by monoclonal antibody Ki-67
Mki67ip	MKI67 (FHA domain) interacting nucleolar phosphoprotein
Mnd1	meiotic nuclear divisions 1 homolog (S. cerevisiae)
Mphosph10	M-phase phosphoprotein 10 (U3 small nucleolar ribonucleoprotein)
Mrpl12	mitochondrial ribosomal protein L12
Mrpl13	mitochondrial ribosomal protein L13
Mrpl19	mitochondrial ribosomal protein L19
Mrpl23	mitochondrial ribosomal protein L23
Mrpl3	mitochondrial ribosomal protein L3
Mrpl38	mitochondrial ribosomal protein L38
Mrpl50	mitochondrial ribosomal protein L50
Mrpl9	mitochondrial ribosomal protein L9
Mrps18b	mitochondrial ribosomal protein S18B
Mrps2	mitochondrial ribosomal protein S2
Mrps23	mitochondrial ribosomal protein S23
Msh2	mutS homolog 2, colon cancer, nonpolyposis type 1 (E. coli)
Mthfd1	methylenetetrahydrofolate dehydrogenase (NADP+ dependent) 1, methenyltetrahydrofolate cyclohydrolase, formyltetrahydrofolate synthetase
Mxi1	MAX interactor 1
Myb	v-myb myeloblastosis viral oncogene homolog (avian)
Mybbp1a	MYB binding protein (P160) 1a
Mybl2	v-myb myeloblastosis viral oncogene homolog (avian)-like 2
Mycbp2	MYC binding protein 2
Mynn	myoneurin
Myo6	myosin VI
Nap1l1	nucleosome assembly protein 1-like 1
Ncbp1	nuclear cap binding protein subunit 1, 80kDa
Ncbp2	nuclear cap binding protein subunit 2, 20kDa
Ncl	nucleolin
Ncln	nicalin homolog (zebrafish)
Ndufab1	NADH dehydrogenase (ubiquinone) 1, alpha/beta subcomplex, 1, 8kDa
Ndufb6	NADH dehydrogenase (ubiquinone) 1 beta subcomplex, 6, 17kDa
Ndufs5	NADH dehydrogenase (ubiquinone) Fe-S protein 5, 15kDa (NADH-coenzyme Q reductase)
Nebl	nebulette
Nefh	neurofilament, heavy polypeptide
Nek3	NIMA (never in mitosis gene a)-related kinase 3
Nfatc2	nuclear factor of activated T-cells, cytoplasmic, calcineurin-dependent 2
Nfs1	NFS1 nitrogen fixation 1 homolog (S. cerevisiae)
Ngdn	neuroguidin, EIF4E binding protein
Nip7	nuclear import 7 homolog (S. cerevisiae)
Nle1	notchless homolog 1 (Drosophila)
Nme1	NME/NM23 Nucleoside Diphosphate Kinase 1
Nme2	NME/NM23 Nucleoside Diphosphate Kinase 2
Nme4	non-metastatic cells 4, protein expressed in
Nob1	NIN1/RPN12 binding protein 1 homolog (S. cerevisiae)
Noc4l	nucleolar complex associated 4 homolog (S. cerevisiae)
Nol6	nucleolar protein family 6 (RNA-associated)
Nolc1	nucleolar and coiled-body phosphoprotein 1
Npm1	nucleophosmin (nucleolar phosphoprotein B23, numatrin)
Nsf	N-ethylmaleimide-sensitive factor
Nsun5	NOL1/NOP2/Sun domain family, member 5
Nudcd2	NudC domain containing 2
Nufip1	nuclear fragile X mental retardation protein interacting protein 1
Nup155	nucleoporin 155kDa
Nup210	nucleoporin 210kDa
Nup54	nucleoporin 54kDa
Nup93	nucleoporin 93kDa
Nupl1	nucleoporin like 1
Nusap1	nucleolar and spindle associated protein 1
Nutf2	nuclear transport factor 2
Odc1	ornithine decarboxylase 1
Pa2g4	proliferation-associated 2G4, 38kDa
Pabpc1	poly(A) binding protein, cytoplasmic 1
Pabpc4	poly(A) binding protein, cytoplasmic 4 (inducible form)
Paics	phosphoribosylaminoimidazole carboxylase, phosphoribosylaminoimidazole succinocarboxamide synthetase
Pcbp1	poly(rC) binding protein 1
Pcna	proliferating cell nuclear antigen
Pcyox1l	prenylcysteine oxidase 1 like
Pdia5	protein disulfide isomerase family A, member 5
Pdlim3	PDZ and LIM domain 3
Pemt	phosphatidylethanolamine N-methyltransferase
Pes1	pescadillo homolog 1, containing BRCT domain (zebrafish)
Pfas	phosphoribosylformylglycinamidine synthase
Pfdn4	prefoldin subunit 4
Pfkm	phosphofructokinase, muscle
Pgam1	phosphoglycerate mutase 1 (brain)
Phb	prohibitin
Phb2	prohibitin 2
Plau	plasminogen activator, urokinase
Plk1	polo-like kinase 1 (Drosophila)
Plk4	polo-like kinase 4 (Drosophila)
Plscr1	phospholipid scramblase 1
Pmf1	polyamine-modulated factor 1
Pmpcb	peptidase (mitochondrial processing) beta
Pnpt1	polyribonucleotide nucleotidyltransferase 1
Pola2	polymerase (DNA directed), alpha 2 (70kD subunit)
Pold2	polymerase (DNA directed), delta 2, regulatory subunit 50kDa
Pole	polymerase (DNA directed), epsilon
Pole2	polymerase (DNA directed), epsilon 2 (p59 subunit)
Pole3	polymerase (DNA directed), epsilon 3 (p17 subunit)
Polr1a	polymerase (RNA) I polypeptide A, 194kDa
Polr2f	polymerase (RNA) II (DNA directed) polypeptide F
Polr2h	polymerase (RNA) II (DNA directed) polypeptide H
Polr2i	polymerase (RNA) II (DNA directed) polypeptide I, 14.5kDa
Ppan	peter pan homolog (Drosophila)
Ppat	phosphoribosyl pyrophosphate amidotransferase
Ppia	peptidylprolyl isomerase A
Ppid	peptidylprolyl isomerase D
Ppif	peptidylprolyl isomerase F
Ppl	periplakin
Ppm1g	protein phosphatase 1G (formerly 2C), magnesium-dependent, gamma isoform
Ppp1r14b	protein phosphatase 1, regulatory (inhibitor) subunit 14B
Prdx3	peroxiredoxin 3
Prdx4	peroxiredoxin 4
Prep	prolyl endopeptidase
Prkrir	protein-kinase, interferon-inducible double stranded RNA dependent inhibitor, repressor of (P58 repressor)
Prmt1	protein arginine methyltransferase 1
Prmt3	protein arginine methyltransferase 3
Prpf31	PRP31 pre-mRNA processing factor 31 homolog (S. cerevisiae)
Prps1	phosphoribosyl pyrophosphate synthetase 1
Prps2	phosphoribosyl pyrophosphate synthetase 2
Psma1	proteasome (prosome, macropain) subunit, alpha type, 1
Psma2	proteasome (prosome, macropain) subunit, alpha type, 2
Psma4	proteasome (prosome, macropain) subunit, alpha type, 4
Psma7	proteasome (prosome, macropain) subunit, alpha type, 7
Psmb1	proteasome (prosome, macropain) subunit, beta type, 1
Psmb3	proteasome (prosome, macropain) subunit, beta type, 3
Psmc6	proteasome (prosome, macropain) 26S subunit, ATPase, 6
Psmd14	proteasome (prosome, macropain) 26S subunit, non-ATPase, 14
Psmd7	proteasome (prosome, macropain) 26S subunit, non-ATPase, 7
Psmd8	proteasome (prosome, macropain) 26S subunit, non-ATPase, 8
Psrc1	proline/serine-rich coiled-coil 1
Ptma	prothymosin, alpha
Ptrh2	peptidyl-tRNA hydrolase 2
Pus1	pseudouridylate synthase 1
Pus7	pseudouridylate synthase 7 homolog (S. cerevisiae)
Pvt1	Pvt1 oncogene (non-protein coding)
Pwp1	PWP1 homolog (S. cerevisiae)
Qtrt1	queuine tRNA-ribosyltransferase 1
Rabepk	Rab9 effector protein with kelch motifs
Rabggtb	Rab geranylgeranyltransferase, beta subunit
Racgap1	Rac GTPase activating protein 1
Rad1	RAD1 homolog (S. pombe)
Rad23b	RAD23 homolog B (S. cerevisiae)
Rad54l	RAD54-like (S. cerevisiae)
Ran	RAN, member RAS oncogene family
Ranbp1	RAN binding protein 1
Rapgef5	Rap guanine nucleotide exchange factor (GEF) 5
Rbmxl1	RNA binding motif protein, X-linked-like 1
Rcc1	regulator of chromosome condensation 1
Rcl1	RNA terminal phosphate cyclase-like 1
Rfc2	replication factor C (activator 1) 2, 40kDa
Rfc3	replication factor C (activator 1) 3, 38kDa
Rfc4	replication factor C (activator 1) 4, 37kDa
Rmnd5a	required for meiotic nuclear division 5 homolog A (S. cerevisiae)
Rnaseh2a	ribonuclease H2, subunit A
Rnf126	ring finger protein 126
Rora	RAR-related orphan receptor A
Rpia	ribose 5-phosphate isomerase A
Rpl10	ribosomal protein L10
Rpl11	ribosomal protein L11
Rpl12	ribosomal protein L12
Rpl13	ribosomal protein L13
Rpl13a	ribosomal protein L13a
Rpl14	ribosomal protein L14
Rpl18	ribosomal protein L18
Rpl18a	ribosomal protein L18a
Rpl19	ribosomal protein L19
Rpl22	ribosomal protein L22
Rpl26	ribosomal protein L26
Rpl27	ribosomal protein L27
Rpl27a	ribosomal protein L27a
Rpl28	ribosomal protein L28
Rpl3	ribosomal protein L3
Rpl32	ribosomal protein L32
Rpl34	ribosomal protein L34
Rpl36	ribosomal protein L36
Rpl5	ribosomal protein L5
Rpl6	ribosomal protein L6
Rpl9	ribosomal protein L9
Rplp0	ribosomal protein, large, P0
Rplp2	ribosomal protein, large, P2
Rpp30	ribonuclease P/MRP 30kDa subunit
Rpp40	ribonuclease P/MRP 40kDa subunit
Rps10	ribosomal protein S10
Rps13	ribosomal protein S13
Rps14	ribosomal protein S14
Rps15a	ribosomal protein S15a
Rps16	ribosomal protein S16
Rps17	ribosomal protein S17
Rps19	ribosomal protein S19
Rps2	ribosomal protein S2
Rps20	ribosomal protein S20
Rps23	ribosomal protein S23
Rps24	ribosomal protein S24
Rps27l	ribosomal protein S27-like
Rps3	ribosomal protein S3
Rps4x	ribosomal protein S4, X-linked
Rps5	ribosomal protein S5
Rps6	ribosomal protein S6
Rpsa	ribosomal protein SA
Rrm1	ribonucleotide reductase M1
Rrs1	RRS1 ribosome biogenesis regulator homolog (S. cerevisiae)
Rsl1d1	ribosomal L1 domain containing 1
Ruvbl2	RuvB-like 2 (E. coli)
Scnn1a	sodium channel, nonvoltage-gated 1 alpha
Sema4d	semaphorin 4D
Sept11	septin 11
Serbp1	SERPINE1 mRNA binding protein 1
Set	SET nuclear oncogene
Sf3a1	splicing factor 3a, subunit 1, 120kDa
Sf3b3	splicing factor 3b, subunit 3, 130kDa
Shmt1	serine hydroxymethyltransferase 1 (soluble)
Shmt2	serine hydroxymethyltransferase 2 (mitochondrial)
Shroom3	shroom family member 3
Slc12a8	solute carrier family 12 (potassium/chloride transporters), member 8
Slc16a1	solute carrier family 16, member 1 (monocarboxylic acid transporter 1)
Slc19a1	solute carrier family 19 (folate transporter), member 1
Slc1a5	solute carrier family 1 (neutral amino acid transporter), member 5
Slc25a17	solute carrier family 25, member 17
Slc29a2	solute carrier family 29, member 2
Smarcc1	SWI/SNF related, matrix associated, actin dependent regulator of chromatin, subfamily c, member 1
Smarcd2	SWI/SNF related, matrix associated, actin dependent regulator of chromatin, subfamily d, member 2
Smc4	structural maintenance of chromosomes 4
Smg7	Smg-7 homolog, nonsense mediated mRNA decay factor (C. elegans)
Smpd4	sphingomyelin phosphodiesterase 4, neutral membrane (neutral sphingomyelinase-3)
Smyd5	SMYD family member 5
Snhg1	small nucleolar RNA host gene 1 (non-protein coding)
Snhg3	small nucleolar RNA host gene 3 (non-protein coding)
Snrpa	small nuclear ribonucleoprotein polypeptide A
Snrpa1	small nuclear ribonucleoprotein polypeptide A'
Snrpb	small nuclear ribonucleoprotein polypeptides B and B1
Snrpb2	small nuclear ribonucleoprotein polypeptide B''
Snrpd1	small nuclear ribonucleoprotein D1 polypeptide 16kDa
Snrpd2	small nuclear ribonucleoprotein D2 polypeptide 16.5kDa
Snrpd3	small nuclear ribonucleoprotein D3 polypeptide 18kDa
Snrpf	small nuclear ribonucleoprotein polypeptide F
Snrpg	small nuclear ribonucleoprotein polypeptide G
Sord	sorbitol dehydrogenase
Spag1	sperm associated antigen 1
Spag5	sperm associated antigen 5
Spp1	secreted phosphoprotein 1
Srm	spermidine synthase
Srp72	signal recognition particle 72kDa
Srpk1	SFRS protein kinase 1
Ssb	Sjogren syndrome antigen B (autoantigen La)
Ssbp1	single-stranded DNA binding protein 1
Ssrp1	structure specific recognition protein 1
Sssca1	Sjogren syndrome/scleroderma autoantigen 1
Supv3l1	suppressor of var1, 3-like 1 (S. cerevisiae)
Surf6	surfeit 6
Suz12	suppressor of zeste 12 homolog (Drosophila)
Syncrip	synaptotagmin binding, cytoplasmic RNA interacting protein
Taf4b	TAF4b RNA polymerase II, TATA box binding protein (TBP)-associated factor, 105kDa
Tagln2	transgelin 2
Tardbp	TAR DNA binding protein
Tatdn1	TatD DNase domain containing 1
Tbl3	transducin (beta)-like 3
Tbrg4	transforming growth factor beta regulator 4
Tcof1	Treacher Collins-Franceschetti syndrome 1
Tcp1	t-complex 1
Telo2	TEL2, telomere maintenance 2, homolog (S. cerevisiae)
Tfam	transcription factor A, mitochondrial
Tfap4	transcription factor AP-4 (activating enhancer binding protein 4)
Tfb2m	transcription factor B2, mitochondrial
Tfdp1	transcription factor Dp-1
Tfrc	transferrin receptor (p90, CD71)
Thop1	thimet oligopeptidase 1
Tial1	TIA1 cytotoxic granule-associated RNA binding protein-like 1
Timeless	timeless homolog (Drosophila)
Timm10	translocase of inner mitochondrial membrane 10 homolog (yeast)
Timm17a	translocase of inner mitochondrial membrane 17 homolog A (yeast)
Tipin	TIMELESS interacting protein
Tk1	thymidine kinase 1, soluble
Tkt	transketolase
Tmem107	transmembrane protein 107
Tmem67	transmembrane protein 67
Tmem97	transmembrane protein 97
Tomm20	translocase of outer mitochondrial membrane 20 homolog (yeast)
Tomm22	translocase of outer mitochondrial membrane 22 homolog (yeast)
Tomm40	translocase of outer mitochondrial membrane 40 homolog (yeast)
Tomm70a	translocase of outer mitochondrial membrane 70 homolog A (S. cerevisiae)
Top1	topoisomerase (DNA) I
Top2a	topoisomerase (DNA) II alpha 170kDa
Topbp1	topoisomerase (DNA) II binding protein 1
Traf4	TNF receptor-associated factor 4
Trap1	TNF receptor-associated protein 1
Triap1	TP53 regulated inhibitor of apoptosis 1
Trim14	tripartite motif-containing 14
Trim28	tripartite motif-containing 28
Trmt1	TRM1 tRNA methyltransferase 1 homolog (S. cerevisiae)
Tspan4	tetraspanin 4
Tsr1	TSR1, 20S rRNA accumulation, homolog (S. cerevisiae)
Ttc27	tetratricopeptide repeat domain 27
Ttc7b	tetratricopeptide repeat domain 7B
Ttll12	tubulin tyrosine ligase-like family, member 12
Tufm	Tu translation elongation factor, mitochondrial
Txn2	thioredoxin 2
Tyms	thymidylate synthetase
U2af1	U2 small nuclear RNA auxiliary factor 1
Uba2	ubiquitin-like modifier activating enzyme 2
Ube2c	ubiquitin-conjugating enzyme E2C
Ube2g1	ubiquitin-conjugating enzyme E2G 1 (UBC7 homolog, yeast)
Ube2n	ubiquitin-conjugating enzyme E2N (UBC13 homolog, yeast)
Uchl3	ubiquitin carboxyl-terminal esterase L3 (ubiquitin thiolesterase)
Uchl5	ubiquitin carboxyl-terminal hydrolase L5
Uck2	uridine-cytidine kinase 2
Ucp2	uncoupling protein 2 (mitochondrial, proton carrier)
Ung	uracil-DNA glycosylase
Usp1	ubiquitin specific peptidase 1
Usp10	ubiquitin specific peptidase 10
Usp18	ubiquitin specific peptidase 18
Utp14a	UTP14, U3 small nucleolar ribonucleoprotein, homolog A (yeast)
Utp18	UTP18, small subunit (SSU) processome component, homolog (yeast)
Utp20	UTP20, small subunit (SSU) processome component, homolog (yeast)
Uxt	ubiquitously-expressed transcript
Vamp1	vesicle-associated membrane protein 1 (synaptobrevin 1)
Vars	valyl-tRNA synthetase
Vdac1	voltage-dependent anion channel 1
Vil1	villin 1
Vrk1	vaccinia related kinase 1
Wdhd1	WD repeat and HMG-box DNA binding protein 1
Wdr12	WD repeat domain 12
Wdr3	WD repeat domain 3
Wdr34	WD repeat domain 34
Wdr43	WD repeat domain 43
Wdr54	WD repeat domain 54
Wdr62	WD repeat domain 62
Wdr74	WD repeat domain 74
Whsc1	Wolf-Hirschhorn syndrome candidate 1
Xpo1	exportin 1 (CRM1 homolog, yeast)
Xpo5	exportin 5
Xpot	exportin, tRNA (nuclear export receptor for tRNAs)
Xrcc6	X-ray repair complementing defective repair in Chinese hamster cells 6
Ybx1	Y box binding protein 1
Ywhae	tyrosine 3-monooxygenase/tryptophan 5-monooxygenase activation protein, epsilon polypeptide
Ywhag	tyrosine 3-monooxygenase/tryptophan 5-monooxygenase activation protein, gamma polypeptide
Zswim6	zinc finger, SWIM-type containing 6
