# Supplementary material for: High-fat diet fuels prostate cancer progression by rewiring the metabolome and amplifying the MYC program
Source: Nat Commun. 2019 Sep 25;10:4358. doi: 10.1038/s41467-019-12298-z (PMC6761092; doi:10.1038/s41467-019-12298-z)
Supplement: Supplementary file 13 — Supplementary Data 10 [file 41467_2019_12298_MOESM13_ESM.xlsx]

## Sheet: SData 10
Supplementary Data 10: GSEA Hallmark – HPFS/PHS animal fat intake
		TUMOUR								ADJACENT NORMAL TISSUE
NAME	SIZE	DIRECTION	ES	NES	NOM p-val	FDR q-val	FWER p-val	RANK AT MAX	LEADING EDGE	DIRECTION	ES	NES	NOM p-val	FDR q-val	FWER p-val	RANK AT MAX	LEADING EDGE
HALLMARK_MTORC1_SIGNALING	199	Enriched	0.585902	1.92847	0.00180108	0.0310544	0.0204	3523	tags=50%, list=17%, signal=60%	Enriched	0.189847	0.655207	0.909091	1	0.9996	2552	tags=16%, list=13%, signal=18%
HALLMARK_MYC_TARGETS_V1	200	Enriched	0.573741	1.82082	0.0244148	0.058569	0.0632	4833	tags=61%, list=24%, signal=79%	Enriched	0.273748	0.972243	0.482034	1	0.9789	5423	tags=33%, list=27%, signal=44%
HALLMARK_PROTEIN_SECRETION	96	Enriched	0.587246	1.80079	0.0153234	0.04793	0.0745	5634	tags=72%, list=28%, signal=99%	Enriched	0.171509	0.519555	0.918444	0.986436	0.9998	4927	tags=28%, list=24%, signal=37%
HALLMARK_ANDROGEN_RESPONSE	101	Enriched	0.650949	1.63427	0.0290264	0.15622	0.2313	3116	tags=53%, list=15%, signal=63%	Enriched	0.281474	0.695372	0.760394	1	0.9995	3843	tags=37%, list=19%, signal=45%
HALLMARK_UNFOLDED_PROTEIN_RESPONSE	113	Enriched	0.451259	1.52193	0.0742367	0.277128	0.3908	5514	tags=56%, list=27%, signal=76%	Enriched	0.25868	0.950571	0.497152	1	0.9845	3825	tags=27%, list=19%, signal=33%
HALLMARK_OXIDATIVE_PHOSPHORYLATION	199	Enriched	0.43942	1.43721	0.136146	0.386098	0.5226	3612	tags=38%, list=18%, signal=46%	Enriched	0.315427	1.04999	0.412708	1	0.9518	5022	tags=38%, list=25%, signal=50%
HALLMARK_PEROXISOME	102	Enriched	0.389119	1.43199	0.0434962	0.340324	0.529	2760	tags=31%, list=14%, signal=36%	Depleted	-0.174857	-0.662581	0.967875	1	0.9993	4103	tags=16%, list=20%, signal=20%
HALLMARK_FATTY_ACID_METABOLISM	155	Enriched	0.407583	1.40278	0.0735085	0.349359	0.574	3244	tags=35%, list=16%, signal=41%	Enriched	0.213323	0.747711	0.819075	1	0.9992	4007	tags=29%, list=20%, signal=36%
HALLMARK_DNA_REPAIR	150	Enriched	0.347602	1.40194	0.0987899	0.312128	0.5758	4968	tags=41%, list=25%, signal=53%	Depleted	-0.227471	-0.937918	0.537283	1	0.9836	5776	tags=28%, list=29%, signal=39%
HALLMARK_CHOLESTEROL_HOMEOSTASIS	74	Enriched	0.459214	1.38496	0.0976906	0.307403	0.6021	2027	tags=30%, list=10%, signal=33%	Depleted	-0.244312	-0.716905	0.802564	1	0.9993	4648	tags=23%, list=23%, signal=30%
HALLMARK_TGF_BETA_SIGNALING	54	Enriched	0.443942	1.37856	0.134569	0.28896	0.6116	4684	tags=43%, list=23%, signal=55%	Depleted	-0.197925	-0.648243	0.879695	1	0.9994	7217	tags=37%, list=36%, signal=57%
HALLMARK_MYC_TARGETS_V2	57	Enriched	0.402977	1.30219	0.196367	0.386147	0.7287	3664	tags=33%, list=18%, signal=41%	Enriched	0.263884	0.942457	0.518547	1	0.9862	4342	tags=33%, list=21%, signal=42%
HALLMARK_GLYCOLYSIS	200	Enriched	0.315857	1.26189	0.143087	0.427951	0.78	2242	tags=21%, list=11%, signal=23%	Depleted	-0.206132	-0.878366	0.676917	1	0.9934	6277	tags=32%, list=31%, signal=45%
HALLMARK_PI3K_AKT_MTOR_SIGNALING	105	Enriched	0.322773	1.24809	0.201049	0.422135	0.7947	4290	tags=44%, list=21%, signal=55%	Enriched	0.173101	0.686453	0.887454	1	0.9995	2136	tags=14%, list=11%, signal=16%
HALLMARK_MITOTIC_SPINDLE	198	Enriched	0.300055	1.22211	0.206784	0.439882	0.8237	3668	tags=27%, list=18%, signal=33%	Depleted	-0.172263	-0.744316	0.825161	1	0.9992	6637	tags=31%, list=33%, signal=46%
HALLMARK_REACTIVE_OXIGEN_SPECIES_PATHWAY	48	Enriched	0.357173	1.16864	0.268909	0.509217	0.8716	3103	tags=29%, list=15%, signal=34%	Depleted	-0.176414	-0.595916	0.964192	1	0.9996	1658	tags=6%, list=8%, signal=7%
HALLMARK_HEDGEHOG_SIGNALING	36	Enriched	0.357681	1.16055	0.236763	0.494718	0.879	755	tags=17%, list=4%, signal=17%	Depleted	-0.336461	-1.09089	0.325814	1	0.9252	4546	tags=33%, list=22%, signal=43%
HALLMARK_E2F_TARGETS	198	Enriched	0.338505	1.1457	0.294398	0.494037	0.8905	3965	tags=38%, list=20%, signal=47%	Depleted	-0.249504	-0.97307	0.478458	1	0.9751	4389	tags=24%, list=22%, signal=30%
HALLMARK_ADIPOGENESIS	200	Enriched	0.303291	1.12675	0.296778	0.501854	0.9032	3736	tags=31%, list=18%, signal=37%	Enriched	0.181788	0.688942	0.905558	1	0.9995	3746	tags=24%, list=18%, signal=29%
HALLMARK_ANGIOGENESIS	36	Enriched	0.397378	1.06763	0.372466	0.587719	0.9409	1438	tags=25%, list=7%, signal=27%	Depleted	-0.361797	-1.00504	0.444625	1	0.9647	7472	tags=44%, list=37%, signal=70%
HALLMARK_HYPOXIA	200	Enriched	0.29982	1.02083	0.421295	0.653503	0.9604	4281	tags=32%, list=21%, signal=40%	Depleted	-0.223395	-0.789423	0.744356	1	0.9983	4843	tags=27%, list=24%, signal=35%
HALLMARK_P53_PATHWAY	196	Enriched	0.253658	1.01509	0.426629	0.635747	0.9624	3569	tags=26%, list=18%, signal=31%	Depleted	-0.198094	-0.803635	0.759517	1	0.9974	5641	tags=28%, list=28%, signal=38%
HALLMARK_G2M_CHECKPOINT	199	Enriched	0.280301	1.00971	0.432416	0.618708	0.9645	4193	tags=34%, list=21%, signal=42%	Depleted	-0.199213	-0.858773	0.704607	1	0.9942	4389	tags=19%, list=22%, signal=24%
HALLMARK_ESTROGEN_RESPONSE_LATE	200	Enriched	0.252915	0.96377	0.500821	0.683499	0.9774	2865	tags=21%, list=14%, signal=24%	Depleted	-0.183499	-0.741195	0.923602	1	0.9992	4201	tags=16%, list=21%, signal=20%
HALLMARK_UV_RESPONSE_UP	158	Enriched	0.244219	0.956333	0.502758	0.670789	0.9793	4117	tags=28%, list=20%, signal=35%	Enriched	0.149531	0.605426	0.984384	1	0.9997	3603	tags=20%, list=18%, signal=24%
HALLMARK_BILE_ACID_METABOLISM	112	Enriched	0.257983	0.930492	0.567111	0.695837	0.9853	2551	tags=21%, list=13%, signal=24%	Depleted	-0.273712	-1.03125	0.38598	1	0.9556	8071	tags=47%, list=40%, signal=78%
HALLMARK_UV_RESPONSE_DN	143	Enriched	0.282819	0.911028	0.562275	0.707928	0.9879	3481	tags=27%, list=17%, signal=32%	Depleted	-0.191251	-0.611593	0.941566	1	0.9995	2799	tags=12%, list=14%, signal=14%
HALLMARK_HEME_METABOLISM	197	Enriched	0.201531	0.895052	0.636923	0.713923	0.9908	3849	tags=27%, list=19%, signal=34%	Depleted	-0.230449	-1.08563	0.292602	1	0.9284	4435	tags=20%, list=22%, signal=26%
HALLMARK_XENOBIOTIC_METABOLISM	199	Enriched	0.240397	0.880443	0.65966	0.717405	0.9916	1885	tags=16%, list=9%, signal=17%	Depleted	-0.300881	-1.22685	0.111575	1	0.8146	5596	tags=37%, list=28%, signal=50%
HALLMARK_TNFA_SIGNALING_VIA_NFKB	200	Enriched	0.293833	0.77215	0.685312	0.905829	0.9974	3465	tags=27%, list=17%, signal=32%	Depleted	-0.184334	-0.490044	0.983333	0.992061	0.9997	4803	tags=22%, list=24%, signal=28%
HALLMARK_ESTROGEN_RESPONSE_EARLY	198	Enriched	0.201758	0.738802	0.879927	0.939004	0.9983	2343	tags=16%, list=12%, signal=18%	Enriched	0.212654	0.809751	0.754459	1	0.9982	2500	tags=16%, list=12%, signal=18%
HALLMARK_IL2_STAT5_SIGNALING	197	Enriched	0.193934	0.700552	0.923496	0.973479	0.9988	2670	tags=17%, list=13%, signal=20%	Depleted	-0.190048	-0.705236	0.908611	1	0.9993	4453	tags=20%, list=22%, signal=26%
HALLMARK_COAGULATION	138	Enriched	0.220224	0.699273	0.906411	0.94575	0.9988	2161	tags=17%, list=11%, signal=19%	Depleted	-0.292538	-1.03746	0.382043	1	0.9531	4404	tags=26%, list=22%, signal=33%
HALLMARK_NOTCH_SIGNALING	32	Enriched	0.209496	0.657368	0.901244	0.973935	0.9995	2487	tags=19%, list=12%, signal=21%	Enriched	0.344518	1.0723	0.379297	1	0.9438	2422	tags=25%, list=12%, signal=28%
HALLMARK_INTERFERON_GAMMA_RESPONSE	198	Enriched	0.214424	0.607326	0.909367	0.994861	0.9997	3683	tags=23%, list=18%, signal=28%	Depleted	-0.216399	-0.645489	0.893933	1	0.9994	5879	tags=28%, list=29%, signal=39%
HALLMARK_INTERFERON_ALPHA_RESPONSE	97	Enriched	0.219889	0.587138	0.880751	0.981209	0.9997	3683	tags=26%, list=18%, signal=31%	Depleted	-0.206438	-0.581316	0.905444	0.992721	0.9996	6153	tags=31%, list=30%, signal=44%
HALLMARK_APOPTOSIS	161	Enriched	0.149491	0.483456	0.998185	0.99195	0.9999	3389	tags=19%, list=17%, signal=23%	Enriched	0.247861	0.858336	0.635301	1	0.9963	1929	tags=16%, list=10%, signal=18%
HALLMARK_EPITHELIAL_MESENCHYMAL_TRANSITION	200	Depleted	-0.174513	-0.50182	0.985904	0.988255	0.9996	3656	tags=17%, list=18%, signal=21%	Depleted	-0.27931	-0.839209	0.630088	1	0.9951	5347	tags=30%, list=26%, signal=40%
HALLMARK_COMPLEMENT	200	Depleted	-0.185409	-0.616355	0.978398	1	0.9994	5521	tags=26%, list=27%, signal=36%	Enriched	0.207159	0.727555	0.866654	1	0.9993	2631	tags=20%, list=13%, signal=22%
HALLMARK_IL6_JAK_STAT3_SIGNALING	87	Depleted	-0.220553	-0.667071	0.890992	1	0.9992	5979	tags=33%, list=30%, signal=47%	Depleted	-0.215671	-0.6691	0.897725	1	0.9993	5107	tags=23%, list=25%, signal=31%
HALLMARK_INFLAMMATORY_RESPONSE	200	Depleted	-0.221389	-0.676173	0.893781	1	0.9992	6138	tags=35%, list=30%, signal=49%	Depleted	-0.255989	-0.809526	0.717254	1	0.9972	5996	tags=32%, list=30%, signal=45%
HALLMARK_ALLOGRAFT_REJECTION	200	Depleted	-0.220257	-0.697669	0.818434	1	0.999	6525	tags=35%, list=32%, signal=50%	Enriched	0.227835	0.740151	0.785601	1	0.9993	2582	tags=19%, list=13%, signal=22%
HALLMARK_KRAS_SIGNALING_UP	200	Depleted	-0.218045	-0.70487	0.947042	1	0.9989	2712	tags=17%, list=13%, signal=19%	Depleted	-0.215689	-0.710405	0.939024	1	0.9993	4422	tags=23%, list=22%, signal=29%
HALLMARK_APICAL_SURFACE	44	Depleted	-0.230758	-0.744268	0.841488	1	0.9981	7372	tags=41%, list=36%, signal=64%	Depleted	-0.329122	-1.09988	0.310724	1	0.9198	6061	tags=43%, list=30%, signal=61%
HALLMARK_APICAL_JUNCTION	200	Depleted	-0.209013	-0.818011	0.679728	1	0.9958	4161	tags=22%, list=21%, signal=27%	Depleted	-0.178511	-0.70601	0.86531	1	0.9993	4818	tags=22%, list=24%, signal=28%
HALLMARK_SPERMATOGENESIS	134	Depleted	-0.238597	-0.831811	0.735779	1	0.9952	7300	tags=45%, list=36%, signal=70%	Depleted	-0.348021	-1.30211	0.0937054	1	0.7235	3827	tags=28%, list=19%, signal=34%
HALLMARK_WNT_BETA_CATENIN_SIGNALING	42	Depleted	-0.259044	-0.991992	0.445973	1	0.9707	3418	tags=19%, list=17%, signal=23%	Depleted	-0.275047	-1.0104	0.434641	1	0.9634	3944	tags=17%, list=19%, signal=21%
HALLMARK_MYOGENESIS	200	Depleted	-0.347627	-1.16653	0.289255	0.968166	0.8798	5735	tags=39%, list=28%, signal=54%	Depleted	-0.234675	-0.800824	0.672055	1	0.9976	6832	tags=36%, list=34%, signal=54%
HALLMARK_PANCREAS_BETA_CELLS	39	Depleted	-0.376706	-1.19517	0.210815	1	0.8524	4768	tags=44%, list=24%, signal=57%	Depleted	-0.38087	-1.22556	0.187643	1	0.8157	3714	tags=31%, list=18%, signal=38%
HALLMARK_KRAS_SIGNALING_DN	200	Depleted	-0.370823	-1.39827	0.0421053	1	0.5821	6801	tags=50%, list=34%, signal=74%	Depleted	-0.258775	-0.988162	0.458156	1	0.9703	4869	tags=26%, list=24%, signal=35%
