# Supplementary material for: High-fat diet fuels prostate cancer progression by rewiring the metabolome and amplifying the MYC program
Source: Nat Commun. 2019 Sep 25;10:4358. doi: 10.1038/s41467-019-12298-z (PMC6761092; doi:10.1038/s41467-019-12298-z)
Supplement: Supplementary file 14 — Supplementary Data 11 [file 41467_2019_12298_MOESM14_ESM.xlsx]

## Sheet: SData 11
Supplementary Data 11: MYC_targets_V1 – HPFS/PHS leading edge, non-leading edge and randomly picked genes
Leading edge genes (AFI-induced; n = 122)		Non-leading edge genes (AFI non-induced; n = 78)		Leading edge genes (SFI-induced; n = 113)		Non-leading edge genes (SFI non-induced; n = 87)		Randomly picked genes (n = 113)
Gene symbol	Gene name	Gene symbol	Gene name	Gene symbol	Gene name	Gene symbol	Gene name	Gene symbol	Gene name
ACP1	acid phosphatase 1, soluble	ABCE1	ATP binding cassette subfamily E member 1	ABCE1	ATP binding cassette subfamily E member 1	AIMP2	aminoacyl tRNA synthetase complex interacting multifunctional protein 2	ABCE1	ATP binding cassette subfamily E member 1
BUB3	BUB3, mitotic checkpoint protein	AIMP2	aminoacyl tRNA synthetase complex interacting multifunctional protein 2	ACP1	acid phosphatase 1, soluble	AP3S1	adaptor related protein complex 3 sigma 1 subunit	AIMP2	aminoacyl tRNA synthetase complex interacting multifunctional protein 2
CANX	calnexin	AP3S1	adaptor related protein complex 3 sigma 1 subunit	APEX1	apurinic/apyrimidinic endodeoxyribonuclease 1	C1QBP	complement C1q binding protein	APEX1	apurinic/apyrimidinic endodeoxyribonuclease 1
CBX3	chromobox 3	APEX1	apurinic/apyrimidinic endodeoxyribonuclease 1	BUB3	BUB3, mitotic checkpoint protein	CAD	carbamoyl-phosphate synthetase 2, aspartate transcarbamylase, and dihydroorotase	BUB3	BUB3, mitotic checkpoint protein
CCT2	chaperonin containing TCP1 subunit 2	C1QBP	complement C1q binding protein	CANX	calnexin	CCNA2	cyclin A2	C1QBP	complement C1q binding protein
CCT3	chaperonin containing TCP1 subunit 3	CAD	carbamoyl-phosphate synthetase 2, aspartate transcarbamylase, and dihydroorotase	CBX3	chromobox 3	CCT4	chaperonin containing TCP1 subunit 4	CANX	calnexin
CCT5	chaperonin containing TCP1 subunit 5	CCNA2	cyclin A2	CCT2	chaperonin containing TCP1 subunit 2	CCT7	chaperonin containing TCP1 subunit 7	CCNA2	cyclin A2
CDK2	cyclin dependent kinase 2	CCT4	chaperonin containing TCP1 subunit 4	CCT3	chaperonin containing TCP1 subunit 3	CDC20	cell division cycle 20	CCT2	chaperonin containing TCP1 subunit 2
CDK4	cyclin dependent kinase 4	CCT7	chaperonin containing TCP1 subunit 7	CCT5	chaperonin containing TCP1 subunit 5	CDC45	cell division cycle 45	CCT3	chaperonin containing TCP1 subunit 3
CLNS1A	chloride nucleotide-sensitive channel 1A	CDC20	cell division cycle 20	CDK4	cyclin dependent kinase 4	CDK2	cyclin dependent kinase 2	CCT4	chaperonin containing TCP1 subunit 4
CNBP	CCHC-type zinc finger nucleic acid binding protein	CDC45	cell division cycle 45	CLNS1A	chloride nucleotide-sensitive channel 1A	CSTF2	cleavage stimulation factor subunit 2	CCT5	chaperonin containing TCP1 subunit 5
COPS5	COP9 signalosome subunit 5	CSTF2	cleavage stimulation factor subunit 2	CNBP	CCHC-type zinc finger nucleic acid binding protein	CTPS	CTP synthase	CCT7	chaperonin containing TCP1 subunit 7
COX5A	cytochrome c oxidase subunit 5A	CTPS	CTP synthase	COPS5	COP9 signalosome subunit 5	CUL1	cullin 1	CDC20	cell division cycle 20
DDX21	DExD-box helicase 21	CUL1	cullin 1	COX5A	cytochrome c oxidase subunit 5A	CYC1	cytochrome c-1	CDC45	cell division cycle 45
DEK	DEK proto-oncogene	CYC1	cytochrome c-1	DHX15	DEAH-box helicase 15	DDX18	DEAD-box helicase 18	CLNS1A	chloride nucleotide-sensitive channel 1A
DHX15	DEAH-box helicase 15	DDX18	DEAD-box helicase 18	EEF1B2	eukaryotic translation elongation factor 1 beta 2	DDX21	DExD-box helicase 21	COX5A	cytochrome c oxidase subunit 5A
EEF1B2	eukaryotic translation elongation factor 1 beta 2	DUT	deoxyuridine triphosphatase	EIF1AX	eukaryotic translation initiation factor 1A, X-linked	DEK	DEK proto-oncogene	CTPS	CTP synthase
EIF1AX	eukaryotic translation initiation factor 1A, X-linked	EIF3B	eukaryotic translation initiation factor 3 subunit B	EIF2S1	eukaryotic translation initiation factor 2 subunit alpha	DUT	deoxyuridine triphosphatase	CUL1	cullin 1
EIF2S1	eukaryotic translation initiation factor 2 subunit alpha	EIF3D	eukaryotic translation initiation factor 3 subunit D	EIF2S2	eukaryotic translation initiation factor 2 subunit beta	EIF3B	eukaryotic translation initiation factor 3 subunit B	CYC1	cytochrome c-1
EIF2S2	eukaryotic translation initiation factor 2 subunit beta	EIF4A1	eukaryotic translation initiation factor 4A1	EIF3D	eukaryotic translation initiation factor 3 subunit D	EIF3J	eukaryotic translation initiation factor 3 subunit J	DDX18	DEAD-box helicase 18
EIF3J	eukaryotic translation initiation factor 3 subunit J	EIF4E	eukaryotic translation initiation factor 4E	EIF4G2	eukaryotic translation initiation factor 4 gamma 2	EIF4A1	eukaryotic translation initiation factor 4A1	DDX21	DExD-box helicase 21
EIF4G2	eukaryotic translation initiation factor 4 gamma 2	EXOSC7	exosome component 7	EIF4H	eukaryotic translation initiation factor 4H	EIF4E	eukaryotic translation initiation factor 4E	EIF2S1	eukaryotic translation initiation factor 2 subunit alpha
EIF4H	eukaryotic translation initiation factor 4H	FAM120A	family with sequence similarity 120A	EPRS	glutamyl-prolyl-tRNA synthetase	EXOSC7	exosome component 7	EIF2S2	eukaryotic translation initiation factor 2 subunit beta
EPRS	glutamyl-prolyl-tRNA synthetase	GNB2L1	receptor for activated C kinase 1	ERH	enhancer of rudimentary homolog (Drosophila)	FAM120A	family with sequence similarity 120A	EIF3B	eukaryotic translation initiation factor 3 subunit B
ERH	enhancer of rudimentary homolog (Drosophila)	GOT2	glutamic-oxaloacetic transaminase 2	ETF1	eukaryotic translation termination factor 1	GOT2	glutamic-oxaloacetic transaminase 2	EIF3D	eukaryotic translation initiation factor 3 subunit D
ETF1	eukaryotic translation termination factor 1	H2AFZ	H2A histone family member Z	FBL	fibrillarin	HDDC2	HD domain containing 2	EIF4A1	eukaryotic translation initiation factor 4A1
FBL	fibrillarin	HDDC2	HD domain containing 2	G3BP1	G3BP stress granule assembly factor 1	HDGF	heparin binding growth factor	EIF4G2	eukaryotic translation initiation factor 4 gamma 2
G3BP1	G3BP stress granule assembly factor 1	HDGF	heparin binding growth factor	GLO1	glyoxalase I	HNRNPA2B1	heterogeneous nuclear ribonucleoprotein A2/B1	EPRS	glutamyl-prolyl-tRNA synthetase
GLO1	glyoxalase I	HNRNPA2B1	heterogeneous nuclear ribonucleoprotein A2/B1	GNB2L1	receptor for activated C kinase 1	HNRNPA3	heterogeneous nuclear ribonucleoprotein A3	ERH	enhancer of rudimentary homolog (Drosophila)
GNL3	G protein nucleolar 3	HNRNPA3	heterogeneous nuclear ribonucleoprotein A3	GNL3	G protein nucleolar 3	HNRNPC	heterogeneous nuclear ribonucleoprotein C (C1/C2)	ETF1	eukaryotic translation termination factor 1
GSPT1	G1 to S phase transition 1	HNRNPD	heterogeneous nuclear ribonucleoprotein D	GSPT1	G1 to S phase transition 1	HNRNPD	heterogeneous nuclear ribonucleoprotein D	EXOSC7	exosome component 7
HDAC2	histone deacetylase 2	HSPD1	heat shock protein family D (Hsp60) member 1	H2AFZ	H2A histone family member Z	HNRNPU	heterogeneous nuclear ribonucleoprotein U	FBL	fibrillarin
HNRNPA1	heterogeneous nuclear ribonucleoprotein A1	KPNA2	karyopherin subunit alpha 2	HDAC2	histone deacetylase 2	HPRT1	hypoxanthine phosphoribosyltransferase 1	GNL3	G protein nucleolar 3
HNRNPC	heterogeneous nuclear ribonucleoprotein C (C1/C2)	LSM2	LSM2 homolog, U6 small nuclear RNA and mRNA degradation associated	HNRNPA1	heterogeneous nuclear ribonucleoprotein A1	HSPD1	heat shock protein family D (Hsp60) member 1	GSPT1	G1 to S phase transition 1
HNRNPR	heterogeneous nuclear ribonucleoprotein R	LSM7	LSM7 homolog, U6 small nuclear RNA and mRNA degradation associated	HNRNPR	heterogeneous nuclear ribonucleoprotein R	HSPE1	heat shock protein family E (Hsp10) member 1	HDAC2	histone deacetylase 2
HNRNPU	heterogeneous nuclear ribonucleoprotein U	MCM2	minichromosome maintenance complex component 2	HSP90AB1	heat shock protein 90 alpha family class B member 1	KPNA2	karyopherin subunit alpha 2	HDDC2	HD domain containing 2
HPRT1	hypoxanthine phosphoribosyltransferase 1	MCM5	minichromosome maintenance complex component 5	IARS	isoleucyl-tRNA synthetase	LSM2	LSM2 homolog, U6 small nuclear RNA and mRNA degradation associated	HNRNPA2B1	heterogeneous nuclear ribonucleoprotein A2/B1
HSP90AB1	heat shock protein 90 alpha family class B member 1	MCM6	minichromosome maintenance complex component 6	IFRD1	interferon related developmental regulator 1	LSM7	LSM7 homolog, U6 small nuclear RNA and mRNA degradation associated	HNRNPA3	heterogeneous nuclear ribonucleoprotein A3
HSPE1	heat shock protein family E (Hsp10) member 1	MRPL23	mitochondrial ribosomal protein L23	ILF2	interleukin enhancer binding factor 2	MCM2	minichromosome maintenance complex component 2	HNRNPD	heterogeneous nuclear ribonucleoprotein D
IARS	isoleucyl-tRNA synthetase	MYC	MYC proto-oncogene, bHLH transcription factor	IMPDH2	inosine monophosphate dehydrogenase 2	MCM5	minichromosome maintenance complex component 5	HNRNPR	heterogeneous nuclear ribonucleoprotein R
IFRD1	interferon related developmental regulator 1	NHP2	NHP2 ribonucleoprotein	KARS	lysyl-tRNA synthetase	MCM6	minichromosome maintenance complex component 6	HPRT1	hypoxanthine phosphoribosyltransferase 1
ILF2	interleukin enhancer binding factor 2	NOP16	NOP16 nucleolar protein	KPNB1	karyopherin subunit beta 1	MRPL23	mitochondrial ribosomal protein L23	HSPD1	heat shock protein family D (Hsp60) member 1
IMPDH2	inosine monophosphate dehydrogenase 2	NOP56	NOP16 nucleolar protein	LDHA	lactate dehydrogenase A	MYC	MYC proto-oncogene, bHLH transcription factor	HSPE1	heat shock protein family E (Hsp10) member 1
KARS	lysyl-tRNA synthetase	NPM1	nucleophosmin	MAD2L1	MAD2 mitotic arrest deficient-like 1 (yeast)	NDUFAB1	NADH:ubiquinone oxidoreductase subunit AB1	IARS	isoleucyl-tRNA synthetase
KPNB1	karyopherin subunit beta 1	PCBP1	poly(rC) binding protein 1	MCM4	minichromosome maintenance complex component 4	NHP2	NHP2 ribonucleoprotein	ILF2	interleukin enhancer binding factor 2
LDHA	lactate dehydrogenase A	PHB	prohibitin	MCM7	minichromosome maintenance complex component 7	NME1	NME/NM23 nucleoside diphosphate kinase 1	KARS	lysyl-tRNA synthetase
MAD2L1	MAD2 mitotic arrest deficient-like 1 (yeast)	PHB2	prohibitin 2	MRPL9	mitochondrial ribosomal protein L9	NOP56	NOP16 nucleolar protein	KPNB1	karyopherin subunit beta 1
MCM4	minichromosome maintenance complex component 4	POLD2	DNA polymerase delta 2, accessory subunit	MRPS18B	mitochondrial ribosomal protein S18B	NPM1	nucleophosmin	LDHA	lactate dehydrogenase A
MCM7	minichromosome maintenance complex component 7	POLE3	DNA polymerase epsilon 3, accessory subunit	NAP1L1	nucleosome assembly protein 1 like 1	ODC1	ornithine decarboxylase 1	LSM2	LSM2 homolog, U6 small nuclear RNA and mRNA degradation associated
MRPL9	mitochondrial ribosomal protein L9	PPM1G	protein phosphatase, Mg2+/Mn2+ dependent 1G	NCBP1	nuclear cap binding protein subunit 1	PCBP1	poly(rC) binding protein 1	MCM2	minichromosome maintenance complex component 2
MRPS18B	mitochondrial ribosomal protein S18B	PRPS2	phosphoribosyl pyrophosphate synthetase 2	NCBP2	nuclear cap binding protein subunit 2	PCNA	proliferating cell nuclear antigen	MCM6	minichromosome maintenance complex component 6
NAP1L1	nucleosome assembly protein 1 like 1	PSMD3	proteasome 26S subunit, non-ATPase 3	NOLC1	nucleolar and coiled-body phosphoprotein 1	PHB	prohibitin	MCM7	minichromosome maintenance complex component 7
NCBP1	nuclear cap binding protein subunit 1	RANBP1	RAN binding protein 1	NOP16	NOP16 nucleolar protein	POLD2	DNA polymerase delta 2, accessory subunit	MRPL23	mitochondrial ribosomal protein L23
NCBP2	nuclear cap binding protein subunit 2	RNPS1	RNA binding protein with serine rich domain 1	ORC2	origin recognition complex subunit 2	POLE3	DNA polymerase epsilon 3, accessory subunit	MRPL9	mitochondrial ribosomal protein L9
NDUFAB1	NADH:ubiquinone oxidoreductase subunit AB1	RPL18	ribosomal protein L18	PA2G4	proliferation-associated 2G4	PPM1G	protein phosphatase, Mg2+/Mn2+ dependent 1G	MYC	MYC proto-oncogene, bHLH transcription factor
NME1	NME/NM23 nucleoside diphosphate kinase 1	RPL22	ribosomal protein L22	PABPC1	poly(A) binding protein cytoplasmic 1	PRDX3	peroxiredoxin 3	NAP1L1	nucleosome assembly protein 1 like 1
NOLC1	nucleolar and coiled-body phosphoprotein 1	RRM1	ribonucleotide reductase catalytic subunit M1	PABPC4	poly(A) binding protein cytoplasmic 4	PRPS2	phosphoribosyl pyrophosphate synthetase 2	NCBP1	nuclear cap binding protein subunit 1
ODC1	ornithine decarboxylase 1	RRP9	ribosomal RNA processing 9, small subunit (SSU) processome component, homolog (yeast)	PGK1	phosphoglycerate kinase 1	PSMD14	proteasome 26S subunit, non-ATPase 14	NCBP2	nuclear cap binding protein subunit 2
ORC2	origin recognition complex subunit 2	RSL1D1	ribosomal L1 domain containing 1	PHB2	prohibitin 2	PSMD3	proteasome 26S subunit, non-ATPase 3	NOP56	NOP16 nucleolar protein
PA2G4	proliferation-associated 2G4	RUVBL2	RuvB like AAA ATPase 2	PPIA	peptidylprolyl isomerase A	RAD23B	RAD23 homolog B, nucleotide excision repair protein	ORC2	origin recognition complex subunit 2
PABPC1	poly(A) binding protein cytoplasmic 1	SERBP1	SERPINE1 mRNA binding protein 1	PRDX4	peroxiredoxin 4	RANBP1	RAN binding protein 1	PABPC4	proliferation-associated 2G4
PABPC4	poly(A) binding protein cytoplasmic 4	SF3A1	splicing factor 3a subunit 1	PRPF31	pre-mRNA processing factor 31	RFC4	replication factor C subunit 4	PCBP1	poly(A) binding protein cytoplasmic 1
PCNA	proliferating cell nuclear antigen	SNRPA	small nuclear ribonucleoprotein polypeptide A	PSMA1	proteasome subunit alpha 1	RNPS1	RNA binding protein with serine rich domain 1	PCNA	proliferating cell nuclear antigen
PGK1	phosphoglycerate kinase 1	SNRPA1	small nuclear ribonucleoprotein polypeptide A	PSMA2	proteasome subunit alpha 2	RPL18	ribosomal protein L18	PHB	prohibitin
PPIA	peptidylprolyl isomerase A	SRM	spermidine synthase	PSMA4	proteasome subunit alpha 4	RPL22	ribosomal protein L22	POLD2	DNA polymerase delta 2, accessory subunit
PRDX3	peroxiredoxin 3	SRSF1	serine and arginine rich splicing factor 1	PSMA6	proteasome subunit alpha 6	RPS3	ribosomal protein S3	PPIA	peptidylprolyl isomerase A
PRDX4	peroxiredoxin 4	SRSF2	serine and arginine rich splicing factor 2	PSMA7	proteasome subunit alpha 7	RRP9	ribosomal RNA processing 9, small subunit (SSU) processome component, homolog (yeast)	PPM1G	protein phosphatase, Mg2+/Mn2+ dependent 1G
PRPF31	pre-mRNA processing factor 31	SRSF3	serine and arginine rich splicing factor 3	PSMB2	proteasome subunit beta 2	RSL1D1	ribosomal L1 domain containing 1	PRDX4	peroxiredoxin 4
PSMA1	proteasome subunit alpha 1	SRSF7	serine and arginine rich splicing factor 7	PSMB3	proteasome subunit beta 3	RUVBL2	RuvB like AAA ATPase 2	PRPS2	phosphoribosyl pyrophosphate synthetase 2
PSMA2	proteasome subunit alpha 2	STARD7	StAR related lipid transfer domain containing 7	PSMC4	proteasome 26S subunit, ATPase 4	SERBP1	SERPINE1 mRNA binding protein 1	PSMA1	proteasome subunit alpha 1
PSMA4	proteasome subunit alpha 4	TARDBP	TAR DNA binding protein	PSMC6	proteasome 26S subunit, ATPase 6	SNRPA	small nuclear ribonucleoprotein polypeptide A	PSMA2	proteasome subunit alpha 2
PSMA6	proteasome subunit alpha 6	TFDP1	transcription factor Dp-1	PSMD1	proteasome 26S subunit, non-ATPase 1	SRM	spermidine synthase	PSMA6	proteasome subunit alpha 6
PSMA7	proteasome subunit alpha 7	TRIM28	tripartite motif containing 28	PSMD7	proteasome 26S subunit, non-ATPase 7	SRSF1	serine and arginine rich splicing factor 1	PSMA7	proteasome subunit alpha 7
PSMB2	proteasome subunit beta 2	TUFM	Tu translation elongation factor, mitochondrial	PSMD8	proteasome 26S subunit, non-ATPase 8	SRSF2	serine and arginine rich splicing factor 2	PSMB2	proteasome subunit beta 2
PSMB3	proteasome subunit beta 3	TXNL4A	thioredoxin like 4A	PTGES3	prostaglandin E synthase 3	SRSF3	serine and arginine rich splicing factor 3	PSMC4	proteasome 26S subunit, ATPase 4
PSMC4	proteasome 26S subunit, ATPase 4	TYMS	thymidylate synthetase	PWP1	PWP1 homolog, endonuclein	SRSF7	serine and arginine rich splicing factor 7	PSMC6	proteasome 26S subunit, ATPase 6
PSMC6	proteasome 26S subunit, ATPase 6	U2AF1	U2 small nuclear RNA auxiliary factor 1	RAN	member RAS oncogene family	SYNCRIP	synaptotagmin binding cytoplasmic RNA interacting protein	PSMD3	proteasome 26S subunit, non-ATPase 3
PSMD1	proteasome 26S subunit, non-ATPase 1	UBE2L3	ubiquitin conjugating enzyme E2 L3	RPL14	ribosomal protein L14	TARDBP	TAR DNA binding protein	PSMD8	proteasome 26S subunit, non-ATPase 8
PSMD14	proteasome 26S subunit, non-ATPase 14			RPL34	ribosomal protein L34	TCP1	t-complex 1	PTGES3	prostaglandin E synthase 3
PSMD7	proteasome 26S subunit, non-ATPase 7			RPL6	ribosomal protein L6	TRIM28	tripartite motif containing 28	RANBP1	RAD23 homolog B, nucleotide excision repair protein
PSMD8	proteasome 26S subunit, non-ATPase 8			RPLP0	ribosomal protein lateral stalk subunit P0	TUFM	Tu translation elongation factor, mitochondrial	RPL14	ribosomal protein L14
PTGES3	prostaglandin E synthase 3			RPS10	ribosomal protein S10	TXNL4A	thioredoxin like 4A	RPL34	ribosomal protein L34
PWP1	PWP1 homolog, endonuclein			RPS2	ribosomal protein S2	TYMS	thymidylate synthetase	RPL6	ribosomal protein L6
RAD23B	RAD23 homolog B, nucleotide excision repair protein			RPS5	ribosomal protein S5	U2AF1	U2 small nuclear RNA auxiliary factor 1	RPS10	ribosomal protein S10
RAN	member RAS oncogene family			RPS6	ribosomal protein S6	UBE2E1	ubiquitin conjugating enzyme E2 E1	RPS5	ribosomal protein S5
RFC4	replication factor C subunit 4			RRM1	ribonucleotide reductase catalytic subunit M1	VDAC1	voltage dependent anion channel 1	RRM1	ribonucleotide reductase catalytic subunit M1
RPL14	ribosomal protein L14			SET	SET nuclear proto-oncogene	YWHAQ	tyrosine 3-monooxygenase/tryptophan 5-monooxygenase activation protein theta	RRP9	ribosomal RNA processing 9, small subunit (SSU) processome component, homolog (yeast)
RPL34	ribosomal protein L34			SF3A1	splicing factor 3a subunit 1			RSL1D1	ribosomal L1 domain containing 1
RPL6	ribosomal protein L6			SF3B3	splicing factor 3b subunit 3			RUVBL2	RuvB like AAA ATPase 2
RPLP0	ribosomal protein lateral stalk subunit P0			SLC25A3	solute carrier family 25 member 3			SERBP1	SERPINE1 mRNA binding protein 1
RPS10	ribosomal protein S10			SMARCC1	SWI/SNF related, matrix associated, actin dependent regulator of chromatin subfamily c member 1			SF3A1	splicing factor 3a subunit 1
RPS2	ribosomal protein S2			SNRPA1	small nuclear ribonucleoprotein polypeptide A			SF3B3	splicing factor 3b subunit 3
RPS3	ribosomal protein S3			SNRPB2	small nuclear ribonucleoprotein polypeptide B2			SNRPA	small nuclear ribonucleoprotein polypeptide A
RPS5	ribosomal protein S5			SNRPD1	small nuclear ribonucleoprotein D1 polypeptide			SNRPB2	small nuclear ribonucleoprotein polypeptide B2
RPS6	ribosomal protein S6			SNRPD2	small nuclear ribonucleoprotein D2 polypeptide			SNRPD3	small nuclear ribonucleoprotein D3 polypeptide
SET	SET nuclear proto-oncogene			SNRPD3	small nuclear ribonucleoprotein D3 polypeptide			SNRPG	small nuclear ribonucleoprotein polypeptide G
SF3B3	splicing factor 3b subunit 3			SNRPG	small nuclear ribonucleoprotein polypeptide G			SRPK1	SRSF protein kinase 1
SLC25A3	solute carrier family 25 member 3			SRPK1	SRSF protein kinase 1			SRSF1	serine and arginine rich splicing factor 1
SMARCC1	SWI/SNF related, matrix associated, actin dependent regulator of chromatin subfamily c member 1			SSB	Sjogren syndrome antigen B			SRSF7	serine and arginine rich splicing factor 7
SNRPB2	small nuclear ribonucleoprotein polypeptide B2			SSBP1	single stranded DNA binding protein 1			SSB	Sjogren syndrome antigen B
SNRPD1	small nuclear ribonucleoprotein D1 polypeptide			STARD7	StAR related lipid transfer domain containing 7			SYNCRIP	synaptotagmin binding cytoplasmic RNA interacting protein
SNRPD2	small nuclear ribonucleoprotein D2 polypeptide			TFDP1	transcription factor Dp-1			TARDBP	TAR DNA binding protein
SNRPD3	small nuclear ribonucleoprotein D3 polypeptide			TOMM70A	translocase of outer mitochondrial membrane 70			TCP1	t-complex 1
SNRPG	small nuclear ribonucleoprotein polypeptide G			TRA2B	transformer 2 beta homolog (Drosophila)			TUFM	Tu translation elongation factor, mitochondrial
SRPK1	SRSF protein kinase 1			UBA2	ubiquitin like modifier activating enzyme 2			TXNL4A	thioredoxin like 4A
SSB	Sjogren syndrome antigen B			UBE2L3	ubiquitin conjugating enzyme E2 L3			U2AF1	U2 small nuclear RNA auxiliary factor 1
SSBP1	single stranded DNA binding protein 1			USP1	ubiquitin specific peptidase 1			UBA2	ubiquitin like modifier activating enzyme 2
SYNCRIP	synaptotagmin binding cytoplasmic RNA interacting protein			VBP1	VHL binding protein 1			UBE2E1	ubiquitin conjugating enzyme E2 E1
TCP1	t-complex 1			VDAC3	voltage dependent anion channel 3			USP1	ubiquitin specific peptidase 1
TOMM70A	translocase of outer mitochondrial membrane 70			XPO1	exportin 1			VBP1	VHL binding protein 1
TRA2B	transformer 2 beta homolog (Drosophila)			XPOT	exportin for tRNA			XPO1	exportin 1
UBA2	ubiquitin like modifier activating enzyme 2			XRCC6	X-ray repair cross complementing 6			XPOT	exportin for tRNA
UBE2E1	ubiquitin conjugating enzyme E2 E1			YWHAE	tyrosine 3-monooxygenase/tryptophan 5-monooxygenase activation protein epsilon			YWHAQ	tyrosine 3-monooxygenase/tryptophan 5-monooxygenase activation protein theta
USP1	ubiquitin specific peptidase 1
VBP1	VHL binding protein 1
VDAC1	voltage dependent anion channel 1
VDAC3	voltage dependent anion channel 3
XPO1	exportin 1
XPOT	exportin for tRNA
XRCC6	X-ray repair cross complementing 6
YWHAE	tyrosine 3-monooxygenase/tryptophan 5-monooxygenase activation protein epsilon
YWHAQ	tyrosine 3-monooxygenase/tryptophan 5-monooxygenase activation protein theta
AIF = Animal fat intake; SFI = Saturated fat intake
