# Supplementary material for: High-fat diet fuels prostate cancer progression by rewiring the metabolome and amplifying the MYC program
Source: Nat Commun. 2019 Sep 25;10:4358. doi: 10.1038/s41467-019-12298-z (PMC6761092; doi:10.1038/s41467-019-12298-z)
Supplement: Supplementary file 15 — Supplementary Data 12 [file 41467_2019_12298_MOESM15_ESM.xlsx]

## Sheet: SData 12
Supplementary Data 12: GSEA Hallmark – HPFS/PHS saturated fat intake (SFI)
		TUMOUR								ADJACENT NORMAL TISSUE
NAME	SIZE	DIRECTION	ES	NES	NOM p-val	FDR q-val	FWER p-val	RANK AT MAX	LEADING EDGE	DIRECTION	ES	NES	NOM p-val	FDR q-val	FWER p-val	RANK AT MAX	LEADING EDGE
HALLMARK_MYC_TARGETS_V1	200	Enriched	0.617654	1.96615	0.00757878	0.0171195	0.0115	3811	tags=57%, list=19%, signal=69%	Depleted	-0.273749	-0.972545	0.47948	1	0.9791	5425	tags=33%, list=27%, signal=44%
HALLMARK_PROTEIN_SECRETION	96	Enriched	0.618815	1.90364	0.00638978	0.0215223	0.0254	5483	tags=74%, list=27%, signal=101%	Depleted	-0.171509	-0.527033	0.911636	0.984672	0.9999	4929	tags=28%, list=24%, signal=37%
HALLMARK_OXIDATIVE_PHOSPHORYLATION	199	Enriched	0.563348	1.84596	0.0103834	0.0297436	0.047	3951	tags=48%, list=20%, signal=59%	Depleted	-0.315428	-1.05765	0.402961	1	0.951	5024	tags=38%, list=25%, signal=50%
HALLMARK_MTORC1_SIGNALING	199	Enriched	0.542386	1.78983	0.00861896	0.0425407	0.0831	4293	tags=50%, list=21%, signal=63%	Depleted	-0.189847	-0.659041	0.905102	1	0.9995	2554	tags=16%, list=13%, signal=18%
HALLMARK_DNA_REPAIR	150	Enriched	0.403326	1.62396	0.0285944	0.146556	0.2498	5299	tags=45%, list=26%, signal=61%	Enriched	0.227471	0.938837	0.527494	1	0.9836	5774	tags=28%, list=29%, signal=39%
HALLMARK_UNFOLDED_PROTEIN_RESPONSE	113	Enriched	0.461746	1.55207	0.0606548	0.204169	0.3537	4669	tags=46%, list=23%, signal=59%	Depleted	-0.25868	-0.956794	0.492369	1	0.9829	3827	tags=27%, list=19%, signal=33%
HALLMARK_ANDROGEN_RESPONSE	101	Enriched	0.607684	1.53284	0.0624122	0.198751	0.3839	4117	tags=60%, list=20%, signal=75%	Depleted	-0.281475	-0.695508	0.754931	1	0.9993	3845	tags=37%, list=19%, signal=45%
HALLMARK_PI3K_AKT_MTOR_SIGNALING	105	Enriched	0.393031	1.52642	0.0488722	0.180922	0.3925	5780	tags=56%, list=29%, signal=78%	Depleted	-0.173101	-0.691094	0.872541	1	0.9994	2138	tags=14%, list=11%, signal=16%
HALLMARK_GLYCOLYSIS	200	Enriched	0.369658	1.48806	0.0330379	0.204378	0.4506	1884	tags=22%, list=9%, signal=24%	Enriched	0.206132	0.87939	0.665299	1	0.9934	6275	tags=32%, list=31%, signal=45%
HALLMARK_MITOTIC_SPINDLE	198	Enriched	0.359791	1.45396	0.0659992	0.22415	0.5057	4493	tags=35%, list=22%, signal=44%	Enriched	0.172263	0.742613	0.837957	1	0.9993	6635	tags=31%, list=33%, signal=46%
HALLMARK_MYC_TARGETS_V2	57	Enriched	0.43502	1.40714	0.133714	0.265245	0.5812	2544	tags=28%, list=13%, signal=32%	Depleted	-0.263884	-0.945045	0.512612	1	0.9851	4344	tags=33%, list=21%, signal=42%
HALLMARK_FATTY_ACID_METABOLISM	155	Enriched	0.394749	1.35582	0.101425	0.318518	0.6581	2206	tags=27%, list=11%, signal=30%	Depleted	-0.213323	-0.748613	0.828348	1	0.9987	4009	tags=29%, list=20%, signal=36%
HALLMARK_PEROXISOME	102	Enriched	0.357298	1.31449	0.0942387	0.359239	0.7218	4649	tags=41%, list=23%, signal=53%	Enriched	0.174857	0.663632	0.965888	1	1	4101	tags=16%, list=20%, signal=20%
HALLMARK_TGF_BETA_SIGNALING	54	Enriched	0.419926	1.29672	0.193644	0.362045	0.7484	3093	tags=35%, list=15%, signal=41%	Enriched	0.197925	0.644533	0.896413	1	1	7215	tags=37%, list=36%, signal=57%
HALLMARK_G2M_CHECKPOINT	199	Enriched	0.358578	1.2942	0.164111	0.341925	0.7504	4709	tags=42%, list=23%, signal=54%	Enriched	0.199213	0.854181	0.701682	1	0.9959	4387	tags=19%, list=22%, signal=24%
HALLMARK_UV_RESPONSE_DN	143	Enriched	0.394861	1.27788	0.186833	0.345257	0.7709	5231	tags=44%, list=26%, signal=59%	Enriched	0.191251	0.610065	0.9444	1	1	2797	tags=12%, list=14%, signal=14%
HALLMARK_ADIPOGENESIS	200	Enriched	0.339362	1.26494	0.172337	0.343504	0.7855	4234	tags=36%, list=21%, signal=44%	Depleted	-0.181788	-0.687512	0.902391	1	0.9994	3748	tags=24%, list=19%, signal=29%
HALLMARK_E2F_TARGETS	198	Enriched	0.363564	1.22604	0.219364	0.383107	0.8295	4035	tags=36%, list=20%, signal=45%	Enriched	0.249504	0.962479	0.495972	1	0.9788	4387	tags=24%, list=22%, signal=30%
HALLMARK_CHOLESTEROL_HOMEOSTASIS	74	Enriched	0.400588	1.20807	0.220567	0.389766	0.845	2405	tags=28%, list=12%, signal=32%	Enriched	0.244312	0.718641	0.804392	1	0.9998	4646	tags=23%, list=23%, signal=30%
HALLMARK_P53_PATHWAY	196	Enriched	0.258673	1.0328	0.39515	0.699571	0.9582	3282	tags=21%, list=16%, signal=25%	Enriched	0.198094	0.806062	0.754501	1	0.998	5639	tags=28%, list=28%, signal=38%
HALLMARK_BILE_ACID_METABOLISM	112	Enriched	0.285766	1.03217	0.383511	0.667642	0.9585	2023	tags=18%, list=10%, signal=20%	Enriched	0.273712	1.03505	0.379216	1	0.955	8069	tags=47%, list=40%, signal=78%
HALLMARK_HEDGEHOG_SIGNALING	36	Enriched	0.315607	1.02694	0.405324	0.647988	0.9598	2453	tags=22%, list=12%, signal=25%	Enriched	0.336461	1.08996	0.323243	1	0.9258	4544	tags=33%, list=22%, signal=43%
HALLMARK_ANGIOGENESIS	36	Enriched	0.375811	1.01648	0.431604	0.640172	0.9632	2075	tags=31%, list=10%, signal=34%	Enriched	0.361797	1.00701	0.45121	1	0.9661	7470	tags=44%, list=37%, signal=70%
HALLMARK_HEME_METABOLISM	197	Enriched	0.224815	0.998721	0.440849	0.649215	0.9698	3767	tags=24%, list=19%, signal=30%	Enriched	0.230449	1.08152	0.302551	1	0.9316	4433	tags=20%, list=22%, signal=26%
HALLMARK_REACTIVE_OXIGEN_SPECIES_PATHWAY	48	Enriched	0.303709	0.993138	0.45759	0.633975	0.9711	3848	tags=29%, list=19%, signal=36%	Enriched	0.176414	0.596011	0.96236	1	1	1656	tags=6%, list=8%, signal=7%
HALLMARK_HYPOXIA	200	Enriched	0.284253	0.958589	0.494187	0.676419	0.979	3216	tags=22%, list=16%, signal=26%	Enriched	0.223395	0.801291	0.727309	1	0.998	4841	tags=27%, list=24%, signal=35%
HALLMARK_APICAL_JUNCTION	200	Enriched	0.217015	0.848535	0.643307	0.885595	0.9934	3391	tags=21%, list=17%, signal=24%	Enriched	0.178511	0.709926	0.872367	1	0.9999	4816	tags=22%, list=24%, signal=28%
HALLMARK_KRAS_SIGNALING_UP	200	Enriched	0.258016	0.84041	0.72638	0.87142	0.9939	2547	tags=23%, list=13%, signal=25%	Enriched	0.215689	0.710602	0.938312	1	0.9999	4420	tags=23%, list=22%, signal=29%
HALLMARK_ESTROGEN_RESPONSE_LATE	200	Enriched	0.209186	0.798217	0.846503	0.932124	0.9964	2724	tags=18%, list=13%, signal=21%	Enriched	0.183499	0.746833	0.925215	1	0.9992	4199	tags=16%, list=21%, signal=20%
HALLMARK_INTERFERON_ALPHA_RESPONSE	97	Enriched	0.300796	0.796542	0.660936	0.904687	0.9965	1965	tags=16%, list=10%, signal=18%	Enriched	0.206438	0.584896	0.908961	0.990386	1	6151	tags=31%, list=30%, signal=44%
HALLMARK_UV_RESPONSE_UP	158	Enriched	0.193532	0.755682	0.837214	0.955966	0.9981	5251	tags=30%, list=26%, signal=41%	Depleted	-0.149531	-0.606342	0.983317	1	0.9998	3605	tags=20%, list=18%, signal=24%
HALLMARK_INTERFERON_GAMMA_RESPONSE	198	Enriched	0.259103	0.731186	0.753791	0.971074	0.9983	3042	tags=20%, list=15%, signal=24%	Enriched	0.2164	0.651731	0.886634	1	1	5877	tags=28%, list=29%, signal=39%
HALLMARK_ALLOGRAFT_REJECTION	200	Enriched	0.22632	0.717176	0.79694	0.965425	0.9986	2996	tags=20%, list=15%, signal=23%	Depleted	-0.227834	-0.744987	0.765631	1	0.9989	2584	tags=19%, list=13%, signal=22%
HALLMARK_APOPTOSIS	161	Enriched	0.212782	0.686549	0.853423	0.984864	0.9991	4310	tags=28%, list=21%, signal=35%	Depleted	-0.24786	-0.855147	0.640715	1	0.996	1931	tags=16%, list=10%, signal=18%
HALLMARK_IL2_STAT5_SIGNALING	197	Enriched	0.186338	0.670191	0.949132	0.979013	0.9993	4780	tags=28%, list=24%, signal=36%	Enriched	0.190048	0.7142	0.908292	1	0.9998	4451	tags=20%, list=22%, signal=26%
HALLMARK_EPITHELIAL_MESENCHYMAL_TRANSITION	200	Enriched	0.225181	0.651942	0.84509	0.974718	0.9994	3847	tags=26%, list=19%, signal=31%	Enriched	0.27931	0.843303	0.630924	1	0.9968	5345	tags=30%, list=26%, signal=40%
HALLMARK_COMPLEMENT	200	Enriched	0.178701	0.592709	0.989716	1	0.9995	2525	tags=18%, list=12%, signal=20%	Depleted	-0.207159	-0.729615	0.870623	1	0.9989	2633	tags=20%, list=13%, signal=22%
HALLMARK_INFLAMMATORY_RESPONSE	200	Enriched	0.192195	0.589875	0.981316	0.977698	0.9995	1997	tags=14%, list=10%, signal=15%	Enriched	0.255989	0.822031	0.69707	1	0.9976	5994	tags=32%, list=30%, signal=45%
HALLMARK_ESTROGEN_RESPONSE_EARLY	198	Enriched	0.15087	0.551789	0.998575	0.972278	0.9995	4203	tags=22%, list=21%, signal=28%	Depleted	-0.212654	-0.814084	0.745932	1	0.9976	2502	tags=16%, list=12%, signal=18%
HALLMARK_TNFA_SIGNALING_VIA_NFKB	200	Depleted	-0.191715	-0.498268	0.971857	0.989331	0.9999	6627	tags=33%, list=33%, signal=48%	Enriched	0.184334	0.498786	0.979878	0.990008	1	4801	tags=22%, list=24%, signal=28%
HALLMARK_APICAL_SURFACE	44	Depleted	-0.167595	-0.540142	0.991181	1	0.9999	6934	tags=41%, list=34%, signal=62%	Enriched	0.329122	1.105	0.308629	1	0.9154	6059	tags=43%, list=30%, signal=61%
HALLMARK_IL6_JAK_STAT3_SIGNALING	87	Depleted	-0.228396	-0.692875	0.858598	1	0.9996	6194	tags=34%, list=31%, signal=49%	Enriched	0.215671	0.669346	0.891992	1	1	5105	tags=23%, list=25%, signal=31%
HALLMARK_NOTCH_SIGNALING	32	Depleted	-0.244471	-0.768394	0.765826	1	0.9982	2240	tags=19%, list=11%, signal=21%	Depleted	-0.344518	-1.06852	0.380491	1	0.9447	2424	tags=25%, list=12%, signal=28%
HALLMARK_XENOBIOTIC_METABOLISM	199	Depleted	-0.21261	-0.795088	0.872981	1	0.9973	4971	tags=28%, list=25%, signal=36%	Enriched	0.300881	1.22371	0.120216	1	0.8137	5594	tags=37%, list=28%, signal=50%
HALLMARK_COAGULATION	138	Depleted	-0.282073	-0.910294	0.575292	0.950702	0.9886	3489	tags=25%, list=17%, signal=30%	Enriched	0.292539	1.04056	0.38923	1	0.9531	4402	tags=26%, list=22%, signal=33%
HALLMARK_MYOGENESIS	200	Depleted	-0.280221	-0.93561	0.523355	1	0.9849	4604	tags=29%, list=23%, signal=37%	Enriched	0.234675	0.802511	0.672949	1	0.998	6830	tags=36%, list=34%, signal=54%
HALLMARK_WNT_BETA_CATENIN_SIGNALING	42	Depleted	-0.257919	-0.983616	0.464377	1	0.975	5022	tags=29%, list=25%, signal=38%	Enriched	0.275047	1.00909	0.445434	1	0.9656	3942	tags=17%, list=19%, signal=21%
HALLMARK_SPERMATOGENESIS	134	Depleted	-0.284633	-0.988113	0.469748	1	0.9734	4912	tags=34%, list=24%, signal=44%	Enriched	0.34802	1.2967	0.0934657	1	0.7265	3825	tags=28%, list=19%, signal=34%
HALLMARK_PANCREAS_BETA_CELLS	39	Depleted	-0.352955	-1.11666	0.293932	1	0.9146	4674	tags=44%, list=23%, signal=57%	Enriched	0.38087	1.23012	0.176594	1	0.8059	3712	tags=31%, list=18%, signal=38%
HALLMARK_KRAS_SIGNALING_DN	200	Depleted	-0.376217	-1.41304	0.0393013	0.786498	0.558	5939	tags=42%, list=29%, signal=59%	Enriched	0.258774	0.984792	0.467119	1	0.9733	4867	tags=26%, list=24%, signal=35%
