# Supplementary material for: High-fat diet fuels prostate cancer progression by rewiring the metabolome and amplifying the MYC program
Source: Nat Commun. 2019 Sep 25;10:4358. doi: 10.1038/s41467-019-12298-z (PMC6761092; doi:10.1038/s41467-019-12298-z)
Supplement: Supplementary file 16 — Supplementary Data 13 [file 41467_2019_12298_MOESM16_ESM.xlsx]

## Sheet: SData 13
Supplementary Data 13: GSEA Hallmark – HPFS/PHS monounsaturated fat intake
		TUMOUR								ADJACENT NORMAL TISSUE
NAME	SIZE	DIRECTION	ES	NES	NOM p-val	FDR q-val	FWER p-val	RANK AT MAX	LEADING EDGE	DIRECTION	ES	NES	NOM p-val	FDR q-val	FWER p-val	RANK AT MAX	LEADING EDGE
HALLMARK_NOTCH_SIGNALING	32	Enriched	0.478086	1.48598	0.0650198	0.466455	0.4371	2386	tags=22%, list=12%, signal=25%	Depleted	-0.231787	-0.719837	0.801216	0.982012	0.9992	6615	tags=38%, list=33%, signal=56%
HALLMARK_KRAS_SIGNALING_DN	200	Enriched	0.307804	1.15807	0.22793	1	0.8867	3694	tags=27%, list=18%, signal=33%	Depleted	-0.243484	-0.927923	0.579426	0.933963	0.986	6272	tags=37%, list=31%, signal=53%
HALLMARK_SPERMATOGENESIS	134	Enriched	0.287553	0.996556	0.456604	1	0.9683	4389	tags=31%, list=22%, signal=39%	Depleted	-0.310955	-1.16149	0.213115	0.646223	0.8771	5462	tags=33%, list=27%, signal=45%
HALLMARK_MYOGENESIS	200	Enriched	0.296245	0.991336	0.463266	1	0.9692	5884	tags=39%, list=29%, signal=54%	Depleted	-0.360013	-1.23135	0.240114	0.662868	0.8095	6831	tags=46%, list=34%, signal=69%
HALLMARK_APICAL_SURFACE	44	Enriched	0.272526	0.871764	0.639196	1	0.9922	5401	tags=36%, list=27%, signal=49%	Depleted	-0.334143	-1.11393	0.29767	0.656695	0.9132	4508	tags=34%, list=22%, signal=44%
HALLMARK_APICAL_JUNCTION	200	Enriched	0.190684	0.742817	0.797033	1	0.9989	3649	tags=19%, list=18%, signal=23%	Depleted	-0.303764	-1.19999	0.229796	0.67506	0.8431	5918	tags=36%, list=29%, signal=50%
HALLMARK_UV_RESPONSE_DN	143	Enriched	0.228638	0.734376	0.794002	1	0.9989	3887	tags=22%, list=19%, signal=27%	Depleted	-0.175958	-0.561665	0.979063	0.972359	0.9999	2928	tags=13%, list=14%, signal=15%
HALLMARK_WNT_BETA_CATENIN_SIGNALING	42	Enriched	0.189297	0.721641	0.838601	1	0.999	6969	tags=31%, list=34%, signal=47%	Depleted	-0.210331	-0.766582	0.753946	0.967695	0.9987	1095	tags=7%, list=5%, signal=8%
HALLMARK_EPITHELIAL_MESENCHYMAL_TRANSITION	200	Enriched	0.223691	0.639438	0.860456	1	0.9995	3981	tags=22%, list=20%, signal=27%	Depleted	-0.470586	-1.40821	0.124618	0.556662	0.5645	4852	tags=46%, list=24%, signal=59%
HALLMARK_TGF_BETA_SIGNALING	54	Enriched	0.189922	0.586549	0.920225	0.956477	0.9997	5736	tags=30%, list=28%, signal=41%	Depleted	-0.213687	-0.696288	0.825368	0.917091	0.9994	6910	tags=44%, list=34%, signal=67%
HALLMARK_APOPTOSIS	161	Depleted	-0.243959	-0.785865	0.720422	0.712201	0.9975	4763	tags=30%, list=24%, signal=39%	Depleted	-0.223507	-0.78207	0.757057	1	0.9981	5064	tags=29%, list=25%, signal=38%
HALLMARK_MITOTIC_SPINDLE	198	Depleted	-0.197111	-0.799149	0.738906	0.708278	0.9966	5143	tags=28%, list=25%, signal=37%	Depleted	-0.214868	-0.921469	0.558032	0.89904	0.9868	6219	tags=30%, list=31%, signal=43%
HALLMARK_ANGIOGENESIS	36	Depleted	-0.30284	-0.808226	0.722053	0.710928	0.9963	875	tags=14%, list=4%, signal=14%	Depleted	-0.523653	-1.44996	0.0753061	0.579979	0.4978	2456	tags=36%, list=12%, signal=41%
HALLMARK_COAGULATION	138	Depleted	-0.269946	-0.856972	0.647648	0.64623	0.9931	1636	tags=15%, list=8%, signal=16%	Depleted	-0.448635	-1.59202	0.0100761	0.669343	0.2819	2881	tags=30%, list=14%, signal=34%
HALLMARK_HEDGEHOG_SIGNALING	36	Depleted	-0.264903	-0.861123	0.690262	0.656877	0.9926	4254	tags=28%, list=21%, signal=35%	Depleted	-0.232718	-0.750803	0.859138	0.961536	0.9989	6979	tags=42%, list=34%, signal=63%
HALLMARK_PANCREAS_BETA_CELLS	39	Depleted	-0.270423	-0.862702	0.685917	0.672928	0.9926	1364	tags=13%, list=7%, signal=14%	Depleted	-0.255039	-0.818128	0.742517	0.974176	0.9968	5408	tags=36%, list=27%, signal=49%
HALLMARK_KRAS_SIGNALING_UP	200	Depleted	-0.27081	-0.876649	0.646135	0.667882	0.9914	1844	tags=15%, list=9%, signal=16%	Depleted	-0.402624	-1.32472	0.100493	0.574255	0.6913	3020	tags=30%, list=15%, signal=35%
HALLMARK_E2F_TARGETS	198	Depleted	-0.272866	-0.915818	0.5507	0.618172	0.9872	4824	tags=33%, list=24%, signal=43%	Enriched	0.188223	0.727724	0.908705	0.983637	0.999	4405	tags=28%, list=22%, signal=35%
HALLMARK_IL6_JAK_STAT3_SIGNALING	87	Depleted	-0.3129	-0.951174	0.506954	0.57491	0.981	4744	tags=34%, list=23%, signal=45%	Depleted	-0.383356	-1.18994	0.247047	0.633315	0.8509	5886	tags=47%, list=29%, signal=66%
HALLMARK_TNFA_SIGNALING_VIA_NFKB	200	Depleted	-0.375949	-0.980875	0.480302	0.543117	0.9734	3798	tags=31%, list=19%, signal=38%	Depleted	-0.310709	-0.837449	0.618865	0.972054	0.9961	4446	tags=33%, list=22%, signal=42%
HALLMARK_ESTROGEN_RESPONSE_LATE	200	Depleted	-0.275803	-1.055	0.346599	0.444011	0.9465	3364	tags=24%, list=17%, signal=28%	Depleted	-0.220762	-0.892729	0.645253	0.880169	0.9903	3162	tags=18%, list=16%, signal=21%
HALLMARK_HYPOXIA	200	Depleted	-0.315867	-1.069	0.372658	0.438489	0.941	3491	tags=26%, list=17%, signal=31%	Depleted	-0.270568	-0.958692	0.492742	0.965055	0.9794	5254	tags=34%, list=26%, signal=45%
HALLMARK_P53_PATHWAY	196	Depleted	-0.279413	-1.11383	0.297259	0.388103	0.9157	3712	tags=28%, list=18%, signal=34%	Depleted	-0.188995	-0.767225	0.822024	1	0.9987	2786	tags=16%, list=14%, signal=18%
HALLMARK_G2M_CHECKPOINT	199	Depleted	-0.317497	-1.14058	0.29007	0.364695	0.8979	4815	tags=33%, list=24%, signal=42%	Depleted	-0.237401	-1.01844	0.408673	0.854259	0.9642	4122	tags=20%, list=20%, signal=25%
HALLMARK_COMPLEMENT	200	Depleted	-0.348541	-1.15102	0.276121	0.364166	0.8885	2982	tags=26%, list=15%, signal=31%	Depleted	-0.322249	-1.13534	0.281809	0.657324	0.8985	5064	tags=35%, list=25%, signal=46%
HALLMARK_IL2_STAT5_SIGNALING	197	Depleted	-0.325482	-1.17407	0.236853	0.346153	0.8697	3654	tags=25%, list=18%, signal=31%	Depleted	-0.333001	-1.23902	0.172021	0.732577	0.8012	6014	tags=39%, list=30%, signal=54%
HALLMARK_DNA_REPAIR	150	Depleted	-0.29391	-1.18642	0.24436	0.343399	0.8594	5131	tags=38%, list=25%, signal=51%	Enriched	0.235141	0.962665	0.498706	0.898022	0.9806	3274	tags=22%, list=16%, signal=26%
HALLMARK_INFLAMMATORY_RESPONSE	200	Depleted	-0.39161	-1.20009	0.239437	0.339885	0.8471	2503	tags=26%, list=12%, signal=29%	Depleted	-0.416094	-1.33626	0.123077	0.650993	0.6742	4563	tags=39%, list=23%, signal=49%
HALLMARK_ALLOGRAFT_REJECTION	200	Depleted	-0.386638	-1.21658	0.247371	0.332515	0.8322	4225	tags=40%, list=21%, signal=50%	Depleted	-0.445804	-1.45509	0.0892133	0.841589	0.4883	4245	tags=38%, list=21%, signal=47%
HALLMARK_PROTEIN_SECRETION	96	Depleted	-0.40658	-1.25606	0.252055	0.295364	0.7872	6147	tags=52%, list=30%, signal=74%	Enriched	0.439252	1.3298	0.209533	0.628599	0.6897	4246	tags=36%, list=21%, signal=46%
HALLMARK_UV_RESPONSE_UP	158	Depleted	-0.327439	-1.28269	0.142312	0.275765	0.7543	3435	tags=28%, list=17%, signal=33%	Enriched	0.178249	0.726818	0.874826	0.923767	0.999	2855	tags=16%, list=14%, signal=18%
HALLMARK_REACTIVE_OXIGEN_SPECIES_PATHWAY	48	Depleted	-0.397883	-1.31135	0.152589	0.25511	0.719	5495	tags=42%, list=27%, signal=57%	Enriched	0.176503	0.600085	0.96316	1	0.9997	4672	tags=25%, list=23%, signal=32%
HALLMARK_ESTROGEN_RESPONSE_EARLY	198	Depleted	-0.374944	-1.38051	0.0673844	0.191	0.6191	3258	tags=28%, list=16%, signal=33%	Depleted	-0.174061	-0.664547	0.954162	0.92624	0.9996	6316	tags=32%, list=31%, signal=47%
HALLMARK_ADIPOGENESIS	200	Depleted	-0.377075	-1.40372	0.0927752	0.179684	0.584	4892	tags=43%, list=24%, signal=55%	Enriched	0.257035	0.974427	0.472427	0.973665	0.9784	2748	tags=18%, list=14%, signal=21%
HALLMARK_BILE_ACID_METABOLISM	112	Depleted	-0.39816	-1.42973	0.0386544	0.166386	0.5457	5244	tags=39%, list=26%, signal=53%	Enriched	0.211844	0.793953	0.845359	0.921156	0.998	4607	tags=32%, list=23%, signal=41%
HALLMARK_XENOBIOTIC_METABOLISM	199	Depleted	-0.393836	-1.44616	0.0370061	0.161925	0.5195	4559	tags=41%, list=23%, signal=52%	Depleted	-0.229636	-0.928533	0.591132	0.990636	0.9859	5140	tags=30%, list=25%, signal=39%
HALLMARK_INTERFERON_GAMMA_RESPONSE	198	Depleted	-0.509922	-1.44623	0.113549	0.173431	0.5194	4874	tags=51%, list=24%, signal=67%	Depleted	-0.30131	-0.907955	0.548687	0.886566	0.9885	4057	tags=27%, list=20%, signal=33%
HALLMARK_CHOLESTEROL_HOMEOSTASIS	74	Depleted	-0.48049	-1.45529	0.0645753	0.177525	0.5051	2807	tags=36%, list=14%, signal=42%	Enriched	0.416298	1.22875	0.231058	0.608351	0.8264	3326	tags=39%, list=16%, signal=47%
HALLMARK_GLYCOLYSIS	200	Depleted	-0.366379	-1.46856	0.0408204	0.177873	0.4803	4530	tags=38%, list=22%, signal=48%	Depleted	-0.164794	-0.701433	0.969814	0.975223	0.9994	3858	tags=16%, list=19%, signal=20%
HALLMARK_MYC_TARGETS_V1	200	Depleted	-0.461823	-1.46872	0.155967	0.193914	0.48	5764	tags=54%, list=28%, signal=74%	Enriched	0.257785	0.918438	0.520809	0.92488	0.9883	5387	tags=32%, list=27%, signal=42%
HALLMARK_PI3K_AKT_MTOR_SIGNALING	105	Depleted	-0.384174	-1.49894	0.0582075	0.176922	0.4322	4849	tags=39%, list=24%, signal=51%	Depleted	-0.174271	-0.69775	0.869776	0.946635	0.9994	5552	tags=26%, list=27%, signal=35%
HALLMARK_INTERFERON_ALPHA_RESPONSE	97	Depleted	-0.563836	-1.50288	0.0976349	0.192341	0.4272	3650	tags=45%, list=18%, signal=55%	Enriched	0.190462	0.540284	0.956479	0.981339	0.9998	2520	tags=15%, list=12%, signal=18%
HALLMARK_PEROXISOME	102	Depleted	-0.412142	-1.5089	0.0175656	0.208576	0.4167	4703	tags=39%, list=23%, signal=51%	Enriched	0.224275	0.849248	0.703462	1	0.9954	4649	tags=35%, list=23%, signal=46%
HALLMARK_HEME_METABOLISM	197	Depleted	-0.341642	-1.51967	0.0129791	0.222655	0.3986	4501	tags=35%, list=22%, signal=44%	Enriched	0.173799	0.813354	0.834764	0.946342	0.997	3379	tags=20%, list=17%, signal=24%
HALLMARK_OXIDATIVE_PHOSPHORYLATION	199	Depleted	-0.467727	-1.53474	0.0964477	0.235256	0.3757	5259	tags=54%, list=26%, signal=73%	Enriched	0.409821	1.37171	0.168774	1	0.6246	5013	tags=42%, list=25%, signal=55%
HALLMARK_MYC_TARGETS_V2	57	Depleted	-0.488492	-1.58231	0.0583587	0.201202	0.3049	3403	tags=35%, list=17%, signal=42%	Enriched	0.230933	0.833702	0.660611	0.974088	0.996	4694	tags=28%, list=23%, signal=36%
HALLMARK_ANDROGEN_RESPONSE	101	Depleted	-0.636611	-1.59985	0.0384845	0.220822	0.281	2793	tags=49%, list=14%, signal=56%	Enriched	0.493916	1.21344	0.303744	0.542171	0.841	4275	tags=49%, list=21%, signal=61%
HALLMARK_FATTY_ACID_METABOLISM	155	Depleted	-0.489833	-1.67208	0.00674295	0.167067	0.1932	3365	tags=37%, list=17%, signal=44%	Enriched	0.382432	1.33618	0.11918	0.91379	0.6817	2932	tags=31%, list=14%, signal=36%
HALLMARK_UNFOLDED_PROTEIN_RESPONSE	113	Depleted	-0.550877	-1.86253	0.00752177	0.0368706	0.0423	5357	tags=54%, list=26%, signal=73%	Enriched	0.335184	1.24307	0.22517	0.71302	0.8096	2634	tags=21%, list=13%, signal=24%
HALLMARK_MTORC1_SIGNALING	199	Depleted	-0.572691	-1.88637	0.00300782	0.0558323	0.0332	3677	tags=45%, list=18%, signal=55%	Enriched	0.298226	1.033	0.409317	0.919701	0.9602	4305	tags=33%, list=21%, signal=42%
