# Supplementary material for: High-fat diet fuels prostate cancer progression by rewiring the metabolome and amplifying the MYC program
Source: Nat Commun. 2019 Sep 25;10:4358. doi: 10.1038/s41467-019-12298-z (PMC6761092; doi:10.1038/s41467-019-12298-z)
Supplement: Supplementary file 17 — Supplementary Data 14 [file 41467_2019_12298_MOESM17_ESM.xlsx]

## Sheet: SData 14 
Supplementary Data 14: GSEA Hallmark – HPFS/PHS polyunsaturated fat intake
		TUMOUR								ADJACENT NORMAL TISSUE
NAME	SIZE	DIRECTION	ES	NES	NOM p-val	FDR q-val	FWER p-val	RANK AT MAX	LEADING EDGE	DIRECTION	ES	NES	NOM p-val	FDR q-val	FWER p-val	RANK AT MAX	LEADING EDGE
HALLMARK_PANCREAS_BETA_CELLS	39	Enriched	0.385752	1.22531	0.184621	0.528569	0.8263	2643	tags=26%, list=13%, signal=29%	Enriched	0.356406	1.13669	0.266336	0.736419	0.9056	3712	tags=28%, list=18%, signal=34%
HALLMARK_SPERMATOGENESIS	134	Enriched	0.344459	1.19732	0.19415	0.296523	0.8557	2844	tags=25%, list=14%, signal=29%	Depleted	-0.261293	-0.969674	0.501046	0.605896	0.975	3809	tags=24%, list=19%, signal=29%
HALLMARK_E2F_TARGETS	198	Enriched	0.213088	0.719057	0.823991	0.81656	0.9993	3734	tags=22%, list=18%, signal=26%	Depleted	-0.371869	-1.43925	0.0514736	0.538293	0.5059	6383	tags=43%, list=32%, signal=62%
HALLMARK_WNT_BETA_CATENIN_SIGNALING	42	Depleted	-0.195548	-0.748467	0.805777	0.769904	0.9973	7511	tags=48%, list=37%, signal=76%	Depleted	-0.334377	-1.2233	0.227245	0.38359	0.8184	2885	tags=21%, list=14%, signal=25%
HALLMARK_COAGULATION	138	Depleted	-0.251863	-0.800363	0.736622	0.701431	0.9962	3360	tags=26%, list=17%, signal=31%	Depleted	-0.374942	-1.33271	0.0903819	0.37087	0.6794	3925	tags=32%, list=19%, signal=39%
HALLMARK_G2M_CHECKPOINT	199	Depleted	-0.232798	-0.834923	0.649623	0.658007	0.9943	4311	tags=27%, list=21%, signal=34%	Depleted	-0.227399	-0.978476	0.477743	0.607154	0.9729	6322	tags=33%, list=31%, signal=47%
HALLMARK_KRAS_SIGNALING_DN	200	Depleted	-0.22149	-0.842158	0.739771	0.660255	0.9935	2121	tags=14%, list=10%, signal=15%	Enriched	0.269503	1.00543	0.436067	0.586733	0.9711	3272	tags=29%, list=16%, signal=34%
HALLMARK_BILE_ACID_METABOLISM	112	Depleted	-0.27638	-1.00009	0.430101	0.43134	0.9673	1027	tags=12%, list=5%, signal=12%	Depleted	-0.219603	-0.829342	0.780187	0.768543	0.996	4782	tags=26%, list=24%, signal=34%
HALLMARK_MYC_TARGETS_V2	57	Depleted	-0.318376	-1.02378	0.432821	0.410065	0.9599	5996	tags=49%, list=30%, signal=70%	Depleted	-0.127029	-0.456071	0.997783	0.996227	0.9998	7639	tags=35%, list=38%, signal=56%
HALLMARK_MITOTIC_SPINDLE	198	Depleted	-0.255913	-1.03964	0.389973	0.399552	0.9524	4219	tags=28%, list=21%, signal=35%	Depleted	-0.307009	-1.32059	0.126673	0.366412	0.6952	6468	tags=39%, list=32%, signal=57%
HALLMARK_ESTROGEN_RESPONSE_LATE	200	Depleted	-0.293145	-1.11589	0.262059	0.315468	0.9119	4235	tags=33%, list=21%, signal=41%	Depleted	-0.237326	-0.968055	0.500619	0.591721	0.9752	3583	tags=22%, list=18%, signal=26%
HALLMARK_KRAS_SIGNALING_UP	200	Depleted	-0.346842	-1.12138	0.279745	0.316982	0.9078	2810	tags=26%, list=14%, signal=30%	Depleted	-0.345071	-1.1313	0.269358	0.432928	0.9026	3588	tags=27%, list=18%, signal=32%
HALLMARK_OXIDATIVE_PHOSPHORYLATION	199	Depleted	-0.348582	-1.13874	0.33501	0.30499	0.8942	5591	tags=39%, list=28%, signal=53%	Depleted	-0.373413	-1.2544	0.24855	0.412005	0.7799	6244	tags=40%, list=31%, signal=58%
HALLMARK_MYC_TARGETS_V1	200	Depleted	-0.371248	-1.16567	0.344463	0.283604	0.8733	6407	tags=49%, list=32%, signal=70%	Depleted	-0.388846	-1.36543	0.197192	0.370424	0.6334	7375	tags=48%, list=36%, signal=75%
HALLMARK_XENOBIOTIC_METABOLISM	199	Depleted	-0.319007	-1.17349	0.196623	0.282891	0.867	4447	tags=33%, list=22%, signal=42%	Depleted	-0.294254	-1.19921	0.135583	0.405203	0.843	4629	tags=29%, list=23%, signal=37%
HALLMARK_ANGIOGENESIS	36	Depleted	-0.444672	-1.19428	0.235651	0.268085	0.8492	4557	tags=44%, list=22%, signal=57%	Depleted	-0.538201	-1.49269	0.0607514	0.651413	0.422	3707	tags=44%, list=18%, signal=54%
HALLMARK_COMPLEMENT	200	Depleted	-0.374097	-1.23348	0.201997	0.235645	0.8107	3042	tags=30%, list=15%, signal=35%	Depleted	-0.321247	-1.13494	0.278943	0.443248	0.9006	3327	tags=26%, list=16%, signal=31%
HALLMARK_APICAL_SURFACE	44	Depleted	-0.388128	-1.25843	0.167507	0.218798	0.7809	3717	tags=34%, list=18%, signal=42%	Depleted	-0.279763	-0.937027	0.554837	0.616247	0.9829	5514	tags=34%, list=27%, signal=47%
HALLMARK_ALLOGRAFT_REJECTION	200	Depleted	-0.416669	-1.31499	0.173904	0.174629	0.7092	2808	tags=29%, list=14%, signal=34%	Depleted	-0.263766	-0.857229	0.616555	0.733081	0.9943	5602	tags=30%, list=28%, signal=41%
HALLMARK_PEROXISOME	102	Depleted	-0.3601	-1.32613	0.084927	0.171284	0.6927	2293	tags=23%, list=11%, signal=25%	Depleted	-0.246682	-0.937846	0.544695	0.631709	0.9827	5912	tags=31%, list=29%, signal=44%
HALLMARK_NOTCH_SIGNALING	32	Depleted	-0.425661	-1.347	0.125332	0.160126	0.6634	3155	tags=22%, list=16%, signal=26%	Depleted	-0.532524	-1.64284	0.0242972	0.665802	0.2134	2991	tags=31%, list=15%, signal=37%
HALLMARK_ESTROGEN_RESPONSE_EARLY	198	Depleted	-0.368476	-1.35105	0.097306	0.162552	0.6585	5326	tags=43%, list=26%, signal=58%	Enriched	0.212259	0.808889	0.751184	0.689847	0.9974	3392	tags=22%, list=17%, signal=26%
HALLMARK_PROTEIN_SECRETION	96	Depleted	-0.444184	-1.35296	0.196114	0.167015	0.6561	5703	tags=54%, list=28%, signal=75%	Depleted	-0.290959	-0.883764	0.56245	0.699914	0.9917	8497	tags=55%, list=42%, signal=95%
HALLMARK_DNA_REPAIR	150	Depleted	-0.338126	-1.35683	0.121941	0.170016	0.6508	3769	tags=23%, list=19%, signal=28%	Depleted	-0.33646	-1.38452	0.0994553	0.408318	0.6009	3955	tags=25%, list=20%, signal=31%
HALLMARK_EPITHELIAL_MESENCHYMAL_TRANSITION	200	Depleted	-0.474993	-1.37284	0.151784	0.162889	0.6249	3596	tags=41%, list=18%, signal=49%	Depleted	-0.475218	-1.41485	0.115232	0.442794	0.5486	3651	tags=40%, list=18%, signal=48%
HALLMARK_INFLAMMATORY_RESPONSE	200	Depleted	-0.458687	-1.40133	0.102327	0.146553	0.5812	2797	tags=33%, list=14%, signal=38%	Depleted	-0.224289	-0.71905	0.868283	0.928821	0.9988	2376	tags=16%, list=12%, signal=17%
HALLMARK_FATTY_ACID_METABOLISM	155	Depleted	-0.411354	-1.40508	0.0760645	0.14941	0.5762	4122	tags=40%, list=20%, signal=50%	Depleted	-0.34895	-1.23399	0.191326	0.384224	0.8071	5394	tags=35%, list=27%, signal=48%
HALLMARK_TGF_BETA_SIGNALING	54	Depleted	-0.45966	-1.4266	0.119927	0.138875	0.5461	5621	tags=48%, list=28%, signal=66%	Depleted	-0.31012	-1.0137	0.443025	0.557888	0.963	2827	tags=24%, list=14%, signal=28%
HALLMARK_GLYCOLYSIS	200	Depleted	-0.367355	-1.47044	0.0392117	0.113363	0.4778	5258	tags=43%, list=26%, signal=57%	Depleted	-0.261711	-1.11842	0.263509	0.439081	0.911	6000	tags=35%, list=30%, signal=49%
HALLMARK_HEDGEHOG_SIGNALING	36	Depleted	-0.449815	-1.47582	0.0344619	0.11511	0.4696	5294	tags=42%, list=26%, signal=56%	Depleted	-0.367615	-1.19284	0.211017	0.398189	0.8482	6772	tags=50%, list=33%, signal=75%
HALLMARK_IL6_JAK_STAT3_SIGNALING	87	Depleted	-0.490227	-1.48902	0.0672664	0.111774	0.4469	4063	tags=43%, list=20%, signal=53%	Depleted	-0.381912	-1.18726	0.247919	0.374853	0.8537	5517	tags=41%, list=27%, signal=57%
HALLMARK_IL2_STAT5_SIGNALING	197	Depleted	-0.415557	-1.49843	0.0427156	0.111494	0.4341	4755	tags=41%, list=23%, signal=53%	Depleted	-0.218192	-0.81134	0.731423	0.783892	0.9964	5130	tags=27%, list=25%, signal=36%
HALLMARK_TNFA_SIGNALING_VIA_NFKB	200	Depleted	-0.576956	-1.49891	0.0947109	0.117434	0.4337	2799	tags=42%, list=14%, signal=48%	Depleted	-0.256255	-0.686251	0.792041	0.954561	0.9991	5517	tags=34%, list=27%, signal=46%
HALLMARK_MYOGENESIS	200	Depleted	-0.455669	-1.51748	0.0699572	0.110702	0.4046	3507	tags=35%, list=17%, signal=41%	Depleted	-0.370304	-1.25735	0.218863	0.432001	0.7766	5708	tags=41%, list=28%, signal=57%
HALLMARK_HEME_METABOLISM	197	Depleted	-0.346137	-1.54298	0.0146282	0.100032	0.3664	5849	tags=41%, list=29%, signal=57%	Depleted	-0.300238	-1.4164	0.0313148	0.511838	0.5464	5523	tags=31%, list=27%, signal=43%
HALLMARK_ADIPOGENESIS	200	Depleted	-0.419706	-1.56062	0.034033	0.0947663	0.3405	4468	tags=37%, list=22%, signal=47%	Depleted	-0.351378	-1.34698	0.114892	0.373161	0.6594	7330	tags=49%, list=36%, signal=76%
HALLMARK_UV_RESPONSE_DN	143	Depleted	-0.48621	-1.57963	0.0353858	0.0902291	0.3163	3460	tags=39%, list=17%, signal=47%	Depleted	-0.432062	-1.3817	0.116467	0.373625	0.6069	4716	tags=40%, list=23%, signal=52%
HALLMARK_HYPOXIA	200	Depleted	-0.469974	-1.58776	0.0291302	0.0915328	0.3044	4642	tags=46%, list=23%, signal=59%	Depleted	-0.393653	-1.39602	0.0926342	0.430306	0.5802	5317	tags=41%, list=26%, signal=54%
HALLMARK_ANDROGEN_RESPONSE	101	Depleted	-0.639823	-1.60357	0.0408533	0.0880315	0.2825	3602	tags=52%, list=18%, signal=64%	Depleted	-0.231179	-0.57532	0.873903	1	0.9996	2731	tags=17%, list=13%, signal=19%
HALLMARK_CHOLESTEROL_HOMEOSTASIS	74	Depleted	-0.543955	-1.64544	0.0152625	0.0704122	0.2272	1769	tags=34%, list=9%, signal=37%	Depleted	-0.356314	-1.04753	0.399833	0.531619	0.9504	3988	tags=27%, list=20%, signal=34%
HALLMARK_MTORC1_SIGNALING	199	Depleted	-0.521431	-1.70473	0.0192933	0.0462228	0.1582	4736	tags=48%, list=23%, signal=62%	Depleted	-0.360029	-1.25292	0.19462	0.391797	0.7821	4666	tags=33%, list=23%, signal=42%
HALLMARK_PI3K_AKT_MTOR_SIGNALING	105	Depleted	-0.439527	-1.71434	0.017939	0.0471094	0.1475	5470	tags=49%, list=27%, signal=66%	Depleted	-0.367428	-1.46843	0.0671731	0.567803	0.461	6072	tags=43%, list=30%, signal=61%
HALLMARK_REACTIVE_OXIGEN_SPECIES_PATHWAY	48	Depleted	-0.560683	-1.84029	0.00280561	0.0147977	0.0528	4607	tags=52%, list=23%, signal=67%	Depleted	-0.38033	-1.29132	0.157114	0.394126	0.7339	6546	tags=46%, list=32%, signal=68%
HALLMARK_P53_PATHWAY	196	Depleted	-0.460485	-1.84479	0.00182482	0.0160758	0.0506	4333	tags=41%, list=21%, signal=51%	Depleted	-0.30753	-1.25225	0.162013	0.372244	0.783	6758	tags=41%, list=33%, signal=61%
HALLMARK_UV_RESPONSE_UP	158	Depleted	-0.474355	-1.85259	0.00122299	0.0170879	0.0469	5480	tags=53%, list=27%, signal=72%	Depleted	-0.268297	-1.09043	0.323697	0.471721	0.9294	4790	tags=25%, list=24%, signal=33%
HALLMARK_APOPTOSIS	161	Depleted	-0.575095	-1.86044	0.00240481	0.0189335	0.043	4247	tags=52%, list=21%, signal=65%	Depleted	-0.341258	-1.19069	0.23452	0.384991	0.8505	5363	tags=37%, list=26%, signal=50%
HALLMARK_UNFOLDED_PROTEIN_RESPONSE	113	Depleted	-0.557602	-1.86289	0.00567491	0.0231022	0.0423	4611	tags=49%, list=23%, signal=63%	Depleted	-0.27432	-1.01786	0.421812	0.568383	0.9621	6600	tags=36%, list=33%, signal=54%
HALLMARK_APICAL_JUNCTION	200	Depleted	-0.476714	-1.86348	0.0010006	0.0307134	0.0422	4892	tags=46%, list=24%, signal=60%	Depleted	-0.379685	-1.49997	0.0573455	0.93106	0.4106	4808	tags=32%, list=24%, signal=41%
HALLMARK_INTERFERON_ALPHA_RESPONSE	97	Depleted	-0.708428	-1.87655	0.00345108	0.0402237	0.0376	3283	tags=59%, list=16%, signal=70%	Depleted	-0.1898	-0.532201	0.956936	1	0.9996	5701	tags=29%, list=28%, signal=40%
HALLMARK_INTERFERON_GAMMA_RESPONSE	198	Depleted	-0.681726	-1.9167	0.00224903	0.0470754	0.0239	2601	tags=52%, list=13%, signal=59%	Depleted	-0.209913	-0.628406	0.906634	0.995219	0.9995	5384	tags=27%, list=27%, signal=36%
