# Supplementary material for: High-fat diet fuels prostate cancer progression by rewiring the metabolome and amplifying the MYC program
Source: Nat Commun. 2019 Sep 25;10:4358. doi: 10.1038/s41467-019-12298-z (PMC6761092; doi:10.1038/s41467-019-12298-z)
Supplement: Supplementary file 18 — Supplementary Data 15 [file 41467_2019_12298_MOESM18_ESM.xlsx]

## Sheet: SData 15
Supplementary Data 15: Metabolomics data (serum) – Scaled data and statistics
			Scaled data																								Mean +/- SD								Single group comparisons (t test)
			CTD												HFD												CTD_WT		CTD_MYC		HFD_WT		HFD_MYC		CTD_WT vs HFD_WT			CTD_MYC vs HFD_MYC			CTD_WT vs CTD_MYC			HFD_WT vs HFD_MYC			CTD_WT vs HFD_MYC
ID	Metabolite	Class	WT						MYC						WT						MYC						Mean	SD	Mean	SD	Mean	SD	Mean	SD	logratio	p value	FDR	logratio	p value	FDR	logratio	p value	FDR	logratio	p value	FDR	logratio	p value	FDR
1	1,2-dipalmitoyl-GPC (16:0/16:0)	Lipid	0.687079	0.846512	0.890768	1.04704	0.778728	0.906402	0.774174	0.869073	0.478406	0.727887	1.05459	0.853479	0.647051	0.335329	0.693147	0.467876	0.485385	0.599056	0.580258	0.614212	0.621705	NA	0.760619	0.65321	0.859421	0.122286	0.792935	0.190493	0.537974	0.133005	0.646001	0.0691234	0.675829	0.00144946	0.0564081	0.295666	0.125828	0.469584	0.116163	0.491123	0.987767	-0.264	0.123301	0.572119	0.411829	0.00652436	0.126138
2	1,5-anhydroglucitol (1,5-AG)	Carbohydrate	0.92901	0.948913	0.795974	0.975163	1.02288	0.884057	0.792314	0.895312	0.962869	1.0124	0.96264	0.893595	0.381036	0.164751	0.398038	0.402661	0.514499	0.510005	0.508202	0.357605	0.583053	0.475861	0.527329	0.574814	0.926	0.0787441	0.919855	0.0772064	0.395165	0.127109	0.504477	0.0825203	1.22856	1.83105e-05	0.008551	0.866617	4.2526e-06	0.00196895	0.00960548	0.894146	0.987767	-0.352334	0.1127	0.560652	0.876223	3.9894e-06	0.00185108
3	1-(1-enyl-oleoyl)-GPE (P-18:1)*	Lipid	0.863354	0.664645	NA	NA	0.959618	1.14017	0.449865	0.880705	0.227215	NA	1.07589	0.650657	0.45343	0.603605	1.42043	0.901624	0.824175	0.957893	0.72086	0.411911	0.333969	0.300623	0.472688	NA	0.906947	0.19814	0.656866	0.33659	0.860193	0.333982	0.44801	0.166649	0.0763577	0.788527	0.927562	0.552069	0.261219	0.604723	0.465418	0.210437	0.987767	0.941129	0.030523	0.450372	1.01749	0.0102753	0.162521
4	1-(1-enyl-palmitoyl)-GPC (P-16:0)*	Lipid	0.914569	0.709217	0.507119	0.592277	0.727742	0.82198	0.434312	0.874051	0.317653	0.598012	0.960193	0.81678	0.399179	0.750094	0.879336	0.890152	0.780792	0.416339	1.02558	0.52951	0.584949	0.596361	0.676815	0.551065	0.712151	0.148118	0.666833	0.257764	0.685982	0.222321	0.660713	0.185743	0.0540116	0.815926	0.943306	0.0133037	0.963382	0.978171	0.094856	0.718588	0.987767	0.0541481	0.83524	0.973747	0.10816	0.608001	0.904207
5	1-(1-enyl-palmitoyl)-GPE (P-16:0)*	Lipid	0.745408	0.756544	0.306896	0.563152	0.886532	0.824965	0.680973	0.643904	0.405198	0.599221	0.722803	0.705175	0.615456	0.7194	0.790455	0.829338	0.86647	0.729383	0.742889	0.293341	0.641538	0.357395	0.309541	0.534855	0.680583	0.212916	0.626212	0.117006	0.758417	0.0900387	0.479927	0.188225	-0.15622	0.437764	0.679717	0.383839	0.14295	0.476157	0.120119	0.598962	0.987767	0.660177	0.0132213	0.377693	0.503957	0.11486	0.451804
6	1-(1-enyl-stearoyl)-GPE (P-18:0)*	Lipid	0.434053	0.394269	1.00544	0.741175	1.20803	0.44795	0.451267	1.39689	0.316488	0.438964	0.492254	1.14965	0.939968	1.53433	0.684056	0.702156	0.766119	0.569623	1.16568	0.380147	0.586286	0.545575	1.28664	1.13404	0.705153	0.34078	0.707586	0.448942	0.866041	0.349255	0.849728	0.388322	-0.2965	0.438104	0.679717	-0.264096	0.570763	0.81824	-0.00496904	0.991787	0.996389	0.0274343	0.94054	0.97867	-0.269065	0.508895	0.833635
7	1-(3-aminopropyl)-2-pyrrolidone	Xenobiotics	0.517424	0.844236	0.49555	0.792314	1.31402	0.728225	0.6102	0.757342	0.782256	0.519329	0.673659	0.660056	0.752689	0.381924	0.712803	0.538013	0.644902	0.641854	0.681833	0.552908	1.00668	0.815586	0.854798	0.704334	0.781961	0.297311	0.66714	0.0965101	0.612031	0.134416	0.769357	0.157796	0.353493	0.242972	0.534323	-0.205662	0.211643	0.567838	0.229107	0.402678	0.987767	-0.330049	0.0933994	0.560652	0.0234446	0.929283	0.97803
8	1-arachidonoyl-GPA (20:4)	Lipid	0.637952	0.689741	0.288707	0.410718	0.851133	0.692047	0.640853	0.813239	0.323097	0.587342	0.963136	1.08326	0.694247	1.01964	1.04324	0.992029	0.678237	1.18216	0.84092	0.783947	0.667727	0.704779	0.648934	0.516231	0.59505	0.206697	0.735155	0.275602	0.934925	0.203523	0.693756	0.113239	-0.651841	0.0166729	0.165665	0.083619	0.744116	0.887953	-0.305038	0.344443	0.987767	0.430421	0.0355193	0.450372	-0.221419	0.335889	0.756566
9	1-arachidonoyl-GPC (20:4)*	Lipid	0.545517	0.592995	0.699378	0.888138	0.949958	0.842343	0.68239	0.812529	0.686878	0.970741	0.91513	0.728563	1.09981	0.571827	0.875094	0.532509	0.686475	0.749953	0.651804	0.523841	0.514021	0.631431	0.477538	0.940163	0.753055	0.165265	0.799372	0.121897	0.752611	0.210266	0.623133	0.169919	0.000849561	0.996845	0.997741	0.359326	0.0687592	0.353728	-0.0861116	0.593798	0.987767	0.272365	0.269076	0.771885	0.273215	0.209104	0.626163
10	1-arachidonoyl-GPE (20:4)*	Lipid	1.03172	0.696392	0.547601	0.689892	0.669264	0.819648	0.671055	1.01794	0.610961	0.793581	0.994917	1.0039	0.609657	1.05755	0.981966	0.805225	0.617345	0.789911	0.816426	0.600538	0.570923	0.630633	0.552275	0.673659	0.74242	0.166039	0.848726	0.181783	0.810275	0.183592	0.640742	0.0962997	-0.126176	0.517291	0.75257	0.405555	0.0398167	0.249123	-0.193063	0.315289	0.987767	0.338668	0.0822213	0.537334	0.212492	0.230507	0.639585
11	1-arachidonoyl-GPI (20:4)*	Lipid	0.888796	0.378094	0.490847	0.69689	0.719594	0.776845	0.879087	0.717791	0.44109	0.941413	0.68939	0.721103	0.460143	0.7657	0.631697	1.27385	1.0615	0.65529	0.871921	0.374731	0.557843	0.492987	0.521884	0.425333	0.658511	0.1892	0.731646	0.174501	0.80803	0.302813	0.540783	0.175207	-0.295202	0.333692	0.596973	0.436094	0.087972	0.403278	-0.151937	0.50238	0.987767	0.579359	0.0981843	0.560652	0.284157	0.289727	0.707544
12	1-arachidonylglycerol (20:4)	Lipid	0.501623	0.508563	1.1157	0.977386	0.912564	1.09901	1.00942	0.615456	0.691696	1.61538	0.567244	0.609711	0.598617	0.545343	0.47611	0.650448	0.831125	0.729286	0.501684	0.738981	0.790047	0.586897	0.694596	1.94192	0.852475	0.279519	0.851484	0.407178	0.638488	0.128163	0.875687	0.532718	0.416997	0.131966	0.390051	-0.0404358	0.931409	0.974492	0.00167732	0.996189	0.996389	-0.455755	0.332709	0.771885	-0.0387585	0.927159	0.97803
13	1-dihomo-linolenylglycerol (20:3)	Lipid	0.670339	0.781021	1.19776	0.689591	0.692297	1.11383	1.52732	0.493598	0.789729	2.19786	0.567017	0.688486	0.461908	0.706804	0.379395	1.01722	0.808616	0.688135	0.252469	0.694396	0.693997	0.524788	0.452921	1.59461	0.857473	0.235732	1.044	0.676237	0.677013	0.231913	0.702197	0.467417	0.340908	0.210936	0.510062	0.572176	0.335366	0.690109	-0.283959	0.546315	0.987767	-0.0526911	0.909071	0.97867	0.288217	0.489871	0.833635
14	1-dihomo-linoleoylglycerol (20:2)	Lipid	0.625404	0.555608	1.60441	0.599221	0.823122	0.932243	1.02353	0.792721	0.763	1.81262	0.303359	0.916011	0.426248	0.828508	0.329663	0.578746	0.796921	0.756591	0.443082	0.499684	0.534034	0.600209	0.553713	2.45592	0.856667	0.394042	0.935207	0.495423	0.619446	0.208312	0.847773	0.789589	0.467755	0.230482	0.528426	0.141608	0.82377	0.925741	-0.126551	0.767733	0.987767	-0.452699	0.520308	0.823217	0.0150569	0.980961	0.993581
15	1-docosahexaenoylglycerol (22:6)	Lipid	0.832953	0.248811	1.21583	1.03766	0.691896	1.65025	1.31528	0.80236	0.484954	1.81385	0.793083	0.543603	0.24224	0.514857	0.401926	0.784039	0.77182	0.370598	0.318308	0.694396	0.547023	0.392515	0.611503	1.55426	0.946234	0.47762	0.958855	0.511281	0.514246	0.221978	0.686335	0.447246	0.879737	0.0841126	0.332886	0.4824	0.349335	0.709396	-0.0191151	0.965631	0.990586	-0.416452	0.425258	0.799003	0.463285	0.353629	0.763466
16	1-linolenoyl-GPC (18:3)*	Lipid	0.733521	0.664285	1.2164	1.1832	0.693197	1.01845	1.10294	0.959274	0.836035	1.415	0.693097	0.632282	1.03272	0.413367	0.550373	0.352838	0.7657	0.644535	0.438513	0.256346	0.449801	0.372253	0.255649	0.710496	0.918174	0.252349	0.939771	0.289485	0.626589	0.249331	0.413843	0.168205	0.551249	0.0717753	0.307698	1.18323	0.00485752	0.124946	-0.0335412	0.893222	0.987767	0.598436	0.118077	0.560652	1.14968	0.00298241	0.0814021
17	1-linolenoylglycerol (18:3)	Lipid	0.918728	0.903854	1.84757	1.12927	0.810619	1.53925	1.7105	0.976746	0.697886	2.22497	0.686777	0.688386	0.259514	0.512824	0.487168	0.34833	0.441476	0.805314	0.301363	0.445519	0.410652	0.41211	0.352486	2.64344	1.19155	0.414114	1.16421	0.652777	0.475771	0.186701	0.760928	0.923659	1.3245	0.00629672	0.10502	0.613519	0.405162	0.731674	0.0334874	0.932982	0.987767	-0.677493	0.489473	0.81337	0.647006	0.332364	0.755965
18	1-linoleoyl-GPC (18:2)	Lipid	0.658038	0.62063	0.806744	0.777626	0.707099	0.678998	0.754666	0.718912	0.66952	0.930903	0.712803	0.612913	1.02916	0.632122	0.762207	0.612859	0.856413	0.71823	0.67427	0.394741	0.612588	0.594873	0.446607	0.791226	0.708189	0.0715116	0.733286	0.108344	0.768498	0.155602	0.585717	0.146086	-0.117906	0.416822	0.666629	0.324171	0.0773511	0.373058	-0.0502416	0.647526	0.987767	0.391836	0.0624245	0.48275	0.27393	0.106096	0.446167
19	1-linoleoyl-GPE (18:2)*	Lipid	1.04595	0.739028	0.58065	0.536961	0.397097	0.697089	0.778361	0.84844	0.577175	0.781387	0.600703	0.676713	0.689189	1.04038	0.857687	0.902638	0.809462	1.00799	0.86445	0.390081	0.672077	0.64138	0.541626	0.682693	0.666129	0.222219	0.710463	0.109206	0.884559	0.129904	0.632051	0.158107	-0.409156	0.0710101	0.307698	0.168719	0.343966	0.70157	-0.0929577	0.673679	0.987767	0.484917	0.0133647	0.377693	0.0757609	0.766488	0.954347
20	1-linoleoyl-GPI (18:2)*	Lipid	1.14899	0.484954	0.79638	0.550892	0.533272	0.754195	1.22472	0.857474	0.459511	1.19031	0.590117	0.698135	0.521647	0.731165	0.688135	1.40438	1.51209	0.82877	1.12998	0.232064	0.680315	0.590893	0.553713	0.435671	0.711447	0.24872	0.836711	0.315691	0.947698	0.40915	0.603773	0.300617	-0.413671	0.260312	0.535119	0.470723	0.219919	0.575778	-0.233973	0.463765	0.987767	0.650421	0.13077	0.578692	0.23675	0.514908	0.833635
21	1-linoleoylglycerol (18:2)	Lipid	0.706458	0.65752	1.55597	0.891096	0.793942	1.23297	1.48342	0.777213	0.712018	2.0026	0.559273	0.819383	0.36374	0.679657	0.505974	0.554402	0.576164	0.734385	0.376311	0.535967	0.56412	0.565655	0.57081	2.33331	0.972993	0.351222	1.05898	0.561687	0.569054	0.131122	0.824362	0.742938	0.773865	0.0364921	0.223571	0.361332	0.551991	0.808772	-0.12218	0.758283	0.987767	-0.534713	0.442782	0.799003	0.239152	0.670877	0.928467
22	1-methylhistidine	Amino Acid	0.530158	0.636947	0.3796	0.813283	0.711724	0.736398	0.264132	0.826716	0.511865	0.38981	0.74555	0.889988	0.751322	0.683551	0.694696	0.438384	0.476048	0.684863	0.695993	0.78349	0.634829	0.784951	0.691596	0.790183	0.634685	0.157593	0.604677	0.253496	0.621477	0.130203	0.730174	0.0651022	0.0303389	0.877512	0.95524	-0.272076	0.287242	0.623218	0.0698764	0.811422	0.987767	-0.232538	0.10807	0.560652	-0.202199	0.214569	0.630817
23	1-methylimidazoleacetate	Amino Acid	0.542266	0.614645	0.540054	0.541859	0.387708	0.763839	0.55933	0.610092	0.65809	0.60273	0.727017	1.32029	0.804196	0.561215	0.819471	0.461656	0.514439	0.777626	0.843075	0.820793	1.03518	0.764491	0.789457	0.770247	0.565062	0.122563	0.746258	0.286963	0.656434	0.161413	0.837206	0.101535	-0.216241	0.297126	0.573379	-0.165909	0.490843	0.782108	-0.401265	0.199346	0.987767	-0.350933	0.0472121	0.471464	-0.567174	0.00200641	0.0775811
24	1-oleoyl-GPC (18:1)	Lipid	0.685266	0.72513	0.811419	0.798903	0.860609	0.793219	0.698035	0.807859	0.65295	0.90842	0.938874	0.689641	0.88822	0.485938	0.600209	0.481562	0.745977	0.537604	0.576276	0.322011	0.483598	0.482673	0.334327	0.696641	0.779091	0.0632411	0.78263	0.121237	0.623252	0.162522	0.482588	0.143083	0.321977	0.0678582	0.307698	0.697539	0.00302135	0.0941086	-0.00653828	0.951103	0.989317	0.369024	0.143129	0.603087	0.691	0.0024702	0.0814021
25	1-oleoyl-GPE (18:1)	Lipid	0.869409	0.835731	0.536903	0.485323	0.488703	0.846812	0.733089	0.857262	0.441926	0.725082	0.848697	0.722366	0.423829	0.870163	0.717693	0.688587	0.647365	0.735776	0.697687	0.388319	0.433923	0.445583	0.305276	0.432951	0.677147	0.191246	0.721404	0.15028	0.680569	0.146598	0.450623	0.131655	-0.0072724	0.972981	0.996423	0.678885	0.00793043	0.159269	-0.0913381	0.665828	0.987767	0.59482	0.0171832	0.419632	0.587547	0.0409548	0.310561
26	1-oleoyl-GPG (18:1)*	Lipid	0.554862	0.696093	0.341247	NA	NA	NA	NA	0.60846	NA	NA	0.434506	0.766723	1.12389	0.789684	1.1455	1.01892	0.761927	1.04345	0.593769	0.408328	0.620415	0.584504	NA	0.693147	0.530734	0.178649	0.60323	0.16617	0.980561	0.165776	0.580032	0.10502	-0.88562	0.0237496	0.198055	0.0565739	0.842062	0.940955	-0.184719	0.634061	0.987767	0.757474	0.00104964	0.188048	-0.128146	0.694349	0.928467
27	1-oleoyl-GPI (18:1)*	Lipid	0.86251	0.718084	NA	0.30476	0.465368	0.667573	1.18955	0.643064	0.215918	1.25099	0.859805	0.603387	0.214143	0.369216	0.985406	2.02345	2.1667	0.825972	1.29102	0.256965	1.05372	0.634882	0.572842	NA	0.603659	0.219458	0.793785	0.390621	1.09748	0.824328	0.761886	0.409867	-0.86239	0.209924	0.510062	0.0591735	0.898609	0.961501	-0.395015	0.339446	0.987767	0.526549	0.408084	0.799003	-0.335842	0.47495	0.833635
28	1-oleoylglycerol (18:1)	Lipid	1.08927	0.706853	1.66846	1.09501	0.945811	1.96566	1.61026	0.998792	0.679251	2.28842	1.1325	0.840618	0.44051	0.544937	0.65529	0.618262	0.379121	0.629728	0.541219	0.432042	0.424352	0.426052	0.29684	2.11948	1.24518	0.474243	1.25831	0.596312	0.544641	0.112377	0.706664	0.696453	1.19297	0.0141823	0.156239	0.832386	0.172025	0.517191	-0.0151324	0.967203	0.990586	-0.375718	0.59686	0.841592	0.817253	0.152604	0.528421
29	1-palmitoleoyl-GPC (16:1)*	Lipid	0.691396	1.05987	0.955396	1.04542	1.01953	1.18891	0.870205	0.945888	0.694896	1.08977	1.23878	0.937426	0.779508	0.413301	0.481623	0.328224	0.436318	0.355294	0.408726	0.251148	0.326133	0.343448	0.258511	0.513063	0.993421	0.166543	0.962828	0.186313	0.465711	0.163357	0.350172	0.0987854	1.09297	0.00024754	0.0289003	1.45922	0.000128469	0.00849729	0.0451278	0.770489	0.987767	0.411374	0.175474	0.648379	1.50434	3.51802e-05	0.00751937
30	1-palmitoleoylglycerol (16:1)*	Lipid	0.653002	1.48854	1.96053	0.937191	1.03553	1.75031	1.33339	0.825008	0.731743	1.89264	1.18632	1.02432	0.205061	0.525261	0.457108	0.235388	0.239411	0.546096	0.290578	0.253944	0.265743	0.343802	0.308146	2.71572	1.30418	0.508862	1.16557	0.419851	0.368054	0.158152	0.696322	0.989813	1.82516	0.00515986	0.0963862	0.74321	0.321816	0.669867	0.16211	0.618365	0.987767	-0.919837	0.457172	0.799003	0.90532	0.220242	0.630817
31	1-palmitoyl-2-arachidonoyl-GPC (16:0/20:4)	Lipid	0.805359	0.671515	0.591281	0.658556	0.688084	0.673047	0.749858	0.600374	0.698184	0.713097	0.677627	0.63774	0.724597	0.687179	0.729576	0.744885	0.737308	0.849253	0.594155	0.847198	0.761413	0.843161	0.602292	0.676204	0.681307	0.0696008	0.67948	0.0537336	0.745466	0.0546333	0.720737	0.113728	-0.129839	0.107789	0.370198	-0.085042	0.447686	0.752808	0.00387335	0.96048	0.990586	0.0486699	0.645418	0.870564	-0.0811686	0.488786	0.833635
32	1-palmitoyl-2-docosahexaenoyl-GPE (16:0/22:6)*	Lipid	1.02801	0.773482	0.963937	0.821013	0.653886	0.869618	0.845611	0.8897	0.719059	0.962372	0.982977	0.889248	0.666546	0.610363	0.53883	0.332966	0.435865	0.418908	0.483968	0.873717	0.498895	0.448014	0.437674	0.591447	0.851658	0.134308	0.881495	0.0944886	0.50058	0.126501	0.555619	0.165113	0.766674	0.00090156	0.0421029	0.665856	0.00304888	0.0941086	-0.0496775	0.666822	0.987767	-0.150496	0.53245	0.82383	0.616178	0.00709118	0.131612
33	1-palmitoyl-2-linoleoyl-GPC (16:0/18:2)*	Lipid	0.756216	0.6732	0.78015	0.65097	0.558301	0.582216	0.708381	0.659952	0.565768	0.734481	0.60448	0.652429	0.763373	0.747209	0.684359	0.754477	0.779325	0.800027	0.701859	0.662946	0.717742	0.667419	0.682288	0.729961	0.666842	0.0895116	0.654249	0.0627838	0.754795	0.0393449	0.693703	0.0272991	-0.17874	0.0641758	0.299701	-0.0844785	0.201987	0.567838	0.0275061	0.784246	0.987767	0.121767	0.0123741	0.377693	-0.0569723	0.508692	0.833635
34	1-palmitoyl-GPA (16:0)	Lipid	0.821936	0.80442	0.253479	0.272848	0.55423	0.740794	0.655705	0.838329	0.420354	0.707642	0.787957	1.10061	0.422322	0.596581	0.703444	1.06423	0.805851	0.853351	0.750803	0.642696	0.682743	0.66993	0.527506	0.339824	0.574618	0.259307	0.751766	0.224278	0.740963	0.221417	0.60225	0.147796	-0.366799	0.260324	0.535119	0.319921	0.207132	0.567838	-0.387681	0.234905	0.987767	0.299038	0.23479	0.731158	-0.0677603	0.826329	0.959494
35	1-palmitoyl-GPC (16:0)	Lipid	0.722949	0.627007	0.727549	0.782256	0.820837	0.738073	0.692947	0.764584	0.715496	0.809685	0.746119	0.713342	0.865755	0.477848	0.591391	0.542092	0.675441	0.521766	0.57981	0.440446	0.510786	0.513063	0.379737	0.693347	0.736445	0.0655151	0.740362	0.0424785	0.612382	0.141327	0.519532	0.109326	0.266146	0.0917354	0.351151	0.51102	0.0029965	0.0941086	-0.00765311	0.905033	0.987767	0.237221	0.233616	0.731158	0.503366	0.00297734	0.0814021
36	1-palmitoyl-GPE (16:0)	Lipid	1.09212	0.834734	0.893309	0.65347	0.731502	1.14036	1.00284	0.951774	0.660056	1.04433	1.0624	0.909186	0.479521	0.735296	0.679352	0.623368	0.629675	0.611666	0.706754	0.598342	0.486615	0.491276	0.460143	0.501866	0.890917	0.193734	0.93843	0.147822	0.62648	0.0854083	0.540832	0.0940872	0.508023	0.0187607	0.176055	0.795067	0.000436124	0.0224361	-0.0749583	0.643912	0.987767	0.212086	0.130037	0.578692	0.720109	0.00496909	0.109793
37	1-palmitoyl-GPG (16:0)*	Lipid	0.810308	0.832213	0.722706	0.4347	0.514678	0.517424	0.810085	0.671515	0.675187	0.698284	0.549392	0.496402	0.672179	0.843118	0.811774	0.74046	0.859085	0.965043	0.814701	0.358653	0.687984	0.714321	0.467124	0.68456	0.638672	0.17068	0.650144	0.112045	0.815277	0.101204	0.621224	0.171615	-0.352215	0.0603256	0.290434	0.0656463	0.737911	0.88657	-0.0256857	0.89368	0.987767	0.392176	0.0437661	0.471464	0.0399606	0.86337	0.961105
38	1-palmitoyl-GPI (16:0)*	Lipid	1.26852	0.561443	0.705915	0.690945	0.526443	0.982041	1.42784	0.855521	0.570584	1.61293	0.952005	0.619716	NA	0.293192	0.443275	1.5107	1.59231	0.569283	0.995508	0.274445	0.695345	0.372253	0.269569	NA	0.789218	0.28441	1.00643	0.426774	0.881752	0.619833	0.521424	0.316894	-0.159949	0.769697	0.914933	0.948723	0.0593689	0.325942	-0.350756	0.327469	0.987767	0.757916	0.291397	0.771885	0.597968	0.181011	0.591474
39	1-palmitoylglycerol (16:0)	Lipid	0.615888	0.808037	1.41588	0.711724	0.621597	1.17443	1.24188	0.637106	0.545285	1.80034	0.581489	0.696292	0.461404	0.858619	0.689992	0.838329	0.708922	1.19834	0.57768	0.466936	0.653002	0.625885	0.575995	3.52499	0.891259	0.32958	0.917064	0.502718	0.792601	0.244251	1.07075	1.20401	0.169251	0.569944	0.774933	-0.223524	0.78168	0.913933	-0.0411783	0.918658	0.987767	-0.433953	0.60133	0.841592	-0.264702	0.737244	0.947691
40	1-pentadecanoylglycerol (15:0)	Lipid	0.526029	0.572335	1.50714	0.715007	0.856541	1.33453	1.17961	0.892531	0.531158	1.68399	0.670799	0.629142	NA	0.566506	0.464677	0.513602	0.75316	0.83482	NA	NA	0.641169	0.542615	NA	2.54667	0.918596	0.409558	0.931204	0.435655	0.626553	0.159665	1.24348	1.12967	0.551994	0.154079	0.428304	-0.417218	0.684145	0.865767	-0.0196669	0.959829	0.990586	-0.988879	0.444323	0.799003	-0.436885	0.672049	0.928467
41	1-stearoyl-2-arachidonoyl-GPC (18:0/20:4)	Lipid	0.612371	0.70171	0.465431	0.557385	0.584113	0.683147	0.627915	0.544009	0.644535	0.764444	0.68451	0.652013	0.782531	0.768996	0.873675	0.798003	0.770756	0.869954	0.645374	1.17208	0.793897	0.872046	0.646999	0.786774	0.600693	0.0867018	0.652904	0.0721021	0.810652	0.0485104	0.819528	0.194359	-0.432456	0.000897987	0.0421029	-0.327922	0.0938549	0.423524	-0.120244	0.284046	0.987767	-0.0157101	0.917344	0.97867	-0.448166	0.040288	0.310561
42	1-stearoyl-2-arachidonoyl-GPE (18:0/20:4)	Lipid	0.842515	0.598727	0.805449	0.690694	0.591502	0.708578	0.764258	0.734433	0.594817	0.723434	0.73726	0.769923	0.780059	0.840273	0.679099	0.483537	0.577175	0.68723	0.658193	0.863354	0.609983	0.610255	0.507179	0.695594	0.706244	0.103329	0.720687	0.0642447	0.674562	0.130189	0.657426	0.119091	0.0662156	0.651081	0.833027	0.132545	0.286559	0.623218	-0.0292072	0.778305	0.987767	0.0371218	0.816808	0.961926	0.103337	0.466043	0.833635
43	1-stearoyl-2-arachidonoyl-GPI (18:0/20:4)	Lipid	0.5941	0.499805	0.756873	0.91509	0.833561	0.603277	0.495489	0.700421	0.469003	0.616266	0.850151	0.774128	1.06905	0.779554	0.800521	0.485569	0.506215	0.435283	0.79254	0.68582	0.536435	0.500836	0.752642	0.854415	0.700451	0.15999	0.65091	0.152169	0.679365	0.246447	0.687115	0.141988	0.044098	0.86454	0.952217	-0.0780938	0.679097	0.865229	0.105827	0.594683	0.987767	-0.0163647	0.948426	0.97867	0.0277333	0.881703	0.969372
44	1-stearoyl-2-linoleoyl-GPC (18:0/18:2)*	Lipid	0.652117	0.677221	0.665108	0.538188	0.528037	0.495245	0.588398	0.546154	0.651752	0.647156	0.603605	0.565768	0.745408	0.795974	0.751935	0.857135	0.857687	0.835905	0.74702	0.708824	0.848269	0.771126	0.740174	0.747967	0.592652	0.0807062	0.600472	0.0427069	0.807341	0.0507244	0.760563	0.0474102	-0.445991	0.000471008	0.0366601	-0.340971	0.000114049	0.00849729	-0.018911	0.839361	0.987767	0.0861092	0.130038	0.578692	-0.359882	0.0022477	0.0802256
45	1-stearoyl-2-linoleoyl-GPE (18:0/18:2)*	Lipid	0.842386	0.727114	0.850151	0.516052	0.364713	0.496889	0.767837	0.653314	0.61659	0.651908	0.511266	0.56053	0.843204	0.856074	0.708036	0.546849	0.727597	0.804778	0.751275	0.515515	0.708282	0.678034	0.5579	0.745882	0.632884	0.202008	0.626908	0.0883958	0.747756	0.115276	0.659481	0.0996614	-0.240627	0.261126	0.535119	-0.0730788	0.562716	0.81558	0.0136884	0.948963	0.9893	0.181237	0.186933	0.657099	-0.0593903	0.780453	0.9562
46	1-stearoyl-GPC (18:0)	Lipid	0.981404	0.633238	0.527093	0.751086	0.948022	1.11959	0.759075	0.679251	0.853819	1.09691	0.750519	0.595038	1.62012	0.422781	1.20429	0.685317	0.685417	0.596857	0.764211	0.542034	0.665108	0.617561	0.437739	0.700818	0.826739	0.226869	0.789102	0.173812	0.869131	0.451047	0.621245	0.117182	-0.0721417	0.842612	0.943645	0.34505	0.082308	0.389167	0.0672192	0.754104	0.987767	0.484411	0.242989	0.74183	0.412269	0.0866266	0.418695
47	1-stearoyl-GPE (18:0)	Lipid	1.1032	0.533096	0.772467	0.782211	0.94616	1.40145	1.01138	0.698085	0.722318	1.25997	0.702107	0.666855	1.86223	0.402126	1.12807	0.450247	0.624226	0.510786	0.551526	0.440446	0.512824	0.405065	0.258279	0.688185	0.923098	0.302137	0.843452	0.240273	0.829615	0.570242	0.476054	0.145452	0.154041	0.732359	0.892265	0.82518	0.0120758	0.160233	0.130178	0.624786	0.987767	0.801317	0.194539	0.669483	0.955358	0.013227	0.175353
48	1-stearoyl-GPI (18:0)	Lipid	1.02385	0.513602	0.7028	0.836511	0.91717	1.00909	1.32678	0.625885	0.410983	1.50623	0.809106	0.621544	0.326999	0.64422	0.542034	1.58574	1.54909	0.551353	0.993141	0.444558	0.787411	0.570754	0.6834	0.380967	0.833838	0.196719	0.883422	0.435451	0.866573	0.552866	0.643372	0.227308	-0.0555549	0.895612	0.964408	0.45745	0.267581	0.615998	-0.0833364	0.806698	0.987767	0.429669	0.39238	0.799003	0.374114	0.15234	0.528421
49	10-heptadecenoate (17:1n7)	Lipid	0.460711	0.499502	0.709513	0.782394	0.480882	0.677729	0.782851	0.626045	0.881824	0.778223	0.629728	0.523307	0.582104	0.634564	0.708331	0.471814	0.525616	0.450247	0.912243	0.746309	0.74384	0.719935	0.796606	1.16549	0.601788	0.137821	0.703663	0.132356	0.562113	0.0990237	0.847404	0.170387	0.0983961	0.580782	0.78439	-0.268165	0.135614	0.473059	-0.225629	0.220864	0.987767	-0.59219	0.00750517	0.377693	-0.493794	0.0214248	0.227838
50	10-nonadecenoate (19:1n9)	Lipid	0.644692	0.61659	0.871795	0.976821	0.659073	0.788594	1.08994	1.01924	1.08289	1.04349	0.803838	0.700371	0.594597	0.635624	0.632548	0.513961	0.596581	0.597847	0.988835	0.557843	0.706853	0.646475	0.685871	1.2894	0.759594	0.144482	0.956629	0.163824	0.595193	0.0439045	0.812546	0.275004	0.351872	0.0376984	0.223571	0.23551	0.301705	0.640778	-0.33273	0.052007	0.987767	-0.449092	0.11132	0.560652	-0.0972198	0.68789	0.928467
51	10-undecenoate (11:1n1)	Lipid	0.576445	0.574814	0.540579	0.711282	0.737595	0.798453	0.602183	0.632548	0.562412	0.652117	0.592332	0.694946	0.679505	0.691346	0.74517	0.659952	0.716522	1.05047	0.739983	0.6834	0.700321	0.890809	0.76793	0.777396	0.656528	0.106063	0.622756	0.0472431	0.757161	0.146723	0.759973	0.0739003	-0.205744	0.206079	0.507132	-0.287281	0.00446392	0.122501	0.0761889	0.499525	0.987767	-0.0053484	0.967666	0.987167	-0.211093	0.0818803	0.404175
52	12,13-DiHOME	Lipid	0.693147	0.445519	1.09908	0.825403	0.508383	1.04581	2.03993	0.814435	1.07579	1.17261	0.831081	0.419697	NA	0.371977	0.735919	0.409922	0.524314	0.859847	0.487782	0.592221	0.293639	0.438513	0.442632	0.923822	0.769557	0.27095	1.05892	0.546971	0.580396	0.210906	0.529768	0.215694	0.40699	0.225566	0.523995	0.999164	0.0661229	0.347896	-0.460499	0.282049	0.987767	0.131676	0.70422	0.907661	0.538666	0.122273	0.471159
53	12-HEPE	Lipid	0.668393	1.12892	1.13053	0.747635	0.929404	1.77405	1.75347	0.881161	0.964547	1.348	1.18142	0.522477	0.363392	0.579866	0.88261	0.440768	0.550027	0.63191	0.717303	0.582495	0.507239	0.531922	0.523722	0.556869	1.06316	0.396868	1.10851	0.422963	0.574762	0.179614	0.569925	0.0768859	0.887315	0.0287977	0.210133	0.95978	0.0255972	0.219162	-0.0602715	0.851943	0.987767	0.0121933	0.953392	0.978703	0.899509	0.0278767	0.263975
54	12-HETE	Lipid	0.564347	0.657416	NA	0.694097	0.975465	1.30125	1.35269	0.97795	1.10367	0.802629	0.929049	0.682137	0.300031	0.693147	1.25405	0.680163	0.787002	0.657831	0.758279	0.681985	0.641011	0.554115	0.679251	0.627435	0.838516	0.300709	0.974686	0.235288	0.728704	0.307177	0.657013	0.0679587	0.202506	0.565571	0.774551	0.569016	0.0199155	0.202042	-0.2171	0.435214	0.987767	0.149411	0.598732	0.841592	0.351917	0.251581	0.670486
55	13-methylmyristic acid	Lipid	0.587953	0.655238	0.792947	0.895394	0.699924	0.789638	0.715691	0.804733	0.836685	0.874009	0.640748	0.551123	0.748866	0.686676	0.610689	0.561329	0.653782	0.699576	0.903854	0.585729	0.661657	0.630154	0.679454	1.04278	0.736849	0.110692	0.737165	0.124551	0.660153	0.0669046	0.750605	0.180842	0.158569	0.183431	0.473272	-0.0260665	0.884176	0.95872	-0.000618019	0.996389	0.996389	-0.185253	0.29201	0.771885	-0.0266845	0.877542	0.967172
56	15-methylpalmitate (isobar with 2-methylpalmitate)	Lipid	0.572391	0.590062	0.739888	0.821848	0.533096	0.732127	0.756263	0.750142	0.805717	0.789366	0.665005	0.539121	0.684006	0.720665	0.647731	0.554976	0.63191	0.688537	1.001	0.596912	0.709414	0.685317	0.697737	1.15165	0.664902	0.115158	0.717602	0.100089	0.654637	0.0580824	0.807004	0.217634	0.0224455	0.850691	0.945044	-0.169392	0.39092	0.731674	-0.110043	0.417676	0.987767	-0.30188	0.151136	0.604544	-0.279435	0.197104	0.611693
57	16-hydroxypalmitate	Lipid	0.926558	0.963022	1.16988	1.02421	0.710348	1.18111	1.36113	1.03119	1.363	0.940866	0.732704	0.475986	0.524255	0.40713	0.484954	0.315759	0.765654	0.477662	0.634617	0.43334	0.571488	0.551065	0.441154	0.675645	0.995855	0.174816	0.984146	0.349624	0.495902	0.151231	0.551218	0.0988512	1.00588	0.000373304	0.0348666	0.836249	0.0277798	0.228425	0.0170636	0.943465	0.987767	-0.152567	0.47327	0.812358	0.853313	0.000655528	0.0490521
58	17-methylstearate	Lipid	0.692847	0.667881	0.985779	0.911278	0.780104	0.804912	0.854032	0.989021	0.868948	1.11156	0.791997	0.693447	0.594817	0.59999	0.509405	0.46869	0.560986	0.681277	0.847112	0.53245	0.549046	0.561329	0.657002	1.15045	0.807134	0.123247	0.884834	0.147451	0.569194	0.0747137	0.716231	0.242858	0.503887	0.00349613	0.0816347	0.304983	0.183033	0.536357	-0.1326	0.346063	0.987767	-0.331503	0.206621	0.694725	0.172383	0.439065	0.833635
59	2'-deoxycytidine	Nucleotide	0.668701	0.502047	0.693497	0.760105	0.80254	0.688989	0.809952	0.719546	0.630527	0.639799	0.771681	0.644954	0.688788	0.536961	0.658038	0.709119	0.789003	0.731598	0.789911	0.525083	0.719156	0.742651	0.677119	0.692797	0.68598	0.103224	0.702743	0.076217	0.685584	0.0851169	0.69112	0.0905186	0.000831352	0.994375	0.997741	0.0240619	0.81486	0.925485	-0.0348317	0.756104	0.987767	-0.0116012	0.915273	0.97867	-0.0107699	0.928772	0.97803
60	2'-deoxyuridine	Nucleotide	0.824351	0.638744	0.74108	0.724258	0.836381	0.702008	1.06829	0.704137	0.801777	0.660004	0.613346	0.5738	0.49774	0.460395	0.590006	0.684207	0.946432	0.551296	0.748061	0.513362	0.753819	0.650344	0.717986	0.598287	0.74447	0.0751395	0.736892	0.180489	0.621679	0.177034	0.663643	0.095125	0.260043	0.163419	0.446296	0.151046	0.406189	0.731674	0.0147602	0.927144	0.987767	-0.0942371	0.623429	0.850797	0.165806	0.135101	0.493599
61	2-aminoadipate	Amino Acid	0.769506	0.930036	0.561671	0.705372	0.808438	0.692397	0.625725	0.72086	0.803346	0.680518	0.666906	0.647836	0.770617	0.624654	0.675238	0.639272	0.69898	0.727017	0.736638	0.594431	0.693897	0.689591	0.745645	0.682794	0.74457	0.123943	0.690865	0.0637613	0.689296	0.0547877	0.690499	0.053797	0.111283	0.351563	0.614907	0.000764008	0.991648	0.9936	0.108004	0.374773	0.987767	-0.00251533	0.970147	0.987167	0.108768	0.36045	0.763466
62	2-aminobutyrate	Amino Acid	0.715398	0.763932	0.688436	0.702454	0.610146	0.734385	0.628662	0.779417	0.68929	0.653626	0.681277	0.561386	0.710348	0.798093	0.652117	0.548757	0.704779	0.69699	0.670288	0.751133	0.6181	0.7446	0.673251	0.707839	0.702458	0.0523143	0.66561	0.0722905	0.685181	0.0819887	0.694202	0.050536	0.0359284	0.6743	0.8465	-0.060679	0.447727	0.752808	0.0777366	0.337884	0.987767	-0.0188707	0.824072	0.965579	0.0170576	0.786646	0.9562
63	2-aminoheptanoate	Lipid	0.53004	0.731743	NA	0.433469	NA	0.75151	NA	0.632229	0.676916	0.465305	0.709119	3.67113	1.15556	1.34719	0.96569	NA	0.653938	0.762767	NA	0.657468	NA	0.55285	0.602237	0.813682	0.611691	0.15534	1.23094	1.36733	0.977029	0.28254	0.656559	0.113129	-0.675599	0.0465406	0.234358	0.906762	0.401746	0.731674	-1.00889	0.370273	0.987767	0.573476	0.0640213	0.486982	-0.102123	0.658491	0.928467
64	2-aminooctanoate	Lipid	0.627221	0.72387	0.501926	0.980542	0.643379	0.972671	0.711282	0.883437	0.574701	0.753442	0.93813	1.7868	0.720227	0.758607	0.631591	0.414359	0.57194	0.721978	0.621168	0.522003	0.485508	0.637793	0.674678	0.721443	0.741602	0.195435	0.941298	0.433778	0.63645	0.128659	0.610432	0.0902669	0.220597	0.300679	0.577847	0.624821	0.122246	0.469584	-0.344008	0.338336	0.987767	0.0602169	0.694618	0.90745	0.280814	0.178958	0.588912
65	2-arachidonoylglycerol (20:4)	Lipid	0.544705	0.360328	1.09068	1.03265	0.883891	1.23431	0.952661	0.693397	0.466247	1.6217	0.533682	0.669315	0.688436	0.606118	0.614212	0.700669	0.738121	0.692897	0.569849	0.704977	0.626633	0.550834	0.820793	1.68092	0.857761	0.338453	0.822834	0.425707	0.673409	0.0520935	0.825668	0.430497	0.349093	0.242	0.534323	-0.00495983	0.991078	0.9936	0.0599735	0.87829	0.987767	-0.294079	0.427991	0.799003	0.0550137	0.888861	0.969372
66	2-hydroxy-3-methylvalerate	Amino Acid	1.05727	0.698085	0.533272	0.926281	0.557671	0.934406	0.707642	0.84217	0.580986	0.682693	0.718522	0.743175	0.726002	0.665982	0.648045	0.689942	0.7352	0.624333	0.763932	0.575602	0.696342	0.613129	0.512404	0.597297	0.784497	0.218637	0.712531	0.0848524	0.681584	0.0437344	0.626451	0.0898949	0.202877	0.305934	0.580776	0.185752	0.118977	0.469584	0.138815	0.478696	0.987767	0.12169	0.217418	0.710435	0.324567	0.147803	0.523515
67	2-hydroxydecanoate	Lipid	0.767652	0.623958	0.57768	0.759216	0.508022	0.799307	0.697637	0.858746	0.503861	0.639324	0.585395	1.08759	0.726098	0.870331	0.867689	0.641538	0.688637	1.01098	0.6517	0.577007	0.613942	0.70285	0.580034	0.903124	0.672639	0.119209	0.728758	0.212486	0.800879	0.139291	0.671443	0.12299	-0.251752	0.118148	0.376593	0.118176	0.583116	0.81824	-0.115608	0.588342	0.987767	0.25432	0.119238	0.560652	0.002568	0.986688	0.993581
68	2-hydroxyglutarate	Lipid	0.473435	0.701314	0.641485	0.821233	0.716082	0.822244	0.675747	0.55262	0.51921	0.684913	1.04683	0.446479	0.92271	0.858619	0.850279	0.675492	0.241141	0.956242	0.783308	0.914649	0.654822	0.666957	0.835341	0.582886	0.695965	0.130045	0.6543	0.213191	0.750747	0.267845	0.739661	0.125493	-0.109311	0.665422	0.842147	-0.176912	0.422277	0.734799	0.0890645	0.693147	0.987767	0.0214639	0.929386	0.97867	-0.0878476	0.566855	0.873824
69	2-hydroxyoctanoate	Lipid	0.735536	0.800431	0.424679	0.694746	0.703493	0.781936	0.754948	0.726098	0.582495	0.558072	0.791453	1.25351	0.653158	0.707198	0.739124	0.583053	0.65503	0.863607	0.54945	0.542731	0.624386	0.691546	0.581657	0.617939	0.690137	0.136616	0.777762	0.251437	0.700195	0.0961691	0.601285	0.0556035	-0.0208742	0.886023	0.960029	0.37128	0.148828	0.481868	-0.172446	0.47546	0.987767	0.219708	0.0607393	0.48275	0.198834	0.186024	0.603601
70	2-hydroxypalmitate	Lipid	0.746072	0.685165	0.732704	0.799442	0.820396	0.722706	0.791997	0.708184	0.610255	0.847712	0.715642	0.701066	0.589341	0.578466	0.517603	0.549335	0.861581	0.520697	0.642433	0.507299	0.716278	0.655601	0.600813	0.605463	0.751081	0.0503115	0.729142	0.0819189	0.602837	0.130076	0.621314	0.0697289	0.317201	0.0378204	0.223571	0.230877	0.034522	0.235857	0.0427678	0.590926	0.987767	-0.0435556	0.767271	0.946846	0.273645	0.00485599	0.109793
71	2-hydroxyphenylacetate	Amino Acid	0.528508	NA	0.663306	0.750189	0.461089	0.751746	NA	0.848055	0.499866	0.639061	0.716522	1.09704	0.715593	0.966413	0.707543	0.667778	NA	NA	0.819515	0.678541	0.439673	0.474431	0.838632	0.677424	0.630968	0.131533	0.760109	0.226682	0.764332	0.136333	0.654703	0.167817	-0.276633	0.185679	0.476439	0.215367	0.416464	0.731674	-0.268641	0.31012	0.987767	0.223359	0.29152	0.771885	-0.053274	0.798594	0.9562
72	2-hydroxystearate	Lipid	0.64862	0.703493	0.678389	0.692747	0.744363	0.682844	0.697786	0.602566	0.533917	1.0191	0.722803	0.56883	0.574195	0.607153	0.529981	0.857559	0.889536	0.693547	0.731117	0.474929	0.79602	0.702355	0.713293	0.639377	0.691743	0.0317018	0.690834	0.176708	0.691995	0.150838	0.676182	0.110724	-0.000526348	0.996942	0.997741	0.0309276	0.867426	0.953383	0.00189722	0.990555	0.996389	0.0333511	0.840521	0.977448	0.0328248	0.75228	0.948527
73	2-linoleoylglycerol (18:2)	Lipid	0.768255	0.565371	1.53368	0.857559	0.767327	1.28551	1.48167	0.775188	0.687029	2.0319	0.561043	0.746783	0.269798	0.699229	0.46279	0.525557	0.506456	0.725179	0.387912	0.615294	0.557843	0.651544	0.525261	2.49467	0.96295	0.367458	1.04727	0.581158	0.531501	0.167042	0.872087	0.800101	0.857387	0.0345778	0.223571	0.26409	0.674416	0.865229	-0.121101	0.771142	0.987767	-0.714398	0.350667	0.781156	0.142989	0.807674	0.9562
74	2-methylbutyrylcarnitine (C5)	Amino Acid	0.999087	0.817619	0.603551	0.62674	0.697488	0.722269	0.913407	0.678084	0.652586	0.518139	0.736685	0.884305	0.774266	0.697189	0.632601	0.506275	0.464048	0.581321	0.689089	0.549508	0.757014	0.717157	0.632601	0.80924	0.744459	0.146013	0.730534	0.14904	0.609283	0.116599	0.692435	0.0921352	0.289078	0.108281	0.370198	0.0772741	0.608203	0.8258	0.0272403	0.873402	0.987767	-0.184564	0.202042	0.684289	0.104514	0.480484	0.833635
75	2-methylbutyrylglycine	Amino Acid	0.830166	0.411977	0.425006	0.701413	0.693147	0.808928	0.59988	1.08705	1.15625	0.649926	0.64238	1.74636	0.56679	0.317071	0.446927	NA	0.393325	0.850236	0.725324	0.882279	0.758326	0.597517	0.811419	0.673913	0.645106	0.184041	0.980308	0.4466	0.51487	0.208375	0.741463	0.10055	0.325329	0.307768	0.581863	0.40286	0.252478	0.604723	-0.603697	0.135213	0.987767	-0.526167	0.0714323	0.50219	-0.200838	0.294084	0.714424
76	2-methylcitrate/homocitrate	Energy	0.837291	0.611991	0.857347	0.929207	0.658918	0.852115	0.546849	0.645007	0.504526	0.936799	0.624922	1.03475	0.723579	0.572786	0.576894	0.566166	0.761366	0.831691	0.753113	0.628235	0.731646	0.676001	0.678338	0.70774	0.791145	0.125595	0.715475	0.217725	0.67208	0.115098	0.695846	0.0446636	0.235308	0.117914	0.376593	0.0401346	0.836635	0.937922	0.14504	0.481945	0.987767	-0.0501334	0.652753	0.875032	0.185175	0.128534	0.477119
77	2-methylmalonyl carnitine	Lipid	0.64422	0.635518	0.600703	0.810708	0.560701	0.937073	0.638797	0.634299	0.619985	0.930785	0.747351	0.547023	1.13446	0.733281	1.12402	0.63943	0.51432	1.1482	0.676865	0.639588	0.842343	0.709168	0.797192	0.973805	0.698154	0.144895	0.686373	0.135836	0.882285	0.286118	0.77316	0.123961	-0.337699	0.200173	0.498038	-0.171774	0.274769	0.615998	0.0245515	0.88738	0.987767	0.190477	0.420443	0.799003	-0.147222	0.358542	0.763466
78	2-palmitoleoyl-GPC (16:1)*	Lipid	0.670799	1.06853	1.07278	1.05487	1.03454	1.32109	0.988276	0.929404	0.715007	1.30503	1.1583	0.916171	1.03996	0.383628	0.518734	0.30225	0.49695	0.362279	0.299438	0.176723	0.317362	0.291325	0.231746	0.584615	1.0371	0.208523	1.00203	0.205643	0.5173	0.268974	0.316868	0.14109	1.00348	0.00426477	0.0905294	1.66097	9.25008e-05	0.00849729	0.0496299	0.775273	0.987767	0.707119	0.146872	0.603087	1.7106	7.07676e-05	0.00751937
79	2-palmitoleoylglycerol (16:1)*	Lipid	0.509465	1.1928	1.5452	0.258897	0.791045	1.50951	1.15193	0.749764	0.633132	1.47579	1.12665	0.801957	NA	0.365892	0.26605	NA	NA	0.273152	0.360398	NA	0.304244	0.358024	0.373355	2.01087	0.967819	0.533164	0.989871	0.316644	0.301698	0.0557072	0.681378	0.74368	1.68163	0.0276471	0.210133	0.538785	0.425327	0.734799	-0.0325036	0.93269	0.987767	-1.17535	0.318211	0.771885	0.506282	0.494116	0.833635
80	2-palmitoyl-GPC (16:0)*	Lipid	0.704433	0.64616	0.832648	0.913487	0.983762	0.710496	0.681732	0.819075	0.786273	0.965043	0.833474	0.788412	0.927191	0.45343	0.55578	0.490235	0.746878	0.485815	0.506094	0.367763	0.526443	0.473996	0.348471	0.671259	0.798498	0.13305	0.812335	0.091783	0.609888	0.187918	0.482338	0.117744	0.388744	0.0757326	0.316008	0.75203	0.000360795	0.020881	-0.0247861	0.838641	0.987767	0.338501	0.194785	0.669483	0.727244	0.0014738	0.0683841
81	2-palmitoylglycerol (16:0)	Lipid	0.534855	0.888591	1.28346	0.660934	0.597297	0.844236	1.30582	0.414491	0.688336	1.86267	0.449673	0.505672	0.540404	0.702998	0.391299	0.909105	0.857941	1.19386	0.341104	0.647522	0.798903	0.697936	0.56917	3.44315	0.801562	0.273588	0.871109	0.587404	0.765935	0.285399	1.08296	1.16648	0.0655921	0.829748	0.943306	-0.314059	0.702357	0.87417	-0.12004	0.800123	0.987767	-0.499692	0.543444	0.827733	-0.4341	0.587635	0.898566
82	2-piperidinone	Xenobiotics	0.641538	0.695494	0.550834	0.551814	0.597792	0.755699	0.665622	0.621705	0.757154	0.658866	0.821496	0.690794	0.915731	0.747588	0.834126	0.62642	0.672536	0.7525	0.82321	0.756451	0.776983	0.823825	0.626206	0.604316	0.632195	0.0819898	0.702606	0.073588	0.75815	0.10529	0.735165	0.0967552	-0.262113	0.0448324	0.230074	-0.0653513	0.527617	0.802608	-0.152346	0.148888	0.987767	0.0444156	0.7021	0.90745	-0.217697	0.0755406	0.392555
83	2-stearoyl-GPC (18:0)*	Lipid	0.721929	0.620308	0.530569	0.780792	0.86857	0.72721	0.592055	0.650814	0.818854	0.891014	0.776247	0.67651	1.3224	0.556926	0.786091	0.681732	0.797192	0.592829	0.672077	0.516887	0.704433	0.654458	0.515276	0.743508	0.70823	0.119009	0.734249	0.113147	0.789528	0.278723	0.63444	0.0965721	-0.156773	0.53284	0.760588	0.210786	0.132061	0.471459	-0.0520519	0.706081	0.987767	0.315507	0.243896	0.74183	0.158734	0.266685	0.677359
84	2-stearoyl-GPE (18:0)*	Lipid	1.4554	0.622027	0.649143	0.527034	0.738407	1.32983	0.73635	0.694746	0.520578	0.689641	1.22885	0.929602	0.604535	0.867731	1.22633	1.06254	0.791408	0.691546	1.27466	0.549565	0.56696	0.555436	0.549739	0.641485	0.886974	0.399404	0.799961	0.247425	0.874014	0.233429	0.689642	0.288731	0.0212343	0.946966	0.989627	0.214083	0.493903	0.782108	0.148961	0.661652	0.987767	0.34181	0.252968	0.752418	0.363044	0.352045	0.763466
85	3-(3-hydroxyphenyl)propionate sulfate	Amino Acid	NA	0.460584	NA	NA	0.207583	1.2841	NA	0.0933993	0.693147	NA	1.64949	0.452985	0.892039	1.40823	1.90501	0.72154	0.163903	1.68397	0.410386	0.791317	0.541452	0.299512	0.253168	0.876385	0.650754	0.562888	0.722254	0.665475	1.12912	0.654483	0.528703	0.25786	-0.795008	0.309625	0.581863	0.450048	0.611723	0.828152	-0.150393	0.884025	0.987767	1.09466	0.0778442	0.523474	0.299655	0.749575	0.947691
86	3-(4-hydroxyphenyl)lactate	Amino Acid	0.734817	0.789094	0.370943	0.517722	0.600045	0.731839	0.524433	0.648568	0.729093	0.411513	0.67539	0.660985	0.710594	0.747777	0.870456	0.67131	0.51796	0.827328	0.564404	0.858365	0.7229	0.778682	0.767744	0.533506	0.624076	0.159419	0.608331	0.117684	0.724238	0.12498	0.704267	0.12836	-0.214741	0.255218	0.535119	-0.211267	0.20717	0.567838	0.0368671	0.849901	0.987767	0.0403407	0.790375	0.958034	-0.1744	0.360832	0.763466
87	3-hydroxy-2-ethylpropionate	Amino Acid	0.714713	0.794123	0.448141	0.695195	0.638004	0.640274	0.502592	0.61977	0.613779	0.588175	0.792585	0.649613	0.73635	0.763373	0.747304	0.5615	0.607916	0.8897	0.952044	0.735584	0.662482	0.691095	0.763559	0.840489	0.655075	0.116475	0.627752	0.0950139	0.71769	0.117767	0.774209	0.106784	-0.131701	0.376268	0.62756	-0.302527	0.031211	0.229211	0.0614646	0.666001	0.987767	-0.109361	0.404445	0.799003	-0.241062	0.0947726	0.431863
88	3-hydroxy-3-methylglutarate	Lipid	0.660676	0.415415	0.437028	0.693797	0.5223	0.955781	0.678338	1.05341	0.529922	0.443018	0.952507	0.520459	0.883768	0.619877	1.08048	0.635677	0.525852	0.804152	0.809462	1.10549	0.790728	0.864618	0.692497	0.823868	0.614166	0.202249	0.696275	0.251493	0.758301	0.204878	0.847777	0.13864	-0.304142	0.248157	0.534323	-0.284028	0.233319	0.593108	-0.181028	0.54773	0.987767	-0.160914	0.399235	0.799003	-0.465056	0.0449415	0.310561
89	3-hydroxybutyrate (BHBA)	Lipid	0.465933	0.140544	0.248889	0.820352	0.355714	1.08802	0.620576	0.807993	0.552562	0.495915	0.754195	0.355294	0.979754	0.617615	0.895966	0.488519	0.628129	0.575602	1.3749	1.01556	0.851048	0.86386	0.826147	0.759075	0.519909	0.36339	0.597756	0.167568	0.697597	0.19431	0.948432	0.225313	-0.424134	0.323107	0.587125	-0.665988	0.0131947	0.169175	-0.201296	0.648154	0.987767	-0.44315	0.0664237	0.497106	-0.867284	0.0384299	0.310561
90	3-hydroxydecanoate	Lipid	0.650501	0.606608	0.646422	0.924933	0.660934	0.826147	0.870624	1.03851	0.877259	0.634405	0.759824	0.682541	0.790092	0.677729	0.703642	0.619447	0.643747	0.853862	0.931416	0.649822	0.658607	0.707642	0.624708	0.73984	0.719258	0.126374	0.810527	0.148331	0.714753	0.0901629	0.718672	0.112256	0.00906354	0.944886	0.989627	0.173526	0.256269	0.604723	-0.172351	0.278632	0.987767	-0.00788928	0.948213	0.97867	0.00117426	0.993403	0.993581
91	3-hydroxyisobutyrate	Amino Acid	0.733329	0.695395	0.427683	0.674474	0.74683	0.311301	0.668188	0.690895	0.489193	0.464865	0.499926	0.540113	0.88232	0.741318	0.709463	0.84415	0.280355	0.590727	1.25527	0.739267	0.217286	0.858916	0.704087	0.725953	0.598169	0.182758	0.558863	0.0968492	0.674722	0.219101	0.750131	0.332791	-0.173742	0.52634	0.76021	-0.424646	0.226457	0.58235	0.0980564	0.654627	0.987767	-0.152848	0.654388	0.875032	-0.32659	0.356445	0.763466
92	3-hydroxylaurate	Lipid	0.430483	0.533917	0.738216	1.12571	0.649352	0.993363	1.06032	1.07493	1.12772	0.740746	0.735105	0.382879	0.805717	0.600429	0.556239	0.483475	0.439416	0.742271	0.920402	0.631112	0.587287	0.509885	0.475364	0.827765	0.745173	0.268065	0.853617	0.288173	0.604591	0.144024	0.658636	0.178152	0.301617	0.291958	0.573276	0.374108	0.194828	0.560283	-0.196013	0.515106	0.987767	-0.123522	0.576681	0.841592	0.178095	0.527219	0.834913
93	3-hydroxymyristate	Lipid	0.425921	0.67717	0.719594	1.11169	0.551296	0.819339	0.714419	0.855351	1.20549	0.729142	0.62658	0.391569	0.759122	0.511985	0.451203	0.417921	0.574476	0.685619	0.700619	0.76146	0.714664	0.685317	0.552677	0.85156	0.717502	0.236657	0.753759	0.269775	0.566721	0.133938	0.71105	0.0981328	0.340345	0.211889	0.510062	0.0841527	0.727459	0.88657	-0.0711195	0.809632	0.987767	-0.327312	0.0615547	0.48275	0.0130332	0.952614	0.988489
94	3-hydroxyoctanoate	Lipid	0.625297	0.426835	0.570188	0.958469	0.653054	0.771311	0.905836	0.948758	0.860186	0.567754	0.725227	0.672791	0.753348	0.704829	0.724597	0.63345	0.59592	0.934877	0.897475	0.681328	0.712018	0.6181	0.603113	0.652065	0.667526	0.181559	0.780092	0.148517	0.724504	0.118575	0.694016	0.107394	-0.11817	0.536593	0.760588	0.168675	0.279294	0.619774	-0.224821	0.268063	0.987767	0.0620231	0.650745	0.875032	-0.0561466	0.766122	0.954347
95	3-hydroxypalmitate	Lipid	0.457488	1.00803	0.976482	0.661605	0.778223	1.1133	0.621114	0.759403	0.792404	0.693147	1.05828	0.589008	NA	0.600813	0.573462	0.506215	0.631538	0.899104	0.749291	0.61605	0.722706	0.553195	0.530275	0.734337	0.832522	0.246243	0.752225	0.16891	0.642226	0.150867	0.650976	0.0970667	0.374407	0.152891	0.427544	0.208561	0.23884	0.594532	0.146324	0.526861	0.987767	-0.0195222	0.914287	0.97867	0.354885	0.139996	0.507485
96	3-hydroxysebacate	Lipid	0.854117	0.637	1.0024	0.804644	0.406265	0.771912	0.698284	1.72704	1.08041	0.681277	0.791181	0.687984	0.774128	0.511146	0.533096	0.335901	0.244435	0.774128	0.699129	0.711871	0.548179	0.623154	0.519924	0.680872	0.746056	0.204372	0.944364	0.412326	0.528806	0.218529	0.630522	0.0811495	0.496546	0.105809	0.368752	0.582797	0.122675	0.469584	-0.34006	0.324781	0.987767	-0.253808	0.32407	0.771885	0.242737	0.241784	0.657245
97	3-hydroxysuberate	Lipid	1.01494	0.401189	0.886903	0.768765	0.378436	0.707494	0.812129	1.59311	0.982528	0.502652	0.756967	0.794756	0.538421	0.576389	0.5204	0.265053	0.282921	0.697388	0.418842	0.75443	0.688888	0.582551	0.675543	0.712999	0.692955	0.25741	0.907023	0.369879	0.480095	0.171252	0.638876	0.121885	0.52944	0.127148	0.385572	0.505604	0.142062	0.476157	-0.388378	0.274755	0.987767	-0.412214	0.0971896	0.560652	0.117226	0.655717	0.928467
98	3-indoxyl sulfate	Amino Acid	0.557557	0.77182	0.722075	0.571601	0.647208	0.675238	0.0634442	0.857432	0.502834	0.286832	0.446159	1.0653	1.30717	1.22198	0.710741	0.340749	0.362001	1.11668	0.663564	0.961761	0.597462	0.964204	0.836815	0.989281	0.657583	0.083698	0.537	0.368248	0.84322	0.432456	0.835514	0.168749	-0.358737	0.346124	0.609961	-0.637744	0.113956	0.466545	0.292252	0.466371	0.987767	0.0132449	0.968789	0.987167	-0.345492	0.0523083	0.323614
99	3-methoxytyrosine	Amino Acid	0.689491	0.810708	0.623207	0.717986	0.797507	0.601635	0.321866	0.618478	0.704137	0.680062	0.599935	0.794936	0.765979	0.664748	0.665468	0.609385	0.721783	0.872966	0.696791	0.643852	0.830341	0.625831	0.788548	0.797057	0.706756	0.0865989	0.619902	0.161603	0.716721	0.0935024	0.730403	0.0864491	-0.0202009	0.851956	0.945044	-0.236653	0.179675	0.529869	0.189171	0.280814	0.987767	-0.0272807	0.797791	0.958034	-0.0474816	0.646106	0.928467
100	3-methyl-2-oxobutyrate	Amino Acid	0.55118	0.694197	0.462664	0.775971	0.89294	0.722949	0.651335	0.678947	0.721735	0.561842	0.693397	0.506577	0.86386	0.816205	0.692897	0.774727	0.634511	0.822112	0.891301	0.540229	0.662997	0.636788	0.611612	0.847198	0.683317	0.155154	0.635639	0.0836343	0.767385	0.0871133	0.698354	0.139249	-0.167397	0.281077	0.560929	-0.135752	0.371337	0.722391	0.104348	0.526977	0.987767	0.135992	0.332014	0.771885	-0.0314044	0.863326	0.961105
101	3-methyl-2-oxovalerate	Amino Acid	0.545227	0.687029	0.280431	0.80527	0.886244	0.720616	0.405065	0.750283	0.660469	0.447375	0.672434	0.648464	1.05637	0.965081	0.699229	0.710447	0.492743	0.876135	0.864155	0.557213	0.709267	0.667111	0.639166	0.991472	0.654136	0.21621	0.597348	0.137905	0.8	0.205598	0.738064	0.160291	-0.290409	0.258783	0.535119	-0.305174	0.134817	0.473059	0.131018	0.601474	0.987767	0.116254	0.574241	0.841592	-0.174155	0.464067	0.833635
102	3-methylcrotonylglycine	Amino Acid	1.07664	0.679606	0.485692	0.929681	0.821057	0.91753	0.73879	1.3997	1.08197	0.568321	0.698383	1.32176	0.686022	0.314811	0.453684	0.350446	0.547601	0.968276	0.71295	0.671157	0.694097	0.541103	0.692197	0.641169	0.818367	0.209219	0.968155	0.349135	0.553473	0.24405	0.658779	0.0626253	0.564236	0.0718181	0.307698	0.555444	0.0823724	0.389167	-0.242489	0.393125	0.987767	-0.251281	0.347725	0.781156	0.312955	0.12459	0.473852
103	3-methylglutaconate	Amino Acid	0.524433	0.744695	NA	0.691946	NA	0.759964	0.508984	0.466247	0.694346	NA	0.722172	1.1609	0.885006	NA	0.644062	0.703988	0.619393	0.852499	0.655861	0.57442	0.724307	0.65295	0.513781	0.701314	0.68026	0.107894	0.710529	0.275465	0.74099	0.121166	0.637105	0.0793321	-0.123368	0.453627	0.69067	0.157362	0.59163	0.81824	-0.0628087	0.830169	0.987767	0.217921	0.145852	0.603087	0.0945537	0.522463	0.833635
104	3-methylglutarylcarnitine (1)	Amino Acid	0.550431	0.30535	0.516052	0.585339	0.280431	0.940007	0.659228	0.788821	0.522715	0.501199	0.771635	0.725953	1.19004	0.604152	0.837031	0.327215	0.41871	0.818325	0.771126	0.985779	0.537721	0.827241	0.865629	0.82925	0.529602	0.238551	0.661592	0.124465	0.699245	0.316288	0.802791	0.148321	-0.40089	0.320717	0.586361	-0.279083	0.105267	0.450626	-0.321034	0.265929	0.987767	-0.199227	0.491054	0.81337	-0.600117	0.0430888	0.310561
105	3-methylhistidine	Amino Acid	0.495123	0.718717	0.506336	0.770756	0.715202	0.76584	0.266356	0.85045	0.586341	0.573181	0.840187	1.1839	0.661244	0.690845	0.659228	0.462979	0.509465	0.660314	0.977875	0.695445	0.706211	0.839064	0.635624	0.912443	0.661996	0.127073	0.716736	0.313629	0.607346	0.0957047	0.794444	0.13592	0.124304	0.421205	0.670716	-0.148503	0.595429	0.81824	-0.114621	0.704425	0.987767	-0.387427	0.0222692	0.450372	-0.263123	0.111969	0.451804
106	3-phenylpropionate (hydrocinnamate)	Amino Acid	0.693147	1.51816	0.695095	0.964662	0.847198	0.236336	NA	0.742556	0.463986	0.442504	NA	0.74896	0.330239	0.287507	0.408328	0.348118	NA	NA	0.882527	NA	0.376242	0.715789	0.512704	1.28639	0.825766	0.41982	0.599501	0.16913	0.343548	0.0501166	0.754731	0.35438	1.26522	0.0370067	0.223571	-0.332199	0.420933	0.734799	0.461969	0.274904	0.987767	-1.13545	0.0595911	0.48275	0.129771	0.767823	0.954347
107	3-ureidopropionate	Nucleotide	1.05744	0.32671	0.487782	0.753066	0.361374	1.11229	0.973125	0.91541	0.741842	0.518317	0.680872	0.650501	0.97165	0.803615	0.757154	0.46279	0.464174	0.656691	0.705273	1.26096	0.718961	0.647365	0.612804	0.593382	0.68311	0.345803	0.746678	0.170588	0.686012	0.20019	0.756457	0.252062	-0.00611641	0.98624	0.997741	-0.0187727	0.939031	0.974492	-0.128368	0.697918	0.987767	-0.141024	0.604218	0.841592	-0.147141	0.684286	0.928467
108	4-acetamidobutanoate	Amino Acid	0.819648	0.404865	0.778545	0.447694	0.825534	0.632441	0.693147	0.616104	0.405065	NA	0.76946	1.00317	0.451712	0.818898	0.714272	0.850664	0.511026	0.500836	0.635412	0.738407	0.334756	0.742794	0.792766	0.536318	0.651454	0.188378	0.697388	0.218387	0.641235	0.175125	0.630076	0.17143	0.0228119	0.924399	0.983359	0.146437	0.59152	0.81824	-0.0982978	0.721303	0.987767	0.0253274	0.913399	0.97867	0.0481392	0.841265	0.959494
109	4-guanidinobutanoate	Amino Acid	0.596636	0.621329	0.651648	0.381377	0.328224	0.989839	0.472937	0.977085	0.749858	0.819295	1.35455	1.31208	1.44901	0.883354	1.31281	0.363184	0.397567	0.730395	0.481438	2.76188	0.575714	0.972179	0.58188	0.654458	0.594842	0.235205	0.947634	0.340644	0.856053	0.453848	1.00459	0.877271	-0.525194	0.248283	0.534323	-0.084208	0.886654	0.959161	-0.671823	0.0668433	0.987767	-0.230837	0.722781	0.914115	-0.756031	0.31347	0.730904
110	4-hydroxybutyrate (GHB)	Lipid	0.473435	0.934563	0.887809	0.705619	0.694247	0.692047	0.65347	0.848611	0.781112	0.398172	1.01773	0.934091	1.0178	0.980767	0.60699	0.268499	0.220179	0.546791	0.422191	0.753866	0.665827	0.657831	0.546907	0.75316	0.731287	0.16485	0.772197	0.221993	0.606838	0.339499	0.633297	0.128525	0.269126	0.445	0.685963	0.286088	0.221268	0.575778	-0.078533	0.725202	0.987767	-0.0615715	0.863815	0.97867	0.207555	0.279127	0.692594
111	4-hydroxyhippurate	Xenobiotics	0.39096	0.746024	0.693447	0.296617	0.649561	0.685317	0.724646	0.386826	0.962487	0.979979	0.488028	1.30893	1.72576	0.435412	1.66587	0.611829	0.625564	1.09671	0.3697	0.673098	0.947169	0.926835	0.692847	1.6221	0.576988	0.185662	0.808482	0.343828	1.02686	0.562989	0.871958	0.423147	-0.831625	0.111798	0.376593	-0.109042	0.781571	0.913933	-0.486675	0.186289	0.987767	0.235908	0.60274	0.841592	-0.595717	0.162775	0.551296
112	4-hydroxyphenylacetate	Amino Acid	NA	0.992696	0.311521	NA	0.7275	0.454446	NA	0.45184	0.675645	NA	0.328152	0.762906	0.666752	0.854756	0.804331	0.924894	0.693147	0.827984	NA	0.49048	0.785179	0.770664	0.688687	0.553655	0.621541	0.301671	0.554636	0.199901	0.795311	0.0984267	0.657733	0.13111	-0.355669	0.337475	0.596973	-0.245962	0.414554	0.731674	0.164308	0.726128	0.987767	0.274016	0.0922157	0.560652	-0.0816534	0.834237	0.959494
113	4-hydroxyphenylpyruvate	Amino Acid	0.549161	0.944684	0.303063	0.366932	0.690393	0.624226	0.35361	0.629941	0.752076	0.123544	0.490174	0.724694	0.718425	1.08721	0.974069	0.79041	0.509765	0.939929	0.579866	0.751935	0.82746	0.722803	0.695893	0.513662	0.579743	0.232456	0.51234	0.242176	0.836635	0.20751	0.681936	0.115478	-0.529185	0.0714109	0.307698	-0.412536	0.164501	0.507759	0.178313	0.633467	0.987767	0.294962	0.15007	0.604544	-0.234223	0.365589	0.766292
114	4-imidazoleacetate	Amino Acid	0.690895	0.82877	0.927745	0.763373	0.865755	0.590228	0.605354	0.551699	0.875802	0.695395	0.50241	0.822244	0.69699	0.5502	0.586786	0.710643	0.771866	0.863101	0.498955	0.676001	0.724694	0.533682	0.539763	0.514379	0.777794	0.123095	0.675484	0.149838	0.696598	0.115825	0.581246	0.0946382	0.159063	0.266652	0.536753	0.216773	0.227152	0.58235	0.203467	0.226364	0.987767	0.261177	0.0893669	0.559956	0.42024	0.0121026	0.165165
115	4-methyl-2-oxopentanoate	Amino Acid	0.58984	0.750661	0.282544	0.81133	0.794981	0.686525	0.362697	0.829512	0.647627	0.440446	0.621651	0.627435	1.10187	1.03276	0.699924	0.667265	0.450693	0.811108	0.832561	0.628182	0.709611	0.699725	0.584894	0.943478	0.652647	0.198552	0.588228	0.165592	0.793937	0.24284	0.733075	0.133259	-0.282722	0.296721	0.573379	-0.317586	0.127423	0.469584	0.149928	0.555694	0.987767	0.115063	0.605528	0.841592	-0.167658	0.431909	0.833635
116	4-methylbenzenesulfonate	Xenobiotics	0.546154	0.860355	0.806744	0.70171	0.72484	0.567471	0.664439	0.797552	0.660262	0.653574	0.651596	0.68451	0.558873	0.738837	0.618693	0.704631	0.803032	0.703444	0.597352	0.940242	0.788139	0.66629	0.661553	0.709414	0.701212	0.12566	0.685322	0.0562241	0.687918	0.0869589	0.727165	0.121899	0.0276138	0.83606	0.943645	-0.0855001	0.469987	0.763522	0.0330686	0.785646	0.987767	-0.0800453	0.536796	0.827486	-0.0524315	0.724083	0.941877
117	4-methylcatechol sulfate	Xenobiotics	0.555665	0.96725	0.375006	0.673098	NA	0.431458	0.237204	0.658504	0.360747	0.178063	0.693147	2.04598	0.758045	1.04644	1.07817	0.81173	1.06922	1.6008	0.602292	0.971839	0.60639	0.85688	0.475861	1.17822	0.600495	0.235164	0.695607	0.694981	1.06073	0.298622	0.781915	0.266644	-0.820839	0.0188496	0.176055	-0.168739	0.785314	0.915285	-0.212119	0.763394	0.987767	0.439981	0.119214	0.560652	-0.380858	0.261473	0.677359
118	4-phenylbutyrate	Xenobiotics	0.768115	0.773021	0.561215	0.757483	0.696193	0.534503	0.394741	0.878257	0.743983	0.493781	0.687833	0.885955	0.333109	0.645059	0.621221	0.739935	0.819868	0.781387	0.960996	0.645584	0.690093	0.865755	0.673353	0.555493	0.681755	0.107651	0.680758	0.20096	0.656763	0.176184	0.731879	0.151095	0.0538792	0.77416	0.91612	-0.104462	0.630042	0.831081	0.00211021	0.991732	0.996389	-0.156231	0.446747	0.799003	-0.102352	0.524615	0.833635
119	4-vinylphenol sulfate	Xenobiotics	0.533272	0.730539	0.832779	0.388997	0.415085	0.74422	0.25712	0.784906	0.568151	0.49097	0.473622	2.09994	0.707543	0.811064	0.678541	0.479397	0.926201	1.40715	0.575095	0.869325	0.793264	0.516589	0.485015	0.80236	0.607482	0.187007	0.779118	0.669023	0.834983	0.317309	0.673608	0.166809	-0.458904	0.168278	0.44651	0.209933	0.721524	0.883771	-0.359001	0.568034	0.987767	0.309837	0.304003	0.771885	-0.149068	0.53278	0.837999
120	5,6-dihydrothymine	Nucleotide	1.33815	NA	0.599715	1.06839	0.72324	1.10681	1.91976	0.707247	0.603441	0.79611	0.584671	NA	0.326422	NA	0.497254	0.565257	1.19416	0.254565	1.1713	0.546212	1.17902	0.693147	0.631431	0.526915	0.967263	0.300791	0.922245	0.564082	0.567532	0.372054	0.791339	0.30328	0.769205	0.100296	0.363797	0.220854	0.658069	0.858271	0.0687577	0.879958	0.987767	-0.479593	0.312958	0.771885	0.289612	0.361988	0.763466
121	5,6-dihydrouracil	Nucleotide	0.995878	0.494147	0.669981	0.786319	0.681176	0.999123	0.828726	0.872213	0.650605	0.682844	0.718327	0.594155	0.702602	0.439158	0.671617	0.466623	0.604097	0.732752	0.683602	1.04352	0.82641	0.676815	0.705767	0.720276	0.771104	0.19888	0.724479	0.106683	0.602808	0.124023	0.776065	0.14179	0.355226	0.114956	0.376593	-0.0992348	0.493888	0.782108	0.0899823	0.627065	0.987767	-0.364479	0.0483929	0.471464	-0.00925247	0.9614	0.988489
122	5-dodecenoate (12:1n7)	Lipid	0.715349	0.84174	0.787457	1.11291	0.670441	1.27181	1.13408	1.09738	1.04261	0.827984	0.921955	0.606717	0.551353	0.427814	0.533917	0.38465	0.444173	0.553943	0.774589	0.558987	0.561043	0.510185	0.508443	0.86966	0.899951	0.239343	0.938453	0.198443	0.482642	0.0728321	0.630485	0.153148	0.898894	0.00665027	0.107092	0.573823	0.0140458	0.169175	-0.0604378	0.768061	0.987767	-0.385509	0.0692753	0.50219	0.513385	0.0468531	0.310561
123	5-hydroxyhexanoate	Lipid	0.825841	0.59603	0.712067	0.970665	0.666649	1.09367	1.11074	0.997908	0.794123	0.768626	0.718669	0.67915	0.595479	0.424549	0.546386	0.250058	0.537837	0.706951	0.714664	0.810263	0.529451	0.523367	0.508984	0.493171	0.81082	0.191024	0.844869	0.170813	0.51021	0.156887	0.59665	0.132542	0.66829	0.014386	0.156239	0.501843	0.0194515	0.202042	-0.0593459	0.751618	0.987767	-0.225793	0.327519	0.771885	0.442497	0.0507677	0.318327
124	5-hydroxyindoleacetate	Amino Acid	0.616158	0.576894	0.637423	0.695644	0.668188	0.724937	0.61632	0.84329	0.761273	0.608896	0.706951	1.03283	0.697786	0.741699	0.682996	0.578297	0.687934	0.805985	0.690644	0.648411	0.620361	0.708873	0.738455	0.828988	0.653207	0.0540664	0.761593	0.159781	0.699116	0.075124	0.705956	0.0735853	-0.0979911	0.255015	0.535119	0.109443	0.463756	0.761415	-0.221479	0.165526	0.987767	-0.0140451	0.876597	0.97867	-0.112036	0.190085	0.607395
125	5-methyl-2'-deoxycytidine	Nucleotide	0.789094	0.606063	0.682844	0.734193	1.05114	0.613184	0.770432	0.673302	0.688687	0.631112	0.780929	0.57532	0.602456	0.640537	0.694297	0.775188	0.695993	0.824526	0.701314	0.648411	0.691997	0.748061	0.748393	0.673811	0.746086	0.165116	0.68663	0.0794595	0.7055	0.0825563	0.701998	0.0401019	0.0806961	0.606122	0.788553	-0.0319328	0.684386	0.865767	0.119807	0.452149	0.987767	0.00717858	0.928077	0.97867	0.0878747	0.550181	0.856658
126	5-methylcytidine	Nucleotide	0.980016	0.608079	0.698881	0.715887	0.688737	0.896455	0.819956	0.881575	0.7623	0.603769	0.785042	0.595975	0.647051	0.515216	0.607589	0.5611	0.610852	0.697538	0.714272	0.605354	0.793173	0.698632	0.621007	0.628289	0.764676	0.141941	0.741436	0.116835	0.606558	0.0637906	0.676788	0.0721033	0.334204	0.0419477	0.227273	0.131619	0.280773	0.619774	0.0445257	0.763419	0.987767	-0.158059	0.104697	0.560652	0.176145	0.216069	0.630817
127	5-methyltetrahydrofolate (5MeTHF)	Cofactors and Vitamins	0.75316	0.715936	0.573575	0.877966	0.765886	0.836035	0.726243	0.756967	0.775602	NA	0.773067	0.43593	0.814169	0.60846	0.710594	0.629408	0.620792	0.576501	0.652325	0.65503	0.586508	0.627915	0.467313	0.693147	0.75376	0.106057	0.693562	0.145357	0.659987	0.0876693	0.613706	0.0798532	0.191666	0.127101	0.385572	0.176476	0.314511	0.658908	0.12008	0.465396	0.987767	0.10489	0.361811	0.784488	0.296556	0.0287823	0.264331
128	5-methylthioadenosine (MTA)	Amino Acid	0.665313	0.579978	0.578017	0.641749	0.746356	0.669162	0.572222	0.754666	0.853053	0.695794	0.70384	0.729961	1.0096	0.713587	0.773251	0.613075	0.574195	0.898127	0.511505	0.690494	0.599111	0.613509	0.761133	0.826016	0.646763	0.0632075	0.718256	0.0912921	0.763639	0.167176	0.666961	0.115194	-0.239655	0.157218	0.434443	0.106895	0.413673	0.731674	-0.151262	0.149606	0.987767	0.195288	0.273825	0.771885	-0.0443668	0.716596	0.941099
129	5-methyluridine (ribothymidine)	Nucleotide	0.780746	0.682187	0.616104	0.614483	0.756873	0.6202	0.669674	0.703988	0.749953	0.545111	0.609548	0.660107	0.875969	0.706754	0.745455	0.591668	0.657883	0.682187	0.579474	0.872339	0.82829	0.84105	0.919486	0.714321	0.678432	0.0748337	0.656397	0.0718151	0.709986	0.0962345	0.792493	0.124603	-0.0655859	0.541146	0.76119	-0.27183	0.0491051	0.287793	0.0476362	0.614128	0.987767	-0.158608	0.229995	0.72597	-0.224194	0.0899486	0.425879
130	5-oxoproline	Amino Acid	0.661914	0.705323	0.701958	0.646318	0.75396	0.667265	0.623261	0.663461	0.688537	0.727065	0.742794	0.723579	0.710053	0.765003	0.697737	0.587009	0.661347	0.67483	0.595204	0.783262	0.646632	0.682036	0.785863	0.727983	0.689456	0.0391937	0.694783	0.0454135	0.682663	0.0590301	0.703497	0.0763779	0.0142855	0.819772	0.943306	-0.0179812	0.816111	0.925485	-0.011103	0.832285	0.987767	-0.0433697	0.609295	0.841592	-0.0290842	0.699929	0.930564
131	6-oxopiperidine-2-carboxylic acid	Xenobiotics	0.844451	0.739172	0.660676	0.694346	0.691946	0.688537	0.759964	0.776983	0.807145	0.788094	0.621544	0.620899	0.767884	0.657831	0.556296	0.522418	0.694746	0.730347	0.571206	0.51414	0.739506	0.521825	0.817751	0.468815	0.719855	0.0660453	0.729105	0.0849617	0.65492	0.0972913	0.605541	0.140154	0.136386	0.2099	0.510062	0.267903	0.100916	0.436675	-0.0184206	0.837717	0.987767	0.113096	0.496486	0.816914	0.249482	0.112972	0.451804
132	7-alpha-hydroxy-3-oxo-4-cholestenoate (7-Hoca)	Lipid	0.659694	0.673506	0.60169	0.963937	0.82154	0.800566	NA	0.907492	0.980879	0.777764	0.64747	0.55446	0.680467	0.536669	0.693147	0.598067	1.19813	0.666546	0.633822	0.872882	0.970665	0.85917	0.649039	1.10721	0.753489	0.133696	0.773613	0.176664	0.728837	0.237384	0.848798	0.18354	0.0479896	0.83023	0.943306	-0.133809	0.507769	0.786278	-0.038026	0.83967	0.987767	-0.219824	0.351966	0.781156	-0.171835	0.330328	0.755035
133	7-ketodeoxycholate	Lipid	NA	NA	1.34781	0.693147	0.430418	0.958814	0.44795	NA	NA	4.03111	3.20994	0.278313	3.70617	0.25936	2.37041	1.11841	NA	1.84293	0.372666	0.544531	0.305129	0.284276	0.217769	2.84259	0.857548	0.391613	1.99183	1.91156	1.85946	1.30203	0.761161	1.02576	-1.11659	0.165362	0.446382	1.38782	0.301127	0.640778	-1.2158	0.323162	0.987767	1.28861	0.166276	0.629863	0.172016	0.840876	0.959494
134	7-methylguanine	Nucleotide	0.693747	0.624761	0.567754	0.605845	0.68934	0.740794	0.606118	0.692547	0.75523	0.637529	0.701363	1.11616	0.853564	0.574589	0.857814	0.628182	0.616266	0.875302	0.678693	0.773159	0.728466	0.766026	0.684661	0.785088	0.653707	0.0647666	0.751491	0.186066	0.734286	0.141465	0.736016	0.0461919	-0.167699	0.245093	0.534323	0.0300188	0.850227	0.944979	-0.201111	0.268379	0.987767	-0.00339403	0.978205	0.99102	-0.171093	0.0318957	0.279237
135	9,10-DiHOME	Lipid	0.875135	0.558815	0.711134	1.0816	0.594431	0.692197	1.55064	1.02328	1.40497	1.06316	0.659901	0.554	0.47412	0.616536	0.682086	0.811552	0.814878	0.691646	1.06778	0.591502	0.63811	0.694097	0.621275	0.767884	0.752219	0.195547	1.04266	0.393803	0.681803	0.128088	0.730107	0.176784	0.141798	0.480198	0.70966	0.514086	0.1198	0.469584	-0.471041	0.147786	0.987767	-0.0987529	0.600826	0.841592	0.043045	0.841371	0.959494
136	acetylcarnitine	Lipid	0.704532	0.617399	0.679809	0.720422	0.587287	0.753113	0.669059	0.872088	0.626633	0.645846	0.855436	0.703394	0.771172	0.681479	0.708282	0.470379	0.557327	0.595148	0.781112	0.762253	0.679048	0.682794	0.741652	0.71192	0.677094	0.063317	0.728743	0.107798	0.630631	0.110164	0.726463	0.0421066	0.102558	0.39664	0.645719	0.00452019	0.962967	0.978171	-0.106055	0.340882	0.987767	-0.204093	0.0904699	0.559956	-0.101535	0.147382	0.523515
137	acisoga	Amino Acid	0.609004	0.869409	0.462034	0.808928	1.16303	0.805717	0.631272	0.674219	0.844537	0.512644	0.724016	1.17992	0.837248	0.558243	0.804241	0.620684	0.711724	0.543661	0.561728	0.799892	0.815011	0.631485	0.659228	0.540462	0.786353	0.239291	0.761101	0.232326	0.6793	0.124978	0.667968	0.1166	0.211128	0.361506	0.62055	0.188309	0.40786	0.731674	0.0470901	0.856577	0.987767	0.0242709	0.874237	0.97867	0.235399	0.310869	0.728502
138	adenine	Nucleotide	0.627007	0.485385	0.702107	0.560929	0.597957	0.674423	0.688788	0.817531	0.987792	0.624975	0.71901	0.729913	0.788094	0.755089	0.84105	0.634299	0.628289	0.871921	0.60895	0.955281	0.726437	0.697488	0.609439	0.646422	0.607968	0.0787152	0.761335	0.127339	0.753123	0.102736	0.707336	0.130317	-0.308891	0.02179	0.188668	0.106135	0.484525	0.779327	-0.324536	0.0352915	0.987767	0.0904903	0.515269	0.823217	-0.218401	0.147535	0.523515
139	adenosine	Nucleotide	0.858407	0.663255	1.05595	1.02529	0.835167	0.713195	0.613509	0.418447	0.519032	0.770571	0.83456	0.965462	0.671872	0.732368	0.679454	0.923425	0.663409	0.701066	0.328512	0.966261	0.60366	0.685165	0.666238	0.659952	0.858544	0.159112	0.68693	0.205929	0.728599	0.0986026	0.651632	0.203522	0.236766	0.125901	0.385572	0.0761068	0.771335	0.911041	0.321728	0.139256	0.987767	0.161069	0.431171	0.799003	0.397835	0.0798701	0.398492
140	adenosine 3',5'-cyclic monophosphate (cAMP)	Nucleotide	0.759309	0.753066	1.13491	0.919326	0.496646	0.549796	0.853692	0.513063	0.369492	0.871837	0.607644	NA	1.75974	NA	NA	0.605354	0.575714	0.563209	0.667676	0.693147	0.92818	0.604644	0.709906	1.44409	0.768843	0.236248	0.643146	0.217771	0.876003	0.58942	0.841274	0.315046	-0.188248	0.748636	0.901247	-0.38743	0.25134	0.604723	0.257543	0.383373	0.987767	0.0583604	0.919001	0.97867	-0.129888	0.662665	0.928467
141	adenosine 5'-diphosphoribose (ADP-ribose)	Cofactors and Vitamins	NA	0.426052	0.279373	NA	0.439029	0.91525	NA	1.21292	1.64808	0.634352	0.72154	1.16424	0.957356	0.870331	1.40202	0.582216	0.693147	1.29143	0.239253	0.816691	0.587398	0.555436	0.474182	0.677272	0.514926	0.276528	1.07623	0.410642	0.966084	0.32465	0.558372	0.195265	-0.907784	0.0490718	0.240089	0.946685	0.0448845	0.26989	-1.06355	0.0452601	0.987767	0.790922	0.0292734	0.450372	-0.116862	0.796346	0.9562
142	adenosine 5'-monophosphate (AMP)	Nucleotide	0.636894	0.756404	0.661192	0.621812	0.808928	0.703345	0.532098	0.75443	0.84273	0.658349	0.706113	0.719205	0.692647	0.730876	0.822771	0.589563	0.684913	0.709463	0.569906	0.67376	0.817972	0.584448	0.693647	0.638216	0.698096	0.0729902	0.702154	0.103575	0.705039	0.0754205	0.662991	0.0900252	-0.0142778	0.874506	0.954192	0.0827975	0.50077	0.782108	-0.00836247	0.939189	0.987767	0.0887129	0.40169	0.799003	0.074435	0.475904	0.833635
143	adrenate (22:4n6)	Lipid	0.629355	0.483105	0.69699	0.72421	0.625831	0.781753	0.772374	0.685417	0.709365	1.11534	0.607916	0.455905	0.68929	0.859466	0.584392	0.432302	0.671413	0.584336	0.862806	0.898208	0.753442	0.732897	0.632441	1.0816	0.656874	0.10359	0.724386	0.220245	0.636866	0.142023	0.826899	0.157031	0.0446257	0.786605	0.927562	-0.190953	0.377361	0.724971	-0.141142	0.51836	0.987767	-0.376721	0.0528365	0.471464	-0.332095	0.0552436	0.337277
144	alanine	Amino Acid	0.696791	1.04907	0.741937	0.611991	0.730973	0.658142	0.545807	0.640748	0.734001	0.676103	0.739601	0.760712	0.815099	0.834734	0.689491	0.646527	0.611503	0.817619	0.532685	0.736111	0.635677	0.681985	0.61605	0.836858	0.748151	0.155027	0.682829	0.080621	0.735829	0.0983204	0.673228	0.105107	0.0239592	0.873263	0.954192	0.0204293	0.862865	0.953383	0.131806	0.388245	0.987767	0.128276	0.311841	0.771885	0.152235	0.353344	0.763466
145	allantoin	Nucleotide	0.819736	0.486799	0.603769	0.705273	0.698483	0.72086	0.673709	0.744315	0.778637	0.629888	0.660676	0.772005	0.706902	0.516828	0.687783	0.619393	0.614104	0.991435	0.731069	0.638902	0.791498	0.710692	0.651179	0.65321	0.672487	0.113996	0.709872	0.0630886	0.689407	0.162411	0.696092	0.0594401	-0.0358511	0.83921	0.943645	0.0282806	0.705167	0.875315	-0.0780523	0.502581	0.987767	-0.0139206	0.927508	0.97867	-0.0497717	0.665553	0.928467
146	alpha-hydroxyisocaproate	Amino Acid	0.802181	0.673455	0.492682	0.815011	0.569396	0.903813	0.601635	0.818766	0.674678	0.705718	0.752265	0.593879	0.877176	0.823078	0.662327	0.629781	0.625618	0.831822	0.77528	0.680416	0.724549	0.671106	0.539121	0.810664	0.709423	0.158378	0.691157	0.0871539	0.741634	0.114367	0.700189	0.0955156	-0.0640605	0.695629	0.86629	-0.0187324	0.867575	0.953383	0.0376332	0.810927	0.987767	0.0829613	0.511636	0.823217	0.0189008	0.90561	0.976707
147	alpha-hydroxyisovalerate	Amino Acid	1.26418	0.706606	0.769923	0.998018	0.709513	0.857687	1.00093	0.793083	0.681277	0.848654	0.651596	0.571206	0.57577	0.51927	0.513482	0.575827	0.906523	0.558758	0.712607	0.507179	0.704878	0.606445	0.54215	0.548584	0.884322	0.215944	0.75779	0.155282	0.608272	0.148608	0.60364	0.0874617	0.539855	0.0300645	0.215433	0.328109	0.0674734	0.351013	0.222773	0.273606	0.987767	0.0110267	0.949141	0.97867	0.550882	0.0228874	0.230865
148	alpha-ketoglutarate	Energy	0.532391	1.0084	0.489622	0.558186	0.86647	0.558873	0.501866	0.404732	0.442568	0.458058	0.824702	0.444429	0.898575	0.780104	0.938913	0.870959	0.433923	1.18934	0.757389	0.556067	0.703394	0.70285	0.758326	0.683349	0.66899	0.21421	0.512726	0.156003	0.851968	0.24651	0.693563	0.0741087	-0.348816	0.200495	0.498038	-0.435839	0.0366437	0.236312	0.383797	0.182013	0.987767	0.296774	0.183289	0.656614	-0.0520419	0.799225	0.9562
149	anserine	Peptide	0.569283	0.729576	0.681985	0.551411	0.79453	0.64658	0.926597	0.740412	0.704186	0.381104	0.613292	0.541103	0.668086	0.423109	0.582997	0.727742	0.920402	1.04991	0.944917	0.647784	0.98264	0.776339	0.593051	0.874885	0.662227	0.0933744	0.651116	0.186075	0.728708	0.227252	0.803269	0.159034	-0.138014	0.529774	0.76021	-0.30297	0.159568	0.495838	0.0244125	0.899483	0.987767	-0.140543	0.52682	0.82383	-0.278557	0.097533	0.434736
150	arabitol/xylitol	Carbohydrate	0.775096	0.680366	0.705817	0.649665	0.574138	0.72484	0.96069	0.828071	0.844795	0.692847	0.569849	0.567584	0.517781	0.396895	0.547601	0.552102	0.741842	0.762767	0.517245	0.853692	0.752312	0.715055	0.510846	0.693447	0.684987	0.0688449	0.743973	0.160156	0.586498	0.140406	0.673766	0.135408	0.22395	0.165206	0.446382	0.143002	0.431858	0.73806	-0.119173	0.435382	0.987767	-0.200122	0.298859	0.771885	0.0238286	0.861258	0.961105
151	arabonate/xylonate	Carbohydrate	0.695295	0.655861	0.666855	0.602621	0.771357	0.651022	0.561671	0.651283	0.695744	0.578578	0.690995	0.893104	0.899145	0.954472	0.906483	0.589341	0.5579	0.824526	0.590117	0.895149	0.763885	0.697786	0.624226	0.769553	0.673835	0.0564533	0.678562	0.119065	0.788645	0.171958	0.723453	0.110926	-0.22698	0.170688	0.450347	-0.0924172	0.514621	0.794232	-0.010086	0.932389	0.987767	0.124477	0.456244	0.799003	-0.102503	0.359552	0.763466
152	arachidate (20:0)	Lipid	0.686676	0.801867	1.51196	0.765747	0.637476	0.810708	1.31818	1.49913	1.10486	1.3766	0.658556	0.56053	0.656639	0.646999	0.56883	0.683097	0.636577	0.948603	0.821189	0.474431	0.699576	0.552793	0.534151	1.37977	0.869072	0.32212	1.08631	0.391973	0.690124	0.132228	0.743652	0.336274	0.33262	0.250547	0.535119	0.546734	0.135889	0.473059	-0.321886	0.319849	0.987767	-0.107772	0.728199	0.914115	0.224847	0.524353	0.833635
153	arachidonate (20:4n6)	Lipid	0.605299	0.645636	0.812041	0.674576	0.760292	1.16932	0.727452	0.649091	0.560872	1.21277	0.721492	0.673353	0.696591	0.665776	0.942465	0.665416	0.707001	0.64443	0.703444	0.644797	0.625404	0.749244	0.689691	0.824263	0.77786	0.206226	0.757506	0.231071	0.72028	0.11121	0.70614	0.0726226	0.110954	0.564531	0.774551	0.101301	0.622111	0.831081	0.038255	0.875352	0.987767	0.0286023	0.80041	0.958034	0.139556	0.451284	0.833635
154	arginine	Amino Acid	0.67778	0.919206	0.608297	0.670953	0.859424	0.691796	0.652169	0.507781	0.487782	0.756122	0.613292	0.866554	0.679657	0.694496	0.689892	0.743317	0.846512	0.576389	0.750472	0.590561	0.805583	0.773574	0.794439	0.726582	0.737909	0.122196	0.647283	0.145607	0.705044	0.0883352	0.740202	0.0787573	0.0657309	0.606189	0.788553	-0.193521	0.207862	0.567838	0.189046	0.27076	0.987767	-0.070206	0.483706	0.812552	-0.00447514	0.970076	0.991443
155	asparagine	Amino Acid	0.774174	0.940359	0.613129	0.654614	0.680163	0.730684	0.607099	0.524847	0.68929	0.763466	0.600429	0.836511	0.638216	0.718717	0.646946	0.69699	0.726679	0.684056	0.649665	0.720179	0.669111	0.739076	0.69908	0.792449	0.732187	0.116618	0.670274	0.115499	0.685267	0.036483	0.711593	0.0513092	0.0955458	0.383411	0.637199	-0.0863028	0.449918	0.752808	0.127463	0.377253	0.987767	-0.054386	0.332375	0.771885	0.0411598	0.704168	0.933526
156	aspartate	Amino Acid	0.685921	0.776523	0.700321	0.520756	0.772651	0.566279	0.706804	0.609603	0.824307	0.912283	0.548179	0.875302	0.79629	0.588953	0.847755	0.849894	0.840057	0.739028	0.440832	0.585896	0.647313	0.673047	0.561215	0.68446	0.670409	0.105913	0.74608	0.148172	0.776996	0.101461	0.598794	0.0913636	-0.212867	0.105467	0.368752	0.317271	0.0706007	0.356508	-0.154289	0.335255	0.987767	0.375849	0.00966799	0.377693	0.162982	0.238915	0.655957
157	azelate (nonanedioate)	Lipid	0.693147	0.546907	0.850792	0.905432	0.622617	0.788412	0.557671	0.779921	0.679048	0.717547	0.758279	2.37544	0.532391	0.640221	0.706409	0.734241	0.62369	0.839194	0.570075	0.520518	0.633503	0.693147	0.587398	0.776753	0.734551	0.137889	0.977984	0.68909	0.679358	0.105377	0.630232	0.0926585	0.112692	0.455217	0.69067	0.633926	0.273295	0.615998	-0.412947	0.432155	0.987767	0.108287	0.411543	0.799003	0.220979	0.159354	0.544796
158	benzoate	Xenobiotics	0.652533	0.673557	0.664799	0.651961	0.667009	0.685417	0.669059	0.728611	0.716082	0.565143	0.637793	0.822112	0.634776	0.716229	0.777856	0.815453	0.850065	0.872548	0.769182	0.609439	0.826016	0.694346	0.691946	0.794078	0.665879	0.0127668	0.6898	0.0876101	0.777821	0.0892906	0.730835	0.0801376	-0.224178	0.0273115	0.210133	-0.0833667	0.417196	0.731674	-0.0509177	0.536228	0.987767	0.0898936	0.360291	0.784488	-0.134284	0.104418	0.444496
159	beta-hydroxyisovalerate	Amino Acid	0.995619	0.579418	0.348613	0.585562	0.792993	0.789638	0.709709	0.91477	0.716326	0.538071	0.568151	0.489071	0.574589	0.720616	0.746546	0.676306	0.669879	0.91509	0.668342	0.395011	0.545227	0.710398	0.778958	0.869493	0.681974	0.225048	0.656016	0.156828	0.717171	0.113387	0.661238	0.169724	-0.0726006	0.741788	0.89978	-0.0114379	0.956957	0.978171	0.0559848	0.821919	0.987767	0.117148	0.519454	0.823217	0.0445469	0.860865	0.961105
160	beta-hydroxyisovaleroylcarnitine	Amino Acid	0.935387	0.704483	0.845954	0.759169	0.59045	1.0548	0.930943	0.892695	0.681682	0.910232	0.824877	0.567584	0.718035	0.645584	0.672893	0.41211	0.57442	0.730684	0.61659	0.764816	0.604097	0.607153	0.636101	0.613292	0.81504	0.166559	0.801335	0.145955	0.625621	0.118676	0.640342	0.0620047	0.381583	0.0493545	0.240089	0.323564	0.0430308	0.265643	0.0244654	0.882579	0.987767	-0.0335531	0.794923	0.958034	0.34803	0.0504208	0.318327
161	beta-muricholate	Lipid	0.0293646	0.188469	2.30581	0.973125	0.693147	1.73505	1.96953	0.290503	0.229285	4.42231	2.35719	0.31503	NA	0.282845	3.03774	0.71138	0.076961	2.41402	0.351361	1.21888	0.345998	0.213093	0.259668	3.34806	0.987494	0.887704	1.59731	1.66854	1.30459	1.33581	0.956176	1.23008	-0.401752	0.66418	0.842147	0.740293	0.467666	0.762581	-0.693798	0.453218	0.987767	0.448247	0.666664	0.883281	0.0464951	0.960761	0.988489
162	betaine	Amino Acid	0.771496	0.597132	0.656898	0.715936	0.65097	0.863143	0.652481	0.789094	0.675543	0.81315	0.795704	0.711331	0.767744	0.703988	0.673913	0.454255	0.540928	0.717693	0.558815	1.06191	0.608515	0.682187	0.640537	0.773021	0.709262	0.0962394	0.73955	0.0685549	0.643087	0.119882	0.720832	0.182135	0.141305	0.317636	0.586361	0.0369864	0.821108	0.925485	-0.060329	0.545624	0.987767	-0.164648	0.406065	0.799003	-0.0233426	0.894162	0.969372
163	bilirubin (E,E)*	Cofactors and Vitamins	0.851347	0.775142	0.870414	0.952468	0.749197	1.09075	1.00155	0.853053	0.800835	0.780929	0.845396	0.543544	0.470878	0.370183	0.546096	0.384514	0.412043	0.521944	0.739983	0.51408	0.542324	0.490664	0.376654	0.644009	0.881553	0.125435	0.804218	0.149349	0.450943	0.0734041	0.551286	0.126365	0.967101	8.39085e-05	0.0130618	0.544786	0.0103744	0.160112	0.13246	0.35499	0.987767	-0.289855	0.130954	0.578692	0.677246	0.00106896	0.0551107
164	bilirubin (Z,Z)	Cofactors and Vitamins	0.834386	0.783079	0.762673	0.914609	0.76286	1.09283	0.980204	0.777167	0.721297	0.727935	0.827066	0.526561	0.609494	0.545865	0.61837	0.400185	0.530334	0.538246	0.715104	0.48255	0.542324	0.518675	0.400721	0.670697	0.858406	0.128575	0.760038	0.148528	0.540415	0.0782936	0.555012	0.117941	0.667591	0.000767135	0.0421029	0.453554	0.0253922	0.219162	0.175588	0.248653	0.987767	-0.0384493	0.806479	0.958034	0.629142	0.00169256	0.0713952
165	biopterin	Cofactors and Vitamins	0.781158	0.567811	0.746688	0.717108	0.739697	0.79629	0.759216	0.607153	0.567697	0.890316	0.656898	0.433534	0.857983	0.717498	0.748298	0.556181	0.577287	0.462286	0.524492	0.643747	0.637582	0.668598	0.728707	0.787229	0.724792	0.0820888	0.652469	0.158214	0.653256	0.146108	0.665059	0.0893953	0.149919	0.326803	0.590943	-0.027573	0.869509	0.953383	0.151657	0.351212	0.987767	-0.0258348	0.870007	0.97867	0.124084	0.255937	0.674744
166	butyrylcarnitine	Lipid	0.843032	1.38897	1.0489	0.527034	0.700768	1.01127	0.685468	0.711969	0.781341	0.673455	1.05225	0.867269	0.678186	0.757623	0.652533	0.34018	0.387437	0.427487	0.473809	0.803749	0.606009	0.680062	0.799307	0.452794	0.919995	0.301093	0.795293	0.145088	0.540574	0.176057	0.635955	0.15331	0.767133	0.0284092	0.210133	0.322561	0.0942831	0.423524	0.21014	0.390323	0.987767	-0.234431	0.34097	0.779359	0.532701	0.0761422	0.392555
167	butyrylglycine	Lipid	0.946742	0.708036	0.68939	0.92731	0.558129	0.986264	0.789139	1.18332	0.995915	0.71084	0.944062	0.69689	0.456475	0.326061	0.483043	0.179651	0.342099	0.473684	0.541975	0.924338	0.527801	0.482241	0.789502	0.444622	0.802645	0.174119	0.886694	0.189565	0.376836	0.118041	0.618413	0.192697	1.09083	0.000838029	0.0421029	0.519866	0.0353891	0.235857	-0.143674	0.442515	0.987767	-0.714635	0.0298169	0.450372	0.376191	0.113231	0.451804
168	C-glycosyltryptophan	Amino Acid	0.866848	0.600703	0.727259	0.750472	0.78157	0.495671	0.667522	0.863691	0.866554	0.640537	0.609276	0.980504	0.821013	0.526915	0.642327	0.634299	0.702998	0.913968	0.592166	0.683198	0.767652	0.593824	0.596691	0.722075	0.703754	0.133647	0.771347	0.151984	0.70692	0.139821	0.659268	0.0761127	-0.00647625	0.968806	0.996423	0.226517	0.14822	0.481868	-0.13231	0.432677	0.987767	0.100683	0.485079	0.812552	0.094207	0.498914	0.833635
169	caprate (10:0)	Lipid	0.686676	0.798993	0.75631	0.787457	0.68934	0.977386	0.827328	0.745692	0.726824	0.745408	0.600483	0.513721	0.7028	0.621383	0.69694	0.497558	0.598507	0.716473	0.687733	0.614753	0.643484	0.627541	0.544763	0.977273	0.782694	0.106606	0.693243	0.114377	0.638943	0.0841255	0.682591	0.151672	0.292759	0.0279096	0.210133	0.0223388	0.893686	0.961501	0.175087	0.191518	0.987767	-0.0953336	0.555144	0.832992	0.197426	0.218685	0.630817
170	caproate (6:0)	Lipid	0.770108	0.735296	0.710791	0.870289	0.77034	0.84415	0.694197	0.730443	0.776155	0.702107	0.692097	0.546617	0.618424	0.707247	0.678592	0.706113	0.6517	0.663049	0.637106	0.534737	0.577175	0.55095	0.495062	0.564347	0.783496	0.0619249	0.690269	0.0771816	0.670854	0.0340713	0.559896	0.0473205	0.223926	0.00478152	0.0930404	0.302	0.00732742	0.159269	0.182766	0.0448273	0.987767	0.260839	0.00115365	0.188048	0.484766	5.05075e-05	0.00751937
171	caprylate (8:0)	Lipid	0.750189	0.521231	0.619447	0.857729	0.626366	0.912925	0.772928	0.75856	0.660882	0.726969	0.671566	0.613509	0.706853	0.669008	0.545169	0.810085	0.709267	0.751935	0.756075	0.608569	0.605299	1.02769	0.675187	0.679251	0.714648	0.151866	0.700736	0.062115	0.698719	0.0892996	0.725345	0.158142	0.0325192	0.83022	0.943306	-0.0497971	0.733964	0.88657	0.0283622	0.841706	0.987767	-0.0539541	0.728928	0.914115	-0.0214349	0.907243	0.976707
172	carnitine	Lipid	0.781387	0.813549	0.83217	0.546154	0.71701	0.538421	0.738742	0.595589	0.644902	0.74479	0.711478	0.709906	0.574758	0.684308	0.600099	0.667419	0.749953	0.652117	0.55331	0.618424	0.709021	0.715691	0.701909	0.669776	0.704782	0.131844	0.690901	0.0586133	0.654776	0.0624342	0.661355	0.0639636	0.106176	0.428332	0.675781	0.0630545	0.423792	0.734799	0.0286973	0.820546	0.987767	-0.0144243	0.860517	0.97867	0.0917518	0.490727	0.833635
173	carnosine	Peptide	0.371081	0.760712	0.728321	0.525202	1.10241	0.416603	0.656691	1.2098	0.974446	0.370598	0.583109	0.534151	0.64138	0.372804	0.560815	0.780837	0.855266	1.05163	0.993807	0.482117	0.862679	0.747351	0.632069	0.826541	0.650721	0.272361	0.721465	0.311127	0.710455	0.238115	0.757428	0.180744	-0.126704	0.694548	0.86629	-0.0701781	0.812738	0.925485	-0.148891	0.684171	0.987767	-0.0923652	0.708952	0.908843	-0.219069	0.445242	0.833635
174	catechol sulfate	Xenobiotics	0.983987	1.74673	0.728804	0.972444	1.05072	0.959695	0.10418	0.607317	0.451203	0.188635	0.583332	2.24538	0.42206	0.704532	1.0928	0.503378	0.408859	1.64266	1.32792	0.527506	0.491887	0.681631	0.395617	1.33647	1.07373	0.34749	0.696674	0.785968	0.795714	0.48757	0.793506	0.427312	0.432308	0.284625	0.563219	-0.187757	0.797853	0.925485	0.624073	0.318714	0.987767	0.00400841	0.993511	0.997513	0.436316	0.242217	0.657245
175	cholate	Lipid	NA	0.212932	1.15524	0.892244	0.310275	1.97897	0.722512	0.0739008	0.0341115	4.01064	2.79904	0.652169	4.23899	0.255804	2.75821	0.662894	NA	1.60553	0.205713	1.03126	0.182905	0.153493	0.0859942	2.8298	0.909933	0.71567	1.38206	1.63788	1.90429	1.62233	0.748194	1.07881	-1.06542	0.260526	0.535119	0.885339	0.449715	0.752808	-0.602989	0.544214	0.987767	1.34777	0.216821	0.710435	0.282349	0.773411	0.954454
176	choline	Lipid	0.699328	0.491765	0.68239	0.730395	0.649352	0.660056	0.694247	0.861877	0.903975	0.70052	0.726679	0.698533	0.692047	0.620792	0.672179	0.472438	0.519686	0.732176	0.485815	0.857644	0.660831	0.68733	0.75959	0.711969	0.652214	0.083733	0.764305	0.0935377	0.618219	0.102289	0.693863	0.123199	0.0772267	0.54341	0.762079	0.139497	0.292563	0.630031	-0.228803	0.0539204	0.987767	-0.166532	0.274996	0.771885	-0.0893055	0.511044	0.833635
177	choline phosphate	Lipid	0.501381	0.642643	0.492926	0.386214	0.531922	0.617939	0.544357	0.741223	1.07343	0.598122	0.615186	1.0762	1.37972	1.00295	1.0437	0.836121	0.55664	0.841912	0.484153	0.954742	0.522893	1.07729	0.813283	0.864661	0.528838	0.0930431	0.774752	0.241223	0.943507	0.273998	0.78617	0.236893	-0.835208	0.0122055	0.149181	-0.0211051	0.935709	0.974492	-0.550911	0.0556657	0.987767	0.263192	0.312844	0.771885	-0.572016	0.0449497	0.310561
178	cinnamoylglycine	Xenobiotics	0.622617	1.25433	0.612967	0.985108	0.961532	NA	0.0540146	0.810841	0.246157	0.393527	NA	1.37645	0.680872	0.229762	1.20447	NA	0.220981	NA	0.732079	0.247563	0.705273	1.01878	0.363462	1.73697	0.887311	0.271618	0.576197	0.526884	0.584022	0.466061	0.800687	0.535744	0.603418	0.304899	0.580776	-0.474676	0.503248	0.782108	0.622878	0.285134	0.987767	-0.455216	0.518878	0.823217	0.148202	0.738489	0.947691
179	citrate	Energy	0.594707	0.690393	0.598507	0.605845	0.771265	0.584225	0.56338	0.602675	0.619339	0.513123	0.706606	0.545169	0.878464	0.695893	0.850493	0.903773	0.668701	0.990322	0.825972	0.578185	0.775648	0.747114	0.698383	0.721249	0.640824	0.0745875	0.591715	0.0681606	0.831274	0.124825	0.724425	0.0842909	-0.375397	0.0121247	0.149181	-0.291933	0.0139991	0.169175	0.115024	0.261554	0.987767	0.198487	0.11714	0.560652	-0.17691	0.0993147	0.434736
180	citrulline	Amino Acid	0.628609	0.768533	0.535206	0.581489	0.69704	0.639905	0.500593	0.543835	0.588953	0.613075	0.579978	0.809062	0.809106	0.788957	0.68924	0.879751	0.753348	0.733377	0.701016	0.64862	0.748771	0.76895	0.684863	0.798813	0.641797	0.082813	0.605916	0.106983	0.77563	0.0661583	0.725172	0.0565064	-0.273252	0.0120301	0.149181	-0.259206	0.0438235	0.266978	0.0829986	0.531464	0.987767	0.0970448	0.186591	0.657099	-0.176207	0.0727186	0.388502
181	corticosterone	Lipid	0.619447	0.293192	0.300179	0.758513	0.846426	0.681176	0.385126	0.757107	0.454827	0.44109	0.886409	0.305276	0.145398	0.284803	0.84998	0.707642	0.704977	0.756544	0.928852	0.899022	0.415679	0.926756	0.757295	0.315467	0.583155	0.234581	0.538306	0.22945	0.574891	0.286996	0.707179	0.27389	0.0205929	0.957562	0.991533	-0.393649	0.274684	0.615998	0.115454	0.744701	0.987767	-0.298787	0.433108	0.799003	-0.278194	0.419694	0.821679
182	creatine	Amino Acid	0.819163	0.751935	0.398642	0.596857	0.664953	0.572222	0.692547	0.693747	0.558243	0.632707	0.649874	0.736925	0.771589	0.603605	0.824088	0.716913	0.650031	0.804331	0.725566	0.685921	0.757483	0.66449	0.711822	0.701115	0.633962	0.14815	0.660674	0.0621526	0.728426	0.0879025	0.707733	0.0322466	-0.200386	0.21548	0.513328	-0.0992666	0.14079	0.476157	-0.0595423	0.696496	0.987767	0.0415774	0.6068	0.841592	-0.158809	0.282439	0.697083
183	creatine phosphate	Amino Acid	0.492315	0.604207	0.829817	1.20994	1.06922	0.693147	NA	1.13437	0.876593	0.207583	0.617507	0.6493	1.4652	0.777075	0.236415	0.56662	0.704334	1.07838	0.249435	0.547832	0.277935	0.632707	0.928891	1.42352	0.816442	0.277208	0.69707	0.34339	0.80467	0.424646	0.67672	0.443046	0.0209531	0.955954	0.991533	0.0427448	0.933534	0.974492	0.228047	0.549552	0.987767	0.249838	0.620663	0.849522	0.270791	0.530086	0.836598
184	creatinine	Amino Acid	0.681125	0.707346	0.570019	0.59399	0.710348	0.628075	0.57695	0.697836	0.776155	0.658349	0.64616	0.951619	0.687984	0.504103	0.688436	0.780746	0.776937	0.931061	0.658504	0.681985	0.724016	0.788321	0.731983	0.739315	0.648484	0.0598337	0.717845	0.131894	0.728211	0.141214	0.720687	0.0456609	-0.167286	0.24505	0.534323	-0.00570124	0.961788	0.978171	-0.146602	0.279265	0.987767	0.0149833	0.905208	0.97867	-0.152303	0.0423198	0.310561
185	cyclo(gly-his)	Peptide	0.617453	0.722755	0.543835	0.556583	0.715007	0.632548	0.628609	0.530393	0.670799	0.606608	0.736733	0.569566	0.863986	0.859678	0.909709	0.65399	0.238859	0.779646	0.866007	0.829687	0.815409	0.770987	0.742699	0.625938	0.631363	0.0758905	0.623785	0.0734135	0.717645	0.251241	0.775121	0.0850701	-0.1848	0.45186	0.69067	-0.313374	0.00825586	0.159269	0.0174218	0.863958	0.987767	-0.111152	0.614245	0.845726	-0.295952	0.0116353	0.165165
186	cyclo(his-pro)	Peptide	0.690895	0.666187	0.695395	0.715447	0.770062	0.639535	0.750331	0.578129	0.694446	0.777213	0.71486	0.680366	0.665108	0.691846	0.583779	0.68582	0.724016	0.670748	0.756451	0.596691	0.781066	0.716815	0.787002	0.68733	0.696253	0.0446463	0.699224	0.0692546	0.67022	0.0471245	0.720893	0.0718675	0.0549787	0.349162	0.613002	-0.0440295	0.60649	0.8258	-0.00614232	0.931666	0.987767	-0.105151	0.183965	0.656614	-0.0501718	0.495064	0.833635
187	cysteine s-sulfate	Amino Acid	0.370736	0.742033	0.509345	1.12187	0.756169	0.512344	0.429637	0.82154	0.626473	0.372115	0.665519	0.639324	0.456222	0.881161	0.720033	0.856753	0.88	0.637582	0.937739	0.36499	0.732272	0.427227	0.852413	0.852669	0.66875	0.267215	0.592435	0.165065	0.738625	0.170038	0.694552	0.241063	-0.143375	0.602827	0.788553	-0.229426	0.414508	0.731674	0.17481	0.567545	0.987767	0.0887599	0.722862	0.914115	-0.0546154	0.864137	0.961105
188	cysteine-glutathione disulfide	Amino Acid	0.655912	0.698433	0.627595	0.508202	0.701611	0.5738	0.565484	0.669059	0.74896	0.66274	0.723046	0.725566	1.0438	0.687833	0.912042	0.418776	0.411315	0.793219	0.436124	0.876094	0.686324	0.722123	0.756028	0.778453	0.627592	0.0754279	0.682476	0.0666024	0.711165	0.258333	0.709191	0.148394	-0.180356	0.476404	0.708538	-0.055396	0.699563	0.87417	-0.12095	0.211589	0.987767	0.00400973	0.987451	0.993877	-0.176346	0.266777	0.677359
189	cystine	Amino Acid	0.847026	0.763373	0.414623	0.640116	0.820396	0.483907	0.616752	0.78015	0.620093	0.455715	0.67844	0.604316	0.54708	0.752548	0.521053	0.885048	0.871335	0.659332	0.945189	0.870331	0.856711	0.707642	0.736829	0.53737	0.661573	0.18055	0.625911	0.105924	0.706066	0.156971	0.775679	0.146416	-0.0939017	0.658641	0.840397	-0.309502	0.0725585	0.360395	0.0799442	0.687321	0.987767	-0.135656	0.445514	0.799003	-0.229558	0.258063	0.676468
190	cytidine	Nucleotide	0.956665	0.640959	0.735344	0.733233	0.684056	0.882693	0.756732	0.897964	0.831386	0.655757	0.766816	0.575545	0.703592	0.58584	0.624708	0.469441	0.522477	0.713734	0.598782	0.754054	0.702156	0.67539	0.653626	0.625082	0.772158	0.121743	0.747367	0.116722	0.603299	0.097435	0.668182	0.0556167	0.356024	0.0251323	0.205909	0.161575	0.176321	0.523313	0.0470802	0.726304	0.987767	-0.147368	0.194588	0.669483	0.208655	0.0987895	0.434736
191	cytidine 5'-monophosphate (5'-CMP)	Nucleotide	0.74046	0.484954	0.641538	0.537721	0.670441	0.745929	0.619501	0.748345	0.864029	0.640379	0.587787	0.783079	0.934052	0.766444	0.782394	0.825666	1.54614	0.857008	0.571149	0.678795	0.69699	0.627168	0.653002	0.68929	0.636841	0.106473	0.707187	0.108131	0.95195	0.297153	0.652732	0.0475055	-0.579953	0.0484235	0.240089	0.1156	0.296676	0.635931	-0.151159	0.282663	0.987767	0.544394	0.0565647	0.482609	-0.0355589	0.748372	0.947691
192	decanoylcarnitine	Lipid	0.739267	0.470191	0.656483	0.934052	0.670595	0.904947	1.05445	1.13198	0.988946	0.832605	0.875969	0.707198	1.09303	0.528862	0.534386	0.491704	0.544763	0.558472	0.933266	0.678896	0.722463	0.654458	0.625189	0.651074	0.729256	0.172488	0.931859	0.156067	0.625203	0.230277	0.710891	0.113768	0.222101	0.398093	0.645719	0.390482	0.0203223	0.202042	-0.353686	0.0589449	0.987767	-0.185304	0.439661	0.799003	0.0367961	0.832703	0.959494
193	deoxycarnitine	Lipid	0.771774	0.657468	0.772697	0.734961	0.625136	0.719205	0.605954	0.744838	0.746072	0.725953	0.685569	0.697239	0.595865	0.49372	0.521528	0.468753	0.641485	0.702107	0.582216	0.643011	0.718181	0.773344	0.728225	0.689039	0.71354	0.0605657	0.700937	0.0526533	0.570576	0.0912672	0.689003	0.0678555	0.322574	0.0113832	0.149181	0.0247762	0.741042	0.88657	0.025709	0.708695	0.987767	-0.272089	0.0305652	0.450372	0.0504852	0.523843	0.833635
194	deoxycholate	Lipid	0.335829	0.558072	0.416867	0.788048	0.119204	0.65529	NA	0.648516	NA	1.03008	0.720616	0.474058	1.50259	0.845782	0.623315	0.644377	0.603769	0.769599	0.927864	0.796065	0.664902	0.923425	0.930154	1.14835	0.478885	0.239438	0.718318	0.232191	0.831572	0.341939	0.898461	0.161229	-0.796162	0.0685767	0.307698	-0.322832	0.235706	0.593108	-0.584945	0.160355	0.987767	-0.111615	0.677555	0.89314	-0.907776	0.00638491	0.126138
195	dihomo-linoleate (20:2n6)	Lipid	0.506998	0.499744	0.829207	0.607862	0.467563	0.712214	0.757904	0.616158	0.673709	0.904825	0.574533	0.46656	0.773067	0.778269	0.628715	0.546154	0.64238	0.812662	1.06184	0.61405	0.784769	0.782851	0.731598	1.40546	0.603931	0.142363	0.665615	0.152427	0.696875	0.10599	0.896762	0.289396	-0.206514	0.230833	0.528426	-0.430037	0.123798	0.469584	-0.140303	0.485483	0.987767	-0.363826	0.160751	0.622856	-0.57034	0.0600338	0.350191
196	dihomo-linolenate (20:3n3 or n6)	Lipid	0.65097	0.643589	0.735776	0.556869	0.627488	0.97603	0.815276	0.624386	0.528096	1.17869	0.742747	0.646056	0.760105	0.941022	0.709562	0.657002	0.676459	0.609711	0.729817	0.72154	0.6352	0.711527	0.645689	1.02676	0.698454	0.147505	0.755874	0.229653	0.725643	0.116966	0.745089	0.143672	-0.0550962	0.73122	0.892265	0.0207347	0.924595	0.973944	-0.113982	0.619429	0.987767	-0.0381511	0.802528	0.958034	-0.0932473	0.591257	0.899486
197	dihydrobiopterin	Cofactors and Vitamins	0.732368	0.677983	0.693797	0.705619	0.760619	0.785316	0.661863	0.743745	0.692497	0.497436	0.622617	0.493232	0.89776	0.487537	0.760479	0.572673	0.570527	0.888262	0.529804	0.904987	0.754242	0.654666	0.802091	0.692047	0.72595	0.0412686	0.618565	0.103352	0.696206	0.17677	0.722973	0.129076	0.060356	0.70316	0.87334	-0.225016	0.154435	0.48975	0.230945	0.0524782	0.987767	-0.054427	0.771214	0.949187	0.00592905	0.958825	0.988489
198	dihydroferulic acid	Xenobiotics	0.708774	0.676306	0.695844	0.728418	0.519151	0.57897	0.268499	0.737738	0.787457	0.632707	0.728611	0.883023	NA	0.557327	0.649665	0.564973	0.755558	0.888138	0.987904	0.443788	0.587509	0.808126	NA	0.690444	0.651244	0.0831323	0.673006	0.214354	0.683132	0.139805	0.703554	0.207911	-0.0689676	0.669049	0.844449	-0.0640423	0.816429	0.925485	-0.0474214	0.82381	0.987767	-0.0424962	0.860542	0.97867	-0.111464	0.61949	0.910837
199	dimethyl sulfone	Xenobiotics	0.611069	0.735057	0.694946	0.806565	1.02072	0.499805	0.763186	0.561899	0.685569	0.530569	0.782714	0.915931	0.851176	0.59966	0.74108	0.407995	0.688235	0.87626	0.953163	0.597297	0.701661	0.675696	0.691346	0.675899	0.728027	0.178184	0.706645	0.145039	0.694068	0.173707	0.715843	0.121969	0.0689162	0.745078	0.901247	-0.0186595	0.907776	0.963992	0.043008	0.824448	0.987767	-0.0445676	0.807245	0.958034	0.0243485	0.893169	0.969372
200	dimethylarginine (SDMA + ADMA)	Amino Acid	0.786501	0.567811	0.718815	0.735919	0.672995	0.821672	0.722026	0.746641	0.66865	0.727645	0.723628	0.788775	0.628342	0.545459	0.608297	0.54893	0.647208	0.643011	0.641907	0.712263	0.723676	0.773482	0.634776	0.673659	0.717286	0.0898234	0.729561	0.0389972	0.603541	0.0457346	0.693294	0.0532233	0.249095	0.0263352	0.210133	0.0735613	0.210523	0.567838	-0.0244806	0.767964	0.987767	-0.200015	0.0109225	0.377693	0.0490807	0.588716	0.898566
201	dimethylglycine	Amino Acid	0.87651	0.586786	0.590838	0.694147	0.68446	0.926993	0.610689	0.800925	0.700619	0.697985	0.8323	0.644902	0.747872	0.755746	0.598507	0.478716	0.510245	0.755136	0.672128	0.902922	0.622617	0.636471	0.692147	0.706557	0.726622	0.143832	0.71457	0.0865241	0.641037	0.128728	0.705474	0.101885	0.180798	0.303233	0.580368	0.0184835	0.871018	0.953383	0.0241299	0.864656	0.987767	-0.138185	0.36017	0.784488	0.0426133	0.775494	0.954454
202	docosadienoate (22:2n6)	Lipid	0.655082	0.59399	1.18714	0.715007	0.658918	0.698582	1.09838	0.942153	0.884139	1.13915	0.619339	0.580818	0.687682	0.65399	0.587231	0.557213	0.799487	0.837204	0.836641	0.641907	0.741175	0.645741	0.63058	0.983725	0.751453	0.217529	0.877329	0.235005	0.687135	0.112342	0.746628	0.140683	0.129091	0.539089	0.760588	0.232728	0.275403	0.615998	-0.223435	0.35846	0.987767	-0.119797	0.437993	0.799003	0.00929362	0.964656	0.988489
203	docosahexaenoate (DHA; 22:6n3)	Lipid	0.668906	0.668803	0.727355	0.815498	0.765282	0.944062	0.670595	0.766769	0.655082	1.00401	0.72421	0.629835	0.693097	0.671464	0.588231	0.556869	0.609276	0.526089	0.73155	0.698433	0.636947	0.71344	0.693197	0.72692	0.764984	0.10442	0.74175	0.137705	0.607504	0.0647827	0.700081	0.0344242	0.332535	0.0130973	0.149181	0.0834101	0.500874	0.782108	0.0444973	0.749194	0.987767	-0.204628	0.0157914	0.407068	0.127907	0.197745	0.611693
204	docosapentaenoate (n3 DPA; 22:5n3)	Lipid	0.61659	0.566166	0.867815	0.865881	0.636365	0.903773	0.780608	0.570245	0.673964	1.14129	0.63074	0.388522	0.795117	0.796065	0.59294	0.490051	0.547543	0.617453	0.750755	0.68934	0.69694	0.776845	0.70171	0.998276	0.742765	0.151754	0.697561	0.253191	0.639862	0.128198	0.768978	0.117497	0.215146	0.234018	0.528743	-0.140622	0.550568	0.808772	0.0905855	0.71712	0.987767	-0.265182	0.0992118	0.560652	-0.0500363	0.745302	0.947691
205	docosapentaenoate (n6 DPA; 22:5n6)	Lipid	0.930982	0.644325	0.790546	0.717205	0.896618	1.01672	0.837118	0.947518	0.841955	1.41135	0.671004	0.610852	0.557442	0.479583	0.548988	0.536142	0.68067	0.662636	0.754901	0.58037	0.660107	0.791997	0.705471	0.634193	0.832732	0.140148	0.886633	0.284969	0.577577	0.0779816	0.68784	0.0785537	0.527839	0.00476457	0.0930404	0.366265	0.15269	0.487555	-0.0904852	0.689563	0.987767	-0.25206	0.0348451	0.450372	0.27578	0.0587545	0.349514
206	docosatrienoate (22:3n3)	Lipid	0.612967	0.493171	0.943595	0.639852	0.58862	0.864071	0.991992	0.706656	0.697239	1.03208	0.745075	0.560644	0.673251	0.766305	0.521053	0.486307	0.689039	0.738598	0.730684	0.705372	0.637634	0.582886	0.549623	1.02367	0.690379	0.174401	0.788948	0.184158	0.645759	0.115547	0.704979	0.170766	0.0963932	0.614435	0.796921	0.16235	0.431996	0.73806	-0.192541	0.363635	0.987767	-0.126584	0.49994	0.819461	-0.0301911	0.886428	0.969372
207	dodecanedioate	Lipid	0.606118	0.479459	0.752877	0.875844	0.556411	0.714028	NA	1.27108	1.30408	0.556296	0.992548	0.66629	0.792902	0.682945	0.693147	0.450056	0.530099	0.872966	0.958469	0.873007	0.674576	0.552735	0.635518	0.863017	0.664123	0.144403	0.958059	0.341118	0.670352	0.158082	0.759554	0.160327	-0.0134702	0.944598	0.989627	0.334962	0.281107	0.619774	-0.528665	0.130065	0.987767	-0.180232	0.354723	0.781156	-0.193702	0.304346	0.724707
208	eicosanodioate	Lipid	0.69699	0.68929	1.01505	0.752029	0.525911	0.656898	0.602621	1.24646	0.96763	0.833474	0.615726	0.626099	0.786865	0.626687	0.651335	0.392312	0.535674	0.873759	0.531804	0.75	0.833995	0.744838	0.632813	0.835731	0.722695	0.161964	0.815335	0.257018	0.644439	0.172414	0.72153	0.119089	0.165343	0.436686	0.679717	0.176332	0.443789	0.752808	-0.174006	0.475405	0.987767	-0.163017	0.391268	0.799003	0.0023261	0.988985	0.993581
209	eicosapentaenoate (EPA; 20:5n3)	Lipid	0.710103	0.84174	1.30782	1.06468	0.729527	1.36686	0.822551	0.781982	0.673964	1.77739	0.892285	0.617669	0.692197	0.694097	0.569453	0.427292	0.47468	0.585395	0.528037	0.585172	0.557213	0.659487	0.568094	0.89474	1.00345	0.288337	0.92764	0.428023	0.573852	0.109482	0.632124	0.13599	0.806223	0.0128852	0.149181	0.553358	0.158141	0.495838	0.113337	0.727491	0.987767	-0.139528	0.433494	0.799003	0.666695	0.0241395	0.238313
210	eicosenoate (20:1)	Lipid	0.620738	0.689039	1.34693	1.03539	0.665879	0.948642	1.05407	1.14103	0.884305	1.28085	0.800835	0.569283	0.733953	0.630314	0.629035	0.39096	0.384037	0.554345	0.834299	0.429312	0.567017	0.533448	0.697239	2.09237	0.884436	0.281529	0.955062	0.256181	0.553774	0.14093	0.858947	0.620298	0.67546	0.0353459	0.223571	0.153025	0.73657	0.88657	-0.110837	0.659264	0.987767	-0.633272	0.288166	0.771885	0.0421876	0.92955	0.97803
211	equol sulfate	Xenobiotics	0.53245	0.696143	0.818104	0.617184	0.690143	1.0209	1.34755	0.49372	0.938444	1.5812	0.883354	0.424156	2.69458	NA	1.5966	0.316707	0.45012	1.66712	NA	0.359421	0.516589	0.274445	0.343093	1.20729	0.729154	0.171389	0.944738	0.457292	1.34502	0.980641	0.540167	0.383315	-0.883336	0.234519	0.528743	0.806509	0.144924	0.47906	-0.373691	0.318736	0.987767	1.31616	0.145893	0.603087	0.432819	0.351501	0.763466
212	ergothioneine	Xenobiotics	NA	1.55039	0.773759	0.552044	NA	0.458121	NA	0.367279	0.991695	0.805314	0.688637	1.11985	1.47146	0.420091	0.631857	0.413632	NA	1.22213	NA	0.697637	NA	0.676103	0.357744	0.818237	0.833578	0.495858	0.794555	0.290939	0.831834	0.486279	0.63743	0.196669	0.00302216	0.995938	0.997741	0.31788	0.367963	0.721894	0.0691696	0.895031	0.987767	0.384028	0.449181	0.799003	0.38705	0.50365	0.833635
213	erucate (22:1n9)	Lipid	0.602949	0.866386	1.49086	0.851518	0.748061	0.68446	1.19755	1.41917	0.811019	1.44069	0.460647	0.604207	0.768255	0.698881	0.585061	0.419171	0.492193	0.672434	0.896741	0.39703	0.6121	0.488764	0.687381	1.96679	0.874038	0.318223	0.988881	0.422247	0.605999	0.13241	0.841468	0.577527	0.528381	0.100492	0.363797	0.232889	0.625677	0.831081	-0.1781	0.607182	0.987767	-0.473592	0.371006	0.795315	0.054789	0.906763	0.976707
214	erythritol	Xenobiotics	0.690694	0.637582	0.664336	0.674678	0.764816	0.573068	0.642117	0.739554	0.828246	0.600099	0.80768	1.31012	0.814878	0.683703	0.764072	0.524729	0.528214	0.8671	0.735823	0.782896	0.650814	0.695594	0.668803	0.703691	0.667529	0.0630596	0.821302	0.255692	0.697116	0.145376	0.70627	0.0476336	-0.0625679	0.66164	0.841923	0.217692	0.325074	0.671917	-0.299082	0.205929	0.987767	-0.0188223	0.888217	0.97867	-0.0813902	0.259507	0.676468
215	erythronate*	Carbohydrate	0.748629	0.715789	0.68924	0.619985	0.673455	0.657675	0.598617	0.694896	0.740842	0.572335	0.806699	0.958507	0.955088	0.740174	0.863396	0.55262	0.610037	0.838459	0.67534	0.840532	0.691396	0.702206	0.630314	0.645269	0.684129	0.0449821	0.728649	0.142518	0.759962	0.155431	0.697509	0.0751675	-0.15166	0.295878	0.573379	0.0630115	0.64926	0.851579	-0.0909563	0.493127	0.987767	0.123715	0.404148	0.799003	-0.0279448	0.717807	0.941099
216	ethylmalonate	Amino Acid	0.742651	0.63175	0.641485	0.774174	0.594983	0.713293	0.620308	0.744838	0.616212	0.574589	0.80964	0.796921	0.682238	0.613671	0.716375	0.499866	0.678135	0.749811	0.598727	0.783902	0.627595	0.707346	0.753584	0.703939	0.683056	0.0705487	0.693751	0.102265	0.656683	0.0892087	0.695849	0.0712398	0.0568078	0.583209	0.78439	-0.00435449	0.968031	0.979245	-0.0224146	0.83775	0.987767	-0.0835769	0.421292	0.799003	-0.0267691	0.761057	0.954347
217	ferulic acid 4-sulfate	Xenobiotics	NA	0.495732	0.484215	0.182572	NA	0.84217	0.712018	NA	NA	0.996247	0.323966	0.570188	1.04651	NA	0.693147	NA	0.273761	1.04809	NA	NA	NA	NA	NA	2.00162	0.501172	0.269631	0.650605	0.280713	0.765378	0.367817	2.00162	#DIV/0!	-0.610865	0.294407	0.573379	-1.62131	NA	NA	-0.376475	0.471758	0.987767	-1.38692	NA	NA	-1.99779	NA	NA
218	flavin adenine dinucleotide (FAD)	Cofactors and Vitamins	0.669367	0.628075	0.588786	0.616374	0.66593	0.678795	0.608569	0.673659	0.816868	0.416075	0.780837	0.870917	0.7245	0.93574	1.01556	0.718327	0.826935	0.643852	0.669776	0.76584	0.734241	0.615942	0.707297	0.785179	0.641221	0.0356485	0.694488	0.166667	0.810819	0.142595	0.713046	0.0628874	-0.338557	0.0323192	0.223571	-0.038046	0.806588	0.925485	-0.115127	0.475748	0.987767	0.185384	0.169019	0.632457	-0.153173	0.0412831	0.310561
219	flavin mononucleotide (FMN)	Cofactors and Vitamins	0.880042	NA	0.676255	0.481191	0.550777	0.620469	0.709758	0.584949	0.86689	NA	NA	0.584894	0.832866	0.804375	0.886409	0.579922	0.766119	0.809863	NA	NA	NA	NA	NA	0.666701	0.641747	0.152054	0.686623	0.133813	0.779926	0.105667	0.666701	#DIV/0!	-0.281333	0.130109	0.389494	0.0424792	NA	NA	-0.0975141	0.652591	0.987767	0.226298	NA	NA	-0.0550349	NA	NA
220	formiminoglutamate	Amino Acid	0.71574	0.53151	0.384378	0.39629	0.264132	0.928575	0.451076	0.670032	1.0862	0.464614	0.750142	0.867731	1.39985	1.12044	0.855266	0.798498	0.285555	0.896945	0.612533	0.79109	0.584002	0.559387	0.453239	0.821452	0.536771	0.246113	0.714966	0.243608	0.892759	0.370941	0.636951	0.142103	-0.733965	0.0829552	0.331112	0.166693	0.517028	0.795296	-0.413569	0.23612	0.987767	0.487089	0.162426	0.622856	-0.246876	0.413018	0.815491
221	fructose	Carbohydrate	0.652846	0.736015	0.5652	0.508743	0.662946	0.55555	0.993067	0.510906	0.886903	0.516171	0.669111	0.716229	0.985406	0.751227	0.727404	0.716424	0.977348	0.66952	0.892039	0.778453	0.800161	0.664336	0.542499	0.546328	0.61355	0.0844605	0.715398	0.195021	0.804555	0.139544	0.703969	0.143294	-0.39101	0.0202807	0.182136	0.0232328	0.910402	0.964568	-0.221564	0.279853	0.987767	0.192678	0.246211	0.74183	-0.198331	0.21926	0.630817
222	fumarate	Energy	0.527624	0.905877	0.578241	0.541161	0.796741	0.554402	0.465682	0.653054	0.889782	0.438964	0.802002	0.646894	1.17053	0.92406	0.916291	0.619931	0.342312	1.2172	0.53421	0.841136	0.598672	0.731695	0.748866	0.955973	0.650674	0.160071	0.649396	0.178396	0.865053	0.333697	0.735092	0.154401	-0.410853	0.197832	0.496708	-0.178825	0.394947	0.731674	0.00283632	0.989839	0.996389	0.234864	0.415107	0.799003	-0.175989	0.374423	0.768727
223	galactonate	Carbohydrate	1.05501	0.581936	0.347342	0.344936	0.788094	0.757998	0.801822	1.14572	NA	NA	NA	0.65477	0.875802	NA	NA	0.630527	0.693147	0.399246	NA	0.941335	NA	0.982415	0.244905	0.350516	0.645886	0.277115	0.867437	0.251965	0.64968	0.196727	0.629793	0.386236	-0.0084513	0.980434	0.997741	0.461882	0.371051	0.722391	-0.42548	0.288779	0.987767	0.0448531	0.930863	0.97867	0.0364018	0.945437	0.985804
224	gamma-glutamyl-epsilon-lysine	Peptide	0.910353	0.731646	0.711969	0.52727	0.673964	0.778591	0.861961	0.561443	0.467563	0.375899	0.914209	1.01127	0.752453	0.52951	0.614753	0.614483	0.722123	0.540462	0.475116	0.407663	1.02011	0.969945	0.661605	0.870791	0.722299	0.125777	0.698725	0.263539	0.628964	0.0917209	0.734205	0.258843	0.199618	0.175464	0.457775	-0.0714587	0.818747	0.925485	0.0478718	0.848737	0.987767	-0.223205	0.382792	0.799003	-0.0235869	0.922032	0.97803
225	gamma-glutamylalanine	Peptide	0.508322	1.19813	0.615186	0.555149	1.03208	0.425594	0.387437	0.485754	0.675543	0.581042	0.622188	0.771681	1.00041	0.926637	0.890439	0.946742	0.646422	1.41917	0.625725	0.658193	0.770987	0.710447	0.789956	1.00748	0.72241	0.314836	0.587274	0.136599	0.971638	0.251443	0.760465	0.136466	-0.427601	0.162165	0.445476	-0.372848	0.052699	0.30123	0.298783	0.367743	0.987767	0.353536	0.109614	0.560652	-0.0740653	0.793929	0.9562
226	gamma-glutamylglutamate	Peptide	0.421207	0.830428	0.689992	0.372942	0.885584	0.662533	0.52839	0.495793	0.547254	0.771357	0.647417	0.671515	1.19392	0.785681	0.944373	0.890727	0.631165	1.07367	0.55377	0.642643	0.722852	0.696292	0.80924	0.927389	0.643781	0.209134	0.610288	0.104748	0.919923	0.200782	0.725364	0.130375	-0.514943	0.0418667	0.227273	-0.249216	0.124213	0.469584	0.0770803	0.735599	0.987767	0.342807	0.0792639	0.525406	-0.172136	0.439863	0.833635
227	gamma-glutamylglutamine	Peptide	0.479025	0.827722	0.564291	0.461089	0.86137	0.556812	0.402461	0.536903	0.53918	0.530805	0.710938	0.741509	0.908863	0.81881	0.746641	0.731165	0.685619	0.833822	0.567754	0.787775	0.691145	0.681024	0.695145	0.783216	0.625051	0.175201	0.576966	0.126995	0.787487	0.0813362	0.70101	0.0807148	-0.333281	0.0780434	0.319704	-0.280949	0.0761711	0.371234	0.115489	0.599274	0.987767	0.16782	0.0942686	0.560652	-0.16546	0.36677	0.766292
228	gamma-glutamylisoleucine*	Peptide	0.60147	1.0144	0.459195	0.568321	0.718961	0.550142	0.37308	0.638057	0.66593	0.529157	0.575545	0.617238	1.02152	0.869451	0.823166	0.797012	0.687733	0.90721	0.702256	0.698533	0.823298	0.680568	0.71574	0.758935	0.652081	0.196428	0.566501	0.106272	0.851014	0.112179	0.729888	0.0528175	-0.384132	0.0635815	0.299701	-0.365597	0.0110971	0.160233	0.202973	0.376438	0.987767	0.221508	0.047414	0.471464	-0.162624	0.386624	0.775785
229	gamma-glutamylleucine	Peptide	0.638269	1.0383	0.475986	0.526089	0.754901	0.613346	0.432432	0.626526	0.687129	0.608188	0.582718	0.713293	1.11389	0.936329	0.829294	0.805314	0.605899	0.932046	0.684308	0.683299	0.854586	0.707001	0.699129	0.792902	0.674481	0.202632	0.608381	0.0991502	0.870463	0.169306	0.736871	0.0706338	-0.368005	0.100043	0.363797	-0.276436	0.0293461	0.228425	0.148802	0.495355	0.987767	0.240371	0.119622	0.560652	-0.127634	0.50228	0.833635
230	gamma-glutamylmethionine	Peptide	0.615402	1.16733	0.67656	0.455207	0.902476	0.457172	0.49932	0.367417	0.605736	0.726437	0.496767	0.802764	0.774312	0.742033	0.635253	0.836121	0.721783	0.978664	0.547601	0.477662	0.685165	0.701066	0.751888	0.828508	0.712358	0.277515	0.583073	0.161432	0.781361	0.116979	0.665315	0.130284	-0.133388	0.592842	0.788553	-0.19036	0.355398	0.710534	0.288924	0.352709	0.987767	0.231952	0.135912	0.594935	0.0985644	0.717994	0.941099
231	gamma-glutamylphenylalanine	Peptide	0.612642	0.935269	0.481809	0.497011	0.772744	0.567584	0.436641	0.533565	0.632069	0.588953	0.582495	0.751888	1.04823	0.848269	0.87451	0.902232	0.667009	0.879461	0.73879	0.618208	0.827416	0.685669	0.70057	0.759029	0.64451	0.176718	0.587602	0.104599	0.869952	0.122142	0.721613	0.0711569	-0.432734	0.0304467	0.215433	-0.296388	0.029474	0.228425	0.133363	0.516136	0.987767	0.269709	0.0329594	0.450372	-0.163024	0.356544	0.763466
232	gamma-glutamylthreonine*	Peptide	0.617723	1.07213	0.647313	0.534855	0.910313	0.395145	0.43593	0.478158	0.684813	0.486123	0.470254	0.753725	0.833387	0.701413	0.716668	0.893759	0.782485	0.838416	0.616428	0.444942	0.676154	0.707789	0.772236	0.731262	0.696247	0.249953	0.5515	0.132874	0.794355	0.0750471	0.658135	0.116916	-0.190185	0.393268	0.645719	-0.255022	0.171262	0.517191	0.336237	0.247471	0.987767	0.2714	0.0412489	0.471464	0.0812148	0.744933	0.947691
233	gamma-glutamyltryptophan	Peptide	0.476172	0.849638	0.524314	0.508443	1.02737	0.582104	0.465996	0.36499	0.639905	0.679403	0.552562	0.641117	1.08742	0.64217	0.944178	1.16686	0.888961	1.00463	0.802405	0.465619	0.848697	0.706705	0.803436	0.730828	0.66134	0.224567	0.557329	0.121737	0.955703	0.182878	0.726282	0.1379	-0.531171	0.0328999	0.223571	-0.382	0.0485831	0.287793	0.246863	0.348864	0.987767	0.396034	0.0357434	0.450372	-0.135138	0.562213	0.872465
234	gamma-glutamyltyrosine	Peptide	0.486492	1.18071	0.368386	0.375281	0.985705	0.391163	0.296766	0.294087	0.63276	0.410983	0.44199	0.67534	1.00188	0.818016	1.08688	1.35142	0.938091	1.1506	0.67991	0.399581	0.871168	0.706211	0.827984	0.709021	0.63129	0.357984	0.458654	0.16316	1.05781	0.184728	0.698979	0.165195	-0.744711	0.0337593	0.223571	-0.607843	0.0296016	0.228425	0.460897	0.31812	0.987767	0.597765	0.00539845	0.321009	-0.146946	0.686635	0.928467
235	gamma-glutamylvaline	Peptide	0.623368	1.06685	0.567867	0.579138	0.873133	0.543254	0.419565	0.627968	0.728321	0.549508	0.604316	0.591945	0.958008	0.797237	0.817486	0.894781	0.816603	0.907129	0.693597	0.679454	0.856753	0.681479	0.764165	0.692697	0.708935	0.212876	0.586937	0.101405	0.865207	0.064037	0.728024	0.0704783	-0.287394	0.136717	0.399041	-0.31078	0.020946	0.202042	0.272446	0.244706	0.987767	0.24906	0.00553464	0.321009	-0.038334	0.841625	0.959494
236	gluconate	Xenobiotics	1.23066	0.783079	NA	0.239568	0.549969	NA	0.82176	0.0744579	NA	0.631165	0.372804	0.71344	1.10813	NA	0.323242	1.00437	0.678896	0.711134	NA	0.693147	0.843548	0.531099	NA	NA	0.70082	0.417536	0.522726	0.300405	0.765156	0.308426	0.689265	0.156261	-0.12671	0.806571	0.939323	-0.399004	0.343196	0.70157	0.42299	0.50343	0.987767	0.150696	0.661482	0.879448	0.023986	0.961905	0.988489
237	glucose	Carbohydrate	0.685569	0.750708	0.569736	0.528567	0.646213	0.677475	0.643221	0.553828	0.72721	0.617184	0.712312	0.654458	0.89085	0.782165	0.899104	0.700669	0.606499	0.818987	0.870833	0.869409	0.819868	0.861032	0.6792	0.641696	0.643045	0.081332	0.651369	0.0636001	0.783046	0.113436	0.79034	0.103002	-0.284177	0.0361614	0.223571	-0.278998	0.0218875	0.204873	-0.0185561	0.847625	0.987767	-0.0133765	0.909502	0.97867	-0.297554	0.0214699	0.227838
238	glucuronate	Carbohydrate	0.720616	0.510065	0.903611	0.577905	0.544705	1.22788	1.17613	0.721443	0.618531	1.45882	0.689541	0.543022	1.26667	0.626901	1.11972	0.600264	0.581321	0.927468	0.622671	0.725275	0.696741	0.627061	0.557156	1.03065	0.747464	0.276451	0.867915	0.364743	0.853724	0.295502	0.709926	0.167985	-0.191764	0.534619	0.760588	0.289884	0.367167	0.721894	-0.215549	0.534693	0.987767	0.266099	0.330669	0.771885	0.0743356	0.783229	0.9562
239	glutamate	Amino Acid	0.609168	0.856074	0.648464	0.449035	0.830907	0.656276	0.621759	0.633609	0.720616	0.734817	0.657365	0.871921	0.854798	0.704878	0.80348	0.686324	0.630899	0.821804	0.42206	0.700123	0.583667	0.64059	0.708381	0.699924	0.674987	0.150694	0.706681	0.0930305	0.750364	0.0886267	0.625791	0.110763	-0.152731	0.321431	0.586361	0.175379	0.201586	0.567838	-0.0661993	0.672268	0.987767	0.26191	0.0582459	0.482609	0.10918	0.535116	0.838831
240	glutamine	Amino Acid	0.686324	0.737068	0.663255	0.607262	0.695195	0.755511	0.620738	0.677272	0.650553	0.633981	0.75767	0.762533	0.745455	0.774128	0.691095	0.606172	0.717889	0.667419	0.625938	0.84574	0.696591	0.698881	0.671055	0.702355	0.690769	0.053113	0.683791	0.0620685	0.70036	0.0597073	0.70676	0.0739015	-0.0198918	0.774877	0.91612	-0.0476646	0.573201	0.81824	0.0146484	0.83856	0.987767	-0.0131243	0.872364	0.97867	-0.0330161	0.676951	0.928467
241	glutarate (pentanedioate)	Amino Acid	1.27184	0.938835	0.511625	0.404798	0.635412	0.965386	0.426639	0.911278	0.874051	0.398172	0.705076	0.76844	0.720616	0.681682	0.588231	0.215595	0.202042	0.822683	0.41996	0.890973	0.704483	0.67651	0.813682	0.506757	0.787982	0.327055	0.680609	0.22055	0.538475	0.266222	0.668727	0.178809	0.549284	0.179119	0.464714	0.025409	0.920465	0.973003	0.211336	0.522095	0.987767	-0.312539	0.346519	0.781156	0.236745	0.456522	0.833635
242	glutarylcarnitine (C5)	Amino Acid	0.691696	0.403196	0.61058	0.551238	0.471627	0.70907	0.550085	0.735728	0.79177	0.725082	0.693397	0.996026	1.04363	0.608678	0.82711	0.366239	0.401524	0.795884	0.43308	0.879917	0.464426	0.692897	0.727307	0.707691	0.572901	0.121326	0.748681	0.145779	0.673844	0.263875	0.650886	0.170584	-0.234128	0.422649	0.670716	0.201946	0.311407	0.655371	-0.386065	0.0473795	0.987767	0.0500086	0.862127	0.97867	-0.184119	0.385199	0.775785
243	glutathione, oxidized (GSSG)	Amino Acid	0.400587	0.482488	0.814125	0.271629	0.496219	0.752689	0.817266	0.424156	0.727597	1.2362	0.777396	0.727742	1.94302	0.65425	1.31036	0.183404	0.130063	0.949532	0.165853	0.760946	0.539763	0.657468	0.597847	1.23846	0.536289	0.208318	0.785059	0.261328	0.861771	0.695223	0.660056	0.348515	-0.684293	0.314836	0.585771	0.250212	0.49938	0.782108	-0.549789	0.0997259	0.987767	0.384716	0.544436	0.827733	-0.299577	0.476207	0.833635
244	glycerate	Carbohydrate	0.679758	0.714272	0.629462	0.753489	0.691095	0.662121	0.578522	0.699179	0.792993	0.528508	0.683753	0.679859	0.817398	0.695195	0.763606	0.702355	0.679961	0.841309	0.675085	0.930864	0.760853	0.679403	0.785772	0.661708	0.688366	0.0427838	0.660469	0.0939234	0.74997	0.0681822	0.748947	0.102464	-0.123657	0.0959084	0.359222	-0.181374	0.150235	0.483048	0.0596855	0.529129	0.987767	0.00196921	0.984216	0.992774	-0.121688	0.225058	0.632334
245	glycerol	Lipid	0.510005	0.596196	0.797237	0.818898	0.522477	0.729383	0.713342	0.682491	0.940983	0.600429	0.744125	0.584726	0.625725	0.694995	0.738933	0.577849	0.413764	0.681935	0.696741	0.802405	0.70552	0.621275	0.691295	0.767652	0.662366	0.137364	0.711016	0.128825	0.6222	0.11655	0.714148	0.0635248	0.0902504	0.59725	0.788553	-0.00634104	0.958837	0.978171	-0.102253	0.541127	0.987767	-0.198845	0.129495	0.578692	-0.108594	0.429489	0.833635
246	glycerol 3-phosphate	Lipid	0.703543	0.517781	0.584782	0.460963	0.541219	0.673608	0.608188	0.777994	1.05393	0.487598	0.682642	0.882403	1.25216	0.820484	0.885873	0.4844	0.485262	0.813815	0.475551	1.14877	0.616158	0.84531	0.736446	0.799532	0.580316	0.0933729	0.748792	0.202079	0.790333	0.286545	0.770294	0.228692	-0.445621	0.138291	0.401129	-0.0408436	0.866476	0.953383	-0.367727	0.105916	0.987767	0.0370509	0.896278	0.97867	-0.40857	0.103985	0.444496
247	glycerophosphoethanolamine	Lipid	0.617507	0.730009	0.610852	0.548699	0.709463	0.706606	0.590727	0.69699	0.870749	0.653678	0.68929	1.00723	1.01284	0.755418	0.734913	0.597627	0.604425	0.741604	0.575939	0.747162	0.596141	0.71784	0.661605	0.688938	0.653856	0.0719758	0.751444	0.156125	0.741137	0.150565	0.664604	0.0675274	-0.180767	0.240028	0.534323	0.17717	0.252387	0.604723	-0.200691	0.206808	0.987767	0.157245	0.293668	0.771885	-0.0235217	0.795102	0.9562
248	glycerophosphoglycerol	Lipid	0.483105	0.769043	0.811064	0.339112	0.445711	0.498652	0.439802	0.563494	1.10807	0.703592	0.682592	0.94445	1.23206	0.808483	0.920402	0.532685	0.503318	0.882775	0.511086	0.801553	0.621866	0.825753	0.556067	0.778407	0.557781	0.188803	0.740333	0.246239	0.813288	0.270747	0.682455	0.136336	-0.544067	0.0906941	0.350438	0.11744	0.628387	0.831081	-0.408476	0.18213	0.987767	0.253032	0.323786	0.771885	-0.291036	0.221863	0.631562
249	glycerophosphoinositol*	Lipid	0.786364	0.405998	0.70557	0.513362	0.49561	0.718279	0.730202	0.851944	0.726002	0.61578	0.780471	0.6352	0.969452	0.71823	0.847883	0.592111	0.487721	0.599605	0.64001	0.791679	0.788276	0.627595	0.594045	0.680568	0.604197	0.152185	0.723267	0.088538	0.7025	0.17975	0.687029	0.0844199	-0.217479	0.331334	0.595128	0.0741567	0.484765	0.779327	-0.259508	0.136032	0.987767	0.0321284	0.853994	0.97867	-0.185351	0.278036	0.692594
250	glycerophosphorylcholine (GPC)	Lipid	0.605408	0.857347	0.689792	0.657105	0.861116	0.627381	0.572955	0.684611	0.69704	0.70631	0.585395	0.737547	0.621597	0.743508	0.606227	0.976143	1.42357	0.661295	0.696492	0.531922	0.722803	0.915931	0.730202	0.554689	0.716358	0.11426	0.663976	0.0680935	0.838723	0.317071	0.692006	0.139322	-0.227513	0.406616	0.655809	-0.0596538	0.670832	0.865229	0.10955	0.362454	0.987767	0.277409	0.334598	0.772406	0.049896	0.747695	0.947691
251	glycine	Amino Acid	0.908541	0.696442	0.826804	1.0413	0.934406	0.831299	0.674678	0.819471	0.668906	0.908823	0.779967	0.809729	0.568377	0.369216	0.560701	0.660262	0.689842	0.71138	0.559216	0.376242	0.523248	0.461593	0.69893	0.659746	0.873132	0.116966	0.776929	0.0921036	0.593296	0.12621	0.546496	0.120796	0.557447	0.00261599	0.0678705	0.507572	0.00449788	0.122501	0.168417	0.146212	0.987767	0.118542	0.52654	0.82383	0.675989	0.000772688	0.0490521
252	glycylleucine	Peptide	0.266586	0.798183	1.10227	0.407463	0.885089	1.38234	0.532685	0.547485	0.693147	1.51447	0.593769	0.791997	1.53639	0.544937	0.946083	0.446735	0.515515	0.817398	NA	0.626794	0.402929	0.466309	0.710594	1.08502	0.806988	0.418581	0.778925	0.373372	0.801177	0.408582	0.658329	0.268278	0.0104269	0.981064	0.997741	0.242675	0.549804	0.808772	0.0510631	0.90492	0.987767	0.283312	0.505209	0.822516	0.293739	0.495449	0.833635
253	glycylvaline	Peptide	0.169236	0.635306	1.01722	NA	0.745787	1.3414	0.602073	0.410983	0.658297	1.59465	0.365337	0.885749	0.693147	0.73879	0.629089	1.02058	0.792585	0.843419	NA	0.602456	NA	0.509405	0.501745	0.911278	0.781791	0.43777	0.752848	0.452769	0.786268	0.136995	0.631221	0.192235	-0.00823906	0.983367	0.997741	0.254214	0.5772	0.81824	0.0544233	0.916823	0.987767	0.316876	0.221704	0.719375	0.308637	0.516986	0.833635
254	guanosine	Nucleotide	0.660676	0.655964	0.634935	0.839669	0.906806	0.715349	0.521291	0.688737	0.61058	0.764491	0.781982	0.541685	0.697538	0.434247	0.812129	0.819163	0.420813	0.760712	0.324617	0.900852	0.529981	0.718864	0.737164	0.688084	0.735566	0.111929	0.651461	0.111236	0.657434	0.183392	0.649927	0.198492	0.16201	0.398216	0.645719	0.00340109	0.987236	0.9936	0.175177	0.22095	0.987767	0.0165679	0.947102	0.97867	0.178578	0.38457	0.775785
255	guanosine 5'- monophosphate (5'-GMP)	Nucleotide	0.705767	0.488641	0.705026	0.686525	0.773159	0.699725	0.589452	0.727162	0.791	0.680467	0.681581	0.768115	0.683198	0.819251	0.833561	0.600538	0.702305	0.710938	0.549681	0.383288	0.712165	0.553943	0.613996	0.669111	0.676474	0.0968959	0.706296	0.0726116	0.724965	0.0878859	0.580364	0.115635	-0.099877	0.385443	0.638305	0.283316	0.0522239	0.30123	-0.0622384	0.560786	0.987767	0.320954	0.0365472	0.450372	0.221077	0.150639	0.528421
256	gulonic acid*	Cofactors and Vitamins	1.06471	0.526797	0.692197	0.571206	0.540986	0.838934	0.817531	1.13665	0.893472	0.529215	0.610526	0.482673	0.843118	0.722657	0.883354	0.570019	0.68072	0.857771	0.54893	1.17964	0.83021	0.694097	0.667932	0.514798	0.705805	0.211683	0.745011	0.25066	0.759607	0.122846	0.739268	0.243287	-0.105982	0.60487	0.788553	0.0111644	0.96867	0.979245	-0.0779911	0.775893	0.987767	0.0391558	0.859869	0.97867	-0.0668267	0.804612	0.9562
257	heme	Cofactors and Vitamins	0.608188	0.329448	0.652013	0.954665	0.627968	0.155978	0.355785	0.657416	0.678845	1.18142	1.81425	0.278767	0.723628	1.80512	2.10467	0.707247	0.947091	1.10423	1.1664	0.328656	0.869702	1.00291	0.475924	0.513662	0.55471	0.278348	0.827748	0.578549	1.232	0.586741	0.726208	0.333702	-1.15119	0.0372178	0.223571	0.188809	0.719273	0.883771	-0.577458	0.33127	0.987767	0.762545	0.104103	0.560652	-0.388649	0.357203	0.763466
258	heptanoate (7:0)	Lipid	0.732704	0.644114	0.804733	0.728032	0.719886	0.748298	0.695494	0.732079	0.735584	0.690794	0.771589	0.739458	0.671617	0.761413	0.667573	0.699626	0.593382	0.65373	0.601196	0.497801	0.478901	0.569566	0.474742	0.573124	0.729628	0.0517858	0.7275	0.0301489	0.674557	0.0552322	0.532555	0.0550566	0.113221	0.105263	0.368752	0.450016	7.40369e-05	0.00849729	0.00421432	0.932801	0.987767	0.341009	0.00121583	0.188048	0.45423	8.10277e-05	0.00751937
259	heptanoyl glycine	Lipid	1.09484	0.71784	0.630953	1.05723	0.567924	0.946315	0.853734	1.53474	0.94682	0.444493	0.90729	0.838978	0.495001	0.346635	0.535323	NA	0.262057	0.304392	0.490541	1.21619	0.693147	0.554	0.779187	0.403062	0.835851	0.226266	0.921009	0.350952	0.388681	0.120119	0.689354	0.291701	1.10466	0.00320522	0.0787811	0.417969	0.242996	0.595277	-0.139969	0.630007	0.987767	-0.826658	0.0554748	0.482609	0.278	0.355342	0.763466
260	hexadecanedioate	Lipid	0.742556	0.494025	0.748156	0.839453	0.342383	0.974333	0.788548	1.80994	0.989541	0.61058	0.777902	0.494696	0.845782	0.545922	0.757951	0.287957	0.330742	0.719448	0.646265	0.931416	0.569113	0.636841	0.49201	0.666136	0.690151	0.231762	0.911869	0.471282	0.581301	0.232518	0.656964	0.148899	0.247628	0.435608	0.679717	0.473013	0.253431	0.604723	-0.401913	0.334194	0.987767	-0.176529	0.519865	0.823217	0.0710991	0.774973	0.954454
261	hexanoylcarnitine	Lipid	0.903449	0.637	0.767837	0.855224	0.514678	1.02604	1.05033	1.09708	0.835688	0.736446	0.91777	0.73941	0.648098	0.452158	0.520102	0.398172	0.546733	0.546038	0.840014	0.697786	0.641959	0.610472	0.688486	0.489316	0.784038	0.18565	0.896121	0.153844	0.51855	0.0862945	0.661339	0.115365	0.59644	0.0153786	0.160406	0.438303	0.0146984	0.170134	-0.192769	0.282272	0.987767	-0.350906	0.0374049	0.450372	0.245534	0.204838	0.621208
262	hexanoylglycine	Lipid	1.05316	0.450184	0.607317	1.2511	0.815276	1.06146	1.12285	1.57389	0.940632	0.66176	1.07374	0.90434	0.578241	0.21801	0.554919	0.280129	0.59117	0.582942	0.876302	0.863565	0.688838	0.498409	0.697438	0.514977	0.873084	0.30451	1.0462	0.304683	0.467568	0.17081	0.689921	0.162622	0.900944	0.0220309	0.188668	0.600658	0.0367483	0.236312	-0.260969	0.348131	0.987767	-0.561254	0.0436122	0.471464	0.339689	0.231574	0.639585
263	hippurate	Xenobiotics	0.180737	0.629248	0.168645	0.253401	0.753207	0.00866237	0.0192142	0.121067	1.4581	0.236494	0.0849843	0.824263	1.26415	1.96735	2.64688	0.0641947	1.55393	0.107508	0.237914	1.12435	2.22307	2.41782	0.964776	2.41419	0.332317	0.291912	0.457354	0.570722	1.26733	1.02645	1.56369	0.916196	-1.93117	0.0770484	0.318421	-1.77357	0.0351057	0.235857	-0.460753	0.646511	0.987767	-0.303152	0.609429	0.841592	-2.23432	0.0201295	0.227806
264	histidine	Amino Acid	0.705026	0.802495	0.676967	0.591723	0.693897	0.782119	0.638902	0.656068	0.674117	0.616482	0.690544	0.784723	0.7623	0.83807	0.755418	0.640906	0.694546	0.660366	0.692397	0.727307	0.714468	0.677932	0.643484	0.764723	0.708705	0.0763033	0.676806	0.058903	0.725268	0.0738616	0.703385	0.0419862	-0.0333289	0.710437	0.877037	-0.0555726	0.391443	0.731674	0.0664418	0.437651	0.987767	0.0441981	0.545876	0.827733	0.0108692	0.884884	0.969372
265	homocitrulline	Amino Acid	0.910393	0.646737	1.19283	0.884057	0.730154	0.861961	0.725227	1.1773	1.27357	0.891711	0.60366	0.591114	0.599276	0.384446	0.571488	0.526679	1.10034	0.558472	0.53953	0.498166	0.778866	0.660004	0.786638	0.640168	0.871022	0.187356	0.877098	0.292283	0.623451	0.245529	0.650562	0.118936	0.482434	0.0799908	0.324832	0.431051	0.12458	0.469584	-0.0100282	0.966797	0.990586	-0.0614104	0.814452	0.961592	0.421023	0.0393831	0.310561
266	homovanillate sulfate	Amino Acid	0.323893	0.693147	0.306823	0.480944	0.654354	0.702998	0.48187	0.67539	0.525616	0.351642	0.733233	0.972898	0.497193	0.533389	1.00199	NA	NA	1.34503	NA	0.782851	0.836728	0.836988	0.728949	0.985145	0.527027	0.182566	0.623442	0.219253	0.844401	0.405276	0.834132	0.095542	-0.680052	0.218673	0.515759	-0.420021	0.0708396	0.356508	-0.242379	0.427739	0.987767	0.0176522	0.96333	0.986722	-0.6624	0.00758994	0.135451
267	hydroxybutyrylcarnitine*	Lipid	0.560244	0.239411	0.298103	0.723676	0.3496	1.29011	0.571375	1.07528	0.321721	0.524196	1.0939	0.415283	1.26672	0.794123	0.950035	0.25882	0.381377	0.671464	1.32442	1.43995	0.660469	0.71437	0.802136	1.04303	0.576858	0.393392	0.666959	0.334977	0.720423	0.370681	0.997396	0.327607	-0.320629	0.530019	0.76021	-0.580569	0.114797	0.466545	-0.209381	0.678551	0.987767	-0.469321	0.200673	0.684289	-0.789951	0.072844	0.388502
268	hypotaurine	Amino Acid	0.596526	0.721783	0.557156	0.46844	0.66243	0.415415	0.435347	0.481314	0.79109	0.553655	0.642012	0.702899	1.00661	0.795207	0.980692	0.8007	0.690945	0.814789	0.698135	0.688888	0.739649	0.695345	0.578578	0.701016	0.570292	0.115465	0.601053	0.135799	0.848157	0.12129	0.683602	0.0545007	-0.572631	0.00228186	0.0678705	-0.185664	0.212173	0.567838	-0.0757923	0.681675	0.987767	0.311175	0.0192802	0.4473	-0.261456	0.0655834	0.366635
269	hypoxanthine	Nucleotide	0.484276	0.693147	0.0980337	0.300253	1.46476	0.750236	0.466623	1.37809	1.91916	0.327864	1.30536	0.0493614	0.79254	0.445583	1.32514	0.0805656	NA	0.779095	0.176303	1.44817	0.140631	0.738264	1.54037	0.545517	0.631784	0.475017	0.907741	0.730745	0.684584	0.461751	0.764875	0.608801	-0.115796	0.8564	0.947166	0.247057	0.720836	0.883771	-0.522849	0.458837	0.987767	-0.159995	0.809374	0.958034	-0.275791	0.682346	0.928467
270	imidazole lactate	Amino Acid	0.777902	0.614429	0.840489	0.665468	0.707789	0.53661	0.613942	0.678287	0.794981	0.779187	0.629302	0.769089	0.888755	0.772882	0.775004	0.638216	0.637212	0.738885	0.587009	0.805449	0.750378	0.570188	0.555952	0.582327	0.690448	0.110027	0.710798	0.0803014	0.741826	0.0952274	0.641884	0.107338	-0.103548	0.407791	0.655809	0.147128	0.238747	0.594532	-0.0419075	0.72272	0.987767	0.208768	0.119237	0.560652	0.10522	0.456909	0.833635
271	imidazole propionate	Amino Acid	0.323604	0.456982	1.18742	0.446479	0.491398	0.554575	0.264593	0.38859	1.5468	0.472688	0.591447	1.16994	1.43799	0.819736	1.0245	1.27049	0.419631	0.598177	0.767744	0.627328	1.14782	0.754901	0.824482	0.880125	0.576742	0.308574	0.739009	0.505725	0.92842	0.391316	0.833732	0.175532	-0.68685	0.116226	0.376593	-0.173993	0.679407	0.865229	-0.357665	0.520571	0.987767	0.155193	0.605579	0.841592	-0.531658	0.114464	0.451804
272	indole-3-carboxylic acid	Amino Acid	0.925171	0.435412	0.771126	0.714272	0.650553	0.771357	0.537078	0.711478	0.677018	0.585562	0.825928	0.995472	0.635306	0.716668	0.53848	0.509585	0.731358	0.692947	0.62192	0.693347	0.774819	0.745787	0.546386	0.538246	0.711315	0.162936	0.722089	0.16765	0.637391	0.0941524	0.653418	0.100576	0.158311	0.364091	0.62055	0.144172	0.41406	0.731674	-0.0216879	0.912358	0.987767	-0.0358273	0.781518	0.958034	0.122484	0.479259	0.833635
273	indoleacetate	Amino Acid	0.547543	0.738407	0.419565	0.554115	0.693147	0.669008	0.383219	0.470129	0.483167	0.436964	0.557843	0.727838	0.943906	0.780975	0.919286	0.787548	0.653938	0.781021	0.719984	0.594928	0.717108	0.7245	0.74536	0.693147	0.603631	0.118262	0.50986	0.12121	0.811112	0.106215	0.699171	0.0537268	-0.426235	0.00967146	0.140878	-0.455545	0.0102806	0.160112	0.243566	0.204838	0.987767	0.214256	0.052735	0.471464	-0.211979	0.114731	0.451804
274	indoleacrylate	Xenobiotics	1.03521	0.939343	0.586341	NA	NA	0.469816	NA	NA	1.64849	NA	0.55095	0.547428	1.60992	1.47636	1.45671	NA	0.793173	0.699825	0.510846	1.13552	0.487537	0.686425	0.460837	0.500108	0.757678	0.272181	0.915621	0.634682	1.2072	0.425949	0.630212	0.260276	-0.672005	0.0977101	0.362148	0.538912	0.522274	0.799172	-0.273166	0.717531	0.987767	0.937751	0.0361111	0.450372	0.265746	0.486721	0.833635
275	indolelactate	Amino Acid	0.718132	0.661347	0.453747	0.795749	0.558072	0.938483	0.586452	0.599441	0.561386	0.634723	0.729238	0.9386	0.860186	0.83807	0.847155	0.611449	0.587564	0.582942	0.842989	0.759169	0.769599	0.689842	0.696442	0.607153	0.687588	0.171886	0.674973	0.141779	0.721228	0.1399	0.727532	0.0812144	-0.0689096	0.718114	0.880208	-0.108181	0.453552	0.752808	0.0267145	0.892553	0.987767	-0.0125566	0.926284	0.97867	-0.0814662	0.622358	0.910959
276	indolepropionate	Amino Acid	0.650031	0.823034	0.657002	0.363462	0.667932	0.717742	0.232222	0.942582	1.50159	0.528685	0.905877	0.84951	1.59306	1.30641	1.30693	0.7525	0.399916	0.72721	0.48366	1.28945	0.457615	0.57695	0.252003	0.579362	0.646534	0.152926	0.826744	0.428463	1.01434	0.454831	0.606507	0.355235	-0.649741	0.108602	0.370198	0.446915	0.356035	0.710534	-0.354714	0.367919	0.987767	0.741942	0.115915	0.560652	0.092201	0.807379	0.9562
277	indolin-2-one	Xenobiotics	0.584113	0.95297	0.726969	0.606063	0.499805	0.7328	NA	0.692047	0.174037	0.305055	0.723628	0.769784	0.799262	0.701463	0.365268	0.473186	0.371426	0.746261	0.241062	0.473311	0.70285	0.835341	0.693147	0.928496	0.683787	0.159092	0.53291	0.273182	0.576144	0.195655	0.645701	0.25096	0.247116	0.321363	0.586361	-0.276974	0.498664	0.782108	0.359654	0.316165	0.987767	-0.164436	0.604746	0.841592	0.0826799	0.761152	0.954347
278	inosine	Nucleotide	0.631591	0.598397	0.569566	0.629621	0.775096	0.61659	0.495306	0.797687	0.745787	0.788094	0.767698	0.527683	0.72387	0.525675	0.906685	0.683501	0.341744	0.756169	0.378916	0.763792	0.535265	0.762953	0.724985	0.702701	0.63681	0.0715654	0.687042	0.137527	0.656274	0.196967	0.644769	0.155302	-0.0434347	0.827242	0.943306	0.0916177	0.628612	0.831081	-0.109536	0.451698	0.987767	0.0255166	0.912883	0.97867	-0.0179181	0.912423	0.977747
279	isobutyrylcarnitine	Amino Acid	0.649404	0.622403	0.544531	0.516052	0.702156	0.857771	0.58283	0.812085	0.825578	0.538363	0.702553	0.784404	0.834473	0.599386	0.733761	0.327864	0.377271	0.858238	0.517424	0.730298	0.602183	0.692597	0.693697	0.72692	0.64872	0.123051	0.707635	0.122449	0.621832	0.228194	0.66052	0.0840089	0.0610699	0.806135	0.939323	0.0994043	0.457314	0.756201	-0.125411	0.425196	0.987767	-0.0870767	0.709524	0.908843	-0.0260068	0.850567	0.961105
280	isobutyrylglycine	Amino Acid	0.712656	0.473684	0.654614	0.950151	0.837074	0.851816	0.741556	1.14094	0.954472	0.596857	0.709709	1.04981	0.705668	0.352135	0.564347	0.684611	0.357465	1.04461	0.567867	0.59294	0.570019	0.483968	0.701611	0.641696	0.746666	0.170168	0.865556	0.214268	0.61814	0.259061	0.593017	0.0737773	0.272529	0.337369	0.596973	0.545555	0.0249208	0.219162	-0.213165	0.313451	0.987767	0.0598602	0.827121	0.966711	0.33239	0.0831054	0.405904
281	isoleucine	Amino Acid	0.805002	0.834647	0.53198	0.673659	0.649456	0.775694	0.548584	0.813327	0.79453	0.619716	0.694047	0.69908	0.850877	0.845911	0.690744	0.555149	0.489071	0.700718	0.620308	0.765049	0.692247	0.667009	0.631485	0.708331	0.71174	0.114488	0.694881	0.101025	0.688745	0.147549	0.680738	0.0534199	0.0473795	0.769513	0.914933	0.0296653	0.769926	0.911041	0.0345847	0.792388	0.987767	0.0168705	0.904433	0.97867	0.06425	0.566531	0.873824
282	isoleucylglycine	Peptide	0.255107	0.720908	1.06609	0.566222	1.00485	1.29948	0.657313	0.764863	0.875427	1.32031	0.526384	0.875635	0.960767	0.628449	0.728466	0.418381	0.596196	0.679961	0.31174	0.700917	0.602785	0.638691	0.685317	0.876385	0.818777	0.378933	0.836656	0.272226	0.668703	0.178066	0.635972	0.184763	0.292104	0.408652	0.655809	0.395671	0.170108	0.517191	-0.0311646	0.927257	0.987767	0.0724018	0.76113	0.941772	0.364506	0.322262	0.743929
283	isovalerate	Amino Acid	NA	0.693147	NA	0.876635	0.756544	0.902435	0.677272	NA	0.737786	0.617723	0.608352	0.693247	0.894004	0.903368	NA	0.539296	0.55578	0.68446	0.623797	NA	NA	NA	0.368939	0.791951	0.80719	0.0991042	0.666876	0.0540205	0.715382	0.17655	0.594896	0.212982	0.174196	0.360223	0.62055	0.164781	0.619987	0.831081	0.275491	0.0579858	0.987767	0.266076	0.459771	0.799003	0.440272	0.219149	0.630817
284	isovalerylcarnitine	Amino Acid	0.979416	1.00953	0.546038	0.614915	0.593824	0.828421	0.679454	0.72222	0.780792	0.722997	0.607753	0.729479	0.782668	0.764258	0.593548	0.706656	0.625029	0.664851	0.889043	0.579978	0.797462	0.612642	0.626473	0.633344	0.762023	0.204698	0.707116	0.0583898	0.689501	0.0755437	0.689824	0.123694	0.144282	0.445068	0.685963	0.0357188	0.765679	0.911041	0.107889	0.551532	0.987767	-0.00067426	0.995783	0.997513	0.143607	0.480213	0.833635
285	isovalerylglycine	Amino Acid	1.05215	1.0674	0.544357	0.77422	0.840575	0.977122	0.682036	1.12366	1.24248	0.507299	0.711085	1.7238	0.703147	0.530922	0.573575	0.436705	0.395617	0.944567	0.585451	0.840877	0.683046	0.532215	0.671464	0.635995	0.87597	0.199744	0.998394	0.452833	0.597422	0.20161	0.658175	0.105662	0.552131	0.0370552	0.223571	0.601139	0.127338	0.469584	-0.188728	0.564043	0.987767	-0.139719	0.532649	0.82383	0.412411	0.0475212	0.310561
286	kynurenate	Amino Acid	0.672128	0.704186	0.633291	0.687883	0.805895	0.572955	0.633716	0.651179	0.980467	0.796786	0.697488	0.688788	1.00555	0.513303	0.829599	0.599715	0.822595	0.754619	0.516589	0.637899	0.755793	0.565257	0.813948	0.892899	0.67939	0.0777134	0.741404	0.130117	0.75423	0.176315	0.697064	0.147585	-0.150764	0.373651	0.62756	0.0889679	0.593252	0.81824	-0.12602	0.344988	0.987767	0.113712	0.556525	0.832992	-0.037052	0.802118	0.9562
287	kynurenine	Amino Acid	0.547485	0.65503	0.565143	0.770108	0.683804	0.643221	0.683349	0.644535	0.837853	0.671719	0.799622	0.579642	0.70557	0.46518	0.696691	0.689591	0.841093	0.831386	0.873174	0.539996	0.772328	0.869534	0.719838	0.78413	0.644132	0.0814165	0.702787	0.0974894	0.704918	0.135879	0.759833	0.122927	-0.1301	0.374153	0.62756	-0.112596	0.395102	0.731674	-0.125731	0.2852	0.987767	-0.108227	0.479901	0.812358	-0.238327	0.0879581	0.420748
288	lactate	Carbohydrate	0.714126	0.816426	0.622295	0.468002	0.630899	0.681125	0.608841	0.702256	0.746925	0.511146	0.71084	0.729093	0.791997	0.715887	0.676662	0.455524	0.486307	0.693047	0.455144	0.874885	0.64977	0.741652	0.693247	0.695794	0.655479	0.115632	0.668183	0.0906345	0.636571	0.134612	0.685082	0.136766	0.0422286	0.799512	0.935769	-0.0360323	0.806693	0.925485	-0.0276948	0.836747	0.987767	-0.105956	0.549623	0.8307	-0.0637271	0.694326	0.928467
289	laurate (12:0)	Lipid	0.759075	0.903287	0.967592	0.0485044	0.693147	1.05372	NA	0.999087	1.01226	0.871921	0.93181	0.646475	0.553425	0.56264	0.599605	0.530216	0.61275	0.679251	0.826716	0.541568	0.77528	0.549739	0.452094	0.784221	0.737554	0.362649	0.892309	0.148492	0.589648	0.0533577	0.654936	0.1586	0.322895	0.366568	0.620665	0.446189	0.0311629	0.229211	-0.274795	0.372574	0.987767	-0.151501	0.375446	0.799003	0.171394	0.625228	0.912283
290	laurylcarnitine	Lipid	0.70705	0.318745	0.94616	1.01816	0.679048	1.3155	1.43041	1.11845	1.03229	1.45168	0.940046	0.551123	1.75853	0.322373	0.625189	0.271019	0.397836	0.562469	0.81053	0.302842	0.442054	0.307117	0.280809	0.968731	0.830777	0.341727	1.08733	0.335757	0.656236	0.557034	0.51868	0.297161	0.340246	0.530682	0.76021	1.06788	0.0113149	0.160233	-0.388262	0.218921	0.987767	0.339369	0.608741	0.841592	0.679615	0.122867	0.471159
291	leucine	Amino Acid	0.811375	0.83456	0.575545	0.680771	0.653626	0.817575	0.587398	0.859847	0.78982	0.660882	0.693797	0.717059	0.865208	0.848526	0.67844	0.522715	0.503318	0.703642	0.603551	0.800745	0.692497	0.681125	0.627862	0.725953	0.728909	0.107079	0.718134	0.0961091	0.686975	0.154226	0.688622	0.0706617	0.0854814	0.597751	0.788553	0.0605403	0.559198	0.81558	0.0214852	0.858169	0.987767	-0.00345593	0.981683	0.992377	0.0820255	0.462241	0.833635
292	linoleamide (18:2n6)	Lipid	0.509885	0.704532	0.661192	0.500472	0.678795	0.708774	0.650814	0.659435	0.69898	0.730973	0.595589	0.688838	0.851176	0.758607	0.699427	0.614158	0.690042	0.734145	0.582662	0.777167	0.725614	0.607208	0.696242	0.730154	0.627275	0.0962027	0.670772	0.046745	0.724593	0.0791131	0.686508	0.0759215	-0.208072	0.0857572	0.336543	-0.033455	0.676493	0.865229	-0.0967231	0.351324	0.987767	0.0778939	0.414828	0.799003	-0.130178	0.265263	0.677359
293	linoleate (18:2n6)	Lipid	0.727887	0.530393	0.789003	0.813859	0.522596	0.812351	0.970703	0.795298	0.813771	0.902435	0.673404	0.605463	0.598891	0.62444	0.702553	0.578858	0.599221	0.612967	0.857305	0.631219	0.719838	0.661192	0.683652	0.948371	0.699348	0.137493	0.793512	0.136721	0.619488	0.04348	0.750263	0.125038	0.174934	0.22383	0.523995	0.0808565	0.580186	0.81824	-0.182241	0.2617	0.987767	-0.276319	0.0506201	0.471464	-0.101385	0.517514	0.833635
294	linolenate [alpha or gamma; (18:3n3 or 6)]	Lipid	0.765421	0.666701	1.06084	1.09105	0.56951	1.05313	1.20246	0.910232	1.05065	1.24858	0.762487	0.523307	0.575433	0.553483	0.562811	0.39797	0.486861	0.570923	0.861201	0.576276	0.713538	0.661605	0.672332	1.1938	0.867775	0.228627	0.94962	0.276343	0.52458	0.0699762	0.779792	0.223318	0.726158	0.0128298	0.149181	0.28426	0.269974	0.615998	-0.130029	0.588906	0.987767	-0.571927	0.0371299	0.450372	0.154231	0.515395	0.833635
295	linoleoylcarnitine*	Lipid	0.81173	0.141933	0.684964	1.12001	0.67783	0.976256	1.33157	1.1537	0.700371	1.2953	0.693197	0.583834	1.83637	0.281563	0.756216	0.289231	0.413632	0.693097	0.831735	0.565939	0.543022	0.373493	0.369907	1.20555	0.735455	0.337588	0.959663	0.337077	0.711684	0.586437	0.648274	0.320957	0.0473995	0.933546	0.988585	0.565924	0.132375	0.471459	-0.383891	0.276428	0.987767	0.134633	0.822295	0.965579	0.182032	0.65646	0.928467
296	lysine	Amino Acid	0.98279	0.978627	0.834386	0.693447	0.75476	0.749055	0.692847	0.817663	0.852541	0.750944	0.639113	0.973691	0.561671	0.646108	0.560929	0.623261	0.747304	0.543777	0.61524	0.554345	0.653678	0.639166	0.674525	0.705175	0.832177	0.12352	0.7878	0.120101	0.613842	0.0766454	0.640355	0.0521088	0.439025	0.00577823	0.103786	0.298958	0.028896	0.228425	0.0790616	0.542234	0.987767	-0.0610049	0.501567	0.819461	0.37802	0.0105911	0.162521
297	malate	Energy	0.488641	0.799622	0.541394	0.484461	0.748298	0.551238	0.454255	0.67478	0.86251	0.414359	0.764584	0.626526	1.15348	0.883602	0.944528	0.599715	0.315249	1.14161	0.502773	0.844924	0.599331	0.711184	0.737642	0.926558	0.602276	0.136655	0.632836	0.174086	0.839697	0.327159	0.720402	0.155183	-0.479445	0.146917	0.423521	-0.186971	0.37964	0.726336	-0.0714069	0.742568	0.987767	0.221067	0.445708	0.799003	-0.258378	0.192429	0.607395
298	malonate	Lipid	0.646632	0.800566	0.595534	0.792268	0.68944	0.689139	0.618424	0.695045	0.6202	0.61659	0.774358	0.549335	0.807948	0.529157	0.77735	0.966946	0.74844	0.957471	1.0222	0.661605	0.84105	0.751888	0.691245	0.628395	0.702263	0.0807302	0.645659	0.0781228	0.797885	0.160768	0.766064	0.146213	-0.184169	0.232133	0.528743	-0.246693	0.114873	0.466545	0.12124	0.245373	0.987767	0.058717	0.727353	0.914115	-0.125452	0.37753	0.771692
299	malonylcarnitine	Lipid	0.666136	0.445839	0.748345	0.682339	0.754901	0.594707	0.52839	0.866092	0.774911	0.57622	0.812351	0.653418	1.1835	0.628129	0.981217	0.597077	0.441025	1.12109	0.79611	0.661863	0.75316	0.543544	0.70384	0.885543	0.648711	0.115509	0.701897	0.136191	0.825341	0.309433	0.72401	0.117455	-0.347413	0.2355	0.528743	-0.0447497	0.769579	0.911041	-0.113684	0.482851	0.987767	0.18898	0.479902	0.812358	-0.158433	0.289047	0.707544
300	mannitol/sorbitol	Carbohydrate	0.742413	0.808795	0.549739	0.532861	0.635942	0.667316	0.76663	0.609766	0.698184	0.519329	0.774681	0.682693	0.688084	0.831299	0.752406	0.618208	0.612913	0.75631	0.751558	0.985481	0.761647	0.809195	0.665827	0.67717	0.656178	0.107516	0.675214	0.0973834	0.70987	0.0860096	0.775146	0.116352	-0.113469	0.363047	0.62055	-0.199124	0.138698	0.475683	-0.0412581	0.754558	0.987767	-0.126914	0.297165	0.771885	-0.240382	0.0958661	0.431863
301	mannose	Carbohydrate	0.70552	0.451139	0.611829	0.688637	0.697637	0.718181	0.654614	0.673811	0.528037	0.605299	0.788366	0.560244	0.721006	0.705866	0.885625	0.653314	0.633185	0.671924	0.928852	0.677678	0.795614	0.760619	0.718327	0.74441	0.645491	0.102346	0.635062	0.0930849	0.71182	0.0911331	0.770917	0.0869724	-0.141116	0.263549	0.535119	-0.279677	0.0260343	0.219162	0.0234986	0.857232	0.987767	-0.115063	0.277313	0.771885	-0.256179	0.0458522	0.310561
302	margarate (17:0)	Lipid	0.61837	0.512884	0.749244	0.671208	0.497071	0.591834	0.701463	0.648516	0.755136	0.791861	0.533624	0.579978	0.649665	0.764863	0.684762	0.637687	0.724355	0.734625	0.978176	0.624815	0.711625	0.766676	0.785498	1.24875	0.606768	0.0955586	0.668429	0.100237	0.699326	0.0502895	0.852591	0.22643	-0.20482	0.0709318	0.307698	-0.351078	0.111984	0.466545	-0.139629	0.301077	0.987767	-0.285888	0.161221	0.622856	-0.490708	0.0454811	0.310561
303	mead acid (20:3n9)	Lipid	0.693147	1.06181	0.940046	0.748345	1.08136	1.75335	0.882113	0.831604	0.936407	1.27074	1.00591	1.00397	0.625618	0.689089	0.625778	0.579698	0.645898	0.613671	0.690995	0.565257	0.605463	0.686324	0.682036	NA	1.04634	0.381096	0.988459	0.154177	0.629959	0.0362716	0.646015	0.0572534	0.732027	0.0438568	0.228219	0.613613	0.00180959	0.0837842	0.0821042	0.740908	0.987767	-0.0363101	0.60524	0.841592	0.695717	0.0495349	0.318327
304	methionine	Amino Acid	0.870749	0.935191	0.713244	0.65347	0.74683	0.557213	0.648411	0.610743	0.773759	0.711478	0.59966	0.814834	0.690093	0.699477	0.640379	0.676967	0.725179	0.768533	0.583723	0.597077	0.703493	0.667162	0.66865	0.696193	0.746116	0.139019	0.693148	0.0885137	0.700105	0.0436217	0.652716	0.0505706	0.0918301	0.468696	0.701542	0.0867067	0.359925	0.715217	0.106238	0.452562	0.987767	0.101114	0.113489	0.560652	0.192944	0.170593	0.57359
305	methionine sulfoxide	Amino Acid	0.764072	1.22163	0.775418	0.569396	0.732945	0.6121	0.759169	0.560244	0.827022	0.913126	0.511505	1.34573	0.638902	0.660262	0.614861	0.678237	0.765142	0.730443	0.540113	0.523781	0.624386	0.707839	0.647365	0.775326	0.779259	0.232406	0.819467	0.300485	0.681308	0.0567595	0.636468	0.0965637	0.193797	0.357295	0.62055	0.364596	0.205183	0.567838	-0.0725813	0.801019	0.987767	0.0982182	0.355224	0.781156	0.292015	0.209171	0.626163
306	methyl indole-3-acetate	Xenobiotics	NA	0.389945	NA	0.574364	0.75151	0.507901	NA	NA	NA	NA	NA	0.414227	0.638585	1.79958	1.66211	0.693147	0.958622	0.538655	0.930667	NA	0.474058	0.791815	0.757904	NA	0.55593	0.151051	0.414227	#DIV/0!	1.04845	0.548262	0.738611	0.191552	-0.915281	0.0816171	0.328579	-0.834395	NA	NA	0.424483	NA	NA	0.50537	0.24596	0.74183	-0.409911	0.187484	0.604116
307	methylsuccinate	Amino Acid	0.779233	0.537721	0.709414	0.695744	0.549796	0.695045	0.586341	0.85203	0.815453	0.543196	0.671872	1.18781	0.708331	0.679758	0.657572	0.397366	0.467626	0.72808	0.430353	0.964852	0.618262	0.691245	0.720081	0.798723	0.661159	0.0961802	0.776118	0.23577	0.606455	0.138672	0.703919	0.178702	0.124595	0.447837	0.68796	0.140865	0.564227	0.81558	-0.231278	0.30735	0.987767	-0.215009	0.317539	0.771885	-0.0904132	0.620311	0.910837
308	myo-inositol	Lipid	0.635889	0.49774	0.662327	0.742842	0.866386	0.602566	0.575095	0.912443	0.60448	0.556411	0.766444	0.815365	1.07851	0.691195	0.880249	0.593879	0.507901	0.788003	0.782759	0.695095	0.600922	0.570697	0.729093	1.00221	0.667958	0.12593	0.70504	0.147001	0.756623	0.20616	0.73013	0.15501	-0.179817	0.394049	0.645719	-0.0504484	0.779478	0.913933	-0.0779465	0.649188	0.987767	0.051422	0.806834	0.958034	-0.128395	0.464074	0.833635
309	myristate (14:0)	Lipid	0.725324	0.976482	1.07514	1.15921	0.659901	1.17465	1.00829	0.994066	1.13375	0.993474	1.03475	0.554804	0.551065	0.474245	0.539821	0.391028	0.399179	0.49774	0.838416	0.517841	0.654562	0.53421	0.524847	0.804733	0.961783	0.221087	0.953189	0.202136	0.475513	0.06827	0.645768	0.145529	1.01623	0.00217934	0.0678705	0.561746	0.0142502	0.169175	0.0129492	0.945373	0.987767	-0.441532	0.0352838	0.450372	0.574695	0.017629	0.204497
310	myristoleate (14:1n5)	Lipid	0.593437	0.946199	0.788003	1.3293	0.716864	1.25823	1.15502	1.19031	1.22339	0.893882	1.14126	0.588231	0.607589	0.51796	0.551987	0.399849	0.434182	0.536025	0.923266	0.607862	0.668854	0.531863	0.575545	0.892449	0.938673	0.298615	1.03202	0.24689	0.507932	0.0773086	0.699973	0.167394	0.885987	0.0154567	0.160406	0.560094	0.0238341	0.216376	-0.136771	0.568666	0.987767	-0.462664	0.0378546	0.450372	0.423323	0.126696	0.474087
311	myristoleoylcarnitine*	Lipid	0.613075	0.261595	0.683046	1.12197	0.778866	1.29527	1.3953	1.08934	0.842084	1.30671	1.04535	0.621168	1.7696	0.297954	0.703147	0.342525	0.444558	0.589785	0.797417	0.366655	0.439673	0.386282	0.312253	1.08495	0.792305	0.370824	1.04999	0.287691	0.691261	0.549622	0.564539	0.308297	0.196824	0.717788	0.880208	0.895234	0.0182419	0.197495	-0.406252	0.210151	0.987767	0.292158	0.635779	0.862578	0.488982	0.275069	0.689903
312	myristoylcarnitine	Lipid	0.787593	0.256888	0.853351	1.00089	0.692197	1.07715	1.18906	1.07987	0.751133	1.15861	0.922313	0.407796	1.38632	0.208801	0.447758	0.204572	0.298399	0.496889	0.694097	0.247953	0.317799	0.239804	0.20098	0.701264	0.778011	0.291156	0.918131	0.298577	0.507123	0.447373	0.400316	0.233409	0.617455	0.246682	0.534323	1.19756	0.00800448	0.159269	-0.238908	0.42971	0.987767	0.341196	0.619004	0.849522	0.958651	0.0336238	0.288916
313	N-6-trimethyllysine	Amino Acid	0.693047	0.510065	0.460647	0.737834	0.700867	0.708134	0.562355	0.749717	0.496828	0.643642	0.712705	0.573857	0.693247	0.703939	0.703098	0.66952	0.785042	0.760572	0.662688	0.654406	0.665211	0.759403	0.789911	0.678744	0.635099	0.118016	0.623184	0.0964802	0.719236	0.0440016	0.701727	0.0578409	-0.179484	0.150063	0.427314	-0.171252	0.124736	0.469584	0.0273243	0.852137	0.987767	0.0355559	0.569104	0.841592	-0.143928	0.252877	0.670486
314	N-acetyl-1-methylhistidine*	Amino Acid	0.458816	0.449163	0.366239	0.731406	0.531569	0.801463	0.265283	0.790591	0.536084	0.457235	0.773667	1.16221	0.875719	0.677678	0.895476	0.349882	0.309101	0.795839	0.695045	0.870079	0.563494	0.691245	0.791861	0.793264	0.556443	0.172327	0.664179	0.314438	0.650616	0.260585	0.734165	0.107513	-0.225572	0.479795	0.70966	-0.144532	0.62395	0.831081	-0.255338	0.483403	0.987767	-0.174298	0.49258	0.81337	-0.399871	0.0629142	0.356002
315	N-acetyl-3-methylhistidine*	Amino Acid	0.457615	0.665879	0.411182	0.572955	0.582495	0.894413	0.242162	0.813239	0.792857	0.577961	0.940242	0.965119	0.843892	0.591889	0.736829	0.357255	0.207664	0.936799	0.598946	0.995435	0.62642	0.790682	0.719692	0.935269	0.597423	0.172013	0.72193	0.272424	0.612388	0.284126	0.777741	0.161622	-0.0356932	0.914763	0.977562	-0.107431	0.677258	0.865229	-0.273105	0.370157	0.987767	-0.344843	0.250735	0.750588	-0.380536	0.0909268	0.426162
316	N-acetyl-aspartyl-glutamate (NAAG)	Amino Acid	0.705718	0.716326	0.687179	0.878007	0.817221	0.704235	0.691295	0.827153	0.688788	0.750378	0.725614	0.55446	0.665365	0.59581	0.698184	0.525911	0.846469	0.781341	0.584281	0.654718	0.663255	0.590727	0.692547	0.693747	0.751448	0.0774953	0.706281	0.0900097	0.685513	0.117623	0.646546	0.0483379	0.132488	0.282266	0.560929	0.127491	0.191598	0.554472	0.0894301	0.374022	0.987767	0.0844326	0.47864	0.812358	0.216921	0.0217125	0.227838
317	N-acetyl-beta-alanine	Nucleotide	0.857135	0.542266	0.680011	0.653574	0.699775	0.697289	0.743935	0.734913	0.623797	0.558472	0.737642	0.70705	0.701363	0.717157	0.738933	0.573744	0.619231	0.688989	0.663461	0.661347	0.752453	0.653626	0.577343	0.705026	0.688342	0.10131	0.684302	0.0761239	0.673236	0.0634027	0.668876	0.0582903	0.0320124	0.764413	0.914933	0.0328932	0.70234	0.87417	0.00849261	0.939411	0.987767	0.00937344	0.903789	0.97867	0.0413858	0.69404	0.928467
318	N-acetylalanine	Amino Acid	0.656172	0.641011	0.608352	0.585284	0.693597	0.748582	0.625243	0.81978	0.816338	0.527919	0.738168	0.644744	0.874427	0.692697	0.852797	0.61432	0.293863	0.918289	0.673608	0.788594	0.695893	0.707494	0.674983	0.777075	0.6555	0.0591258	0.695365	0.116158	0.707732	0.233839	0.719608	0.0507504	-0.110609	0.616035	0.796921	-0.0494395	0.654018	0.855397	-0.0851764	0.476789	0.987767	-0.0240073	0.907583	0.97867	-0.134616	0.0721881	0.388502
319	N-acetylarginine	Amino Acid	0.621007	1.00492	0.469128	NA	0.745455	0.406265	NA	0.372184	0.858873	0.518079	0.517066	0.994029	0.835905	0.791997	0.664285	0.7028	0.736111	0.785498	0.396962	0.619554	0.792766	0.617939	0.731743	0.6834	0.649356	0.238769	0.652046	0.26183	0.752766	0.0634435	0.640394	0.136828	-0.213192	0.394636	0.645719	0.0260148	0.93146	0.974492	-0.00596567	0.986873	0.996389	0.233241	0.110417	0.560652	0.0200491	0.94309	0.985804
320	N-acetylasparagine	Amino Acid	0.723434	0.831081	0.501623	0.49628	0.738216	0.483352	0.415943	0.65347	1.07705	0.427227	0.613021	0.661914	0.888673	0.786228	0.824044	0.76314	0.639588	1.07285	0.615726	0.81978	0.648516	0.657675	0.770386	0.843634	0.628998	0.152798	0.641437	0.239943	0.829087	0.144977	0.725953	0.0974011	-0.398469	0.04234	0.227273	-0.178568	0.451828	0.752808	-0.0282534	0.917188	0.987767	0.191648	0.182917	0.656614	-0.206821	0.224331	0.632334
321	N-acetylaspartate (NAA)	Amino Acid	0.665622	0.816559	0.513662	0.638163	0.726002	0.761647	0.694796	0.618262	0.844107	0.817575	0.587842	0.504043	0.677983	0.446799	0.691496	1.12435	0.941919	1.31458	0.682743	0.639166	0.90624	0.843333	0.596526	0.803301	0.686942	0.106552	0.677771	0.133651	0.866188	0.321019	0.745218	0.12344	-0.334491	0.241265	0.534323	-0.136866	0.385325	0.73117	0.0193913	0.898167	0.987767	0.217016	0.419826	0.799003	-0.117474	0.402328	0.801203
322	N-acetylcarnosine	Peptide	0.356695	0.703394	0.67427	0.461593	1.01921	0.311521	NA	0.81315	0.726824	NA	0.728804	0.748724	0.503801	0.324761	0.573857	0.405732	0.733089	0.836988	0.754571	0.515753	0.744553	0.507299	0.682794	0.72837	0.58778	0.265564	0.754375	0.040412	0.563038	0.19448	0.655557	0.114274	0.0620451	0.857926	0.947166	0.202562	0.0951328	0.423524	-0.360005	0.187587	0.987767	-0.219489	0.34417	0.781156	-0.157444	0.584315	0.897755
323	N-acetylcitrulline	Amino Acid	0.578802	0.542208	0.420288	0.444109	0.573631	0.914168	0.493171	0.695245	0.752123	0.447183	0.534737	0.905836	0.91521	0.646737	0.864071	0.692447	0.495062	0.890891	0.703444	0.792314	0.760712	0.689491	0.693847	0.810352	0.578868	0.17726	0.638049	0.176685	0.750736	0.166807	0.741693	0.0531331	-0.375072	0.114502	0.376593	-0.217155	0.218789	0.575778	-0.140434	0.575258	0.987767	0.0174834	0.903445	0.97867	-0.357589	0.0754004	0.392555
324	N-acetylcysteine	Amino Acid	0.765607	0.602347	0.55423	0.702998	0.592829	0.686978	0.582439	0.978176	0.84161	0.646056	0.699278	1.43466	0.826322	0.407729	0.630154	0.507299	0.546212	0.977988	0.682288	0.768115	0.699725	0.538305	0.824745	0.729093	0.650832	0.0803098	0.863702	0.314036	0.649284	0.213956	0.707045	0.0971688	0.00343458	0.987272	0.997741	0.288731	0.28773	0.623218	-0.40825	0.161861	0.987767	-0.122953	0.566149	0.841592	-0.119518	0.301205	0.724707
325	N-acetylglutamate	Amino Acid	0.71574	0.902922	0.486984	0.494147	0.645636	0.691646	0.444045	0.532098	0.830689	0.499744	0.719984	0.644954	0.975239	0.882568	0.785863	0.745313	0.522181	1.09142	0.5941	0.908783	0.771496	0.631165	0.667573	0.694646	0.656179	0.155358	0.611919	0.14681	0.833764	0.197983	0.711294	0.113991	-0.345549	0.116311	0.376593	-0.217105	0.221357	0.575778	0.100749	0.623044	0.987767	0.229193	0.225609	0.72597	-0.116356	0.500924	0.833635
326	N-acetylglutamine	Amino Acid	0.688587	0.645059	0.58188	0.545227	0.844881	0.556869	0.409191	0.697687	0.939929	0.327576	0.752359	0.806699	0.944256	0.762253	0.797057	0.390081	0.388522	0.981254	0.450056	1.15707	0.620523	0.664336	0.783034	0.804331	0.643751	0.112737	0.655574	0.23796	0.710571	0.262472	0.746558	0.238221	-0.142476	0.585144	0.78439	-0.187497	0.523	0.799172	-0.0262559	0.915451	0.987767	-0.0712768	0.808678	0.958034	-0.213753	0.370574	0.767468
327	N-acetylglycine	Amino Acid	0.932636	0.34522	0.611612	1.07882	0.603551	1.02256	0.810263	1.27564	0.605463	0.727162	0.920123	0.513422	0.680366	0.42324	0.608025	0.345857	0.646737	0.624226	0.851987	0.8333	0.705767	0.568264	0.784495	0.711527	0.765732	0.289388	0.808679	0.270405	0.554742	0.136263	0.742557	0.104559	0.465025	0.1495	0.427314	0.123066	0.595205	0.81824	-0.0787273	0.795959	0.987767	-0.420686	0.0244199	0.450372	0.0443391	0.859436	0.961105
328	N-acetylhistidine	Amino Acid	0.8323	0.768533	0.630474	0.476793	0.742794	0.60273	0.389674	0.656379	0.963327	0.424418	0.63175	0.870331	0.955358	0.873425	0.804554	0.49152	0.3892	0.897434	0.501745	0.907896	0.665725	0.6231	0.719838	0.750425	0.675604	0.130059	0.65598	0.23045	0.735249	0.235712	0.694788	0.135932	-0.122054	0.602527	0.788553	-0.0829211	0.73144	0.88657	0.0425262	0.860433	0.987767	0.0816594	0.725128	0.914115	-0.0403949	0.807824	0.9562
329	N-acetylisoleucine	Amino Acid	0.810219	0.823781	0.367279	0.68577	0.643484	0.720422	0.449801	0.867982	1.03478	0.460584	0.61605	0.70047	0.803167	0.800027	0.804912	0.483413	0.363253	1.01196	0.606717	0.911801	0.672281	0.662688	0.656587	0.717449	0.675159	0.166304	0.688279	0.230843	0.711123	0.240226	0.704587	0.107503	-0.0748713	0.769955	0.914933	-0.0337853	0.87973	0.956138	-0.0277658	0.912521	0.987767	0.0133203	0.953215	0.978703	-0.0615511	0.724677	0.941877
330	N-acetylkynurenine (2)	Amino Acid	0.464488	0.488089	0.494391	0.776891	0.686425	0.611829	0.699825	0.573969	0.533037	0.646108	0.818898	0.351502	0.815896	0.395684	0.786956	0.676154	0.740746	0.905998	0.804599	0.517066	0.754289	0.816028	0.740412	0.868948	0.587019	0.126435	0.60389	0.159267	0.720239	0.176526	0.750224	0.123173	-0.295069	0.166901	0.44651	-0.313035	0.107283	0.451566	-0.0408788	0.843243	0.987767	-0.0588454	0.740826	0.921563	-0.353914	0.0470013	0.310561
331	N-acetylleucine	Amino Acid	0.822639	0.798003	0.381992	0.630154	0.673709	0.795704	0.503741	1.04795	1.12161	0.41871	0.631485	0.712214	0.959925	0.828726	0.716913	0.403597	0.313057	0.941061	0.471253	1.05925	0.645689	0.644535	0.647731	0.768904	0.6837	0.166679	0.739285	0.287072	0.69388	0.275638	0.706226	0.197311	-0.0213222	0.940147	0.989627	0.0660006	0.821456	0.925485	-0.112768	0.692413	0.987767	-0.0254449	0.930851	0.97867	-0.0467671	0.835247	0.959494
332	N-acetylmethionine	Amino Acid	0.825841	0.689139	0.620953	0.481438	0.757811	0.762253	0.719059	0.689089	0.914569	0.732849	0.627488	0.615888	0.888262	0.568094	0.866007	0.634829	0.534034	0.989876	0.483722	0.801194	0.697139	0.656016	0.655186	0.840014	0.689572	0.123723	0.71649	0.107984	0.74685	0.191337	0.688879	0.126356	-0.115117	0.554076	0.767752	0.0566975	0.692846	0.874081	-0.0552449	0.696646	0.987767	0.11657	0.551655	0.831064	0.00145256	0.99252	0.993581
333	N-acetylphenylalanine	Amino Acid	0.74896	0.577624	0.464237	0.69893	0.543544	0.884428	0.522359	0.951696	0.818413	0.534327	0.653678	0.678896	0.845782	0.768069	0.727065	0.410784	0.291998	0.743365	0.457488	0.89947	0.563835	0.721103	0.68733	0.825447	0.652954	0.153734	0.693228	0.166549	0.631177	0.223692	0.692446	0.163182	0.0489363	0.848632	0.945044	0.00163016	0.9936	0.9936	-0.0863491	0.672684	0.987767	-0.133655	0.600763	0.841592	-0.084719	0.675308	0.928467
334	N-acetylputrescine	Amino Acid	0.671872	0.518853	1.2216	0.776293	0.715202	0.642538	0.661553	0.631804	0.593382	NA	0.655341	0.907169	0.745455	0.725324	1.17258	0.683046	0.6584	0.869157	0.682288	1.09524	0.693147	0.78125	0.627862	0.750661	0.757726	0.242911	0.68985	0.124393	0.808993	0.192556	0.771741	0.167372	-0.0944512	0.694352	0.86629	-0.161835	0.377133	0.724971	0.135393	0.567699	0.987767	0.0680098	0.728179	0.914115	-0.0264414	0.909943	0.977346
335	N-acetylserine	Amino Acid	0.788003	0.630101	0.579922	0.644062	0.686274	0.66274	0.586619	0.782622	0.754054	0.540287	0.74498	0.699974	0.898819	0.615888	0.769367	0.587342	0.558758	0.836901	0.658659	0.725227	0.705125	0.641117	0.701512	0.769182	0.665184	0.0699738	0.684756	0.0987325	0.711179	0.142863	0.700137	0.0461026	-0.0964609	0.500872	0.737877	-0.0320469	0.739573	0.88657	-0.0418379	0.701192	0.987767	0.022576	0.862915	0.97867	-0.0738849	0.334617	0.756566
336	N-acetyltaurine	Amino Acid	0.85972	0.484584	0.652638	0.844752	0.682642	1.01378	0.64862	1.00419	0.836121	0.61058	0.918847	0.657727	0.846426	0.550662	0.703543	0.393325	0.405265	0.773574	0.628449	0.74498	0.624761	0.542034	0.70636	0.753678	0.756353	0.186985	0.779348	0.163464	0.612133	0.191709	0.66671	0.0824979	0.305215	0.216543	0.513328	0.225208	0.173336	0.51777	-0.0432086	0.825234	0.987767	-0.123216	0.542816	0.827733	0.182	0.3189	0.739847
337	N-acetylthreonine	Amino Acid	0.685115	0.747209	0.613617	0.582997	0.88645	0.52135	0.63175	0.656898	0.807458	0.551584	0.693597	0.840014	0.698632	0.651387	0.71025	0.723579	0.692697	0.834907	0.747209	0.633928	0.759309	0.583779	0.723288	0.688637	0.67279	0.131026	0.696883	0.109249	0.718576	0.0619824	0.689358	0.0687186	-0.0949841	0.463956	0.69668	0.0156632	0.889793	0.960313	-0.0507618	0.736778	0.987767	0.0598855	0.457395	0.799003	-0.0350985	0.791195	0.9562
338	N-acetyltryptophan	Amino Acid	0.515992	0.632494	0.405065	0.507962	0.845525	0.545575	0.307999	0.458816	0.519805	0.408128	0.758701	0.456412	0.926795	0.733665	0.918847	0.850151	0.697538	0.929917	0.629142	0.732945	0.688737	0.821277	0.767744	0.854373	0.575435	0.151134	0.484977	0.151568	0.842819	0.103435	0.749036	0.0835871	-0.550569	0.00613973	0.10502	-0.62712	0.00601991	0.146696	0.246738	0.324961	0.987767	0.170187	0.116135	0.560652	-0.380381	0.0399356	0.310561
339	N-acetyltyrosine	Amino Acid	0.572165	0.838329	0.380079	0.513781	0.783765	0.671924	0.484091	0.563835	0.679505	0.440961	0.546038	0.544879	0.79471	0.735632	1.07688	1.08823	0.706606	1.13001	0.664079	0.465305	0.769367	0.721735	0.741175	0.830035	0.626674	0.172074	0.543218	0.0811939	0.922011	0.19607	0.698616	0.126688	-0.557069	0.0199748	0.182136	-0.362968	0.0336234	0.235857	0.206183	0.317696	0.987767	0.400284	0.0451286	0.471464	-0.156785	0.43043	0.833635
340	N-acetylvaline	Amino Acid	0.776155	0.682187	0.453684	0.709168	0.679859	0.802181	0.444045	0.874218	0.900568	0.546907	0.725227	0.463231	0.782988	0.745597	0.711871	0.515276	0.489684	0.842601	0.556926	0.848954	0.536844	0.568944	0.620953	0.703988	0.683872	0.123417	0.659032	0.203055	0.681336	0.145402	0.639435	0.118919	0.00536045	0.974671	0.996423	0.0435523	0.843404	0.940955	0.0533775	0.804173	0.987767	0.0915694	0.597226	0.841592	0.0969298	0.539636	0.843067
341	N-delta-acetylornithine	Amino Acid	0.699924	0.692447	0.607371	0.683703	0.281488	0.923227	0.565711	0.74683	0.517603	0.603058	0.704433	0.742223	0.831647	0.933266	0.693847	0.573519	0.414028	0.700967	0.698483	0.772513	0.551353	0.596361	0.534444	0.773067	0.648027	0.208652	0.646643	0.0975845	0.691212	0.1839	0.65437	0.10803	-0.0930758	0.711771	0.877037	-0.0171372	0.899159	0.961501	0.00308336	0.988667	0.996389	0.0790219	0.68324	0.898083	-0.0140539	0.949001	0.987301
342	N-formylmethionine	Amino Acid	1.57906	0.693047	0.939265	0.893145	0.944334	0.575433	1.24712	1.29525	1.21087	0.693247	0.489377	0.802136	0.377134	0.231667	0.414491	0.436964	0.806967	0.882237	0.491031	0.445647	0.797777	0.380489	0.543196	0.407862	0.937381	0.347697	0.956333	0.339189	0.52491	0.258842	0.511	0.152065	0.836565	0.0439823	0.228219	0.904188	0.0221245	0.204873	-0.0288772	0.925751	0.987767	0.0387457	0.912407	0.97867	0.875311	0.0290536	0.264331
343	N-formylphenylalanine	Amino Acid	0.895557	0.738455	0.498591	0.589896	0.724452	0.827678	0.495184	0.693147	0.649352	0.57925	0.698234	0.82746	1.02342	0.884057	0.981442	0.352135	NA	0.78823	0.444493	0.752595	0.398306	0.453938	0.522537	0.506757	0.712438	0.147229	0.657105	0.113447	0.805857	0.269469	0.513104	0.125596	-0.177759	0.514055	0.751804	0.356871	0.0640408	0.344778	0.116642	0.483655	0.987767	0.651271	0.0713627	0.50219	0.473513	0.0307554	0.274433
344	N-methylproline	Amino Acid	0.539588	0.647784	0.818766	0.711871	0.869828	0.54737	0.543486	0.846898	NA	0.698383	0.469191	0.733137	0.64443	0.648307	NA	0.810752	0.716473	0.555149	NA	0.691546	0.693147	0.354663	0.857305	0.729961	0.689201	0.137217	0.658219	0.151427	0.675022	0.0950791	0.665324	0.186418	0.0299902	0.844816	0.943849	-0.0154901	0.948946	0.978171	0.066357	0.73328	0.987767	0.0208768	0.920873	0.97867	0.0508669	0.818683	0.956848
345	N-octanoylglycine	Lipid	0.944489	0.311667	0.587787	1.43196	0.76983	1.26164	1.22917	1.83514	0.825666	0.686576	1.04725	0.438126	0.938287	0.218332	0.699676	0.15965	0.408859	0.539296	0.96199	0.846512	0.582886	0.455905	0.603769	0.624815	0.884562	0.418299	1.01032	0.48906	0.494017	0.29556	0.679313	0.187482	0.840403	0.0946476	0.359222	0.572666	0.169238	0.517191	-0.191779	0.642711	0.987767	-0.459516	0.228946	0.72597	0.380887	0.309376	0.728502
346	N-oleoyltaurine	Lipid	0.512824	0.294459	0.404131	0.586286	0.706458	0.980579	0.861158	0.815011	0.338827	0.570132	0.802315	0.598397	1.3437	0.558358	1.06001	0.681935	0.704235	0.73836	0.771958	0.73879	0.668445	0.492193	0.641485	0.931337	0.580789	0.242267	0.664307	0.199829	0.847766	0.294899	0.707368	0.146613	-0.545651	0.118542	0.376593	-0.0906116	0.680223	0.865229	-0.193834	0.529984	0.987767	0.261206	0.329586	0.771885	-0.284446	0.304564	0.724707
347	N-palmitoyl glycine	Lipid	0.380967	NA	0.7796	0.992103	0.726292	0.538713	0.874885	0.620039	0.991584	0.940359	0.639905	NA	0.693147	NA	0.502773	NA	0.350234	0.62444	NA	NA	NA	NA	NA	0.844537	0.683535	0.233876	0.813354	0.172582	0.542649	0.150502	0.844537	#DIV/0!	0.332997	0.31149	0.581863	-0.0542767	NA	NA	-0.250868	0.34963	0.987767	-0.638142	NA	NA	-0.305145	NA	NA
348	N-palmitoyltaurine	Lipid	0.782896	0.649561	0.703691	0.675594	0.620953	0.952816	0.651648	0.873884	0.531922	0.9655	0.703048	0.459764	0.80357	0.481314	0.892449	0.597352	0.731262	0.81647	0.747304	0.683147	0.624815	0.498834	0.474307	0.763373	0.730919	0.122028	0.697628	0.194424	0.720403	0.153732	0.631963	0.123144	0.0209068	0.898325	0.964408	0.142616	0.503387	0.782108	0.0672536	0.731149	0.987767	0.188963	0.298378	0.771885	0.20987	0.192305	0.607395
349	N-stearoyltaurine	Lipid	0.583611	0.513662	0.650083	0.524906	0.583556	0.721637	0.583277	0.593548	0.743555	0.68723	0.662791	NA	0.775096	0.808706	0.97904	0.693147	1.00967	1.01816	0.888961	0.633928	0.849381	0.682945	0.878464	0.781753	0.596242	0.0785515	0.65408	0.0668166	0.880637	0.139077	0.785905	0.106707	-0.562648	0.00248499	0.0678705	-0.264889	0.0356587	0.235857	-0.133568	0.219629	0.987767	0.164192	0.216973	0.710435	-0.398457	0.00644817	0.126138
350	N1-Methyl-2-pyridone-5-carboxamide	Cofactors and Vitamins	0.780975	0.22042	0.442375	0.689792	0.317435	0.848825	0.530158	0.717547	0.646527	0.603879	0.554689	0.871544	1.11426	1.2967	0.947247	0.618046	0.36506	0.745028	0.737834	1.29839	0.564745	0.696492	0.414557	0.731165	0.54997	0.259415	0.654057	0.125802	0.847722	0.340231	0.740531	0.300134	-0.624238	0.121203	0.382445	-0.179142	0.536788	0.802608	-0.250063	0.404972	0.987767	0.195032	0.57577	0.841592	-0.429206	0.267148	0.677359
351	N1-methyladenosine	Nucleotide	0.770987	0.690042	0.578073	0.642801	0.645217	0.754619	0.711969	0.647836	0.692997	0.694147	0.702057	0.603879	0.820396	0.624547	0.693297	0.617993	0.638902	0.768857	0.661553	0.793264	0.791544	0.734673	0.657883	0.712067	0.68029	0.0733891	0.675481	0.0414344	0.693999	0.0839247	0.725164	0.0597978	-0.0287837	0.769538	0.914933	-0.102392	0.129064	0.469584	0.0102347	0.892342	0.987767	-0.063374	0.477623	0.812358	-0.0921577	0.273629	0.689903
352	N1-methylguanosine	Nucleotide	0.782759	0.534444	0.753113	0.633769	0.615078	0.89833	0.90069	0.765142	0.676815	0.885873	0.709758	0.544821	1.25911	0.555952	0.939656	0.483722	0.525024	0.739935	0.621168	0.709217	0.658142	0.629621	0.57098	0.944178	0.702916	0.132636	0.747183	0.13448	0.750567	0.301476	0.688884	0.133066	-0.0946299	0.733683	0.892265	0.1172	0.46776	0.762581	-0.0881106	0.578604	0.987767	0.123719	0.660733	0.879448	0.0290896	0.858507	0.961105
353	N2,N2-dimethylguanosine	Nucleotide	0.880373	0.49768	0.719059	0.693997	0.692297	0.859339	0.765793	0.771034	0.817619	0.656276	0.675441	0.542499	0.998534	0.506215	0.863101	0.519329	0.661605	0.695345	0.661966	0.656431	0.808082	0.599001	0.587009	0.749338	0.723791	0.138506	0.704777	0.100393	0.707355	0.193437	0.676971	0.0863094	0.0331386	0.869341	0.95301	0.0580722	0.618361	0.831081	0.0384059	0.791486	0.987767	0.0633396	0.735782	0.91775	0.0964781	0.501287	0.833635
354	N2-acetyllysine	Amino Acid	0.846769	0.595755	0.830384	0.520221	0.500169	0.747967	0.590339	0.7352	0.83781	0.620093	0.687783	0.940437	0.852499	0.570867	0.698483	0.451776	0.429832	0.699576	0.500108	0.856711	0.622242	0.657675	0.718864	0.766351	0.673544	0.154766	0.735277	0.133517	0.617172	0.163326	0.686992	0.123366	0.1261	0.553166	0.767752	0.0979948	0.530043	0.802608	-0.126515	0.476791	0.987767	-0.15462	0.424342	0.799003	-0.0285203	0.871297	0.962575
355	N4-acetylcytidine	Nucleotide	0.74365	0.470129	0.586619	0.750236	0.577119	0.752076	0.562184	0.714321	0.56662	0.620146	0.740698	1.10201	0.97505	0.779417	0.808305	0.399581	0.338042	0.67131	0.699427	0.824833	0.544763	0.581769	0.686827	0.809062	0.646638	0.119039	0.717663	0.202366	0.661951	0.247827	0.691114	0.114241	-0.0337654	0.895226	0.964408	0.0543832	0.78679	0.915285	-0.150347	0.479644	0.987767	-0.0621986	0.801002	0.958034	-0.095964	0.524005	0.833635
356	N6-acetyllysine	Amino Acid	0.766398	0.624333	0.721929	0.740222	0.716131	0.668137	0.604371	0.842127	0.742556	0.623797	0.724404	0.60982	0.740126	0.621651	0.706705	0.542266	0.680265	0.703246	0.661553	0.670697	0.682945	0.633609	0.784084	0.708479	0.706192	0.051533	0.691179	0.0951044	0.66571	0.072137	0.690228	0.0521622	0.085166	0.292162	0.573276	0.00198653	0.983407	0.991977	0.0309998	0.742973	0.987767	-0.0521797	0.516662	0.823217	0.0329864	0.605494	0.904207
357	N6-carbamoylthreonyladenosine	Nucleotide	0.712999	0.686173	1.00085	0.693147	0.595645	1.34414	1.19307	0.73131	0.614104	1.61401	0.832387	NA	1.68068	0.467751	1.14886	0.532098	0.596746	0.922034	0.651022	0.556869	0.545517	0.549277	0.485938	1.34688	0.838827	0.283229	0.996976	0.407259	0.891362	0.465958	0.68925	0.326511	-0.0876384	0.81919	0.943306	0.532532	0.211407	0.567838	-0.249187	0.487436	0.987767	0.370983	0.406952	0.799003	0.283345	0.416845	0.819559
358	N6-succinyladenosine	Nucleotide	0.596912	0.667932	0.508984	0.590782	0.60448	0.570301	0.698433	0.6732	0.693397	0.535265	0.702156	0.50029	1.33081	0.837161	1.06406	0.678693	0.423305	0.991955	0.942894	0.831038	0.749386	0.803301	0.692897	0.767837	0.589898	0.0515422	0.63379	0.0910915	0.887663	0.316296	0.797892	0.0853621	-0.589545	0.069244	0.307698	-0.332188	0.00922475	0.160112	-0.103539	0.33472	0.987767	0.153818	0.528231	0.82383	-0.435727	0.000845726	0.0490521
359	nicotinamide	Cofactors and Vitamins	0.91729	0.419894	0.576164	0.668137	0.336544	0.855053	0.838243	0.910836	0.591059	0.747304	0.704433	0.751275	0.92084	0.879419	0.752265	0.388997	0.313277	0.646108	0.797282	0.985033	0.614212	0.617885	0.469504	0.681732	0.628847	0.231426	0.757192	0.110174	0.650151	0.252177	0.694275	0.177806	-0.0480658	0.881876	0.957759	0.125152	0.481453	0.779327	-0.267949	0.258819	0.987767	-0.0947315	0.734203	0.91775	-0.142797	0.59574	0.902838
360	nicotinamide riboside	Cofactors and Vitamins	0.594486	0.733233	0.67539	0.560187	0.604371	1.02805	0.864618	0.799892	0.777718	0.716326	0.686123	0.428074	1.48351	0.604207	0.701958	0.465556	0.428921	0.751935	0.515753	0.940632	0.634776	0.660934	0.700123	0.885832	0.699286	0.172712	0.712125	0.152734	0.739348	0.385986	0.723008	0.160616	-0.0803719	0.823195	0.943306	-0.0218813	0.906654	0.963992	-0.026249	0.894244	0.987767	0.0322416	0.926538	0.97867	-0.0481303	0.810402	0.956387
361	nonadecanoate (19:0)	Lipid	0.601306	0.695195	1.05939	0.834951	0.695295	0.566677	0.820484	0.873383	0.957202	1.06074	0.60699	0.756826	0.644902	0.633132	0.481932	0.480511	0.691095	0.71393	0.684611	0.54945	0.606227	0.609113	0.700222	1.14046	0.742135	0.181262	0.845937	0.158087	0.607584	0.10224	0.715013	0.215688	0.288599	0.152448	0.427544	0.24258	0.260511	0.604723	-0.188869	0.315754	0.987767	-0.234888	0.306037	0.771885	0.053711	0.818487	0.956848
362	O-sulfo-L-tyrosine	Xenobiotics	0.691295	0.55446	0.74555	0.631006	0.694995	0.5502	0.581824	0.753584	0.959159	0.459448	0.655653	1.55469	0.676357	0.588287	0.724694	0.63467	0.714664	0.808616	0.553138	0.709168	0.724646	0.705273	0.631697	0.754336	0.644584	0.0801654	0.827392	0.394195	0.691215	0.0767674	0.67971	0.0740748	-0.100765	0.327739	0.590943	0.283653	0.405862	0.731674	-0.360202	0.312613	0.987767	0.0242152	0.797019	0.958034	-0.0765496	0.448932	0.833635
363	octadecanedioate	Lipid	0.66145	0.662843	0.815365	0.686123	0.534737	0.754148	0.700123	1.49947	0.837074	0.776339	0.68572	0.656068	0.970817	0.715642	0.676306	0.372873	0.457615	0.819648	0.772328	0.726824	0.583779	0.567187	0.468189	0.94988	0.685778	0.0952874	0.859132	0.320612	0.668817	0.222886	0.678031	0.173423	0.0361298	0.868927	0.95301	0.341528	0.259613	0.604723	-0.325139	0.252202	0.987767	-0.0197406	0.93797	0.97867	0.0163892	0.926034	0.97803
364	octanoylcarnitine	Lipid	0.82242	0.592774	0.798543	0.865292	0.529981	0.916691	1.07708	1.0412	0.807993	0.760151	0.789457	0.712999	0.7289	0.54598	0.672893	0.364504	0.51408	0.55308	0.75396	0.64217	0.605681	0.530099	0.640537	0.56951	0.754283	0.156011	0.864813	0.154323	0.56324	0.127891	0.623659	0.0769607	0.421357	0.0437299	0.228219	0.47163	0.0102726	0.160112	-0.197281	0.245504	0.987767	-0.147009	0.349778	0.781156	0.274348	0.106734	0.446167
365	oleamide	Lipid	0.586174	0.73984	0.681378	0.556869	0.707198	0.72808	0.75631	0.728659	0.684359	0.792902	0.645636	0.699477	0.796606	0.765003	0.725227	0.689189	0.683955	0.703444	0.656016	0.697089	0.668906	0.579586	0.662276	0.639008	0.66659	0.076837	0.71789	0.0527311	0.727237	0.0450097	0.65048	0.039596	-0.125627	0.133496	0.392093	0.142259	0.0329124	0.234438	-0.106964	0.210998	0.987767	0.160921	0.0107791	0.377693	0.0352943	0.660983	0.928467
366	oleate (18:1n9)	Lipid	0.635094	0.659435	0.694546	0.789638	0.603222	0.864155	0.858068	0.771219	0.813327	0.845482	0.797372	0.649613	0.581992	0.638163	0.691746	0.637159	0.614861	0.579474	0.859678	0.627595	0.713636	0.670902	0.698383	0.940203	0.707682	0.0998817	0.78918	0.0753222	0.623899	0.0419379	0.751733	0.121173	0.181788	0.101829	0.3658	0.070135	0.53751	0.802608	-0.157254	0.143926	0.987767	-0.268907	0.0491549	0.471464	-0.0871187	0.508179	0.833635
367	oleic ethanolamide	Lipid	0.490786	0.698831	0.660004	0.722755	0.717108	0.671872	0.711527	0.551987	0.589008	0.741223	0.624494	0.530334	0.859763	0.641643	0.611123	0.75	0.707494	0.706853	0.596526	0.687431	0.741413	0.636947	0.736829	0.849039	0.660226	0.0865809	0.624762	0.0855367	0.712813	0.087689	0.708031	0.0891489	-0.110563	0.320504	0.586361	-0.180506	0.12982	0.469584	0.079653	0.491709	0.987767	0.0097105	0.927225	0.97867	-0.100853	0.368283	0.766292
368	oleoylcarnitine	Lipid	0.766676	0.210099	0.657675	1.07834	0.827328	1.09641	1.19192	1.14397	0.690494	1.17298	1.0132	0.620576	1.22027	0.329879	0.695794	0.304465	0.478778	0.518258	0.851389	0.599441	0.5338	0.376654	0.357115	0.997244	0.772755	0.325876	0.972189	0.254075	0.59124	0.339156	0.619274	0.257694	0.386266	0.366817	0.620665	0.65066	0.0380423	0.241282	-0.331226	0.266047	0.987767	-0.0668322	0.875365	0.97867	0.319434	0.387892	0.775785
369	ophthalmate	Amino Acid	0.542964	0.777764	0.800745	0.313423	0.798498	0.693997	0.926835	0.562013	0.686878	0.9434	0.962029	0.692297	1.2042	0.40052	0.863733	0.35977	0.38356	0.805046	0.249045	0.907855	0.519924	0.504586	0.673251	0.900243	0.654565	0.193727	0.795575	0.1696	0.669472	0.344108	0.625817	0.25494	-0.0324873	0.928634	0.985619	0.346257	0.208631	0.567838	-0.281462	0.209935	0.987767	0.0972823	0.808302	0.958034	0.064795	0.83067	0.959494
370	ornithine	Amino Acid	0.796831	0.731406	0.544995	0.617993	0.547717	0.78732	0.557957	0.845568	0.889865	0.701314	0.684913	0.852712	0.709857	0.854926	0.624815	0.743412	0.575433	0.735728	0.57081	0.709119	0.585284	0.565371	0.538888	0.634034	0.671044	0.115671	0.755388	0.128497	0.707362	0.0980866	0.600584	0.0617506	-0.0760416	0.570829	0.774933	0.330852	0.0316836	0.229211	-0.170811	0.259961	0.987767	0.236082	0.0523915	0.471464	0.16004	0.226223	0.632334
371	orotate	Nucleotide	0.694247	0.723337	0.762207	0.632494	0.898982	0.607589	0.594155	0.698135	0.79602	0.588287	0.692047	0.618046	0.830907	0.621866	0.852072	0.740985	0.706804	0.76728	0.655861	0.589286	0.661605	0.652742	0.57577	0.705175	0.719809	0.104674	0.664448	0.0801278	0.753319	0.0843359	0.640073	0.0486329	-0.065646	0.555675	0.767752	0.0539204	0.541408	0.803436	0.115458	0.329462	0.987767	0.235024	0.0215162	0.450372	0.169378	0.134066	0.493599
372	orotidine	Nucleotide	0.635783	0.662946	0.738885	0.647731	0.715447	0.58188	0.521944	0.743508	0.685065	0.549392	0.701165	0.825534	0.836511	0.740985	0.813992	0.622564	0.618908	0.751746	0.653054	0.646422	0.704631	0.653262	0.711233	0.728563	0.663779	0.0566743	0.671101	0.115976	0.730784	0.0925992	0.682861	0.0359439	-0.138744	0.16775	0.44651	-0.0250613	0.820426	0.925485	-0.0158281	0.893264	0.987767	0.0978543	0.278875	0.771885	-0.0408893	0.504809	0.833635
373	oxalate (ethanedioate)	Cofactors and Vitamins	0.639641	0.605572	0.701661	0.871377	0.750472	0.636947	0.620415	0.69694	0.724355	0.854203	0.686727	0.641327	0.67844	0.728273	0.730347	0.611503	0.723919	0.673149	0.659901	0.704384	0.692997	0.584002	0.935426	0.693297	0.700945	0.0984383	0.703994	0.0827498	0.690938	0.0465129	0.711668	0.11814	0.0207445	0.828193	0.943306	-0.0156399	0.899201	0.961501	-0.0062628	0.954859	0.990586	-0.0426472	0.702002	0.90745	-0.0219027	0.867895	0.961105
374	p-cresol sulfate	Amino Acid	0.432626	0.696492	0.234835	0.514678	0.0148886	0.496037	0.318745	0.689792	0.0429637	0.329663	0.666957	1.573	1.04162	1.17687	1.06001	0.852115	0.726872	1.46557	0.620845	1.24715	0.794394	1.07882	0.687682	0.950731	0.398259	0.239549	0.60352	0.533232	1.05384	0.257854	0.896603	0.240479	-1.40388	0.0010524	0.0446792	-0.571067	0.25964	0.604723	-0.599694	0.418457	0.987767	0.233117	0.300411	0.771885	-1.17076	0.00487813	0.109793
375	p-cresol-glucuronide*	Amino Acid	0.587509	0.483968	0.263978	0.535791	NA	0.358094	0.46386	0.640221	NA	0.307485	0.481747	0.699229	1.23474	1.0833	0.980467	1.11458	1.17785	1.53964	0.687029	0.995989	0.847712	0.849467	0.584726	0.74208	0.445868	0.132654	0.518508	0.155196	1.18843	0.19254	0.7845	0.144328	-1.41437	4.09225e-05	0.00955541	-0.597408	0.0183419	0.197495	-0.21775	0.449776	0.987767	0.599211	0.00246951	0.22917	-0.815157	0.00296962	0.0814021
376	palmitate (16:0)	Lipid	0.750614	0.719205	0.852371	0.824526	0.614645	0.942153	0.873174	0.816824	0.916211	0.914168	0.817133	0.659332	0.568264	0.627808	0.666392	0.585673	0.58389	0.582327	0.797102	0.598287	0.648045	0.62642	0.621544	0.739124	0.783919	0.114301	0.832807	0.0957081	0.602393	0.0372322	0.671754	0.0784685	0.38	0.00995495	0.140878	0.31005	0.0101548	0.160112	-0.0872778	0.441058	0.987767	-0.157228	0.0905101	0.559956	0.222773	0.0793621	0.398492
377	palmitic amide	Lipid	0.450566	0.814745	0.705323	0.428661	0.683248	0.668803	0.789457	0.650814	0.769089	0.875594	0.528862	0.671259	0.847198	0.767466	0.610255	0.695445	0.750142	0.752924	0.518734	0.791951	0.756357	0.635942	0.670544	0.690845	0.625224	0.152802	0.714179	0.122422	0.737238	0.0791062	0.677395	0.0964132	-0.237757	0.151971	0.427544	0.0762879	0.576602	0.81824	-0.191912	0.293004	0.987767	0.122133	0.268079	0.771885	-0.115624	0.498451	0.833635
378	palmitoleate (16:1n7)	Lipid	0.627755	0.882486	0.846598	1.02025	0.727983	1.20977	0.966299	0.83794	1.03083	0.881658	1.09447	0.698831	0.448525	0.418447	0.622725	0.374043	0.379463	0.31174	0.752218	0.561329	0.578073	0.561614	0.606717	0.687431	0.885807	0.207881	0.918339	0.142808	0.425824	0.106944	0.624564	0.0783442	1.05674	0.00160095	0.0575109	0.556178	0.00240518	0.0941086	-0.0520338	0.759354	0.987767	-0.552592	0.00498043	0.321009	0.504144	0.026119	0.252483
379	palmitoyl ethanolamide	Lipid	0.318017	0.666444	0.841998	0.744268	0.668957	0.422978	0.93523	0.610037	0.670288	0.776845	0.508563	0.56503	0.942699	0.715496	0.564347	0.51927	0.733569	0.662894	0.63074	0.817354	0.764723	0.756591	0.815719	0.916851	0.610444	0.19937	0.677665	0.15626	0.689713	0.149717	0.783663	0.0942111	-0.176137	0.455517	0.69067	-0.20966	0.19161	0.554472	-0.150715	0.531139	0.987767	-0.184238	0.227732	0.72597	-0.360375	0.0949976	0.431863
380	palmitoyl sphingomyelin (d18:1/16:0)	Lipid	0.775234	0.757248	0.534151	0.663667	0.61275	0.715447	0.648882	0.629515	0.793581	0.659435	0.659073	0.712263	0.399715	0.623368	0.629248	0.732752	0.712165	0.702355	0.68929	0.891465	0.796561	0.833518	0.69699	0.634246	0.676416	0.0919536	0.683792	0.0603873	0.633267	0.122928	0.757012	0.0987475	0.0950965	0.508024	0.74606	-0.146759	0.158582	0.495838	-0.0156452	0.873337	0.987767	-0.2575	0.084843	0.546766	-0.162404	0.174303	0.581845
381	palmitoylcarnitine	Lipid	0.957625	0.271095	0.993289	1.03037	0.707987	1.16882	1.11685	1.09115	0.72484	1.19232	0.973087	0.451458	0.898656	0.279675	0.526679	0.252081	0.387505	0.460837	0.678084	0.430288	0.413169	0.307999	0.278843	0.772143	0.854864	0.32294	0.924949	0.283721	0.467572	0.235595	0.480088	0.200784	0.870507	0.0412649	0.227273	0.946076	0.0120169	0.160233	-0.113679	0.698162	0.987767	-0.0381091	0.923114	0.97867	0.832398	0.0409597	0.310561
382	pantothenate	Cofactors and Vitamins	0.902516	0.680416	0.699676	0.534562	0.657209	0.79602	0.63191	0.512884	0.686576	0.893145	0.728128	0.76258	1.30046	0.890891	0.898575	0.433923	0.50368	0.93946	0.457235	0.989541	0.66706	0.639008	0.582048	0.916091	0.711733	0.125691	0.702537	0.127908	0.827832	0.317824	0.708497	0.203838	-0.218002	0.434749	0.679717	-0.0121877	0.953042	0.978171	0.0187622	0.902529	0.987767	0.224576	0.459771	0.799003	0.00657456	0.974375	0.992272
383	pentadecanoate (15:0)	Lipid	0.80088	0.688537	0.765235	0.683501	0.634511	0.707839	0.784677	0.764165	0.795884	0.728563	0.731358	0.74046	0.577624	0.6584	0.697737	0.675492	0.587175	0.641538	0.824789	0.666084	0.62444	0.663821	0.630154	0.873717	0.713417	0.0601766	0.757518	0.028522	0.639661	0.0481968	0.713834	0.107377	0.157438	0.0422524	0.227273	0.0856904	0.374536	0.724971	-0.0865341	0.147973	0.987767	-0.158282	0.166968	0.629863	-0.000843623	0.993581	0.993581
384	phenol sulfate	Amino Acid	0.496585	0.731117	0.717205	0.719156	0.767002	0.621597	0.0993927	1.08556	0.0314987	0.365199	0.591723	1.37821	1.08363	0.818942	0.392177	0.307926	0.447566	0.743412	0.682642	0.482426	0.703543	0.717547	0.494757	0.807814	0.675444	0.100027	0.591931	0.542217	0.632276	0.299295	0.648122	0.130813	0.0952803	0.748788	0.901247	-0.130836	0.813916	0.925485	0.190407	0.724896	0.987767	-0.0357093	0.908825	0.97867	0.0595709	0.69358	0.928467
385	phenylacetylglycine	Amino Acid	0.493781	0.761133	0.578297	0.529451	0.672842	0.407663	0.318381	0.688537	0.682187	0.409125	0.462475	1.40315	0.955242	0.861158	0.800116	0.712656	0.681226	1.25829	0.592829	0.779921	0.840575	0.832126	0.697737	0.871586	0.573861	0.127196	0.660643	0.392998	0.878115	0.211185	0.769129	0.105703	-0.613708	0.0160063	0.162499	-0.219355	0.539117	0.802608	-0.203168	0.625117	0.987767	0.191184	0.293803	0.771885	-0.422524	0.0165771	0.203408
386	phenylalanine	Amino Acid	0.770756	0.745692	0.582774	0.631059	0.647731	0.791136	0.608515	0.764211	0.749386	0.623797	0.701363	0.72605	0.806253	0.783399	0.703048	0.587953	0.542034	0.674474	0.623529	0.76244	0.677272	0.686928	0.638585	0.699328	0.694858	0.0854026	0.695554	0.0652691	0.68286	0.104548	0.681347	0.0492313	0.0251283	0.83221	0.943306	0.029772	0.680044	0.865229	-0.00144356	0.987685	0.996389	0.0032002	0.975296	0.990235	0.0283285	0.745718	0.947691
387	phenyllactate (PLA)	Amino Acid	0.698483	0.530864	0.332823	0.528921	0.474805	0.729142	0.487721	0.560644	0.54087	0.457362	0.590117	0.598782	1.32232	1.41665	1.12021	0.823649	0.419368	0.687783	0.75692	0.828726	0.708184	0.883561	0.731117	0.746024	0.549173	0.14681	0.539249	0.056485	0.964997	0.387376	0.775755	0.0666712	-0.813264	0.046671	0.234358	-0.52465	6.64138e-05	0.00849729	0.026308	0.881916	0.987767	0.314922	0.288534	0.771885	-0.498342	0.0108581	0.162521
388	phenylpyruvate	Amino Acid	0.733953	1.10217	0.341247	0.404465	0.71192	0.531393	0.248967	0.603222	0.522774	0.288182	0.674015	0.879336	0.976708	1.52708	0.98522	0.958162	0.532568	0.75118	0.646318	0.87054	0.874385	0.895271	0.629035	0.616752	0.637525	0.277162	0.536083	0.238924	0.955152	0.331258	0.755383	0.137163	-0.583249	0.102765	0.366347	-0.494753	0.087137	0.403278	0.250026	0.512846	0.987767	0.338522	0.216588	0.710435	-0.244728	0.38034	0.774026
389	phosphate	Energy	0.743603	0.573913	0.693997	0.688587	0.638163	0.787502	0.741509	0.789275	0.703543	0.586786	0.750944	0.568094	0.743793	0.823912	0.751841	0.537896	0.620738	0.628555	0.629675	0.721151	0.607535	0.659746	0.692297	0.702008	0.687627	0.0755346	0.690025	0.0915647	0.684456	0.105995	0.668735	0.0441853	0.00666981	0.953702	0.991533	0.0452141	0.623334	0.831081	-0.005022	0.961545	0.990586	0.0335223	0.747652	0.927568	0.0401921	0.611175	0.906022
390	phosphoethanolamine	Lipid	0.742413	0.578073	0.689089	0.728176	0.759918	0.690393	0.546559	0.925885	0.634988	0.559901	0.634246	0.789184	1.10138	0.739363	0.711036	0.7525	0.619716	0.798228	0.591059	0.695893	0.562982	0.628449	0.593824	0.863312	0.69801	0.0651716	0.681794	0.147452	0.787036	0.165028	0.65592	0.111413	-0.173182	0.261548	0.535119	0.0558167	0.739264	0.88657	0.0339127	0.812564	0.987767	0.262911	0.142078	0.603087	0.0897294	0.447311	0.833635
391	picolinate	Amino Acid	0.522418	0.847241	0.325411	0.660056	0.640485	0.626526	0.388455	0.618208	0.760105	0.53544	0.659384	0.466435	0.914689	0.805895	0.858365	0.904825	0.816161	0.56883	0.935819	0.57869	0.799172	0.725179	0.862046	0.754336	0.603689	0.172287	0.571338	0.135145	0.811461	0.126882	0.775874	0.122855	-0.426715	0.040778	0.227273	-0.441478	0.0208818	0.202042	0.0794631	0.725373	0.987767	0.0647001	0.632281	0.860348	-0.362015	0.0772577	0.39393
392	pipecolate	Amino Acid	0.801015	0.585729	0.672944	0.923028	0.715936	0.787457	0.50754	0.756544	0.625404	0.718376	0.718035	0.923346	0.730154	0.62674	0.658918	0.48255	0.597352	0.681429	0.631325	0.721346	0.610689	0.652429	0.721249	0.70473	0.747685	0.116615	0.708208	0.138524	0.629524	0.0852394	0.673628	0.0483989	0.248169	0.0755512	0.316008	0.0722202	0.584104	0.81824	0.0782579	0.605321	0.987767	-0.0976912	0.302764	0.771885	0.150478	0.195976	0.611693
393	pro-hydroxy-pro	Amino Acid	0.66145	0.66377	0.909186	0.891629	1.16143	0.535733	0.68572	1.05424	0.91493	0.59399	0.783399	0.555436	0.902476	0.680265	0.719546	0.688637	0.816603	0.9324	0.617022	0.669981	0.8007	0.475613	0.643379	0.697637	0.803866	0.227355	0.764619	0.192834	0.789988	0.110378	0.650722	0.106694	0.0251254	0.896664	0.964408	0.2327	0.24204	0.595277	0.0722139	0.75391	0.987767	0.279789	0.050542	0.471464	0.304914	0.178311	0.588912
394	proline	Amino Acid	0.699974	1.18482	0.642064	0.612588	0.727017	0.619178	0.584671	0.58283	0.730587	0.695794	0.60448	0.902435	0.788594	0.911479	0.678592	0.725711	0.692397	0.708381	0.615726	0.675848	0.693897	0.664953	0.624011	0.799982	0.747607	0.218958	0.683466	0.12365	0.750859	0.0875214	0.67907	0.0664726	-0.00626197	0.974056	0.996423	0.00931034	0.940817	0.974492	0.12941	0.549729	0.987767	0.144982	0.142869	0.603087	0.13872	0.491202	0.833635
395	prolylglycine	Peptide	0.561671	0.856753	0.522537	0.375006	0.667983	0.6631	0.497619	0.491582	0.820044	0.717449	0.609929	0.527211	1.03784	0.792947	0.812928	1.09135	0.692547	1.06402	0.439416	0.80245	0.693747	0.749575	0.592332	0.831517	0.607842	0.162634	0.610639	0.133542	0.915272	0.169231	0.684839	0.147246	-0.590505	0.0093756	0.140878	-0.165446	0.382262	0.728342	-0.00662388	0.97469	0.996065	0.418435	0.030993	0.450372	-0.17207	0.41029	0.813567
396	propionylcarnitine	Lipid	0.763885	0.901543	0.678998	0.529981	0.70774	0.525438	0.554804	0.704928	0.762067	0.538713	0.554287	0.809373	0.748345	0.742794	0.788639	0.358374	0.377203	0.722075	0.426574	0.828639	0.499805	0.572504	0.726727	0.681226	0.684597	0.143636	0.654029	0.119571	0.622905	0.198876	0.622579	0.150164	0.136244	0.552996	0.767752	0.0710965	0.697042	0.87417	0.0659019	0.697378	0.987767	0.000754491	0.997513	0.997513	0.136998	0.481555	0.833635
397	propionylglycine	Lipid	0.874427	0.747872	0.698284	0.888673	0.834734	0.756404	0.594817	1.01559	0.872506	0.555321	0.872631	0.640274	0.492315	0.549335	0.65399	0.467814	0.321721	0.882155	0.584336	0.59117	0.739458	0.514977	0.79602	0.687984	0.800065	0.076906	0.758524	0.186639	0.561222	0.191091	0.652324	0.106526	0.511547	0.0267489	0.210133	0.217605	0.260867	0.604723	0.0769237	0.630468	0.987767	-0.217018	0.338188	0.776827	0.294529	0.0220964	0.227838
398	pseudouridine	Nucleotide	0.792993	0.546849	0.674015	0.721394	0.638321	0.775833	0.638163	0.760058	0.625189	0.561614	0.701958	1.08133	0.721443	0.651544	0.690895	0.515037	0.601525	0.734769	0.655601	0.797237	0.695395	0.753772	0.631804	0.757201	0.691568	0.0920478	0.728052	0.185943	0.652535	0.0830553	0.715168	0.0646238	0.083814	0.458626	0.690955	0.0257592	0.877734	0.956138	-0.0741716	0.679074	0.987767	-0.132227	0.177361	0.648379	-0.0484125	0.619673	0.910837
399	pyridoxal	Cofactors and Vitamins	0.503922	0.73659	0.603988	0.672281	0.784906	0.535089	0.407929	0.4389	0.638269	0.500169	0.542208	0.764677	0.910595	0.72808	0.756967	0.572673	0.720665	0.953509	0.713097	0.605954	0.672791	0.72154	0.725953	0.84844	0.639463	0.111524	0.548692	0.133371	0.773748	0.139038	0.714629	0.0795543	-0.275004	0.0961516	0.359222	-0.381199	0.0302748	0.229211	0.220864	0.230692	0.987767	0.114669	0.39254	0.799003	-0.160335	0.211687	0.629633
400	pyridoxate	Cofactors and Vitamins	0.647365	0.589785	0.663718	0.69903	0.645741	0.945306	0.685619	0.968617	0.995508	0.673047	0.868066	0.68723	0.873174	0.561443	0.82606	0.394337	0.351572	0.862763	0.406798	1.02471	0.620415	0.722706	0.720665	0.796967	0.698491	0.125969	0.813015	0.149793	0.644891	0.240075	0.715377	0.203306	0.115185	0.641919	0.825417	0.184577	0.367836	0.721894	-0.21904	0.183161	0.987767	-0.149648	0.595492	0.841592	-0.0344636	0.866813	0.961105
401	pyroglutamine*	Amino Acid	0.675747	0.611286	0.996284	0.751275	0.983463	0.835298	0.536084	0.620361	1.14604	0.680771	0.697239	0.936093	0.769136	0.673913	0.740508	0.497984	0.68733	0.689039	0.516649	0.719497	0.646737	0.700172	0.596085	0.697239	0.808892	0.158987	0.769431	0.227751	0.676318	0.0946863	0.646063	0.0776989	0.258245	0.116659	0.376593	0.252116	0.254813	0.604723	0.0721556	0.735892	0.987767	0.066027	0.559129	0.8342	0.324272	0.0575297	0.346672
402	pyruvate	Carbohydrate	0.718912	0.751699	0.687179	0.643852	0.716815	0.611774	0.624386	0.670953	0.572729	0.54215	0.793173	0.739792	0.69908	0.869199	0.730395	0.617561	0.60699	0.710348	0.755934	0.595755	0.679048	0.708922	0.648777	0.735632	0.688372	0.0521588	0.657197	0.0968999	0.705596	0.0947832	0.687345	0.0590707	-0.0356529	0.707031	0.875818	-0.0647072	0.532904	0.802608	0.0668618	0.508197	0.987767	0.0378075	0.698965	0.90745	0.00215459	0.975164	0.992272
403	ribitol	Carbohydrate	0.583834	0.480511	0.719692	0.62658	0.701165	0.495915	0.476545	0.840618	0.674627	0.381309	0.824702	0.915891	0.796651	0.68733	0.841438	0.453239	0.528214	0.717693	0.775234	0.69893	0.558873	0.575658	0.723094	0.726485	0.601283	0.100628	0.685615	0.215792	0.670761	0.151718	0.676379	0.0882341	-0.157755	0.375149	0.62756	0.0195671	0.925562	0.973944	-0.189355	0.414076	0.987767	-0.0120335	0.939419	0.97867	-0.169788	0.199814	0.613999
404	riboflavin (Vitamin B2)	Cofactors and Vitamins	0.680973	0.533565	2.10798	0.705175	0.63191	2.64674	2.74725	0.631112	0.725711	3.25624	1.37879	0.419631	3.32244	0.523248	2.57382	0.495976	0.54789	1.46778	0.532274	0.749433	0.58065	0.55377	0.6181	2.63951	1.21772	0.916156	1.52646	1.19768	1.48852	1.21188	0.945622	0.833381	-0.289696	0.672337	0.846311	0.690851	0.355211	0.710534	-0.326	0.627594	0.987767	0.654547	0.389813	0.799003	0.364851	0.602339	0.904207
405	ribonate	Carbohydrate	0.402394	0.408062	0.823561	0.465242	0.842773	0.417196	0.341104	0.468315	NA	NA	1.04925	0.958507	1.16823	0.850706	1.21081	0.253324	NA	NA	1.02991	0.543138	0.38499	0.287657	0.893922	0.833778	0.559871	0.212942	0.704293	0.351762	0.870768	0.441872	0.662232	0.299882	-0.637192	0.261449	0.535119	0.0888399	0.851094	0.944979	-0.331081	0.49832	0.987767	0.394952	0.447719	0.799003	-0.242241	0.512542	0.833635
406	S-(3-hydroxypropyl)mercapturic acid (HPMA)	Xenobiotics	1.0817	0.708134	0.977988	0.711282	1.00891	0.652742	0.654042	1.15823	1.65169	0.581433	0.645112	2.00022	0.445583	0.279297	0.478963	0.53953	0.829294	0.953047	0.690544	0.654146	0.904704	0.570188	0.598507	0.695744	0.856793	0.186183	1.11512	0.598581	0.587619	0.253495	0.685639	0.118345	0.544065	0.0649153	0.300153	0.701681	0.141027	0.476157	-0.380184	0.35199	0.987767	-0.222568	0.418866	0.799003	0.321497	0.0918677	0.426266
407	S-adenosylhomocysteine (SAH)	Amino Acid	1.38971	0.596691	0.437416	0.942348	0.66747	0.941958	0.665982	0.914209	1.35294	0.372735	0.767652	0.766583	1.08505	0.71192	0.739458	0.338328	0.21785	1.18047	0.32411	1.03585	0.608352	0.674015	0.669571	0.662327	0.829266	0.338646	0.806684	0.322863	0.71218	0.385539	0.662371	0.226721	0.219594	0.588722	0.785523	0.284364	0.393662	0.731674	0.0398316	0.908238	0.987767	0.104602	0.791854	0.958034	0.324196	0.342783	0.763466
408	S-methylcysteine	Amino Acid	0.632654	0.578297	0.646737	0.614753	0.571601	0.712361	0.510185	0.512704	0.255882	0.688537	0.737164	0.691346	0.884594	0.981292	0.704582	0.720568	0.740889	0.694946	0.84951	0.792223	0.63276	0.668906	0.731069	0.815099	0.626067	0.0515633	0.56597	0.180085	0.787812	0.117538	0.748261	0.085539	-0.331533	0.0181147	0.176055	-0.402817	0.0593373	0.325942	0.145593	0.462762	0.987767	0.0743088	0.521607	0.823217	-0.257224	0.0166584	0.203408
409	S-methylglutathione	Amino Acid	0.39069	0.512165	1.32994	0.274521	0.381446	1.46249	1.45692	0.521588	0.621759	2.17718	1.00642	0.696143	2.77161	0.905553	1.90939	0.263441	0.210828	1.11979	0.304982	0.971158	0.566336	0.690143	0.64747	1.95257	0.725208	0.526852	1.08	0.635679	1.19677	0.992156	0.855444	0.578663	-0.722677	0.3354	0.596973	0.336289	0.536757	0.802608	-0.574567	0.318119	0.987767	0.484399	0.487295	0.813327	-0.238278	0.6922	0.928467
410	salicylate	Xenobiotics	NA	NA	NA	0.13523	0.258511	NA	NA	NA	0.757529	0.138631	NA	0.127249	0.624333	0.820616	1.25219	NA	0.802002	NA	NA	0.449737	0.99986	1.28576	0.553828	1.16446	0.19687	0.0871727	0.341137	0.360652	0.874786	0.266704	0.890728	0.3711	-2.15168	0.0106202	0.145872	-1.38464	0.100882	0.436675	-0.793103	0.566192	0.987767	-0.0260563	0.942412	0.97867	-2.17774	0.012057	0.165165
411	sebacate (decanedioate)	Lipid	0.690143	0.558815	0.76793	0.863607	0.636683	0.722269	0.79638	1.60364	1.05866	0.495428	0.682086	0.857856	0.70636	0.595038	0.53462	0.586786	0.650605	0.911841	0.739983	0.696143	0.679251	0.729768	0.658452	0.62192	0.706574	0.105506	0.915675	0.385354	0.664208	0.1348	0.687586	0.0443358	0.0892058	0.558632	0.769561	0.413295	0.207868	0.567838	-0.373994	0.249152	0.987767	-0.0499048	0.700385	0.90745	0.039301	0.69708	0.92944
412	serine	Amino Acid	0.694846	0.76663	0.750283	0.762347	0.760292	0.607589	0.5142	0.653782	0.527329	0.847926	0.704483	0.842773	0.693647	0.786045	0.689039	0.692647	0.639113	0.565541	0.684308	0.48366	0.561443	0.584726	0.736829	0.788685	0.723664	0.0627637	0.681749	0.146124	0.677672	0.0726823	0.639942	0.115858	0.0947335	0.268487	0.538126	0.0912997	0.595566	0.81824	0.0860805	0.539751	0.987767	0.0826466	0.517359	0.823217	0.17738	0.159682	0.544796
413	serotonin	Amino Acid	0.619716	0.713832	0.675543	0.575602	0.770987	0.730491	0.694946	0.613021	0.70705	0.73769	0.72421	0.704235	0.590838	0.590228	0.707691	0.615726	0.694297	0.698682	0.691997	0.680973	0.706804	0.628395	0.688587	0.519567	0.681029	0.0728277	0.696859	0.0438314	0.649577	0.0564036	0.65272	0.0705318	0.068215	0.423685	0.670716	0.0944009	0.227657	0.58235	-0.033151	0.660094	0.987767	-0.00696511	0.933814	0.97867	0.0612499	0.509566	0.833635
414	spermidine	Amino Acid	0.722852	0.7275	0.576164	0.784677	1.36195	0.990247	0.613346	0.758607	1.21971	NA	0.671055	0.829425	0.207095	0.436964	0.825359	0.825315	0.686777	1.00474	0.425464	0.594045	0.665005	0.566222	0.693147	0.419302	0.860565	0.279828	0.818428	0.23901	0.664375	0.292913	0.560531	0.116487	0.373286	0.262978	0.535119	0.546062	0.0731687	0.360395	0.0724284	0.793756	0.987767	0.245204	0.448038	0.799003	0.618491	0.0474067	0.310561
415	sphinganine	Lipid	0.547775	0.370459	0.712803	0.812706	0.986227	0.78413	0.91773	0.743745	1.02962	1.02159	0.710643	0.669264	1.2128	0.592277	0.895476	0.414094	0.506094	0.651752	0.741699	0.585506	0.67534	0.488948	0.397433	0.562583	0.70235	0.216151	0.848765	0.161034	0.712083	0.294474	0.575251	0.124142	-0.0198548	0.949363	0.989627	0.561172	0.00878454	0.160112	-0.273175	0.215226	0.987767	0.307852	0.330504	0.771885	0.287997	0.247086	0.666557
416	sphingomyelin (d18:1/18:1, d18:2/18:0)	Lipid	0.774036	0.786638	NA	0.532744	0.516291	0.64238	0.552447	0.486738	0.631485	0.315905	0.499684	0.660469	NA	0.625618	0.696641	0.87755	0.931692	0.810797	0.870247	1.29421	1.03953	1.18206	0.812662	0.689641	0.650418	0.128198	0.524455	0.123505	0.788459	0.126392	0.981393	0.231277	-0.27767	0.124774	0.385572	-0.904012	0.00303443	0.0941086	0.310548	0.135326	0.987767	-0.315794	0.117891	0.560652	-0.593464	0.0171532	0.204079
417	sphingomyelin (d18:1/22:1, d18:2/22:0, d16:1/24:1)*	Lipid	1.03272	0.949532	0.519924	0.628875	0.654094	0.810219	0.846383	0.541161	0.935152	0.693147	0.690794	0.653574	NA	0.498409	0.537195	1.03571	0.790365	0.834951	0.66865	1.0598	1.02969	0.96725	0.585952	0.473622	0.765894	0.199328	0.726702	0.141395	0.739325	0.222761	0.797494	0.252104	0.0509361	0.841399	0.943645	-0.134111	0.565445	0.81558	0.0757817	0.703574	0.987767	-0.109265	0.694214	0.90745	-0.0583288	0.814796	0.956848
418	sphingomyelin (d18:1/24:1, d18:2/24:0)*	Lipid	0.871252	0.799038	0.532391	0.785772	0.805851	0.825972	0.745645	0.772974	0.887932	0.687984	0.727694	0.841222	NA	0.421273	0.415877	0.663461	0.515156	0.434959	0.461971	0.693147	0.606118	0.697538	0.463482	0.362766	0.770046	0.120183	0.777242	0.0745446	0.490145	0.104843	0.547504	0.138319	0.651735	0.00260545	0.0678705	0.505495	0.00767713	0.159269	-0.0134193	0.90376	0.987767	-0.159659	0.454689	0.799003	0.492075	0.0142128	0.183187
419	sphingomyelin (d18:2/16:0, d18:1/16:1)*	Lipid	0.840489	0.858534	0.572504	0.712656	0.681479	0.689942	0.633238	0.599715	0.774911	0.682036	0.701958	0.720811	0.317217	0.588509	0.609059	0.696342	0.82973	0.671208	0.706409	0.881575	0.844322	0.780196	0.68067	0.601142	0.725934	0.107419	0.685445	0.062633	0.618677	0.170421	0.749052	0.105812	0.230651	0.226653	0.523995	-0.128025	0.240239	0.594817	0.0827978	0.447997	0.987767	-0.275879	0.14844	0.604178	-0.0452277	0.715089	0.941099
420	sphingosine	Lipid	0.67778	NA	0.848226	0.557213	0.754477	0.720422	0.626152	0.819251	0.961111	1.20333	0.711233	0.695145	1.43542	0.693147	0.70843	0.470941	0.408195	0.550777	NA	0.565314	0.517483	0.449035	NA	0.498895	0.711624	0.106726	0.836037	0.21462	0.711151	0.374192	0.507682	0.0480768	0.000958031	0.997741	0.997741	0.719643	0.0121126	0.160233	-0.232453	0.249597	0.987767	0.486232	0.242834	0.74183	0.48719	0.00941422	0.156007
421	sphingosine 1-phosphate	Lipid	0.830864	0.718669	0.876218	0.718327	0.759309	0.711822	0.629089	0.658607	0.738885	0.740555	0.635306	0.651752	0.531922	0.742413	0.672995	0.692347	0.707444	0.693947	0.544241	0.744553	0.687883	0.644377	0.597847	0.602949	0.769202	0.0689737	0.675699	0.0507317	0.673511	0.0731017	0.636975	0.0714252	0.191659	0.041978	0.227273	0.0851442	0.307028	0.649105	0.186981	0.0249836	0.987767	0.0804656	0.401767	0.799003	0.272125	0.00855912	0.14709
422	stachydrine	Xenobiotics	0.486123	2.12249	0.697139	2.04706	0.662946	0.748866	2.36858	1.2609	0.503378	0.239096	0.351079	1.22621	0.864955	0.288032	0.536142	0.289231	NA	0.693147	1.65686	0.547775	0.320778	1.43256	0.545169	3.40197	1.12744	0.747174	0.991541	0.804802	0.534302	0.252624	1.31752	1.15376	1.07732	0.115582	0.376593	-0.410078	0.584276	0.81824	0.185303	0.768045	0.987767	-1.3021	0.16083	0.622856	-0.224776	0.742971	0.947691
423	stearamide	Lipid	0.927587	0.459701	0.704186	0.733185	0.85045	1.29689	0.920084	0.621329	0.797372	1.39849	0.681985	0.67085	1.50785	0.362697	0.96409	0.839107	0.596526	0.663718	0.871461	0.510726	0.673659	0.461719	0.374112	0.329376	0.828666	0.279371	0.848352	0.290216	0.822331	0.394391	0.536842	0.203242	0.0110718	0.975087	0.996423	0.660166	0.0598382	0.325942	-0.0338726	0.907091	0.987767	0.615222	0.15625	0.619658	0.626294	0.0680125	0.375688
424	stearate (18:0)	Lipid	0.576613	0.581936	0.825359	0.746783	0.597792	0.692097	0.704433	0.734481	0.837118	0.764398	0.623047	0.53883	0.694197	0.72837	0.652742	0.640221	0.686626	0.749717	0.828988	0.56713	0.694247	0.671821	0.67651	1.0153	0.670097	0.102187	0.700384	0.105881	0.691979	0.0422136	0.742333	0.157693	-0.0463581	0.643366	0.825417	-0.0839202	0.602027	0.822748	-0.0637775	0.625072	0.987767	-0.10134	0.479886	0.812358	-0.147698	0.372156	0.767468
425	stearidonate (18:4n3)	Lipid	1.01084	0.59581	1.12138	1.98277	0.57577	1.43187	1.63024	1.46024	1.141	1.83002	0.723773	0.525557	0.487475	0.447694	0.360607	0.422847	0.648673	0.669111	0.795568	0.538655	0.639377	0.71662	0.609168	0.906806	1.11974	0.533761	1.21847	0.516305	0.506068	0.125504	0.701032	0.134261	1.14576	0.0364814	0.223571	0.79752	0.0574854	0.324582	-0.121911	0.751394	0.987767	-0.47015	0.0266516	0.450372	0.675609	0.114899	0.451804
426	stearoyl sphingomyelin (d18:1/18:0)	Lipid	0.693147	0.717791	NA	0.602018	0.5615	0.648986	0.547485	0.521113	0.748818	NA	0.410851	0.517364	NA	0.652846	0.562412	0.748771	0.77145	0.83156	0.743745	1.0021	0.784906	0.923028	0.705372	0.595975	0.644688	0.0641323	0.549126	0.123282	0.713408	0.106121	0.792521	0.148066	-0.146125	0.257638	0.535119	-0.529312	0.0155828	0.175972	0.231464	0.174903	0.987767	-0.151723	0.330572	0.771885	-0.297847	0.0625319	0.356002
427	stearoylcarnitine	Lipid	0.688838	0.263287	0.820705	0.72154	0.591945	0.721735	0.765049	0.731406	0.582271	1.01204	0.739601	0.383015	1.13072	0.400721	0.668957	0.391772	0.697438	0.703048	0.841309	0.549046	0.600209	0.427618	0.362697	1.0413	0.634675	0.196174	0.70223	0.209028	0.665443	0.269782	0.63703	0.258215	-0.0682981	0.826221	0.943306	0.140583	0.641491	0.843779	-0.145926	0.576589	0.987767	0.0629547	0.855887	0.97867	-0.0053434	0.986182	0.993581
428	suberate (octanedioate)	Lipid	0.777029	0.719205	0.822376	0.690093	0.430808	0.639272	0.67483	1.50922	0.969187	0.515096	0.789048	1.26782	0.579978	0.609331	0.605354	0.39844	0.381787	0.724694	0.596306	0.737642	0.696193	0.603769	0.706508	0.708134	0.679797	0.137898	0.9542	0.375437	0.549931	0.133616	0.674759	0.0595483	0.305854	0.12861	0.38749	0.499921	0.128839	0.469584	-0.489189	0.141302	0.987767	-0.295122	0.0754609	0.520445	0.010732	0.936885	0.983517
429	succinate	Energy	0.704087	0.741652	0.630367	0.498591	0.623368	0.758701	0.592664	0.664233	0.928773	0.499987	0.749386	0.671464	0.724064	0.661553	0.711085	0.377477	0.381377	0.809863	0.383628	1.0006	0.694047	0.769136	0.706557	0.692247	0.659461	0.0965646	0.684418	0.146246	0.610903	0.18556	0.707702	0.19749	0.110343	0.586193	0.78439	-0.0482642	0.821543	0.925485	-0.0535896	0.73555	0.987767	-0.212197	0.402195	0.799003	-0.101854	0.606982	0.904207
430	succinylcarnitine	Energy	0.658711	0.485631	0.506516	0.618262	0.664748	0.854543	0.504767	0.570527	0.615023	0.782714	0.91713	0.653106	1.5622	1.10018	1.63511	0.63345	0.526561	1.01443	0.628022	1.10227	0.720762	0.80061	0.723676	1.02249	0.631402	0.133168	0.673878	0.151124	1.07865	0.458488	0.832972	0.187631	-0.772603	0.0627526	0.299035	-0.30578	0.138221	0.475683	-0.0939291	0.616877	0.987767	0.372894	0.26594	0.771885	-0.399709	0.0603777	0.350191
431	sucrose	Carbohydrate	0.533506	1.56741	0.698234	0.208963	0.662172	NA	1.01062	0.462034	0.815542	0.337329	0.456918	2.54851	0.204246	0.91176	0.919366	0.97165	0.644482	1.65506	0.58389	0.178983	0.735823	1.01737	0.537545	0.693147	0.734057	0.504199	0.938492	0.828588	0.884428	0.474062	0.624459	0.275371	-0.268853	0.625821	0.807344	0.587737	0.411742	0.731674	-0.354452	0.628023	0.987767	0.502137	0.278792	0.771885	0.233284	0.678925	0.928467
432	sulfate*	Xenobiotics	0.628662	0.704087	0.647679	0.729093	0.569623	0.66629	0.593769	0.74327	0.748109	0.626045	0.601799	0.704977	0.704334	0.692997	0.727838	0.68451	0.803615	0.686374	0.716424	0.631804	0.693297	0.627702	0.775879	0.710545	0.657572	0.0566104	0.669661	0.0708332	0.716611	0.0454945	0.692608	0.0560953	-0.124042	0.0757878	0.316008	-0.0486078	0.548525	0.808772	-0.0262824	0.751045	0.987767	0.0491514	0.435355	0.799003	-0.0748902	0.306842	0.726401
433	tartarate	Xenobiotics	0.844752	1.93868	0.477414	0.118938	0.669111	NA	0.549912	0.357605	1.71394	0.253013	0.1667	3.00817	1.03929	1.58815	0.830471	0.932125	0.693147	1.38427	0.406731	0.584782	0.614699	1.0895	0.391975	1.19204	0.80978	0.686142	1.00822	1.13223	1.07791	0.342408	0.713289	0.344731	-0.412633	0.458664	0.690955	0.499257	0.564279	0.81558	-0.316214	0.729456	0.987767	0.595676	0.0958882	0.560652	0.183043	0.785183	0.9562
434	tartronate (hydroxymalonate)	Xenobiotics	0.690494	0.500957	0.767373	0.877384	0.802853	0.50235	0.711085	0.497132	0.661914	1.518	0.866176	0.556411	0.639799	0.953587	0.881948	0.675034	0.720422	0.617399	0.744933	0.589729	0.695794	0.563266	1.16396	0.656172	0.690235	0.157978	0.801787	0.373611	0.748031	0.137881	0.735643	0.220206	-0.116011	0.515155	0.751804	0.124213	0.718296	0.883771	-0.216131	0.522998	0.987767	0.0240935	0.909764	0.97867	-0.0919177	0.691032	0.928467
435	taurine	Amino Acid	0.721249	0.695195	0.587398	0.611612	0.636788	0.742128	0.644167	0.679403	0.77551	0.685367	0.632548	0.742461	0.807859	0.658607	0.731502	0.691095	0.630899	0.815276	0.629355	0.735536	0.720714	0.696342	0.588342	0.70057	0.665728	0.0627527	0.693243	0.0557428	0.72254	0.0767252	0.678476	0.0572437	-0.118144	0.191776	0.486737	0.0310618	0.660444	0.858949	-0.0584271	0.440921	0.987767	0.0907786	0.287924	0.771885	-0.0273653	0.720872	0.941877
436	tauro-beta-muricholate	Lipid	0.319326	0.195813	6.97551	0.688637	0.421666	7.02101	6.69991	1.20845	0.949455	7.52862	6.09463	0.693147	NA	0.496767	7.39981	0.354242	0.243887	6.76864	0.552217	4.6251	0.334756	0.303801	0.314665	7.42147	2.60366	3.40794	3.86237	3.2264	3.05267	3.68814	2.25867	3.04856	-0.229529	0.840155	0.943645	0.774014	0.397018	0.731674	-0.568945	0.526065	0.987767	0.434598	0.711013	0.908843	0.205069	0.857115	0.961105
437	taurochenodeoxycholate	Lipid	0.279297	0.215837	5.49139	0.568547	0.176974	5.15948	5.57784	0.693147	0.332751	6.18851	4.28711	0.529746	6.71543	0.229603	6.03593	NA	0.187309	5.44106	0.753913	2.7569	0.386622	0.249669	0.224742	6.29197	1.98192	2.59564	2.93485	2.7196	3.72187	3.23886	1.7773	2.41111	-0.909128	0.361873	0.62055	0.723597	0.453636	0.752808	-0.566388	0.548594	0.987767	1.06634	0.302062	0.771885	0.157209	0.890319	0.969372
438	taurocholate	Lipid	0.146349	0.190207	6.28332	0.58984	0.174961	6.55627	5.9904	0.786774	0.335114	6.87181	5.59823	0.530746	7.64537	0.523781	6.40286	0.216642	0.160502	6.30253	0.801867	4.16134	0.358374	0.358513	0.232698	6.95407	2.32349	3.17834	3.35218	3.09959	3.54195	3.58455	2.14448	2.79418	-0.608249	0.547426	0.765413	0.644473	0.494761	0.782108	-0.528804	0.582848	0.987767	0.723917	0.469721	0.812358	0.115668	0.919556	0.97803
439	taurodeoxycholate	Lipid	NA	0.29877	4.15862	0.464803	0.0564748	4.68991	3.98015	0.304834	NA	6.18658	4.07039	0.26605	6.2832	0.26651	4.9009	0.118849	0.0922145	5.03593	0.878921	2.47881	0.30225	0.355855	0.283975	5.8393	1.93371	2.28591	2.9616	2.59768	2.78293	2.9149	1.68985	2.19907	-0.525232	0.601454	0.788553	0.80948	0.41179	0.731674	-0.615002	0.525511	0.987767	0.71971	0.481462	0.812358	0.194478	0.861947	0.961105
440	taurohyodeoxycholic acid	Lipid	NA	0.0280042	2.80446	0.10075	NA	2.97816	2.63249	0.0661622	NA	4.26673	2.53588	0.0665365	4.63921	0.0223484	3.32159	0.0625052	NA	3.39031	0.132956	1.05005	0.0474559	0.0352706	0.0331446	4.39015	1.47784	1.63394	1.91356	1.82112	2.28719	2.11528	0.948172	1.73229	-0.630084	0.537947	0.760588	1.01304	0.395532	0.731674	-0.372764	0.717077	0.987767	1.27036	0.290656	0.771885	0.640273	0.639272	0.928467
441	tauroursodeoxycholate	Lipid	NA	NA	1.01769	0.00079968	NA	0.83928	0.8773	0.00139902	0.001998	1.71048	0.521944	NA	2.20697	NA	1.32232	NA	NA	1.06267	0.00279609	0.118849	0.00139902	0.000899595	NA	1.69177	0.619257	0.542978	0.622624	0.712306	1.53065	0.59992	0.363143	0.744457	-1.30554	0.12353	0.385572	0.777821	0.588805	0.81824	-0.0078219	0.994261	0.996389	2.07553	0.0575641	0.482609	0.769999	0.597352	0.902838
442	tetradecanedioate	Lipid	0.739649	0.636736	0.738885	0.878381	0.489745	0.916291	0.889084	1.49636	1.1482	0.53702	0.803032	0.497315	0.835948	0.48255	0.777856	0.404264	0.467062	0.657261	0.710053	1.02507	0.567187	0.67595	0.536961	0.633291	0.733281	0.157003	0.895168	0.379615	0.604157	0.17903	0.691419	0.17583	0.279443	0.214095	0.51273	0.372597	0.271483	0.615998	-0.287791	0.368126	0.987767	-0.194638	0.414259	0.799003	0.0848053	0.672917	0.928467
443	threonate	Cofactors and Vitamins	0.661553	0.687531	0.585061	0.724258	0.699725	0.662533	0.692597	0.699576	0.835558	0.613833	0.676357	0.689591	0.870666	0.693697	0.801867	0.633291	0.797507	0.84951	0.65373	0.924656	0.723531	0.690494	0.758092	0.627595	0.67011	0.0479095	0.701252	0.0728197	0.774423	0.0923273	0.729683	0.106382	-0.208723	0.0414221	0.227273	-0.0573365	0.6024	0.822748	-0.0655343	0.405164	0.987767	0.085852	0.454926	0.799003	-0.122871	0.251516	0.670486
444	threonine	Amino Acid	0.792721	0.96157	0.727694	0.682592	0.71862	0.665211	0.643379	0.576332	0.703147	0.703048	0.554804	0.882155	0.640432	0.718376	0.62192	0.712852	0.721443	0.635518	0.683147	0.508563	0.619231	0.680265	0.707592	0.740126	0.758068	0.109006	0.677144	0.118023	0.67509	0.0469946	0.656487	0.0826473	0.167247	0.131862	0.390051	0.0446956	0.733579	0.88657	0.162864	0.245664	0.987767	0.0403125	0.644683	0.870564	0.207559	0.101134	0.438562
445	thromboxane B2	Lipid	0.419894	0.477165	0.401725	0.431458	1.07394	0.744173	0.809373	0.948332	0.919765	0.449546	0.820396	0.642275	0.331101	0.69699	1.21266	0.415745	0.769969	0.68929	0.407663	0.377683	0.348824	0.768069	0.704433	0.758607	0.591393	0.268407	0.764948	0.188241	0.685958	0.310979	0.56088	0.202304	-0.214004	0.58552	0.78439	0.44767	0.100739	0.436675	-0.371244	0.227115	0.987767	0.290429	0.431237	0.799003	0.0764256	0.828832	0.959494
446	thymidine	Nucleotide	0.933266	0.530158	0.694247	0.751416	0.840316	0.731406	0.983987	0.68723	0.679809	0.712165	0.711478	0.470379	0.534444	0.460269	0.639641	0.692047	0.808928	0.725324	0.815453	0.572786	0.736111	0.639061	0.687632	0.618639	0.746801	0.136725	0.707508	0.163638	0.643442	0.127984	0.67828	0.0877184	0.214914	0.206328	0.507132	0.0608646	0.710288	0.879314	0.0779785	0.661655	0.987767	-0.0760711	0.595937	0.841592	0.138843	0.329935	0.755035
447	thymine	Nucleotide	0.753866	0.390351	0.629142	0.510906	0.500836	0.689641	1.06716	0.613129	0.749244	0.598837	0.646475	0.603769	0.686727	0.768069	0.847284	0.822288	0.723191	0.696641	0.839496	0.701165	0.809596	0.714321	0.558301	0.58862	0.579124	0.135402	0.713102	0.182266	0.757367	0.0667232	0.701916	0.11326	-0.38712	0.0222199	0.188668	0.0228085	0.901423	0.961656	-0.300236	0.181438	0.987767	0.109692	0.331354	0.771885	-0.277428	0.120174	0.468577
448	thyroxine	Amino Acid	0.729045	0.981854	0.459638	0.83781	0.731262	0.70907	NA	0.568774	0.631644	0.533682	0.605681	0.721103	NA	0.761693	0.592442	0.449354	0.580314	0.921	0.70966	0.455841	0.75443	0.676967	0.731887	0.565655	0.741446	0.171932	0.612177	0.0712938	0.660961	0.182855	0.649073	0.115503	0.165777	0.475514	0.708538	-0.0844332	0.534133	0.802608	0.276394	0.138052	0.987767	0.0261831	0.903578	0.97867	0.191961	0.30382	0.724707
449	tigloylglycine	Amino Acid	0.872088	0.420879	0.492315	0.957164	0.607753	0.851133	0.729624	1.57319	1.05072	0.594983	0.820925	0.957855	0.66377	0.304023	0.531922	0.204898	0.355855	0.929365	0.701562	0.78157	0.565711	0.541685	0.684661	0.777902	0.700222	0.222773	0.954549	0.343427	0.498305	0.267749	0.675515	0.102431	0.490783	0.187005	0.477219	0.498831	0.106087	0.450626	-0.447006	0.164033	0.987767	-0.438958	0.177466	0.648379	0.0518244	0.812104	0.956387
450	tiglyl carnitine	Amino Acid	0.7525	1.02543	0.504405	0.526089	0.64658	0.549854	0.680265	0.60748	0.874218	0.614591	0.608624	0.579474	0.914048	0.775879	0.734433	0.791136	0.670697	0.755183	0.820132	0.566847	0.705866	0.734049	0.728466	0.612425	0.667477	0.198099	0.660775	0.109764	0.773563	0.0806234	0.694631	0.091282	-0.212801	0.265971	0.536753	-0.0720868	0.574587	0.81824	0.0145575	0.944043	0.987767	0.155271	0.143944	0.603087	-0.0575292	0.769236	0.954347
451	trans-4-hydroxyproline	Amino Acid	0.980729	0.826366	0.974522	0.877758	1.06936	0.590948	0.850194	0.814347	0.80875	0.830646	0.691846	0.761133	0.52898	0.533154	0.498895	0.64616	0.822244	0.641907	0.54215	0.538013	0.694446	0.558644	0.491704	0.5239	0.886613	0.167992	0.792819	0.0576878	0.61189	0.120138	0.558143	0.070465	0.535032	0.0097881	0.140878	0.506358	0.000103743	0.00849729	0.161313	0.242211	0.987767	0.132638	0.371947	0.795315	0.66767	0.00343191	0.088467
452	trans-urocanate	Amino Acid	1.0165	0.65024	0.511985	0.688185	0.530687	0.812307	0.816249	0.577849	0.378025	0.778086	1.14651	0.569906	0.788775	0.536435	0.698085	0.516231	0.555608	0.332679	1.20759	0.792359	1.01729	0.656691	0.720908	0.962258	0.70165	0.18942	0.711105	0.265992	0.571302	0.15799	0.892849	0.207266	0.296498	0.225515	0.523995	-0.328355	0.217897	0.575778	-0.0193097	0.945007	0.987767	-0.644162	0.0138379	0.377693	-0.347665	0.126529	0.474087
453	tricarballylate	Energy	0.707001	0.401323	0.713783	1.02715	0.831996	0.941413	0.399045	0.43948	0.498105	0.485815	0.365754	0.826103	1.14441	1.25482	0.864197	0.262979	0.293788	0.879295	0.679099	1.21438	0.351361	0.450375	0.427357	0.844021	0.770445	0.220183	0.502384	0.166368	0.783249	0.419249	0.661099	0.327072	-0.0237792	0.948911	0.989627	-0.396076	0.322636	0.669867	0.616901	0.0404117	0.987767	0.244605	0.586755	0.841592	0.220826	0.514483	0.833635
454	trigonelline (N'-methylnicotinate)	Cofactors and Vitamins	0.630207	0.676204	0.631697	0.736063	1.00192	0.693147	0.598507	0.543951	0.826235	0.714566	0.733857	0.734913	0.612208	0.777304	0.753254	0.13173	NA	0.707494	0.413367	0.847026	0.304097	0.669674	0.276267	1.75672	0.728206	0.139879	0.692005	0.102744	0.596398	0.26732	0.711192	0.558012	0.288071	0.359525	0.62055	-0.0394567	0.937002	0.974492	0.0735651	0.621466	0.987767	-0.253963	0.668171	0.883281	0.0341084	0.944753	0.985804
455	tryptophan	Amino Acid	0.646841	0.768857	0.460206	0.624011	0.860059	0.597297	0.390487	0.575883	0.567584	0.49847	0.665879	0.725711	0.718035	0.748582	0.74844	0.782028	0.731165	0.770987	0.604425	0.668803	0.716913	0.746972	0.769182	0.629675	0.659545	0.13942	0.570669	0.119011	0.749873	0.0238626	0.689328	0.0658007	-0.185174	0.175322	0.457775	-0.272537	0.0659368	0.347896	0.208818	0.263078	0.987767	0.121455	0.076272	0.520445	-0.0637195	0.650227	0.928467
456	tyrosine	Amino Acid	0.658504	0.921318	0.532509	0.565598	0.838286	0.604971	0.487782	0.581824	0.765933	0.547138	0.541975	0.715936	0.774312	0.767048	0.813948	0.867563	0.736207	0.885378	0.551411	0.61977	0.706508	0.679606	0.719205	0.668188	0.686864	0.157441	0.606765	0.109348	0.807409	0.0592191	0.657448	0.0624349	-0.233275	0.126719	0.385572	-0.115739	0.353221	0.710534	0.178888	0.333024	0.987767	0.296424	0.00165084	0.191497	0.0631488	0.684177	0.928467
457	uracil	Nucleotide	0.825797	0.451076	0.658452	0.613021	0.496463	0.864661	0.785681	0.805449	0.805717	0.556984	0.757154	0.634352	0.787639	0.542034	0.801284	0.437674	0.592498	0.705224	0.576782	0.980954	0.701066	0.685165	0.658763	0.720325	0.651578	0.168257	0.724223	0.104064	0.644392	0.144733	0.720509	0.137061	0.0159998	0.938384	0.989627	0.00741676	0.95896	0.978171	-0.152495	0.393658	0.987767	-0.161078	0.371702	0.795315	-0.145078	0.455285	0.833635
458	urate	Nucleotide	0.690544	0.458753	0.632866	0.588786	0.70052	0.700619	0.620254	0.789956	0.921915	0.553598	0.753678	0.620469	0.768579	0.707099	0.759263	0.370459	0.39265	0.642222	0.389878	0.893063	0.549739	0.74046	0.772974	0.695744	0.628681	0.0944961	0.709978	0.136924	0.606712	0.180249	0.673643	0.178236	0.0513168	0.798528	0.935769	0.0757907	0.700969	0.87417	-0.175446	0.262286	0.987767	-0.150972	0.532357	0.82383	-0.099655	0.600759	0.904207
459	urea	Amino Acid	0.78413	0.817221	0.617184	0.695395	0.511146	0.634405	0.706853	0.71974	0.854373	0.692997	0.573857	1.24873	0.693297	0.587287	0.647156	0.641433	0.754383	0.704384	0.854373	0.564177	0.928298	0.647156	0.628769	0.649561	0.67658	0.113469	0.799424	0.237494	0.671323	0.0583344	0.712056	0.144179	0.0112531	0.922266	0.983329	0.166972	0.462632	0.761415	-0.240701	0.28968	0.987767	-0.0849822	0.542845	0.827733	-0.0737291	0.646493	0.928467
460	uridine	Nucleotide	0.686374	0.658607	0.642064	0.619447	0.605463	0.712509	0.62444	0.768069	0.80442	0.54151	0.691746	0.684661	0.804867	0.713881	0.770525	0.409191	0.477041	0.701463	0.498834	0.957049	0.723967	0.778269	0.828246	0.694546	0.654077	0.0404593	0.685808	0.0953523	0.646161	0.163128	0.746819	0.152687	0.0175668	0.912168	0.977024	-0.122954	0.429438	0.73806	-0.0683429	0.478392	0.987767	-0.208863	0.295774	0.771885	-0.191297	0.202953	0.619541
461	uridine 5'-monophosphate (UMP)	Nucleotide	0.470004	0.771589	0.524906	0.603496	0.859128	0.637529	0.493903	0.764444	0.789502	0.674168	0.687029	0.980429	0.898208	0.794981	0.924537	0.77505	0.474618	0.73726	0.645112	0.534444	0.699229	0.471814	0.611178	0.699477	0.644442	0.147444	0.731579	0.160083	0.767442	0.16078	0.610209	0.0916578	-0.252008	0.197547	0.496708	0.261711	0.145891	0.47906	-0.182964	0.350011	0.987767	0.330755	0.071265	0.50219	0.0787465	0.641493	0.928467
462	valerylcarnitine	Lipid	0.670492	0.896578	0.670748	0.570641	0.517126	0.821057	0.553253	0.715055	0.784404	0.562868	0.799083	0.891055	0.819692	0.757764	0.891711	0.311008	0.350375	0.551814	0.477352	0.946742	0.582997	0.736973	0.950228	0.65024	0.691107	0.144725	0.71762	0.135755	0.613727	0.247091	0.724089	0.193453	0.171311	0.526477	0.76021	-0.0129473	0.948014	0.978171	-0.0543103	0.750231	0.987767	-0.238569	0.41031	0.799003	-0.0672576	0.74553	0.947691
463	valerylglycine	Lipid	0.89947	0.609548	0.714028	1.02313	0.610635	0.899714	0.841395	1.22419	1.02744	0.584392	0.897353	0.77339	0.549046	0.428335	0.55664	0.330813	0.396626	0.547832	0.554919	1.04735	0.690293	0.643064	0.846212	0.695993	0.792755	0.17253	0.891359	0.219075	0.468215	0.0962144	0.746306	0.175253	0.759702	0.00398583	0.0886373	0.25624	0.235392	0.593108	-0.169132	0.407798	0.987767	-0.672594	0.00968865	0.377693	0.0871079	0.653526	0.928467
464	valine	Amino Acid	0.79453	0.883974	0.588953	0.677881	0.683955	0.743603	0.586174	0.78873	0.769738	0.660107	0.670441	0.672434	0.82549	0.847883	0.737547	0.644062	0.616644	0.717645	0.665673	0.745313	0.739076	0.677221	0.651856	0.702256	0.728816	0.102742	0.691271	0.075446	0.731545	0.0932149	0.696899	0.0388397	-0.00539254	0.962522	0.994464	-0.0116989	0.875241	0.955747	0.0763035	0.488582	0.987767	0.0699971	0.429716	0.799003	0.0646046	0.501715	0.833635
465	xanthine	Nucleotide	0.624333	0.905351	0.0914847	0.510606	1.48338	0.982902	0.527152	1.42475	1.71394	0.262672	1.36683	0.0412379	0.928417	0.365337	1.39595	0.0963097	0.0304322	0.757529	0.15495	1.4812	0.121421	0.863312	1.49281	0.569679	0.766342	0.473573	0.88943	0.698254	0.595662	0.529012	0.780562	0.612432	0.363494	0.569194	0.774933	0.188368	0.77998	0.913933	-0.214893	0.729247	0.987767	-0.390019	0.58829	0.841592	-0.0265248	0.965055	0.988489
466	xanthosine	Nucleotide	0.775096	0.469566	0.549392	0.649248	0.946975	0.801329	0.669418	1.2829	1.66514	0.739219	1.19504	0.368732	0.830646	0.333897	0.721492	0.308881	0.182988	0.365615	0.175968	1.3598	0.412441	0.716326	0.936446	0.58009	0.698601	0.17621	0.986742	0.476491	0.457253	0.256941	0.696845	0.415481	0.611476	0.0907986	0.350438	0.501836	0.288053	0.623218	-0.498205	0.21156	0.987767	-0.607844	0.262629	0.771885	0.0036313	0.992671	0.993581
467	xanthurenate	Amino Acid	0.55423	0.617292	0.813815	0.64238	0.610037	0.807859	0.985481	0.702404	1.07045	1.03628	0.620845	1.51875	1.56394	0.321068	1.16705	0.591779	0.783445	0.846941	0.468315	0.497436	0.683804	0.508142	0.619985	1.19268	0.674269	0.109652	0.989034	0.318493	0.879037	0.437277	0.661727	0.272811	-0.3826	0.311145	0.581863	0.579785	0.0856423	0.400529	-0.552697	0.0608495	0.987767	0.409688	0.330586	0.771885	0.027088	0.919899	0.97803
*Compound not officially confirmed based on a standard, but confident on its identity.
[truncated: 6 more columns]
