# Supplementary material for: High-fat diet fuels prostate cancer progression by rewiring the metabolome and amplifying the MYC program
Source: Nat Commun. 2019 Sep 25;10:4358. doi: 10.1038/s41467-019-12298-z (PMC6761092; doi:10.1038/s41467-019-12298-z)
Supplement: Supplementary file 19 — Supplementary Data 16 [file 41467_2019_12298_MOESM19_ESM.xlsx]

## Sheet: SData 16
Supplementary Data 16: Metabolomics data (VP) – Raw data
															SAMPLE_NAME	DFCI-01579	DFCI-01580	DFCI-01581	DFCI-01582	DFCI-01583	DFCI-01584	DFCI-01585	DFCI-01586	DFCI-01587	DFCI-01588	DFCI-01589	DFCI-01590	DFCI-01591	DFCI-01592	DFCI-01593	DFCI-01594	DFCI-01595	DFCI-01596	DFCI-01597	DFCI-01598	DFCI-01599	DFCI-01600	DFCI-01601	DFCI-01602
															SAMPLE_ID	2297661	2297662	2297663	2297664	2297665	2297666	2297667	2297668	2297669	2297670	2297671	2297672	2297673	2297674	2297675	2297676	2297677	2297678	2297679	2297680	2297681	2297682	2297683	2297684
															CLIENT_IDENTIFIER	A1	A2	A3	A4	A5	A6	B1	B2	B3	B4	B5	B6	C1	C2	C3	C4	C5	C6	D1	D2	D3	D4	D5	D6
															CLIENT_TISSUE_MG	18.3	14	13.5	15.2	14	13	18.3	15.1	14.6	12	15.9	10.7	33.9	27.3	28.4	30	18.6	32.3	20	31.6	30.2	17.3	21.7	16.8
															SAMPLE_ID	2297661	2297662	2297663	2297664	2297665	2297666	2297667	2297668	2297669	2297670	2297671	2297672	2297673	2297674	2297675	2297676	2297677	2297678	2297679	2297680	2297681	2297682	2297683	2297684
															Metabolon WEIGHT_MG	20	12	10.3	14.1	12.3	11.3	12.9	12.2	8.6	10.1	12.4	9.9	31.3	26.2	25.1	27.1	17.4	24.1	6	29.9	28.8	16.3	13.9	8.7
															VOLUME	1200	720	618	846	738	678	774	732	516	606	744	594	1878	1572	1506	1626	1044	1446	360	1794	1728	978	834	522
															RATIO	60	60	60	60	60	60	60	60	60	60	60	60	60	60	60	60	60	60	60	60	60	60	60	60
															DIET	CTD	CTD	CTD	CTD	CTD	CTD	HFD	HFD	HFD	HFD	HFD	HFD	CTD	CTD	CTD	CTD	CTD	CTD	HFD	HFD	HFD	HFD	HFD	HFD
															GENOTYPE	WT	WT	WT	WT	WT	WT	WT	WT	WT	WT	WT	WT	MYC	MYC	MYC	MYC	MYC	MYC	MYC	MYC	MYC	MYC	MYC	MYC
															GROUP_DESCRIPTION	VP from WT/CTD	VP from WT/CTD	VP from WT/CTD	VP from WT/CTD	VP from WT/CTD	VP from WT/CTD	VP from WT/HFD	VP from WT/HFD	VP from WT/HFD	VP from WT/HFD	VP from WT/HFD	VP from WT/HFD	VP from MYC/CTD	VP from MYC/CTD	VP from MYC/CTD	VP from MYC/CTD	VP from MYC/CTD	VP from MYC/CTD	VP from MYC/HFD	VP from MYC/HFD	VP from MYC/HFD	VP from MYC/HFD	VP from MYC/HFD	VP from MYC/HFD
															GROUP_ID2	WT_CTD	WT_CTD	WT_CTD	WT_CTD	WT_CTD	WT_CTD	WT_HFD	WT_HFD	WT_HFD	WT_HFD	WT_HFD	WT_HFD	MYC_CTD	MYC_CTD	MYC_CTD	MYC_CTD	MYC_CTD	MYC_CTD	MYC_HFD	MYC_HFD	MYC_HFD	MYC_HFD	MYC_HFD	MYC_HFD
															GROUP_NUMBER	1	1	1	1	1	1	2	2	2	2	2	2	3	3	3	3	3	3	4	4	4	4	4	4
															POSITION	1	2	3	4	5	6	7	8	9	10	11	12	13	14	15	16	17	18	19	20	21	22	23	24
															RUN_DAY	1	2	2	1	1	2	1	2	2	1	1	2	1	2	2	1	1	2	1	2	2	1	1	2
															SOURCE	VP	VP	VP	VP	VP	VP	VP	VP	VP	VP	VP	VP	VP	VP	VP	VP	VP	VP	VP	VP	VP	VP	VP	VP
PATHWAY_SORTORDER	BIOCHEMICAL	SUPER_PATHWAY	SUB_PATHWAY	COMP_ID	PLATFORM	CHEMICAL_ID	RI	TRUE MASS (m/z)	MEAN_MASS_DELTA	PARTS PER MILLION (PPM)	CAS	PUBCHEM	CHEMSPIDER	KEGG	Group HMDB_ID	WT_CTD_VP	WT_CTD_VP	WT_CTD_VP	WT_CTD_VP	WT_CTD_VP	WT_CTD_VP	WT_HFD_VP	WT_HFD_VP	WT_HFD_VP	WT_HFD_VP	WT_HFD_VP	WT_HFD_VP	MYC_CTD_VP	MYC_CTD_VP	MYC_CTD_VP	MYC_CTD_VP	MYC_CTD_VP	MYC_CTD_VP	MYC_HFD_VP	MYC_HFD_VP	MYC_HFD_VP	MYC_HFD_VP	MYC_HFD_VP	MYC_HFD_VP
1535	1-(1-enyl-oleoyl)-GPE (P-18:1)*	Lipid	Lysolipid	44621	LC/MS Neg	100005372	6250	462.299	0.000170208	0.368178						247669	1019523	1134902	1059283	2346473	1617767	1678537	3332232	5253442	2414989	1842742	2922976	4859034	5903906	7225274	3113421	1384806	3665964	1966986	7297846	11187647	1974768	5462193	7719718
1465	1-(1-enyl-palmitoyl)-GPC (P-16:0)*	Lipid	Phospholipid Metabolism	52474	LC/MS Neg	100002875	6300	554.346	0.000465385	0.83952		10917802	9093054										256695	433212	65701		171538	189584	222069	509120	86746				268144	399942			190755
1533	1-(1-enyl-palmitoyl)-GPE (P-16:0)*	Lipid	Lysolipid	39270	LC/MS Neg	100003000	6285	436.283	0.00027069	0.620445			10471193			341094	1020483	1471029	1381505	2257109	1867283	1644191	4845316	5782894	3109098	1776224	3312844	6266320	7635649	10521562	6001343	1752179	5039194	1996282	7082042	15010613	1694056	6547243	6433998
1534	1-(1-enyl-stearoyl)-GPE (P-18:0)*	Lipid	Lysolipid	39271	LC/MS Neg	100003001	6500	464.315	0.000303182	0.652966									265355	411824	269716	593497	1217985	1881286	1044124	493062	783777	706937	914713	1014864	919713	149955	516772	475059	1482200	2112900	485080	1843463	1010702
3480	1-(3-aminopropyl)-2-pyrrolidone	Xenobiotics	Chemical	40506	LC/MS Pos	100003263	1350	143.118	8.2e-05	0.572801	7663-77-6	82111	74106			915251	5436203	3041561	2164303	6468641	2146464	1413878	1218254	957742	778351	3579658	817572	2418437	2141033	4142891	1446067	2469249	6228632	4449555	1396245	1647568	1934470	2114825	3241818
1522	1-arachidonoyl-GPC (20:4)*	Lipid	Lysolipid	34061	LC/MS Neg	100001551	6074	618.341	0.000398049	0.643736			21403155	C05208	HMDB10395	239646	467052	975804	591702	1216402	1080209	974197	2572002	3746983	2820455	1383779	2262160	1724011	1791453	3130182	949344	678250	730726	1361069	1667432	3824416	645031	2395043	6651093
1551	1-arachidonoyl-GPE (20:4)*	Lipid	Lysolipid	35186	LC/MS Neg	100001571	5874	500.278	0.000553679	1.10674		42607465	21403171		HMDB11517	999463	1411847	2404523	2279835	3387990	2161109	2386537	4177825	7092859	4940412	3532428	4116809	3480723	4497518	5541760	3216265	1617487	1826434	2890085	3200193	6899473	1387624	4798878	11463699
1572	1-arachidonoyl-GPI (20:4)*	Lipid	Lysolipid	34214	LC/MS Neg	100001654	5482	619.289	0.000551698	0.890857					HMDB61690	130427	179789	524241	272460	575776	577067	428252	1033219	1128426	925578	660211	776445	1342319	993146	1973957	686553	839174	564552	1444548	2360888	3086267	1400404	2210026	4596467
1644	1-arachidonylglycerol (20:4)	Lipid	Monoacylglycerol	34397	LC/MS Neg	100001433	6450	303.233	0.000878826	2.89819	35474-99-8	5282281	4445452	C13857	HMDB11572	582286	1621635	3465536	1843987	2269384	3626880	1744334	5480834	5677363	3737921	3135039	5569035	7698853	7641684	8808314	2724979	3367626	2985171	4710389	6925404	17056880	1497701	6750363	19788688
1651	1-dihomo-linolenylglycerol (20:3)	Lipid	Monoacylglycerol	48341	LC/MS Neg	100006121	6220	305.249	9.52e-05	0.311908						334019	554350	1109820	843948	602259	1005698	556311	1155713	1730850	2147326	940070	1262093	3797116	2053554	3952174	3071935	1562453	994346	2453512	3927215	10807572	634238	5891539	6646873
1198	1-dihomo-linoleoylglycerol (20:2)	Lipid	Fatty Acid, Keto	35103	LC/MS Neg	100001483	6800	307.264	0.000105603	0.343689			21403143					107384					745437	615632	254031	148242	407896	1313961	570968	1363649	180583	208978	201570	1163710	1314035	4379035	341787	1087851	3614527
1558	1-docosahexaenoyl-GPE (22:6)*	Lipid	Lysolipid	44633	LC/MS Polar	100002060	905	524.278	0.000871957	1.66316						574967	962319	623801	741799	899640	822447	672404	775283	736672	873606	741913	772303	429318	423374	529012	545988	521370	480760	791802	581394	589391	570972	575347	700428
1649	1-docosahexaenoylglycerol (22:6)	Lipid	Monoacylglycerol	35153	LC/MS Neg	100001481	6150	309.222	0.000182809	0.591189			10477810		HMDB11587	377330	1784887	2392617	1316025	2691251	2826683	2121388	4111471	6291207	3348134	1960033	4790441	10341524	7120092	12990768	3369906	4571655	4055295	6747571	11576419	23225160	2153487	8715141	22598508
1510	1-linoleoyl-GPC (18:2)	Lipid	Lysolipid	34419	LC/MS Neg	100001395	6160	594.341	0.000280375	0.471741		11988421	10160888	C04100	HMDB10386	241751	407220	1027846	457527	786088	938661	1062703	2819427	2816976	2794152	1614006	2037899	3559183	3099669	3971533	1686783	670394	1058277	1731054	3338981	7550780	1059254	3452728	7793073
1547	1-linoleoyl-GPE (18:2)*	Lipid	Lysolipid	32635	LC/MS Neg	100001570	5900	476.278	0.000267966	0.562625		52925130	21403170		HMDB11507		150133	378413	222979	389741	355515	435862	932429	1100491	1057171	814246	954564	5717420	2890073	4661617	2306021	710546	1628130	1490535	4820460	8779614	1461471	5351562	9870175
1568	1-linoleoyl-GPI (18:2)*	Lipid	Lysolipid	36594	LC/MS Neg	100001778	5494	595.289	0.000443158	0.744442								305977	99759	254761	256642	155439	576704	731439	539236	408860	500755	952731	364280	941391	277784	215369	192203	631301	1068014	1875644	638307	1273749	2865881
1641	1-linoleoylglycerol (18:2)	Lipid	Monoacylglycerol	27447	LC/MS Neg	100001040	6477	279.233	0.000166796	0.597335	2277-28-3	5283469	4446589			1531527	3391778	6179629	3165298	4054098	4752720	4581573	10282855	12904347	6700058	6149391	8916666	40995432	18197354	26314718	6615379	8330859	7430173	26110622	27261740	60032952	6632370	20655106	66261172
66	1-methylhistamine	Amino Acid	Histidine Metabolism	43831	LC/MS Pos	100001204	585.5	126.103	0.000119423	0.947031	501-75-7	3614	3488	C05127	HMDB00898	3992755	9358971	7110096	5005258	8347739	6381693	6022659	5262458	5978289	5729216	8199948	4681455	10159773	16779576	17394402	8564624	6593286	18817984	8948529	15045768	14677479	6048526	11458989	10596539
70	1-methylimidazoleacetate	Amino Acid	Histidine Metabolism	32350	LC/MS Pos	100001208	833	141.066	6.67e-05	0.472592	2625-49-2	75810	68319	C05828	HMDB02820	241320	3583890	1473596	263604	608027	1157643	429159	421784	852028	557903	660065	513709	851986	438726	937639	651642	1271743	9422842	2405658	1198044	1106579	917224	547748	1056740
2619	1-methylnicotinamide	Cofactors and Vitamins	Nicotinate and Nicotinamide Metabolism	27665	LC/MS Pos	55	691.3	137.071	8.54e-05	0.622786	1005-24-9	10129985	8305504	C02918	HMDB00699	1008882		824592	854624	553043		4526845	4010115	3986199	2702533		2345659	2121173	1564998	837463	2624358	1028256	2413079	2864987	4512897	2340886	2347060	2471535	2576718
1452	1-oleoyl-2-linoleoyl-GPI (18:1/18:2)*	Lipid	Phospholipid Metabolism	52451	LC/MS Polar	100008979	902	859.534	0.00381605	4.43967						713520	741833	672801	663782	854071	713350	627982	424741	490077	395021	585736	603994	387155	451952	403636	588552	600014	540932	848190	714353	536134	724500	578835	773666
1507	1-oleoyl-GPC (18:1)	Lipid	Lysolipid	48258	LC/MS Pos	100001272	5700	522.355	0.000345843	0.662083	19420-56-5	16081932	17240641		HMDB02815	1632485	6555233	3496190	2247854	4703553	5339501	1005149	7074656	11996088	46602616	9975890	2009461	13184333	1152709	30511228	6067242	23734332	21363332	24685896	27049268	102314832	13273785	19788220	5805881
1543	1-oleoyl-GPE (18:1)	Lipid	Lysolipid	35628	LC/MS Neg	100001569	6125.1	478.294	0.000179032	0.374314	89576-29-4	9547071	7826021		HMDB11506	1036610	2394995	3550531	3180630	5892044	3417091	4031865	8674460	8387992	7505716	5465458	8440297	39323272	32516644	45128000	20800170	8656718	20374852	12547603	40116752	64092820	15225077	38964900	54679036
1590	1-oleoyl-GPG (18:1)*	Lipid	Lysolipid	45968	LC/MS Neg	100005716	5610	509.288	0.000522143	1.02524							238750	353458	130858	654053	527183	530012	1114151	1794796	813515	670163	731850	3302187	1663122	2926654	939949	1053998	760509	1293911	3148442	6382595	842175	3769560	9418198
1566	1-oleoyl-GPI (18:1)*	Lipid	Lysolipid	36602	LC/MS Neg	100001777	5599	597.305	0.0003834	0.641884						119399	286123	675771	297249	876193	528150	516531	1412127	1738081	829646	729978	1094547	2448680	1713032	2870167	935338	1126238	988438	1477779	4099756	6071776	1157056	3362808	8617383
1575	1-oleoyl-GPS (18:1)	Lipid	Lysolipid	19260	LC/MS Neg	100000630	5607	522.284	0.000371842	0.711954		9547099	7826049				327130	458103			276405		1006681	1582531	527082	247522	1204371	865840	2444991	3174221	852033	236817	1035879	381290	3198386	5275056		2150028	6198080
1639	1-oleoylglycerol (18:1)	Lipid	Monoacylglycerol	21184	LC/MS Neg	100000924	6300	281.249	0.000180475	0.641691	111-03-5	5283468	4446588		HMDB11567	5128749	21204764	29035500	9525033	10039471	13999158	8690881	33716584	55818520	15262159	16116963	36283180	70738712	64089332	128815088	14426609	20855492	38096892	49068280	47520324	236109072	11958429	44140704	174419856
1501	1-palmitoleoyl-GPC (16:1)*	Lipid	Lysolipid	47117	LC/MS Neg	100001511	5794	568.326	0.000477429	0.840062		24779461	21403152		HMDB10383			127227		320575			272588		335061	150834	207702	3342765	1332142	3349047	1127773	510161	1020895	662623	2331429	3929829	666589	1762284	3693507
1654	1-palmitoleoylglycerol (16:1)*	Lipid	Monoacylglycerol	52431	LC/MS Neg	100008952	6094	253.217	0.000153316	0.60547						730796	1266850	1362282	1008670	1796580	2184030	758899	2012318	3609859	2017755	2117216	2130887	13753618	4911392	7518208	1796802	3577875	1865554	5685289	6024343	12194648	1733919	5558715	16795070
1442	1-palmitoyl-2-arachidonoyl-GPC (16:0/20:4)	Lipid	Phospholipid Metabolism	52459	LC/MS Polar	100008914	870	826.56	0.000735978	0.890411	35418-58-7	10747814	8923140			4685141	8727836	7653354	6941074	7892407	9666666	6353665	7598352	7424649	7331520	6097336	7472482	3247757	4150699	5579070	4948321	5292470	6081614	7065378	4922459	5213577	5468621	5792996	6085492
1466	1-palmitoyl-2-arachidonoyl-GPE (16:0/20:4)*	Lipid	Phospholipid Metabolism	52464	LC/MS Polar	100008990	758	738.508	0.000573158	0.776103						761107	1847511	1482809	815630	1104321	1746139	928025	1441121	1294343	1307827	988127	1314373		293190	484789	506770	685178	585015	970359	611537	544906	664473	379623	866564
1453	1-palmitoyl-2-arachidonoyl-GPI (16:0/20:4)*	Lipid	Phospholipid Metabolism	52467	LC/MS Polar	100008993	892	857.519	0.000989783	1.15424						1450413	1551863	1471640	1371140	1687434	1565173	1226984	803357	978688	863186	1251182	1210237	686792	815519	843111	1222968	1066050	1014339	1358370	1102749	934291	1255460	962323	1231106
1467	1-palmitoyl-2-docosahexaenoyl-GPE (16:0/22:6)*	Lipid	Phospholipid Metabolism	52465	LC/MS Polar	100008991	755	762.508	0.000966757	1.26786						431563	1445784	1020852	839300	978460	1339657	664324	948452	883566	1086860	660819	904590		463727	717522	632387	865945	682034	1539672	643406	567675	916193	612347	1224551
1438	1-palmitoyl-2-linoleoyl-GPC (16:0/18:2)*	Lipid	Phospholipid Metabolism	52460	LC/MS Polar	1537	870	802.56	0.000734783	0.915548	40811-94-7	5287971	4450224			2571498	3523587	4014160	3144269	3006901	4320753	2736474	3583568	3127829	3425032	3082335	3289875	2824338	2072857	3510600	2996362	2828214	2482558	4208174	3298523	3357289	3065649	3182593	3782405
1451	1-palmitoyl-2-linoleoyl-GPI (16:0/18:2)	Lipid	Phospholipid Metabolism	52450	LC/MS Polar	1528	910	833.518	0.00119644	1.43541			21403024			1246507	1428562	1545169	1398626	1609100	1441125	1344057	1013373	1054507	967655	1463288	1448217	588696	624982	616206	918889	780178	691297	1096666	979998	828271	1051916	895238	1317948
1436	1-palmitoyl-2-oleoyl-GPC (16:0/18:1)*	Lipid	Phospholipid Metabolism	52461	LC/MS Polar	1539	853	804.576	0.00176772	2.19708	26853-31-6;26853-31-6	6436017	4940699			2529518	4139111	3781864	3334602	3509477	4421066	2615746	3759086	3079191	3047289	2944438	2972573	2069629	2508302	3190007	2940415	3249234	3123724	4193144	3210953	3066200	3003028	3159656	3427641
1446	1-palmitoyl-2-palmitoleoyl-GPC (16:0/16:1)*	Lipid	Phospholipid Metabolism	52470	LC/MS Polar	100008984	872	776.545	0.00122857	1.5821						328519	713244	528158	415773	575054	723202	275977	362266	304790	338743	297857	336018	599317	449429	677164	539335	800212	550997	812343	597844	553722	537240	511777	661997
1580	1-palmitoyl-GPA (16:0)	Lipid	Lysolipid	34428	LC/MS Neg	100001445	5600	409.236	0.000536207	1.31026	17618-08-5	6419701	4925335	C04036	HMDB00327		1965466	2593760			2226424		3265931	2927403	125798		2662035		1933165	2713386	346059	351680	1736517	137682	2045865	4747423		213243	3654452
1499	1-palmitoyl-GPC (16:0)	Lipid	Lysolipid	33955	LC/MS Pos	100001263	5670	496.34	0.000507979	1.02345	17364-16-8	86554	78064		HMDB10382	12160280	40453236	21299010	17064956	32726292	40438656	7838779	40656764	64279704	266830048	69218208	12610470	40368928	4760453	91964288	23162732	87786688	67033676	71230032	60140932	242213632	42536600	66582084	21115108
1538	1-palmitoyl-GPE (16:0)	Lipid	Lysolipid	35631	LC/MS Neg	100001567	6057.2	452.278	0.00015	0.331654		9547069	7826019		HMDB11503	1965617	6280708	8256890	5560653	10711487	8222195	6680880	14930725	12492086	11921496	9658677	13565143	24080360	26407376	38693088	19268924	8594615	22263162	10022979	28959304	43030800	13281632	23641236	35128680
1585	1-palmitoyl-GPG (16:0)*	Lipid	Lysolipid	45970	LC/MS Neg	100005717	5570	483.273	0.000542326	1.12219		3300276	2548639							70020			409310	242233	153586	145089	204063	2313766	1552114	3297932	1728711	398318	1869445	473649	3171307	5235618	775228	2178586	2264973
1561	1-palmitoyl-GPI (16:0)*	Lipid	Lysolipid	35305	LC/MS Neg	100001655	5564	571.289	0.000317925	0.556504					HMDB61695	262020	592486	1227634	733943	1555052	1517766	1119110	2189037	2703256	1786350	1446415	2084126	1986581	1651573	2765923	1391742	912830	1285507	1112045	2763701	4055443	1172712	2151577	4392311
1587	1-palmitoyl-GPS (16:0)*	Lipid	Lysolipid	46130	LC/MS Neg	100005805	5572	496.268	0.000299487	0.603479		9547100	7826050					161401			185394		922408	673053	290707		407187	1250591	2984030	5144867	2088768	605859	2769198	387423	4223713	5898511	419048	2261064	3861329
1634	1-palmitoylglycerol (16:0)	Lipid	Monoacylglycerol	21127	LC/MS Neg	100000827	6400	255.233	0.000137938	0.540441	542-44-9	14900	14201		HMDB31074	10923755	12389434	14042111	22307656	8561886	22480448	8108004	14442533	42070216	15682312	19745416	30345158	42734448	23406026	31698718	28660660	12488843	13740055	25427372	21328716	107118128	7964575	29341408	69799408
1498	1-pentadecanoyl-GPC (15:0)*	Lipid	Lysolipid	37418	LC/MS Polar	100002173	928	526.315	0.0010918	2.07441						67189	273857	159071	120762	224041	130354	198176	293684	194716	267847	140927	261689	123484	135449	364983	231769	82900	272399	124558	292429	225249	157616	138842	95115
1633	1-pentadecanoylglycerol (15:0)	Lipid	Monoacylglycerol	47898	LC/MS Neg	100001431	6200	241.217	0.000126461	0.524262		190750	165667				759301	690912		840321	411762	849899	1981618	3010711	1228977	1179673	1504925	1517117	1536499	2754907	697864		792807	912782	1194651	3145956		966111	1852307
1437	1-stearoyl-2-arachidonoyl-GPC (18:0/20:4)	Lipid	Phospholipid Metabolism	42450	LC/MS Polar	100001869	850	854.591	0.00186935	2.18742	35418-59-8	16219824	17347139			1375624	2235533	2064646	1782283	1984747	2189490	1632565	2295997	2122746	2025433	1662135	2062177	713628	1329773	1404422	1455658	1236286	1399548	1833172	1415507	1533921	1388738	1639478	1547722
1462	1-stearoyl-2-arachidonoyl-GPE (18:0/20:4)	Lipid	Phospholipid Metabolism	52447	LC/MS Polar	100008977	756	766.539	0.0016182	2.11105		5289133	4451158			286591	686418	627938	464324	637550	622394	405857	1021373	864827	969102	635480	837491		434563	375350	405673	149461	406103	820810	411522	518573	308006	326520	686089
1450	1-stearoyl-2-arachidonoyl-GPI (18:0/20:4)	Lipid	Phospholipid Metabolism	52449	LC/MS Polar	100000616	870	885.549	0.00179674	2.02895			21403055			780896	702890	750388	764892	807671	755201	736333	631114	571539	583497	747357	596218	501733	926203	549321	1089992	757887	750839	997542	966033	717543	886550	780211	849786
1621	1-stearoyl-2-arachidonoyl-GPS (18:0/20:4)	Lipid	Phosphatidylserine (PS)	48502	LC/MS Polar	100001872	888	810.529	0.00338738	4.17922						460273	482704	554278	536534	641834	601352	561064	399396	375234	362343	493185	488836	158421	396194	198749	404255	249772	298956	269762	327776	258617	288445	303298	349360
1440	1-stearoyl-2-oleoyl-GPC (18:0/18:1)	Lipid	Phospholipid Metabolism	52438	LC/MS Polar	100008904	850	832.607	0.00454422	5.45782	56421-10-4		24766704			298347	436028	463484	375725	387120	503514	295745	493349	431395	429808	256371	375124	117977	240816	314925	324827	281183	277191	445156	357436	321845	309287	313677	321985
1622	1-stearoyl-2-oleoyl-GPS (18:0/18:1)	Lipid	Phosphatidylserine (PS)	48494	LC/MS Polar	100000639	901	788.545	0.00223716	2.83707		9547087	7826037			926805	767592	973360	893284	972811	906616	970478	733441	678291	693042	978464	879765	335951	794995	427138	938533	480052	602973	705524	705570	646508	768115	667362	737179
1505	1-stearoyl-GPC (18:0)	Lipid	Lysolipid	33961	LC/MS Pos	100001271	5847	524.371	0.000458313	0.874025	19420-57-6	497299	435389		HMDB10384	3591710	9476771	5380754	6305181	10253079	12578879	6114528	14843361	33962912	106924040	27658140	4272921	8925217	2306245	24990616	6953035	24200388	14219469	26953240	16602880	82018216	13259845	32081208	11313867
1541	1-stearoyl-GPE (18:0)	Lipid	Lysolipid	42398	LC/MS Neg	100001461	6514	480.31	0.000200222	0.416861	69747-55-3	9547068	7826018		HMDB11130	525707	1310098	1891491	1778521	3368685	2348461	3586106	6977002	7355413	4469296	2774674	4435499	11180604	14879512	14061655	6832189	3523244	9498666	4436945	17966268	17393562	7680120	11947742	16118121
1564	1-stearoyl-GPI (18:0)	Lipid	Lysolipid	19324	LC/MS Neg	100000656	5794.3	599.32	0.000371489	0.619851	796963-93-4		21403067		HMDB61696		139922	326956	230745	428137	346890	535665	1071372	972157	690665	635219	792121	1129126	1161156	1167994	950067	388948	725172	751726	2246671	2709047	999169	1795729	2896116
1574	1-stearoyl-GPS (18:0)*	Lipid	Lysolipid	45966	LC/MS Neg	100004327	5800	524.299	0.000352877	0.673044		9547101	7826051				258505	471489	339349		469432	499460	2447866	1090437	848867	264248	697562	4290772	17003300	17797836	11083396	2060876	13771708	2231937	21383010	27629724	1924796	11877304	14542122
1439	1,2-dipalmitoyl-GPC (16:0/16:0)	Lipid	Phospholipid Metabolism	19130	LC/MS Polar	100000657	830	778.56	0.00141066	1.81188	63-89-8	452110	398235		HMDB00564	621590	1111402	934587	822617	904857	1026607	581693	825937	637701	702460	623745	690926	348977	495228	581636	513228	657055	594834	835916	598551	535421	602162	605877	672586
797	1,5-anhydroglucitol (1,5-AG)	Carbohydrate	Glycolysis, Gluconeogenesis, and Pyruvate Metabolism	20675	LC/MS Neg	100000580	802	163.061	9.49e-05	0.582234	154-58-5	64960		C07326	HMDB02712	1550133	2602250	1629283	2078540	2184292	2495415	865904	373649	886549	1194869	1197198	862499	2188369	1688526	2652722	2462582	3107135	2004882	2390876	1302058	1413632	1131122	1060385	1917770
1026	10-heptadecenoate (17:1n7)	Lipid	Long Chain Fatty Acid	33971	LC/MS Neg	100001278	5555	267.233	0.0001445	0.540727	29743-97-3	5312435	4471860		HMDB60038	1590975	2130792	2040221	2601812	3257744	2476988	2462754	3893236	6581522	3771437	3244300	2360859	4179181	3818324	4777786	2805343	2557072	1926223	5893319	4127194	8646189	1751354	4342989	6994547
1036	10-nonadecenoate (19:1n9)	Lipid	Long Chain Fatty Acid	33972	LC/MS Neg	100001277	5780	295.264	0.000354937	1.2021	73033-09-7	5312513	4471938		HMDB13622	114124	1267870	1355691	1526263	2004826	1755014	1483440	2853951	8539449	3027651	1894623	2847610	3010594	3100722	4502595	1869299	1640956	1401149	2785886	3700322	8175892	1297361	3530310	7172893
1290	13-HODE + 9-HODE	Lipid	Fatty Acid, Monohydroxy	37752	LC/MS Neg	100002196	5275	295.228	0.000547292	1.85379		43013					638161	446634	1038839	923109	920448	1589468	462936	1600087	668187	1414224	782488	1031431	352463	259798	953623	405416	426393	1413604	1218189	864749		1555881	591220
79	2-aminoadipate	Amino Acid	Lysine Metabolism	6146	LC/MS Pos	381	793.3	162.076	0.000135802	0.837893	542-32-5;1118-90-7	469	456	C00956	HMDB00510	4111152	15239828	7971607	9517193	14381086	8702100	13096231	5858192	9724942	13572993	15115744	4981675	4039396	2562406	4178307	2711894	3361620	3483106	5352484	4113130	3766992	3294751	3302844	4192417
1645	2-arachidonoylglycerol (20:4)	Lipid	Monoacylglycerol	19266	LC/MS Pos	100000584	5663.1	396.311	0.000297895	0.751669	53847-30-6	5282280	4445451	C13856	HMDB04666	187411	579911	816707	761916	1069186	1092069		611211	736622	2748562	2571909	207520	1366858	1332001	1038546	696959	1735895	3745411	1449367	2194274	3088844	1610914	1797861	1772657
1653	2-docosahexaenoylglcyerol*	Lipid	Monoacylglycerol	48675	LC/MS Neg	100006352	6000	309.222	0.000182809	0.591189			24765781		HMDB11557		129026	294804	256864	477202	335192	243061	384146	644672	272065	225122	488816	762265	1001523	1429446		514430	394749	655436	1415480	2513909	229935	1108090	3175755
275	2-hydroxy-3-methylvalerate	Amino Acid	Leucine, Isoleucine and Valine Metabolism	36746	LC/MS Neg	100001541	1800	131.071	0.000137766	1.05108	488-15-3	164623	144317		HMDB00317	89704	179733	88836	68219		226996	81793	204585		108107	98392		70660	145759		74833	78557	108162	154350	151398				69650
326	2-hydroxybutyrate/2-hydroxyisobutyrate	Amino Acid	Methionine, Cysteine, SAM and Taurine Metabolism	52281	LC/MS Polar	100008928	1258	103.04	9.7e-05	0.941198						142371	255263	221442	193344	242870	395650	369189	291955	191027	252146	210807	240737	384263	117268	1321182	176482	466165	327842	877256	588648	430577	401918	373084	667625
1138	2-hydroxyglutarate	Lipid	Fatty Acid, Dicarboxylate	37253	LC/MS Polar	100002070	3352.8	147.03	0.000197589	1.34387	40951-21-1	43	42	C02630	HMDB00606	2464393	3593072	3893796	4057212	4639200	4749375	2651288	3726715	2728092	3935714	3963792	3205357	3327262	2942624	5228457	2959517	5018191	5863299	9319846	6317521	4818271	4753142	3769152	5226021
1266	2-hydroxypalmitate	Lipid	Fatty Acid, Monohydroxy	35675	LC/MS Neg	100001579	5511.2	271.228	0.000155111	0.571885	764-67-0	92836	83805		HMDB31057	4115224	8952618	10820428	12135353	14216891	15573266	15219630	30543948	59621632	24410766	14962843	19576544	10103261	17830956	29115604	15626350	6128089	8486069	4589069	9283688	34084172	5260384	19933138	14892113
1267	2-hydroxystearate	Lipid	Fatty Acid, Monohydroxy	17945	LC/MS Neg	1239	5695	299.259	0.000234645	0.784087	629-22-1	69417	62625	C03045		584723	1186646	1700709	1052613	1225312	2262208	1370091	2455606	8186313	2373401	1618187	2422867	337270	2343136	3751624	1705091	1227729	1722759	1044985	1930961	6468826	1116107	3145665	3088778
1642	2-linoleoylglycerol (18:2)	Lipid	Monoacylglycerol	32506	LC/MS Neg	100000987	6250	279.233	0.000166796	0.597335	3443-82-1	5365676	4517636		HMDB11538	422308	586809	1227010	1163136	1883555	1163938	2128159	1621468	2264051	2004374	1957399	1760528	7732075	3923794	3192472	1201848	1262804	1512934	3407029	4906905	7545867	1839375	4964461	19249570
270	2-methylbutyrylcarnitine (C5)	Amino Acid	Leucine, Isoleucine and Valine Metabolism	45095	LC/MS Pos	100001509	2465	246.17	0.000204292	0.829882	31023-25-3	6426901	4932320		HMDB00378	11456817	23111396	12940064	12659354	15671987	26857618	26591096	26146480	21727356	29387918	24454734	29599824	42231232	30747916	37080416	36595188	56156432	38408924	66161104	72719328	52022264	46724532	51177152	88097200
271	2-methylbutyrylglycine	Amino Acid	Leucine, Isoleucine and Valine Metabolism	31928	LC/MS Neg	100001155	1884.2	158.082	0.000178815	1.13115	52320-67-9	193872	168243		HMDB00339	23246	340976	95858	80310	61380				32914	23187	73931		91130		82449	37083	77322	597393	125295		42850	34895		43649
1640	2-oleoylglycerol (18:1)	Lipid	Monoacylglycerol	21232	LC/MS Neg	100000943	6200	281.249	0.000182061	0.647331	3443-84-3	5319879	4478086			3690926	3178572	5439041	8313118	4850644	5858991	4005097	2871041	6851826	5319999	8922265	5135120	12829216	10130447	7241718	9382721	3340919	5992559	6332192	11535062	31243236	5028128	16793788	39996816
1655	2-palmitoleoylglycerol (16:1)*	Lipid	Monoacylglycerol	52432	LC/MS Neg	100008953	6016	253.217	0.000153936	0.607921						142692				493675	182833	225600		305458		400675	141449	1143912	722622	1161970		388749		523411	782713	1226227	184820	656961	2909078
1500	2-palmitoyl-GPC (16:0)*	Lipid	Lysolipid	35253	LC/MS Neg	100001562	6215	570.341	0.000221964	0.389178		15061532	21403165		HMDB61702	605224	1865129	2960454	1657651	3044103	2960081	1685957	5784762	4588430	2993735	2949171	4730054	2741793	4166889	6134622	2306757	1661708	3163648	1995501	4486854	8549735	1843115	3496739	9168259
1635	2-palmitoylglycerol (16:0)	Lipid	Monoacylglycerol	33419	LC/MS Neg	100001048	6200	255.233	0.000138378	0.542165	23470-00-0	123409	110006		HMDB11533	2815314		1525262	6329134	3612966	4224916	3261186	2341540	3675786	8468845	2248253	3417765	8038491	3594681	2674735	9925416	3113981	2452089	3883138	5464749	7877804	2685075	10827902	13335557
1506	2-stearoyl-GPC (18:0)*	Lipid	Lysolipid	35255	LC/MS Pos	100001555	5777	524.371	0.000458313	0.874025		10208382	8383879				369442			676978	462053		1262519	2278263	8189103	1873196		473173		1908551	548055	1840550	645112	2125391	990241	5993194	742748	1950334	494911
1542	2-stearoyl-GPE (18:0)*	Lipid	Lysolipid	41220	LC/MS Neg	100003901	6350	480.31	0.000200222	0.416861			24769218				97399	154263	133606	245195	197665	225510	667552	681633	349003	337601	435023	1017319	1634606	1356330	852084	243444	995586	403153	1996561	2270526	517631	1064796	1810072
2591	2'-deoxycytidine	Nucleotide	Pyrimidine Metabolism, Cytidine containing	15949	LC/MS Neg	100000125	1492.2	226.083	0.000115	0.508662	951-77-9	13711	13117	C00881	HMDB00014		64492	45240	88257	87252	88123	77798			120115	79809	86688	532431	206843	442734	347881	762029	332522	938427	1681932	730126	534789	598863	1248969
2539	2'-deoxyguanosine	Nucleotide	Purine Metabolism, Guanine containing	1411	LC/MS Pos	348	1733	268.104	0.000362689	1.35279	961-07-9	187790	163230	C00330	HMDB00085		1343768	2149941			491895	723910	1374706	60663		748556	1214775	1201056	529118	1236221	506011	1160215	911684	2536630	2334604	2192756	573858	887590	1583155
2474	2'-deoxyinosine	Nucleotide	Purine Metabolism, (Hypo)Xanthine/Inosine containing	15076	LC/MS Neg	100000135	1688	251.079	0.000249231	0.992641	890-38-0	65058	58569	C05512	HMDB00071													255011	49636	130604	108719	279920	114815	345471	695715	277032	179195	222671	414675
2569	2'-deoxyuridine	Nucleotide	Pyrimidine Metabolism, Uracil containing	52602	LC/MS Neg	536	1586	227.067	0.000154419	0.680057	951-78-0	13712	13118	C00526	HMDB00012	84192	124555	69339	81949	65781	103646	40437			84664	122463	50840	303943	73501	140945	107123	169846	99176	236365	210267	219803	145066	165141	296554
167	3-(3-hydroxyphenyl)propionate sulfate	Amino Acid	Phenylalanine and Tyrosine Metabolism	45415	LC/MS Neg	100005391	1294	245.013	0.000178108	0.726935	86321-32-6	187488	162993				42332	66540	43365	38949	66936		35136	38811		37564				37441		147518	247824
121	3-(4-hydroxyphenyl)lactate	Amino Acid	Phenylalanine and Tyrosine Metabolism	32197	LC/MS Neg	240	1379	181.051	0.000125556	0.693483	6482-98-0	9378	9010	C03672	HMDB00755	270536	2120114	1585587	539496	506873	423270	355565	331746	498317	692135	817914	457215	893702	232728	490787	321627	291255	1360880	727619	661013	428055	306181	422103	341430
1699	3-hydroxy-3-methylglutarate	Lipid	Mevalonate Metabolism	531	LC/MS Polar	112	2700	161.046	0.000238564	1.48134	503-49-1	1662	4573695	C03761	HMDB00355	480180	1192332	544673	852416	595713	671223	619069	541163	688339	1017453	734456	645256	1010929	489479	650404	805980	574341	553840	966042	1125890	906954	535373	616478	927782
1259	3-hydroxybutyrate (BHBA)	Lipid	Ketone Bodies	542	LC/MS Polar	254	1443.3	103.04	0.000103103	1.00062	625-72-9	441	428	C01089	HMDB00357	444044	323698	431751	1113075	557447	2701880	1786039	775757	1320772	837296	1107832	605933	880908	815993	1243924	602642	1045138	526784	3410160	2006628	1054442	927375	1055526	1417651
284	3-hydroxyisobutyrate	Amino Acid	Leucine, Isoleucine and Valine Metabolism	1549	LC/MS Polar	111	1619.1	103.04	0.000102733	0.997023	2068-83-9	87	10140307	C06001	HMDB00336	199407	500395	302440		422951	398834	360836	378819	361089	453670	309799	377353	415017	148660	576827	302223	328049	340333	927357	486003	478940	506888	499454	792424
202	3-indoxyl sulfate	Amino Acid	Tryptophan Metabolism	27672	LC/MS Neg	100000467	2222.2	212.002	0.000361818	1.70667	2642-37-7	10258	9840		HMDB00682		6605190	1578326	625148	1176735	529077	261263	1751625	808727	150889	439578		132264	175850	724311		1037584	5791885	707677	553074		196459	135173	162931
269	3-methyl-2-oxovalerate	Amino Acid	Leucine, Isoleucine and Valine Metabolism	15676	LC/MS Neg	100000036	2064.2	129.056	0.000182347	1.41293	1460-34-0;51829-07-3	47	46	C00671	HMDB03736		403066	248392	293500	286339	425789	645486	305151	208511	435858	227146		285209	282859	383240		390890	332193	785256	1189588	401654	384736	314885	399947
247	3-methylcrotonylglycine	Amino Acid	Leucine, Isoleucine and Valine Metabolism	31940	LC/MS Pos	100001149	2573.6	158.081	0.000135532	0.857356	33008-07-0	169485	148224		HMDB00459		827243																1349074	307545
84	3-methylglutarylcarnitine (1)	Amino Acid	Lysine Metabolism	46547	LC/MS Pos	100005849	1870	290.16	0.0003808	1.31238		128145	113619		HMDB00552				87853		227124						64418						323736	118826
814	3-phosphoglycerate	Carbohydrate	Glycolysis, Gluconeogenesis, and Pyruvate Metabolism	1414	LC/MS Neg	132	583	184.986	0.000215098	1.16278	80731-10-8	724	10669764	C00597	HMDB00807	5333026	8924236	8268154	8643548	8134864	9361671	11706309	9810442	16725515	9779701	9157227	6528445	2703769			2390028	4201261	2301080	8786049	2242999	2438447	4122673	3279469	4455894
2571	3-ureidopropionate	Nucleotide	Pyrimidine Metabolism, Uracil containing	3155	LC/MS Polar	1053	2230	131.046	0.000226471	1.72817	462-88-4	111	109	C02642	HMDB00026	40657	110363	68153	62264		180172	43079	74550	49736	49400	60828		224190	42757	96946	29463	50454	284733	214412	238481	82630	50827	31408	53275
372	4-acetamidobutanoate	Amino Acid	Polyamine Metabolism	1558	LC/MS Pos	1113	1721.3	146.081	6.54e-05	0.447991	3025-96-5	18189	17180	C02946	HMDB03681		1348775	780116			442318				1273161								1753533	694789				567694	682879
377	4-guanidinobutanoate	Amino Acid	Guanidino and Acetamido Metabolism	15681	LC/MS Pos	100000096	1150	146.092	7.67e-05	0.524782	463-003;463-00-3	500	486	C01035	HMDB03464		293743	251074	114691							104684	210402		234155				1452360		959631
191	4-hydroxycinnamate sulfate	Amino Acid	Phenylalanine and Tyrosine Metabolism	48410	LC/MS Neg	100006095	1000	242.997	0.000171923	0.707511	376374-66-2	6070438	4797737				618958	875674	319227	56732	29530					155124		21988		25355			836365	39780
2717	4-hydroxyhippurate	Xenobiotics	Benzoate Metabolism	35527	LC/MS Pos	100001423	2200	196.06	0.000108	0.550851	2482-25-9	151012	133104		HMDB13678		497004	219769															1026216
120	4-hydroxyphenylpyruvate	Amino Acid	Phenylalanine and Tyrosine Metabolism	1669	LC/MS Neg	1141	1690.1	179.035	0.000168302	0.94005	156-39-8	979	954	C01179	HMDB00707		684986	203155	44116	51461	66307	26253		20246	55063	104915		119057	56585	104257		53589	1097093	62056	64082	90713	33760	60419
240	4-methyl-2-oxopentanoate	Amino Acid	Leucine, Isoleucine and Valine Metabolism	22116	LC/MS Neg	100000551	2170	129.056	0.000170111	1.31812	816-66-0	70	69	C00233	HMDB00695		224126	150075			443224			183910	307730					208178		262126	148405	439222	449944	331341		451870
2745	4-methylcatechol sulfate	Xenobiotics	Benzoate Metabolism	46146	LC/MS Neg	100004111	2665	203.002	9.4e-05	0.46305							177183		37361						98074	63725							463428
2756	4-vinylphenol sulfate	Xenobiotics	Benzoate Metabolism	36098	LC/MS Neg	100001755	3320	199.007	0.000238235	1.19712	2628-17-3	6426766	4932200	C05627	HMDB04072		449555	168667	46757	43822	51480			28245	13694	134186		48543		38400			1054336	60325	31539	27842			24822
2592	5-methyl-2'-deoxycytidine	Nucleotide	Pyrimidine Metabolism, Cytidine containing	38159	LC/MS Pos	100002300	1481	242.114	0.00101764	4.20314	838-07-3	440055	389065	C03592	HMDB02224	94973	233226	82881			112971				145200	198070	129899	880145	373724	619110	491097	1281957	687100	1496512	3444500	1154143	1168765	1050317	1580825
2584	5-methylcytidine	Nucleotide	Pyrimidine Metabolism, Cytidine containing	22119	LC/MS Pos	100000763	1420.5	258.108	0.000967529	3.74854	2140-61-6	92918	83877		HMDB00982	796287	1050806	1044656		1152130	1936493	1440014	1025954	1230259	1058010	1493634	693267	4352297	1391276	2615391	1259310	3356779	2270936	5469547	5620492	5310870	4550374	3135322	5035580
2666	5-methyltetrahydrofolate (5MeTHF)	Cofactors and Vitamins	Folate Metabolism	18330	LC/MS Neg	1244	1820	458.179	0.000256765	0.560402	68703-91-3;68792-52-9	146	143	C00440	HMDB01396				35330	22844		82351	64568	191100	49706			43140		44688		27894		75402	67510	28779		33784	54295
368	5-methylthioadenosine (MTA)	Amino Acid	Polyamine Metabolism	1419	LC/MS Pos	212	2444.9	298.097	0.000319167	1.07068	2457-80-9	439176	388321	C00170	HMDB01173	34729372	89385296	68143688	49611344	57821232	72652760	48271584	81445576	86621768	108231912	57309896	85546424	53242292	15121127	63292652	35194776	74624240	34926964	130485664	66858116	83508640	61704208	67540440	77457096
2558	5-methyluridine (ribothymidine)	Nucleotide	Pyrimidine Metabolism, Uracil containing	35136	LC/MS Neg	100001446	1778.1	257.078	0.000137907	0.53644	1463-10-1	445408	393058		HMDB00884													175741		57601	54062	110715	31692	106618	130754	109716	107713	69665	272166
387	5-oxoproline	Amino Acid	Glutathione Metabolism	1494	LC/MS Neg	1021	738.5	128.035	0.00018	1.40586	98-79-3	7405	7127	C01879	HMDB00267	19372660	57251560	44849336	27566012	40418276	65446604	37430544	68970016	79935280	58076072	33099404	79501968	54402680	22744304	110745896	30881148	128315520	43058480	242143296	117538832	114537768	80877216	68798184	149235776
2565	5,6-dihydrouracil	Nucleotide	Pyrimidine Metabolism, Uracil containing	1559	LC/MS Pos	1125	1148	115.05	0.000249872	2.17185	504-07-4	649	629	C00429	HMDB00076	475757	764605	589777	457453	949570	895590	810816	670009	699979	801289	972071	923852	843451	503643	583912	581873	895889	730776	1107171	972915	657836	764576	796024	920020
1918	7-ketodeoxycholate	Lipid	Secondary Bile Acid Metabolism	31904	LC/MS Neg	100001063	4821	405.265	0.00011	0.271428	911-40-0	188292	163659		HMDB00391
1905	7-ketolithocholate	Lipid	Secondary Bile Acid Metabolism	43830	LC/MS Neg	100001069	5082	389.27	0.000326	0.837466	4651-67-6	444262	392247		HMDB00467
2525	7-methylguanine	Nucleotide	Purine Metabolism, Guanine containing	35114	LC/MS Neg	100001456	1729.7	164.058	0.000105714	0.644372	578-76-7	11361	10883	C02242	HMDB00897		107701	88331	26754	47033	32418		21096		38183	31983		165462	107314	112512	172210	123618	422335	154691	219775	171411	73672	159083	189531
2528	7-methylguanosine	Nucleotide	Purine Metabolism, Guanine containing	31580	LC/MS Pos	100001118	1475	298.115	0.000375385	1.2592	20241-86-4		18629955																	141864		147980	192633	342445	491553		120114		189072
1235	acetylcarnitine	Lipid	Fatty Acid Metabolism(Acyl Carnitine)	32198	LC/MS Pos	100000802	1166.9	204.123	0.000139029	0.681105	5080-50-2	1	5406074	C02571	HMDB00201	1204842112	1826166784	1728254464	1679840512	1771348352	2319226880	2071991296	2085012736	1844264320	2170292736	1852349312	1765316992	1726276352	1229930240	1330382208	1658342784	1584128896	1517956352	1913202176	1607201024	1558514304	1369679232	1912461952	2176199424
1260	acetylcholine	Lipid	Neurotransmitter	18790	LC/MS Pos	1749	900	146.118	9.12e-05	0.624105	60-32-1					18840748	46252860	30488430	25033684	36576768	47528748	29853692	32894736	27202868	44515988	40636296	48704872	21247518	11773625	20735840	18574712	23358130	24931748	33885272	20605012	27670348	23927688	29781198	37815516
2490	adenine	Nucleotide	Purine Metabolism, Adenine containing	554	LC/MS Pos	880	1002	136.062	6.44e-05	0.473243	73-24-5	190	185	C00147	HMDB00034	21059796	33748232	29428492	30820918	34974544	35876080	37924188	24363716	35678668	34450624	35015124	28784784	8196684	8932264	8813491	9747913	17170904	11799501	30397156	18174088	13971783	21808052	14404098	25435988
2489	adenosine	Nucleotide	Purine Metabolism, Adenine containing	555	LC/MS Pos	798	1625.3	268.104	0.000357018	1.33164	58-61-7	60961	54923	C00212	HMDB00050	395279456	446118208	596585664	629191424	458618048	707881536	419827840	623718464	148329248	722022592	495767776	634152000	457454208	359853184	393375872	417140992	443712288	350774400	727406528	369723680	464677408	315883744	359906752	417793408
2484	adenosine 2'-monophosphate (2'-AMP)	Nucleotide	Purine Metabolism, Adenine containing	36815	LC/MS Neg	100001694	1497.7	346.056	0.000108023	0.312156	130-49-4	94136		C00946	HMDB11617	22021			43046	74185	43133	43672	31817	138541	19450			62741	31672	39286	33128	50180	22209	60488	86704	55902	67426	38977	73215
2483	adenosine 3'-monophosphate (3'-AMP)	Nucleotide	Purine Metabolism, Adenine containing	35142	LC/MS Neg	100001449	1245	346.056	0.000111016	0.320804	84-21-9	41211	10463793	C01367	HMDB03540	128955	137658	128375	136712	159729	168691	110003	153740	214097	116084		94002	144202		252582	120675	109815	164755	130963	274973	161257	161963	121780	177116
2485	adenosine 3',5'-cyclic monophosphate (cAMP)	Nucleotide	Purine Metabolism, Adenine containing	2831	LC/MS Neg	207	1952.2	328.045	0.00015537	0.473625	60-92-4	6076	268	C00575	HMDB00058	92988	333720	310377	174902	202897	414391	202204	381692	171379	435250	260612	425412	394575	166040	317612	423658	357872	370023	528793	609521	487328	292317	571248	676258
2481	adenosine 5'-diphosphate (ADP)	Nucleotide	Purine Metabolism, Adenine containing	3108	LC/MS Neg	208	680	426.022	0.000105238	0.247025	20398-34-9	6022	5800	C00008	HMDB01341	7084451	8718291	16264696	7468839	8553138	19380160	6975228	14909263	4079618	12312926	17026724	12581775	9757220	7632519	10640532	11106982	14466292	14541434	14226048	18868498	15575634	21060500	16687014	22456256
2627	adenosine 5'-diphosphoribose (ADP-ribose)	Cofactors and Vitamins	Nicotinate and Nicotinamide Metabolism	558	LC/MS Neg	215	920	558.064	0.000198261	0.355265	68414-18-6	192	3674071	C00301	HMDB01178	788850	796186	677126	777446	835558	868271	1189950	876625	560800	630381	819683	604111	494648	217336	765087	849721	313681	907684	440391	212945	844194	593742	909323	125024
2482	adenosine 5'-monophosphate (AMP)	Nucleotide	Purine Metabolism, Adenine containing	32342	LC/MS Pos	209	1208	348.07	0.000401938	1.15476	149022-20-8	6083	10239183	C00020	HMDB00045	179986416	470485568	492915424	235920480	389561024	427044960	179360656	470357056	51281580	485371712	377926720	434064288	253964000	173646384	355149792	286314592	358680704	275129632	563817280	381699296	443015776	345619648	412867168	508664960
2488	adenylosuccinate	Nucleotide	Purine Metabolism, Adenine containing	18360	LC/MS Neg	1303	560	230.53	0.000267556	1.16061	19046-78-7	195	190	C03794	HMDB00536	1752534	3668742	2150697	2786306	3876917	2622077	2447187	1442771	575080	838057	1617764	768983	434034	632992	1061034	280489	1533059	744717	6020532	3626465	1223875	2993236	1495209	3946082
1068	adrenate (22:4n6)	Lipid	Polyunsaturated Fatty Acid (n3 and n6)	32980	LC/MS Neg	100001193	5678	331.264	0.00288324	8.70374	2091-25-0	5497181	4445971	C16527	HMDB02226	3746616	2695123	11881754	11023148	12506578	4155746		21804724	81882976	44995160	11781841	13041653	81989440	46866052	82505248	32117626	20514512	35172608	35388576	59964232	134127200	9499877	102770160	124126736
25	alanine	Amino Acid	Alanine and Aspartate Metabolism	1126	LC/MS Pos	811	696	90.055	0.000549184	6.09832	56-41-7	5950	5735	C00041	HMDB00161	52871384	82098488	55398128	51213012	70473656	51966720	70742664	76141920	82824064	80199736	64354916	104905216	75379856	48541216	88498904	56347672	122846608	69955016	77924704	161628768	105318240	163739984	104409216	171583568
425	alanylleucine	Peptide	Dipeptide	37093	LC/MS Pos	100001890	2165	203.139	0.000176623	0.86947	1638-60-4	259583	227831		HMDB28691	201794	730173	430738	328329	491672	502162	625764	1149184	1162039	1626218	544343	1207281	4316948	2150225	5157587	2040566	1254124	2032987	3755263	2287459	4255608	914926	2106954	1464156
2477	allantoin	Nucleotide	Purine Metabolism, (Hypo)Xanthine/Inosine containing	1107	LC/MS Polar	1002	1672	157.037	0.00032375	2.06162	97-59-6	204	199	C02350	HMDB00462	1446926	4064001	4435051	2693318	2580410	3089974	2079519	1756745	1472510	1798113	2288427	1579389	3851036	2859772	3474056	3143291	2921560	10307742	4451571	3767441	3571898	2576722	3570651	3853413
285	alpha-hydroxyisocaproate	Amino Acid	Leucine, Isoleucine and Valine Metabolism	22132	LC/MS Neg	100000706	1840	131.071	0.000137692	1.05051	10303-64-7	83697	75520	C03264	HMDB00746		84429				151358				57755	51368			115520		125152			110145	57083
256	alpha-hydroxyisovalerate	Amino Acid	Leucine, Isoleucine and Valine Metabolism	33937	LC/MS Neg	100001300	1126	117.056	0.000205643	1.75679	600-37-3	99823	90190		HMDB00407	872767	492407	560642	618556	459866	910622	419117	363859	402287	426859	690320	299273	711594	469625	474017	474423	472164	321586	687057	517490	437672	485994	241232	452437
250	alpha-hydroxyisovaleroyl carnitine*	Amino Acid	Leucine, Isoleucine and Valine Metabolism	46263	LC/MS Pos	100005836	1863	262.165	0.000275194	1.0497						340941	482308	389339		324395	692895	301951	443095		539343	568991	315219	484597	326293	271428	406024	463324	322852	288824	301056		169959		469778
989	alpha-ketoglutarate	Energy	TCA Cycle	528	LC/MS Polar	93	2700	145.014	0.000220506	1.52058	305-72-6;328-50-7;22202-68-2	51	50	C00026	HMDB00208	3980678	5701251	7030775	6065715	9190992	6845373	7430404	4400700	3997677	6564506	6737850	6680779	23941668	11779017	18032566	13657747	17252492	14119876	25639246	17079146	17602456	17988472	18326570	19579276
414	anserine	Peptide	Dipeptide Derivative	15747	LC/MS Neg	100000044	1124.8	239.115	7.28e-05	0.304314	10030-52-1	112072	100482	C01262	HMDB00194	415700	606622	640100	633335	591155	679720	524004	780141	524135	955872	868897	663866	326520	433140	387249	397174	343602	350340	548421	358189	395656	243526	371682	453188
858	arabitol/xylitol	Carbohydrate	Pentose Metabolism	48885	LC/MS Polar	100006430	1932.4	151.061	0.000245313	1.62393						696230	1353071	1298786	1101333	1205011	1423178	1319404	1329133	907407	1677756	1304939	1091685	1163913	640995	1134677	767496	763844	1234411	1202476	1023730	846094	700598	1085731	1211644
832	arabonate/xylonate	Carbohydrate	Pentose Phosphate Pathway	48255	LC/MS Polar	100006115	2664.6	165.04	0.000377225	2.28565						1386548	2569351	3446176	2724917	2819140	3027981	3108398	3684894	2282769	3677705	2385642	2358910	3500403	1217708	2096675	3066351	1271338	2345997	2708703	5483930	1554931	2272482	2307872	2751954
1067	arachidonate (20:4n6)	Lipid	Polyunsaturated Fatty Acid (n3 and n6)	1110	LC/MS Neg	229	5535	303.233	0.000885778	2.92111	506-32-1	444899	392692	C00219	HMDB01043	18462138	40358460	42540136	51212024	76722704	68205608	60838500	92574832	360128256	111696096	79997376	118806096	122020640	127210864	248011392	70293528	78057800	101483232	141401872	225951552	430045856	59732836	200738592	340535584
327	arginine	Amino Acid	Urea cycle; Arginine and Proline Metabolism	1638	LC/MS Pos	231	700	175.119	0.000145306	0.829757	1119-34-2	232	227	C00062	HMDB00517	14638784	16408488	13455296	17710558	16376778	17654988	17871242	23316980	29398800	25064030	16443084	20263168	18389366	9193953	25914740	12192105	31950502	21578100	35631616	46013492	32142620	33843812	24793964	30636552
2640	ascorbate (Vitamin C)	Cofactors and Vitamins	Ascorbate and Aldarate Metabolism	32354	LC/MS Neg	233	645.3	175.025	0.000185536	1.06005	134-03-2		10189562	C00072	HMDB00044	43602664	32694504	47426948	58301840	79052816	65409864	91167024	50008032	31263992	48502512	75608520	42444672	42723488	40526320	29019788	41060124	20086648	59684420	21402248	93370448	34631524	49248524	61353264	90058512
30	asparagine	Amino Acid	Alanine and Aspartate Metabolism	512	LC/MS Polar	917	2951.1	131.046	0.000246935	1.88434	70-47-3	6267	6031	C00152	HMDB00168	1063099	2859891	1674833	1371042	1688676	1852646	1700648	2905885	2437453	2313626	1874826	1545547	3787362	1664666	4614436	2236273	3963446	3772172	7488583	8844172	5195958	4199729	4689133	6893560
28	aspartate	Amino Acid	Alanine and Aspartate Metabolism	443	LC/MS Pos	234	668	134.045	7.37e-05	0.549888	56-84-8	5960	5745	C00049	HMDB00191	35918884	94329320	53135608	39461208	32811684	38302568	48828132	57009416	51049788	54524284	60321428	51626532	83685440	84422568	67669264	104800784	52372156	81663696	40312792	128108064	112488768	73347800	93754096	72862024
1150	azelate (nonanedioate)	Lipid	Fatty Acid, Dicarboxylate	18362	LC/MS Polar	2029	2520	187.098	0.00039381	2.10483	123-99-9	2266	2179	C08261	HMDB00784	269267	402288	199067	384790	354743	243357	321875	209097	334116	526420	379518	119709	1356223	112827	492795	717931	635209	386523	1263915	651312	569839	578805	560568	392450
2723	benzoate	Xenobiotics	Benzoate Metabolism	15778	LC/MS Neg	100000008	1750	121.029	0.000202791	1.67555	65-85-0	243	238	C00180	HMDB01870	9045794	18860764	16093596	13493070	12157289	21760146	9731482	22511666	20601496	23782860	10035973	17652524	9367389	3557397	18512978	17867714	15312069	4284088	14059192	9809589	16359194	12566765	12600730	11246656
248	beta-hydroxyisovalerate	Amino Acid	Leucine, Isoleucine and Valine Metabolism	12129	LC/MS Polar	1442	1149.8	117.056	0.00017883	1.52773	625-08-1	69362	62571		HMDB00754		161628	145346	113319	181745	151945	192635	129253	207605	107568	186712	139559	196751	113175	347877	84542	143950	139641	280910	186242	247869	268926	221159	295842
249	beta-hydroxyisovaleroylcarnitine	Amino Acid	Leucine, Isoleucine and Valine Metabolism	35433	LC/MS Pos	100001594	1701	262.165	0.000266022	1.01471	99159-87-2		21403176			20883732	26607784	28488656	32345204	26078672	64817580	30517846	30322534	24455492	28180540	28967208	27969262	34519684	20815316	23495196	35062488	24046926	17315028	28675888	25181764	18519056	18952784	21931536	31970340
6	betaine	Amino Acid	Glycine, Serine and Threonine Metabolism	3141	LC/MS Pos	799	734	118.086	0.000186783	1.58175	107-43-7	247	24219951173	C00719	HMDB00043	153419008	185855984	206871968	202331024	185339296	336678976	214182064	217952400	211428096	253957984	247095440	215201648	220711472	322350912	262148480	425816576	281555712	395498176	219940720	413459232	228119776	218926672	323179840	248296560
7	betaine aldehyde	Amino Acid	Glycine, Serine and Threonine Metabolism	15499	LC/MS Pos	1219	646.2	120.102	0.000182449	1.51912	7758-31-8	249	244	C00576	HMDB01252	6444001	5974120	10286943	11601165	14550992	8935016	9611701	9899985	24014348	11552234	6964360	12972595	6683851	4823484	8007044	9707827	10024286	2958980	4929778	9354789	6230199	8178364	8042674	8634779
2667	biopterin	Cofactors and Vitamins	Tetrahydrobiopterin Metabolism	12358	LC/MS Pos	1548	1562.7	238.093	0.000695091	2.9194	22150-76-1	445040	392795	C06313	HMDB00468		361475	311168			95319		218480	210087		440883	236126	377103	244973	286841	236777	190309	470516	375089	336531	446177		217169	96758
1218	butyrylcarnitine	Lipid	Fatty Acid Metabolism (also BCAA Metabolism)	32412	LC/MS Pos	100001054	1977	232.154	0.000205205	0.883918	25576-40-3	439829	184820	C02862	HMDB02013	53259644	68264176	58768788	81205216	64252528	159010384	94815504	66620080	60911832	94722320	112962168	84526160	125617232	85399784	91650128	93368272	136499904	107156448	204015200	141646768	106481624	116439904	116623160	195470128
1219	butyrylglycine	Lipid	Fatty Acid Metabolism (also BCAA Metabolism)	31850	LC/MS Neg	100001151	1470	144.067	0.00019037	1.32141	20208-73-5	88412	79766		HMDB00808	97969	299339	138811	192694	105557	293424	65908	41570	86332		100730	26437	162453	129314	95178	64688	173534	618805	264839	120465	47370	88874	41428	64797
234	C-glycosyltryptophan	Amino Acid	Tryptophan Metabolism	48782	LC/MS Pos	100006379	1907	367.15	0.000347021	0.945176	180509-18-6	10981970	9157171			1655703	2350448	2820358	2084906	2523608	2493563	2283072	3322787	2249227	3623698	3075701	2137805	3268529	3452447	3258787	3013004	2811082	3951945	3966894	4749442	4255520	2288427	4182546	3683763
91	cadaverine	Amino Acid	Lysine Metabolism	15308	LC/MS Pos	100000110	593.9	103.123	0.000403	3.90796	462-94-2;1476-39-7	273	13866593	C01672	HMDB02322	574769		2121409								416012
1009	caproate (6:0)	Lipid	Medium Chain Fatty Acid	32489	LC/MS Neg	926	2713.7	115.076	0.000220909	1.91967	142-62-1	8892	8552	C01585	HMDB00535	489272			729089		493546		678288		534419					634604		813588		1133974	429749		732159
1011	caprylate (8:0)	Lipid	Medium Chain Fatty Acid	32492	LC/MS Neg	932	4362	143.108	0.000232222	1.62271	124-07-2	379	370	C06423	HMDB00482			928085	1639482		593969	1990578	1620202	2493079	2469318			1503717		2052901	1185070					2168481
1254	carnitine	Lipid	Carnitine Metabolism	15500	LC/MS Pos	100000007	688.9	162.112	0.000131522	0.811299	461-05-2	10917	10455	C00318	HMDB00062	251249776	398354016	299168672	288206496	336355680	309970816	362070432	395820448	342110816	487670016	481630976	505934016	341317728	342846848	322445536	374448960	444557888	325330400	434164608	407223232	330249536	348621056	390626144	477962688
411	carnosine	Peptide	Dipeptide Derivative	1768	LC/MS Neg	249	804	225.099	0.000125294	0.556617	305-84-0	439224	388363	C00386	HMDB00033	101296	388817	254704	238296	435774	219729	353896	506633	354302	451221	353453	235352	67686	229040	220892	70302	206387	168825	325536	124537	128260	154433	147467	182908
2740	catechol sulfate	Xenobiotics	Benzoate Metabolism	35320	LC/MS Neg	100001605	1906	188.986	0.000175313	0.927647	4918-96-1	3083879	2341024	C00090	HMDB59724		400786	34844	126408	113863	62296				298419	19989						32729	960408	113368					31481
1879	chenodeoxycholate	Lipid	Primary Bile Acid Metabolism	1563	LC/MS Neg	1123	5264	391.285	0.002269	5.79884	474-24-9;474-25-9	10133		C02528	HMDB00518
1876	cholate	Lipid	Primary Bile Acid Metabolism	22842	LC/MS Neg	136	5165	407.28	0.00022	0.540169	81-25-4	221493		C00695	HMDB00619
1424	choline	Lipid	Phospholipid Metabolism	15506	LC/MS Pos	1256	675	104.107	0.000416579	4.00145	67-48-1	305	149278	C00114	HMDB00097	898920000	924360512	960493120	1001276288	1223833344	1059705856	985377088	976011072	1138462720	852957696	858938624	1052667520	735555200	688889216	741035648	647993536	950342976	747718656	714947648	960524608	685113728	898956736	755771904	994029056
1425	choline phosphate	Lipid	Phospholipid Metabolism	34396	LC/MS Pos	267	692.5	184.073	0.0001134	0.616059	72556-74-2	1014	119298	C00588	HMDB01565	2936562688	3657568768	2925376256	3702339840	4368495616	4915627520	4070606592	4404965376	3673239040	3966244864	3047789312	3974592768	2381859584	2278159872	3857481728	2430067968	4135428864	4140625664	3057051648	3670668288	3515485696	4354744832	3633502464	4200098304
2954	cinnamoylglycine	Xenobiotics	Food Component/Plant	38637	LC/MS Neg	100002253	3127	204.067	0.000235238	1.15275	16534-24-0	709625	618829		HMDB11621		673957	99734	134915	102610													847750	59860					40620
1243	cis-4-decenoyl carnitine	Lipid	Fatty Acid Metabolism(Acyl Carnitine)	38178	LC/MS Pos	100002259	4468	314.233	0.00048905	1.55633	98930-66-6					379266	693558	453259	712322	240455	1272538	986187	1044525		2237752	2252231	1895343	969040	642928	298259	1269659	618062	1575200	819616	993026	1420869	695637	1055207	772813
984	citrate	Energy	TCA Cycle	1564	LC/MS Neg	1124	582	191.02	0.000145577	0.762104	77-92-9	311	305	C00158	HMDB00094	3991453952	5552189952	5034951168	4040975360	5071848960	5383064576	5347472384	4287376640	3222255104	4772957696	5742485504	5496232960	5755582464	7132984320	6474851840	6685095936	3661447168	6656258048	5248293888	5926677504	6481189888	3397388032	6111299584	5781654528
331	citrulline	Amino Acid	Urea cycle; Arginine and Proline Metabolism	2132	LC/MS Pos	391	730.3	176.103	0.00012395	0.703847	372-75-8	9750	810	C00327	HMDB00904	14961889	18301762	20209462	14401804	27274350	23977820	26361288	29117700	23482080	34636068	27311012	28750416	15799352	9892276	17676416	14026611	17947500	22582096	29933204	30053272	25593332	24277798	25350012	37792364
2636	coenzyme A	Cofactors and Vitamins	Pantothenate and CoA Metabolism	46322	LC/MS Neg	270	1448	382.55	0.000294286	0.769273	85-61-0;18439-24-2	317	311	C00010	HMDB01423	156236		258253	45940	50042	212650	203997				257156	157590	54871	182661		295511		304391		170912		80513	268616	430880
355	creatine	Amino Acid	Creatine Metabolism	27718	LC/MS Pos	1221	771	132.077	2.62e-05	0.198593	57-00-1	586	566	C00300	HMDB00064	2450226176	2825904640	2649888512	2734175488	2987740928	3014803456	3052804352	3847167744	3110135552	3924350720	3632324352	2853979648	2084813184	1783152640	2000651520	1851277824	2215158016	2098891520	3152905984	2503597824	2067940608	2178380544	2649868288	2828598016
358	creatine phosphate	Amino Acid	Creatine Metabolism	33951	LC/MS Neg	100000112	603	210.029	0.000644565	3.06894	922-32-7	587	567	C02305	HMDB01511	7950173	6233189	11628484	5750752	3764307	8884827	3665220	8911425	1393058	6956152	7460144	4660129	2399445	4245425	2594889	5323032	2910010	3291133	2765410	2557353	3031250	2441944	3862150	3292249
356	creatinine	Amino Acid	Creatine Metabolism	513	LC/MS Pos	275	730.8	114.066	0.000225976	1.98109	60-27-5	588	568	C00791	HMDB00562	8848970	15082781	18055840	9993419	13640235	11482035	8836783	18078604	10056699	15700926	13448919	12528679	5887284	6665946	11171232	7948441	8016579	26243922	10466362	7387106	8454933	8206515	8499369	9445233
495	cyclo(his-pro)	Peptide	Dipeptide	52353	LC/MS Pos	100002745	1466	235.119	0.000175294	0.745555	53109-32-3	449094	395717			12570825	18555524	11235944	18192364	22772510	38665132	37474544	40316308	21751378	28232448	14676791	19435404	801459	2769253	3224359	1950937	1151467	4755919	729028	2522129	1542809	1229323	3858498	1362113
386	cys-gly, oxidized	Amino Acid	Glutathione Metabolism	18368	LC/MS Neg	1224	925	353.06	0.000211143	0.598038	7729-20-6	333293	295316				203966		48234	65328	94496	99488	279746	194657	318017		211451	142374	1755667	363028	753726	174918	143572	1043765	422861	784992	63045	190721	220149
304	cystathionine	Amino Acid	Methionine, Cysteine, SAM and Taurine Metabolism	15705	LC/MS Pos	310	674.7	223.075	0.000509649	2.28466	535-34-2	439258	811	C02291	HMDB00099	53261312	69408240	46054328	50155792	77405264	27885832	49930124	39905048	50117632	36564024	46862268	69136040	45296912	22040624	36370024	22478732	75746744	45353720	31984664	84847672	62526880	104087984	50348784	82358984
309	cysteine	Amino Acid	Methionine, Cysteine, SAM and Taurine Metabolism	1868	LC/MS Pos	800	736.4	122.027	0.00015236	1.24857	52-90-4;56-89-3	5862	5653	C00097	HMDB00574	13690363	10003499	16817140	13117573	30825400	16566994	30345634	8372005	10705921	8537404	29430692	19973636	35089096	38582460	26688242	26649088	12266783	54846724	11266729	81823520	36727536	32282742	49655432	120672544
382	cysteine-glutathione disulfide	Amino Acid	Glutathione Metabolism	46734	LC/MS Pos	100001437	824	427.095	0.000431364	1.00999	13081-14-6	4247235	3455404		HMDB00656	31962328	83643888	50067984	61471520	76009936	74530592	58666064	81522560	56687072	94175792	55237320	88613744	67467864	16720523	65726604	43247460	104321544	35475348	158161584	69789880	80141888	87325048	82684472	80332000
385	cysteinylglycine	Amino Acid	Glutathione Metabolism	35637	LC/MS Pos	278	790	179.048	0.000178085	0.994619	19246-18-5	439498	58762	C01419	HMDB00078	6011855	4494539	7115142	5463411	9510560	5335230	11046814	3652863	2552943	4900407	11255404	5336901	7568889	10404140	5729394	8634347	3108654	9766831	4601482	8313634	5690003	6058296	8081185	11350828
311	cystine	Amino Acid	Methionine, Cysteine, SAM and Taurine Metabolism	56	LC/MS Pos	279	675	241.031	0.000211875	0.879036	56-89-3	67678	575	C00491	HMDB00192	4849917	8235800	3332503	16550917	21148836	5375514	11648984	7551647	62050144	7778138	3545352	17490428	27299332	12893598	23452562	9655862	63458384	7698961	29924456	34193800	22096720	63712800	16707608	22932428
2581	cytidine	Nucleotide	Pyrimidine Metabolism, Cytidine containing	514	LC/MS Pos	827	1075.9	244.093	0.0002518	1.03157	65-46-3	6175	5940	C00475	HMDB00089	37170956	42986868	41481568	43614672	53715856	56174672	59275240	38382928	81392856	52628076	66254864	47446504	144918800	79500600	119509504	79138504	141852384	106915752	187648672	224609936	142329312	162239984	135843056	221717616
2580	cytidine 2',3'-cyclic monophosphate	Nucleotide	Pyrimidine Metabolism, Cytidine containing	37465	LC/MS Pos	73	924	306.049	0.000277027	0.905173	15718-51-1	417654	369711	C02354	HMDB11691	872227	394060	255418	1685669	1426578	1686057	2196960	946654	723190	502759	304096	396186			169745							98385
2579	cytidine 3'-monophosphate (3'-CMP)	Nucleotide	Pyrimidine Metabolism, Cytidine containing	2959	LC/MS Pos	105	1203	324.059	0.000409322	1.26311	84-52-6	66535	225079	C05822		740668	776527	515674	1316860	1007445	2275302	2971196	1375933	2561262	595448	255662	411296	23533446	8842291	39144832	17594816	10892060	31696652	5516664	42661292	20009548	19230354	10784551	11167269
1426	cytidine 5'-diphosphocholine	Lipid	Phospholipid Metabolism	34418	LC/MS Pos	1220	776.6	489.115	0.000515106	1.05314	33818-15-4	13804	21531769	C00307	HMDB01413	5751017	9602513	7581248	9423185	10604559	11010420	9154012	7942900	10254333	11998314	11978240	11732875	11127516	5426768	13290437	7834724	16839802	13380331	23493780	22386146	15934841	19871400	15503342	20556698
2578	cytidine 5'-monophosphate (5'-CMP)	Nucleotide	Pyrimidine Metabolism, Cytidine containing	2372	LC/MS Pos	282	890	324.059	0.000347821	1.07332	63-37-6	6131	5414497	C00055	HMDB00095	47214452	92365952	86066272	68204048	98849136	95438600	78624320	82704760	72195336	85854352	99805256	88133352	73861536	42777496	68132120	53230888	70369800	55655740	107735056	97187088	77126184	74655608	84728368	110765952
944	cytidine 5'-monophospho-N-acetylneuraminic acid	Carbohydrate	Nucleotide Sugar	36831	LC/MS Polar	1223	3900	613.14	0.000820435	1.33809	3063-71-6	448209		C00128	HMDB01176	761682	1578472	1280418	1210000	1979263	1545209	1614329	1321587	1274636	1523694	1917182	1616983	843355	279499	729059	499456	945584	654139	1602663	1403274	830372	1131362	1167786	1625344
1432	cytidine-5'-diphosphoethanolamine	Lipid	Phospholipid Metabolism	34410	LC/MS Pos	100001407	761.8	447.068	0.000433478	0.969603	72842-05-8	123727	287	C00570	HMDB01564	3137280	4889371	4907985	4122906	5199525	5831994	3855246	4625708	3936727	6157659	6766629	5965485	5618945	3206694	5884957	4484677	7310501	5299672	10340897	9290295	7047991	8602073	6997805	10556076
2966	daidzein	Xenobiotics	Food Component/Plant	32453	LC/MS Neg	100001219	3566	253.051	8e-05	0.316142	486-66-8	5281708	4445025	C10208	HMDB03312
1241	decanoylcarnitine	Lipid	Fatty Acid Metabolism(Acyl Carnitine)	33941	LC/MS Pos	100001251	4700	316.248	0.000464932	1.47015	1492-27-9	10245190	8420677		HMDB00651	1387955	1556282	1465652	2010502	1289737	3466419	1797838	1986367	1449060	4073471	3537792	1784361	1928542	1839753	1513840	2580061	1891796	2353677	2786173	1931758	2018636	1312079	2203775	1848295
2641	dehydroascorbate	Cofactors and Vitamins	Ascorbate and Aldarate Metabolism	1659	LC/MS Polar	301	1130	173.009	0.000365	2.10971	490-83-5	835	812	C05422	HMDB01264	226166	291552	311499	392731	490496	467948	571210	485079	236762	310676	509312	245631	364588	274329	257295	405242	166482	451276	267990	620436	266476	289119	486548	495485
1253	deoxycarnitine	Lipid	Carnitine Metabolism	36747	LC/MS Pos	100001662	742.4	146.118	9.21e-05	0.630282	6249-56-5	134	705	C01181	HMDB01161	17418910	27789816	28135512	35005160	30750380	37691732	24274246	28378072	21274508	29645476	34383676	31806102	25468260	25453556	27493846	30758508	31912672	31106472	43883960	36927416	27701088	33150474	34671560	49407720
1071	dihomo-linoleate (20:2n6)	Lipid	Polyunsaturated Fatty Acid (n3 and n6)	17805	LC/MS Neg	1231	5730	307.264	5.08e-05	0.165279	2091-39-6	6439848	4944228	C16525	HMDB05060	2407779	3919710	8133880	5819826	8969192	9964165	8269047	16038768	56643480	14709360	10815440	15683147	25623932	14454999	26682708	10333738	7055367	6329972	22665808	33774964	93239944	7836003	29982920	101242664
1066	dihomo-linolenate (20:3n3 or n6)	Lipid	Polyunsaturated Fatty Acid (n3 and n6)	35718	LC/MS Neg	100001739	5596	305.249	0.000106712	0.349592	17046-59-2	5280581	4471954	C03242	HMDB02925	2917668	5685974	8052616	8844584	15046924	10096944	8032357	14382133	44513216	12209157	9860084	13493498	45590144	39079160	78885720	25695206	18102190	24182380	47338632	71633688	172115040	11813663	55814688	106059960
2668	dihydrobiopterin	Cofactors and Vitamins	Tetrahydrobiopterin Metabolism	35129	LC/MS Pos	100001506	1515	240.109	0.000206216	0.858844	6779-87-9	1879	1808	C00268	HMDB00038		412466	381046		384870					261270	673157		695096		269997	428105		805590	464441	1079804	441677	422431	563427	558220
338	dimethylarginine (SDMA + ADMA)	Amino Acid	Urea cycle; Arginine and Proline Metabolism	36808	LC/MS Pos	100001810	810	203.15	0.000105625	0.519935	102783-24-4	123831	110375	C03626	HMDB01539	2998348	7798170	5967603	4704974	6590188	4866338	4083098	4912444	4793060	4931870	5745150	5152668	11722342	6073819	12569755	7933362	18904776	17399664	19441688	36713472	15931125	16619830	12163680	17546588
1070	docosadienoate (22:2n6)	Lipid	Polyunsaturated Fatty Acid (n3 and n6)	32415	LC/MS Neg	100001182	6034	335.296	0.000126957	0.378641	7370-49-2	5282807	4445934	C16533	HMDB61714	226450	385758	776174	597267	892002	839237	861177	1433860	3359008	1431193	1081483	1270055	2802524	1783250	2880193	1435927	983073	774859	2659478	4171111	7682563	1133461	4917147	8395511
1058	docosahexaenoate (DHA; 22:6n3)	Lipid	Polyunsaturated Fatty Acid (n3 and n6)	44675	LC/MS Neg	100000665	5525	327.233	0.00105987	3.23889	6217-54-5	445580	393183	C06429	HMDB02183	6522778	14363351	17583762	20321412	32776858	21215744	26013404	40316164	118454944	33502854	21926060	37790256	120653208	125598280	290060416	90267048	54614148	122634328	70489104	226095888	465792064	48620376	186390592	245718208
1057	docosapentaenoate (n3 DPA; 22:5n3)	Lipid	Polyunsaturated Fatty Acid (n3 and n6)	32504	LC/MS Neg	100001181	5571	329.249	0.00124246	3.77362	2234-74-4	6441454		C16513	HMDB01976	1159580	2099344	2999018	3383516	5748327	4192881	2951146	6837905	17926144	5540431	3800944	5266780	11412674	13015465	17410360	7081093	5728934	6450844	13220417	16112363	39704336	4041891	15600164	27366864
1069	docosapentaenoate (n6 DPA; 22:5n6)	Lipid	Polyunsaturated Fatty Acid (n3 and n6)	37478	LC/MS Neg	100001580	5624.5	329.249	0.00113017	3.43257	25182-74-5	6441454	4945614	C16513	HMDB01976	846781	1253298	1945205	2164983	4031185	2512878	1790789	3475394	9649192	2956193	2276749	3760604	15312930	20304236	28609232	10656115	4769509	7724178	10668131	18719226	46617288	3941649	21012478	32449496
1059	docosatrienoate (22:3n3)	Lipid	Polyunsaturated Fatty Acid (n3 and n6)	32417	LC/MS Neg	100001195	5823	333.28	0.00149957	4.49942	59708-86-0	5312556	4471981	C16534	HMDB02823		421692	542877		725115			953070	2578072	709718	378074	972760	2396727	1683653	3959454	1155531	948574	1079789	1670091	3388318	9127938	628438		7469118
1056	eicosapentaenoate (EPA; 20:5n3)	Lipid	Polyunsaturated Fatty Acid (n3 and n6)	18467	LC/MS Neg	2050	5450	301.217	0.000124882	0.414591	10-2005-9;10417-94-4	446284	393682	C06428	HMDB01999	1007366	1403432	1331384	1876377	2572445	2218755	1376298	1732781	4057022	1741607	1230372	1630171	2469063	1748007	3488881	1722353	2580560	1848959	2311735	3120737	3214707	1245077	2327222	3176960
1041	eicosenoate (20:1)	Lipid	Long Chain Fatty Acid	33587	LC/MS Neg	100001335	5950	309.28	7.52e-05	0.243056		5282768	4445895		HMDB02231	3648827	10687938	13380252	11009923	20919854	20766152	16743525	30111084	85721680	24421916	17512252	23912760	35465680	27275060	41746288	12818444	16410190	11201336	28530582	44940564	94247320	10019975	31837934	97739848
2980	ergothioneine	Xenobiotics	Food Component/Plant	37459	LC/MS Pos	100002154	823	230.096	0.00013	0.564982	58511-63-0	3032311	2297320	C05570	HMDB03045	757303	2273119	1202928	2646571	1822615	3683123	5226673	4543402	1560484	4241403	1495229	1304866	1578667	1869401	1472606	3253738	1034506	3843566	955044	1654852	1214540	744432	2697120	1215977
1045	erucate (22:1n9)	Lipid	Long Chain Fatty Acid	1552	LC/MS Neg	1087	6355.6	337.311	0.000171667	0.508927	112-86-7	5281116	7924	C08316	HMDB02068	699627	3557481	5120105	1978558	2861245	2987951	2123600	5180894	11773386	2970051	3208288	4697493	5275439	8268357	10745679	2371230	2312204	4531373	3625841	7614256	28082724	1922353	6143946	19912756
2982	erythritol	Xenobiotics	Food Component/Plant	20699	LC/MS Polar	100000846	1491	167.056	0.000306364	1.8339	149-32-6	222285	13835932	C00503	HMDB02994		78532	77484	41722	61970	62686	37523	40456	34187	60566	48670	25553	53934	25254	83188		29426	166481	109634	61084	45589	30380	27307	132163
977	erythronate*	Carbohydrate	Aminosugar Metabolism	42420	LC/MS Polar	100001320	2186	135.03	0.000393401	2.91344	88759-55-1	2781043	2061231		HMDB00613	3720538	7962276	7082699	5901608	7021821	7624448	6595672	8169775	5765702	7141523	7265382	4704773	5490254	3405650	8859136	3923481	5112566	11250201	8644587	9214642	5183826	5081925	5819403	8183481
277	ethylmalonate	Amino Acid	Leucine, Isoleucine and Valine Metabolism	15765	LC/MS Polar	2054	2785	131.035	0.000190585	1.45446	601-75-2	11756	11263		HMDB00622	158168	539692	262506	307894	309378	422584	284641	327689	317775	308214	349647	247835	397145	236037	547284	253539	512882	748484	870674	651738	363981	581570	416765	616949
2630	flavin adenine dinucleotide (FAD)	Cofactors and Vitamins	Riboflavin Metabolism	2134	LC/MS Neg	327	2425	784.15	0.00032	0.408085	146-14-5;84366-81-4	643975	559059	C00016	HMDB01248	320081	453173	448549	415173	591488	796589	533435	500341	409870	453217	505996	481348	390252	189176	302414	341130	389941	334240	569539	485845	495475	700502	503202	474788
2631	flavin mononucleotide (FMN)	Cofactors and Vitamins	Riboflavin Metabolism	15797	LC/MS Neg	100000251	2390	455.097	0.000323636	0.711137	130-40-5	710	690	C00061	HMDB01520		138357	150401	42072	70530	215446	106458	112250	215245	48649	66256	116700	47708	146764	70189	44971	72814	160261	149252	417406	152363	94818	122333	807457
904	fructose	Carbohydrate	Fructose, Mannose and Galactose Metabolism	577	LC/MS Polar	878	2022.2	179.056	0.00022625	1.26357	57-48-7	5984	5764	C00095	HMDB00660	6953846	6058072	8160606	7692062	2937103	8587826	3795760	8556198	2442556	3745858	4469489	3525695	3079059	4308720	6257438	3289488	3558170	4304409	18800216	10517016	7199541	7536873	5218641	36751856
804	fructose-6-phosphate	Carbohydrate	Glycolysis, Gluconeogenesis, and Pyruvate Metabolism	12021	LC/MS Polar	1232	4261.4	259.022	0.000497049	1.91894	103213-47-4	69507	19969987	C05345	HMDB00124	181169	518033	369015	364701	449828	420273	511592	486996	498309	504772	526850	293459	358612	127038	212495	231750	156048	220761	560216	364515	349149	230441	339881	355786
993	fumarate	Energy	TCA Cycle	1643	LC/MS Polar	330	3084	115.004	0.000173444	1.50816	100-17-8	444972	10197150	C00122	HMDB00134	6858962	11987094	8941667	13369626	16925430	17875056	17801598	13327258	19318408	15187590	15964956	13999197	19885914	5793083	13242403	7101022	19804862	11307455	31910452	29142476	18817368	24082224	16114677	33998208
920	galactitol (dulcitol)	Carbohydrate	Fructose, Mannose and Galactose Metabolism	1117	LC/MS Polar	1003	2309.7	181.072	0.000655043	3.61759	608-66-2	11850	11357	C01697	HMDB00107	244564	469862				469630	503485		341364	539357		344909	613814	469031		587795	382358	661701		669334	640031	339907	578077
403	gamma-glutamyl-epsilon-lysine	Peptide	Gamma-glutamyl Amino Acid	33934	LC/MS Pos	100001262	760	276.155	0.000172222	0.623642	17105-15-6	65254;14284565	58747		HMDB03869																	562104		933550	1215045	282829	388212		897751
395	gamma-glutamylalanine	Peptide	Gamma-glutamyl Amino Acid	37063	LC/MS Pos	100001843	1116	219.098	0.00015	0.684627	5875-41-2	440103	389104		HMDB29142	2498500	6201571	4585215	3660398	6211396	3667297	4927481	4662709	4692992	4722888	3856347	3890633	1720485	1385794	3013959	2644889	4580626	3021651	7571662	7630564	3903462	7155168	6275351	11462750
396	gamma-glutamylcysteine	Peptide	Gamma-glutamyl Amino Acid	1778	LC/MS Pos	1036	1263.5	251.07	0.000290909	1.15868	636-58-8	842	819	C00669	HMDB01049	1837686	765202	3039722	1255918	4338115	2829532	5777576	473338	627747	436787	6097667	2035086	1338118	3586501	997769	1743360		7103125		12373457	2295202	3912889	7019037	26660120
397	gamma-glutamylglutamate	Peptide	Gamma-glutamyl Amino Acid	36738	LC/MS Pos	331	1045	277.103	0.000263011	0.949144	1116-22-9	92865	83831	C05282	HMDB11737	10564889	25052184	15907269	18294474	26541596	18968114	29300572	18020600	27483544	25289432	22144896	18345142	17115208	10208648	21350162	16387301	44034048	22402186	66495628	58178324	32466628	59155444	51224316	88595880
398	gamma-glutamylglutamine	Peptide	Gamma-glutamyl Amino Acid	2730	LC/MS Pos	1140	817.9	276.119	0.000244286	0.884712	10148-81-9	150914	133013	C05283	HMDB11738	15023035	33051716	28015620	20850628	37015912	25182670	27211312	26704570	30110540	22510204	18208974	15727788	5804279	6819853	10885417	9829974	14611619	7961238	27855036	29001162	11978829	14044252	16137648	22151998
399	gamma-glutamylglycine	Peptide	Gamma-glutamyl Amino Acid	33949	LC/MS Neg	100001294	640	203.067	0.000161556	0.795576	1948-29-4	165527	145071		HMDB11667	775577	832026	1172742	1274779	1571177	845778	742174	675875	1691809	398016	752719	1023451		180437	277007		1048610	310966	762348	1424918	377857	1282402	304697	1664067
401	gamma-glutamylisoleucine*	Peptide	Gamma-glutamyl Amino Acid	34456	LC/MS Pos	100001485	2661	261.144	0.000191852	0.734658		14253342	21403145		HMDB11170							181853										295619		679867	1183997	259507	327576	265643	836243
402	gamma-glutamylleucine	Peptide	Gamma-glutamyl Amino Acid	18369	LC/MS Neg	1268	1636.5	259.13	0.00013386	0.516573	2566-39-4	151023	133115		HMDB11171	101948	151508	130858	202279	146027	140658	195558	142723	224060	165867	143690	134285	237641	134980	239896	188419	491278	198949	699105	884113	341594	413943	310863	806205
404	gamma-glutamylmethionine	Peptide	Gamma-glutamyl Amino Acid	44872	LC/MS Pos	100001313	2016.5	279.101	0.000745604	2.67145	17663-87-5	7009567	5373147		HMDB29155	578646	1008405	815772	689223	766373	637065	606802	579150	676517	700317	776251	443465	297543	290383	492822	537723	643787	557975	1231413	1315817	769326	1019932	1097209	1620632
405	gamma-glutamylphenylalanine	Peptide	Gamma-glutamyl Amino Acid	33422	LC/MS Pos	100000491	2865	295.129	0.000356591	1.20826	7432-24-8	111299	99868		HMDB00594	222024		83090	188104	382980	265100	506647	252834	840307	311246	154581	173616	985392	188999	548962	313263	1682296	656594	2316639	2786646	1034224	2081876	1330094	3315105
406	gamma-glutamylthreonine*	Peptide	Gamma-glutamyl Amino Acid	33364	LC/MS Pos	100001314	996.6	249.108	0.000477609	1.91727	5652-48-2		21403107		HMDB29159	800339	1319797	1286799	1094000	2040464	1197549	1491663	580362	1456769	864971	1473509	993153	2279413	818820	1605134	1229631	1984477	1278339	3656156	4192067	1994330	3386347	2941924	6476503
408	gamma-glutamyltyrosine	Peptide	Gamma-glutamyl Amino Acid	2734	LC/MS Pos	1102	2080.4	311.124	0.000482222	1.54994	7432-23-7	94340	85142		HMDB11741		204194		64623	371618		344716	141622	643436	270230	285772	259194	143044		259239		853770	304604	1018462	1534605	579457	1212744	924324	2281190
409	gamma-glutamylvaline	Peptide	Gamma-glutamyl Amino Acid	43829	LC/MS Neg	100001126	1072	245.114	0.000163088	0.665356	2746-34-1	7015683			HMDB11172		114525	90037	87681	80058		86985	63464	83341	95283	101916	96013	164879	94391	164890	87093	199454	116334	266730	374211	192814	184906	128353	301725
2847	genistein	Xenobiotics	Food Component/Plant	32448	LC/MS Neg	100001221	3754	269.046	0.000356667	1.32567	446-72-0	5280961	4444448	C06563	HMDB03217
2914	gluconate	Xenobiotics	Food Component/Plant	587	LC/MS Polar	338	2922	195.051	0.000282471	1.44819	527-07-1	10690	10240	C00257	HMDB00625	623512	1052041	806001	914118	1145705	1268809	1799871	1429276	1100285	1871109	1678483	1578679	1004909	346449	877768	513530	318823	756559	925425	920438	792635	600870	910639	557868
950	glucosamine-6-phosphate	Carbohydrate	Aminosugar Metabolism	580	LC/MS Polar	290	4521.5	258.038	0.0005077	1.96754	3616-42-0	439217	8013767	C00352	HMDB01254	69793	277461	202049	152999	230565	289599	264590	373474	620622	489131	188724	238796	165410		122831		76475		383693	196013	196031	104479	128369	140422
800	glucose	Carbohydrate	Glycolysis, Gluconeogenesis, and Pyruvate Metabolism	20488	LC/MS Polar	572	2342	179.056	0.000211466	1.181	50-99-7	79025	71358	C00031	HMDB00122	3268057	4303160	2217799	3658442	3223018	3761175	10047400	2921061	2750719	5165006	3959955	2214159	4905970	3506970	42770120	6782952	2387235	4932048	11092617	9776628	8342126	4024760	3479622	2769523
801	glucose 6-phosphate	Carbohydrate	Glycolysis, Gluconeogenesis, and Pyruvate Metabolism	31260	LC/MS Polar	291	4537	259.022	0.000494856	1.91048	103192-55-8	5958	19952394	C00668	HMDB01401	170340	409121	278825	221664	337904	378559	392656	369333	426883	334194	352526	361980	350529	154997	268775	99046	316950	196065	536684	449045	543241	241723	69761	518442
954	glucuronate	Carbohydrate	Aminosugar Metabolism	15443	LC/MS Polar	100000257	3233.3	193.035	0.000311094	1.61159	207300-70-7	444791	58552	C00191	HMDB00127	389819	484055	1171484	634704	521249	426257	514500	346416	268995	301363	697429	277996	479740	671878	608709	565214	168364	2092827	248771	569580	395163	218489	407397	328721
38	glutamate	Amino Acid	Glutamate Metabolism	57	LC/MS Pos	561	710	148.06	0.000150313	1.01521	56-86-0	611	591	C00025	HMDB00148	338972832	526080064	423328672	484136576	589028416	544819968	644070016	486504864	681734528	603816896	674018496	646636672	1158871424	687575616	966900352	766335104	1122222208	856380032	1254286848	1769340032	1248096512	1344727296	1170696576	1682331904
48	glutamate, gamma-methyl ester	Amino Acid	Glutamate Metabolism	33487	LC/MS Pos	100001103	1068.8	162.076	0.000136694	0.843395	1499-55-4	68662	66546			509667584	905326272	791105664	774123136	1192200832	1233262592	1054122880	1158663168	1097133952	1430862720	996774016	1374070016	1619880192	546983168	1537588224	994285248	1621745664	981893376	2836171520	1650823168	1854258816	1273065472	1586339200	1708675456
39	glutamine	Amino Acid	Glutamate Metabolism	53	LC/MS Pos	563	680	147.076	0.000218551	1.48597	56-85-9	5961	5746	C00064	HMDB00641	232600192	286844864	203833696	167322736	219826224	194872176	235663904	292041440	299032192	249777296	168533312	244171664	104465864	114488848	121917656	136663904	93319192	54957944	97025552	143511488	114218848	69975464	102216736	64697612
524	glutamine-leucine	Peptide	Dipeptide	42994	LC/MS Pos	100003160	2195	260.16	0.000176053	0.676708			16568303									71191			64457			370691	475316	580110	235139	66190	155894	609612	607189	590922		162887	379126
82	glutarate (pentanedioate)	Amino Acid	Lysine Metabolism	396	LC/MS Polar	339	2900	131.035	0.000200727	1.53186	110-94-1	743	3618533	C00489	HMDB00661	127697	238142	152481	295975	220763	140991	196077	119329	168147	217149	263829	99695	135063	65728	132249	134527	131986	148156	214983	145591	132821	179401		110322
83	glutarylcarnitine (C5)	Amino Acid	Lysine Metabolism	44664	LC/MS Pos	100001593	1583.3	276.144	0.0004695	1.7002	102636-82-8	71464488	21403175		HMDB13130	68907	266178	519890	308864	193328	241825	251336	260277	199404	398063	347245	144968	122111		235015	177321	59461	736724	840919				103865
380	glutathione, oxidized (GSSG)	Amino Acid	Glutathione Metabolism	38783	LC/MS Pos	448	1512	307.083	0.00038038	1.23869	103239-24-3	65359	58835	C00127	HMDB03337	177522960	401178048	369531744	159465824	157973984	380393088	140271808	450850496	32233042	450482912	332964416	324926368	64701716	7933525	55263684	73162624	85437648	50183656	126589328	52123520	84948784	84783384	134322096	75741944
379	glutathione, reduced (GSH)	Amino Acid	Glutathione Metabolism	2127	LC/MS Pos	496	1270	308.091	0.000402407	1.30613	70-18-8	124886	111188	C00051	HMDB00125	106181976	68558032	216408480	46735776	87597744	143886176	126023584	55550296	3367095	48989456	305665120	113002848	45260844	96060624	35542956	76428912	6613894	198936032	5105935	117536480	63638204	43264424	140856176	215721456
820	glycerate	Carbohydrate	Glycolysis, Gluconeogenesis, and Pyruvate Metabolism	1572	LC/MS Polar	1052	2070.4	105.019	0.000172466	1.64223	600-19-1	752	732	C00258	HMDB00139	10697321	18877328	17166500	17507744	21430108	24548332	20953342	24528268	24089624	27440300	19794996	16006752	13333965	11566055	16141035	12416245	11421047	17687348	21284160	26505944	16242659	15351544	16810896	24030160
1623	glycerol	Lipid	Glycerolipid Metabolism	15122	LC/MS Neg	1254	758	91.0401	0.000206456	2.26775	56-81-5	753	733	C00116	HMDB00131	5396491	6824067	6983255	5945092	7861590	15492792	10289238	9173333	12820083	11252743	8169074	8783980	10735891	7336203	8663615	7211422	9251040	10692123	17968532	11571361	9808267	10173312	11949373	12077191
1624	glycerol 3-phosphate	Lipid	Glycerolipid Metabolism	43847	LC/MS Polar	100000258	3938.7	171.006	0.000266692	1.55954	29849-82-9	754	734	C00093	HMDB00126	3642359	6314196	5646373	4800154	7482953	6104355	6807730	6923325	4211598	6488874	5029653	5000009	2871022	1478384	3711529	2385642	4616263	4381034	6398334	5887281	3152027	4417936	3685616	6060044
1433	glycerophosphoethanolamine	Lipid	Phospholipid Metabolism	37455	LC/MS Polar	100001620	3075	214.049	0.000321639	1.50265	33049-08-0	123874	110410	C01233	HMDB00114	3700962	8549790	6832392	5787754	8144173	9167477	6558162	6529582	5834284	7188189	6635897	7488519	17848180	5651598	13755111	7920692	17684004	9906891	31928632	24519674	16126869	19005488	16906384	33333852
1629	glycerophosphoglycerol	Lipid	Glycerolipid Metabolism	48857	LC/MS Polar	100001619	2430	245.043	0.000345221	1.40882		439964	388990	C03274		7702301	14103794	5564008	12317634	15146043	17085172	13867924	20223824	9264836	7915831	6044177	10529713	2848300	1638682	2174111	2060501	2333215	1765635	5996350	4232352	3219528	3567425	2676885	6981449
1435	glycerophosphoinositol*	Lipid	Phospholipid Metabolism	47155	LC/MS Polar	100001621	3850	333.059	0.000302637	0.908659	16824-65-0					55761640	67946584	45780488	86205320	114563120	124578568	136264080	102770240	51352284	82965384	71150488	53833560	45401400	29609886	69531168	34414384	46684336	83115528	68055720	42813688	51435160	57137472	56808028	67589168
1427	glycerophosphorylcholine (GPC)	Lipid	Phospholipid Metabolism	15990	LC/MS Pos	100000269	709.9	258.11	0.000279804	1.08405	28319-77-9	71920	571409	C00670	HMDB00086	1129337600	1272765952	1432499584	1461497600	1481241600	1632336000	1344327936	1567432192	1275326080	1462382720	1458427520	1803446016	2185821696	1294505728	1834418048	1481729664	2720607744	1445110912	3025369088	2795797504	2570344704	2796165888	2373625088	3449156352
1	glycine	Amino Acid	Glycine, Serine and Threonine Metabolism	58	LC/MS Pos	340	700	263.147	0.000413125	1.56994	56-40-6	750	730	C00037	HMDB00123	25713446	19085176	25885954	22970604	26855812	20488288	19787948	14855837	24588576	17488308	20257864	24051688	17175752	13296572	12266511	12735431	16884408	9961264	12213471	18746870	12324730	17684716	14760983	18888320
2997	glycitein	Xenobiotics	Food Component/Plant	34024	LC/MS Pos	100001222	4248	285.076	0.00031	1.08743	40957-83-3	5317750	4476508	C14536	HMDB05781
536	glycylisoleucine	Peptide	Dipeptide	36659	LC/MS Pos	100001790	2080	189.123	0.00058281	3.08164	19461-38-2	88079	19972556		HMDB28844		95940						103912		136060		76556	558972		468474	154820	179552	191413	535107	436202	527746		251959	127502
537	glycylleucine	Peptide	Dipeptide	34398	LC/MS Pos	100001258	2190.9	189.123	0.000571875	3.02382	869-19-2	92843	83812	C02155	HMDB00759		508034	216853	128195	378403	294789	411001	398623	656889	605821	234855	330680	1438557	744297	1891157	715072	619408	829957	2248413	2084063	1610796	898856	1158655	1385259
547	glycylvaline	Peptide	Dipeptide	18357	LC/MS Pos	100000487	1561.6	175.108	0.000283529	1.61917	1963-21-9	97417	2006926		HMDB28854									120544				864025	290707	861619	327505	236182	350765	510523	1103471	749109	300004	431388	352001
361	guanidinoacetate	Amino Acid	Creatine Metabolism	43802	LC/MS Pos	344	711.2	118.061	0.000173333	1.46817	352-97-6	763	743	C00581	HMDB00128		597301			653819								1900223		2188937	1642108	4345867	4847477	2796403	4825519	2328800	2990449	2592551	3970875
2523	guanine	Nucleotide	Purine Metabolism, Guanine containing	32352	LC/MS Pos	172	1035	152.057	0.000767188	5.0454	73-40-5	764	744	C00242	HMDB00132	2932030	6000623	5650305	5529123	6889829	6210148	5010499	6624046	10061925	11282271	6226155	7669435	5497091	1871526	4970361	4406681	5576524	6271974	13956672	6885183	7206238	10158164	7681779	8704932
2522	guanosine	Nucleotide	Purine Metabolism, Guanine containing	1573	LC/MS Neg	1099	1662	282.084	0.000109833	0.389363	118-00-3	6802	6544	C00387	HMDB00133	15502228	17731284	17622628	26307944	26316704	22350156	27265792	17654194	41141384	23476800	17698636	22198840	27661928	14164238	22471386	14827705	26174584	18943500	39606148	33697736	24697500	26185130	23591408	45714092
2518	guanosine 3'-monophosphate (3'-GMP)	Nucleotide	Purine Metabolism, Guanine containing	39786	LC/MS Neg	100002704	773.9	362.051	0.000178514	0.493062	117-68-0	3522	3402																	259121	125886	126499	147094		244241	195338		127505
2517	guanosine 5'- monophosphate (5'-GMP)	Nucleotide	Purine Metabolism, Guanine containing	2849	LC/MS Pos	347	1300	364.065	0.000654362	1.79737	5550-12-09	6804	741	C00144	HMDB01397	17888420	46579088	45274592	26247132	42941348	39697936	21593564	43101616	4582880	44726240	37435756	39378148	29973032	20271100	43847772	27563724	43577480	32039216	76313208	51083692	46742012	47692592	48727608	67442928
939	guanosine 5'-diphospho-fucose	Carbohydrate	Nucleotide Sugar	15903	LC/MS Neg	335	755	588.075	0.000188913	0.32124	15839-70-0		21402997			437273	642574	698479	691941	774825	948058	760849	768097	390466	611893	742025	580131	399817	187949	469488	328399	456492	419806	641531	614787	491320	914683	551977	908493
2645	gulonic acid*	Cofactors and Vitamins	Ascorbate and Aldarate Metabolism	46957	LC/MS Polar	100001586	2750	195.051	0.000282471	1.44819	20246-53-1	9794176	7969943			866717	2718242	5667752	2167190	1373827	1474187	856734	2079925	969312	1550479	2450200	905489	2627676	1226915	2131070	1242955	1320477	5605650	2399650	2816367	1611849	1403799	1464713	1505987
1010	heptanoate (7:0)	Lipid	Medium Chain Fatty Acid	1644	LC/MS Neg	925	3670	129.092	0.000151481	1.17344	111-14-8	8094	7803	C17714	HMDB00666	350795	587839	261992	280859		498346	245768	500911	530285	415478				468569	464855		598027		816112	431269	871245			361087
1238	hexanoylcarnitine	Lipid	Fatty Acid Metabolism(Acyl Carnitine)	32328	LC/MS Pos	100000781	3194	260.186	0.000298939	1.14894	6920-35-0	6426853	4932273		HMDB00705	9761798	14051933	10976362	15088250	12547210	36569544	18575240	17054688	17145688	25660044	22795472	20397292	18586732	9624031	10814939	14366727	18655842	16415409	20132212	21242772	15498319	14987045	19448452	24730134
1227	hexanoylglycine	Lipid	Fatty Acid Metabolism(Acyl Glycine)	35436	LC/MS Neg	100001527	2900	172.098	0.000103778	0.603016	24003-67-6	99463	89859		HMDB00701	437817	4604792	2053500	1753746	1070264	1289307	118633	164601	262091	165686	1288121	173449	2411947	990234	1479636	787981	2413171	7567872	2065529	656343	509002	293369	248516	400307
2711	hippurate	Xenobiotics	Benzoate Metabolism	15753	LC/MS Neg	100000014	2106.9	178.051	0.000143922	0.808317	495-69-2	464	451	C01586	HMDB00714	97550	3907746	458953	702851	1257349	96170	727790	3796357	3708410	1384722	1296394		197216	64225	6044829	606170	846377	5138834	532327	2396346	2645951	4542857	587299	5109555
65	histamine	Amino Acid	Histidine Metabolism	1574	LC/MS Pos	354	579	112.087	0.0002902	2.58906	51-45-6	774	753	C00388	HMDB00870	5100684	18423780	7394523	3922609	15656949	899097	4127936	8170436		3286216	7061296		6467905	9937652	3915907		5984650	4721551	6796223	8910878	10985548	1868627	4834401	9390109
53	histidine	Amino Acid	Histidine Metabolism	59	LC/MS Neg	355	755.9	154.062	0.000191449	1.24268	5934-29-2	6274	752	C00135	HMDB00177	4784106	5558541	5653348	3894156	4165436	6575835	5406922	6374112	6025424	4730933	5406591	4261555	5932847	4069422	7191218	4436270	10173320	7078839	12636490	18628980	8198033	10258994	7245530	13271567
334	homocitrulline	Amino Acid	Urea cycle; Arginine and Proline Metabolism	22138	LC/MS Pos	100000963	821.7	190.119	0.000268372	1.4116	1190-49-4	65072	58582	C02427	HMDB00679	308242		1257509	538696	435247	682938	154384		254633	388490	1280492	224038	701333	581689	1121314	430426	524279	229894	760822	326113	580896	462655	626483	769286
1236	hydroxybutyrylcarnitine*	Lipid	Fatty Acid Metabolism(Acyl Carnitine)	43264	LC/MS Pos	100003926	1477	248.149	0.0004036	1.62644		53481617			HMDB13127	13021748	9668914	13840449	39157792	17145608	95806688	72466368	31814318	47882436	27496108	45617112	23725310	14343053	21016556	7625856	10980797	27062442	7830772	54183260	39956416	13385162	11434069	13060192	24796058
1906	hyocholate	Lipid	Secondary Bile Acid Metabolism	34093	LC/MS Neg	100001279	5046	407.28	0.000765	1.87831	547-75-1	92805	21403098	C17649	HMDB00760
318	hypotaurine	Amino Acid	Methionine, Cysteine, SAM and Taurine Metabolism	590	LC/MS Pos	358	690	110.027	0.000292917	2.66222	300-84-5	107812	96959	C00519	HMDB00965	61493436	47561256	42991332	58205292	90675392	45667636	104379632	109786320	101944064	65169136	62084676	73520712	18695528	10369094	14551834	10814198	17877048	12815043	13748665	25002286	16789016	17924416	22121100	27864716
2468	hypoxanthine	Nucleotide	Purine Metabolism, (Hypo)Xanthine/Inosine containing	3127	LC/MS Neg	171	1291.2	135.031	0.000240167	1.7786	68-94-0	790	768	C00262	HMDB00157	12874327	14465112	10906890	15234252	22498716	22177906	24018188	14408137	36663532	17422772	15877116	17970160	17879264	8543873	15886275	7955909	20174868	11393393	31406964	25974964	16407798	22908112	18035076	32752292
64	imidazole lactate	Amino Acid	Histidine Metabolism	15716	LC/MS Pos	100000263	782.7	157.061	0.000162941	1.03744	14403-45-3	440129	389128	C05568	HMDB02320	721732	1793332	4251789	1005936	1752180	1066465	1076704	1517688	1009299	1670323	1417590	660988	560629	348504	1555522	471907	847474	2461402	686534	987537	980425	508833	261783	604015
63	imidazole propionate	Amino Acid	Histidine Metabolism	40730	LC/MS Pos	100003434	1020	141.066	6.64e-05	0.470727	1074-59-5	70630	63798		HMDB02271		1547390	3047938	664621	744484	872809	890750	804183	893519	2653416	866379	425228	314418	156616	3678753	242142	584512	3139967	976471	690193	1053000	957508	564908	970015
197	indolelactate	Amino Acid	Tryptophan Metabolism	18349	LC/MS Neg	100000463	2286	204.067	0.000188511	0.92377	832-97-3	92904	83867	C02043	HMDB00671	59890	783705	262624	170655	128193	179799	82296	74597	138466	160900	165094	43734	251847		189027	97224	157027	349339	240402	175433	98845	33674	68825	86315
200	indolepropionate	Amino Acid	Tryptophan Metabolism	32405	LC/MS Pos	100001083	4147.9	190.086	0.00022	1.15737	830-96-6	3744	3613		HMDB02302
2467	inosine	Nucleotide	Purine Metabolism, (Hypo)Xanthine/Inosine containing	1123	LC/MS Neg	361	1602.1	267.073	0.000260482	0.975319	58-63-9	6021	21241953	C00294	HMDB00195	116019936	159551120	123609448	173147952	200438224	185992176	212815616	150202064	254197216	165081936	138182384	167117280	169767520	111378064	154236272	103422632	165172448	133191400	257671776	211100400	168015136	169588656	156803056	262210208
2466	inosine 5'-monophosphate (IMP)	Nucleotide	Purine Metabolism, (Hypo)Xanthine/Inosine containing	2133	LC/MS Pos	362	1374.2	349.054	0.000355965	1.0198	4691-65-0	8582	5482599	C00130	HMDB00175	4425522	5670731	8584317	7335125	11093509	8118955	3262866	4625310	318603	7891510	10211370	7431385	4818539	3514163	8230684	5092504	6142790	7047155	7573683	8554766	6013065	6389363	8387861	7454971
1405	inositol 1-phosphate (I1P)	Lipid	Inositol Metabolism	43849	LC/MS Polar	370	4785	259.022	0.000504679	1.9484	573-35-3;106032-59-1	440194	17215924	C04006	HMDB00213	181754	257085	459683	335042	309270	510732	398100	298257	387805	255090	372814	271624	192581	83408	354436	106608	222879	148614	469989	293847	355006	339674	261604	620955
807	Isobar: fructose 1,6-diphosphate, glucose 1,6-diphosphate, myo-inositol 1,4 or 1,3-diphosphate	Carbohydrate	Glycolysis, Gluconeogenesis, and Pyruvate Metabolism	46896	LC/MS Neg	100002180	551	338.989	0.000572979	1.69026						1885997	4945334	3966257	2780700	2155096	4820461	4082229	5435786	5754148	4412909	3118921	3371483	997736		3391790	1926936	2341075	2985304	4345783	3345087	4454103	2196479	2827898	5522563
282	isobutyrylcarnitine	Amino Acid	Leucine, Isoleucine and Valine Metabolism	33441	LC/MS Pos	100001055	1955.1	232.154	0.000203378	0.876048	25518-49-4	168379			HMDB00736	25261158	45466260	24182940	26498740	33504398	51225808	37501540	38653436	32657284	53426336	47090212	41897096	73347640	44177200	60828272	57137020	95121904	62798936	138005440	108234312	95761520	84101728	96991704	156060720
283	isobutyrylglycine	Amino Acid	Leucine, Isoleucine and Valine Metabolism	35437	LC/MS Pos	100001590	2009	146.081	9.31e-05	0.636993	15926-18-8	10855600	9030891		HMDB00730		496304		459485	621436	548323	652118			362907	402455	436884	240835	576678		372270	427309	778521	473756			387060	496351	216365
988	isocitrate	Energy	TCA Cycle	12110	LC/MS Polar	1206	4156.8	191.02	0.00025918	1.35682	20226-99-7	1198	1161	C00311	HMDB00193	48537824	64852872	38708728	39014392	84427088	46172976	57082080	31439460	37974896	39475912	74155168	45103392	483822336	527291904	438078496	811976192	94332608	383148416	232298592	280808320	398915616	77606216	475764832	165136400
266	isoleucine	Amino Acid	Leucine, Isoleucine and Valine Metabolism	1125	LC/MS Pos	376	1599	132.102	4.88e-05	0.36932	73-32-5	6306	769	C00407	HMDB00172	100288088	142513872	91605840	123457680	120968976	161317392	179167200	158236512	159991408	130086352	132070992	108396552	231154528	159163824	233515216	157701744	262211680	208924992	394139008	570085760	275430496	285116320	241377024	352388000
571	isoleucylglycine	Peptide	Dipeptide	40008	LC/MS Pos	100003169	1740	189.123	0.000625642	3.30812	868-28-0	342532	303621			203595	289046	150451	257807	319827	295854	379817	351255	528302	377736	250992	432521	1664744	795432	1950662	805789	1050187	1164861	2071130	2739587	2017802	1193912	1416607	1883888
245	isovalerylcarnitine	Amino Acid	Leucine, Isoleucine and Valine Metabolism	34407	LC/MS Pos	100001393	2504.9	246.17	0.000203612	0.827121	31023-24-2	6426851	4932271		HMDB00688	9525662	17140504	9837853	11141849	10318904	27086920	16921610	24818200	14805136	22153824	17535576	17357142	24499012	17794462	22148328	28079260	36942344	21163942	35390120	52186272	36651808	27562544	31026236	54970512
244	isovalerylglycine	Amino Acid	Leucine, Isoleucine and Valine Metabolism	35107	LC/MS Neg	100001452	1950	158.082	0.000175862	1.11247	16284-60-9	546304	475516		HMDB00678	143626	3172870	808398	348878	532343	305958		147891	149647	115129	553100		718609	212006	940615	183936	536214	4719600	811493	328936	225888	154353		166471
204	kynurenate	Amino Acid	Tryptophan Metabolism	1417	LC/MS Neg	98	2224	188.035	0.000120588	0.641306	492-27-3	3845	3712	C01717	HMDB00715		571210	173320	49562		46271					50421				177725		61317	426647	88342	72188
203	kynurenine	Amino Acid	Tryptophan Metabolism	15140	LC/MS Pos	100000265	1902.1	209.092	0.000207368	0.991757	2922-83-0	161166	141580	C00328	HMDB00684	436654	488930	1078555	1823203	695559	1075521	715553	367335	987111	1007204	1063408	706419	10156396	5167199	11416677	9105245	4228577	8136054	4110188	15112097	9010388	5412183	7401890	5504776
817	lactate	Carbohydrate	Glycolysis, Gluconeogenesis, and Pyruvate Metabolism	527	LC/MS Neg	482	681.6	89.0244	0.000123088	1.38263	79-33-4	612	592	C00186	HMDB00190	109843104	148860896	134572128	113283512	188974112	223916592	254684016	159814384	211032912	216072544	227579232	214762176	146751952	102783120	132569104	99684264	169541440	137264560	290149408	234640048	140885984	171229456	158700256	254391792
1244	laurylcarnitine	Lipid	Fatty Acid Metabolism(Acyl Carnitine)	34534	LC/MS Pos	100001392	5070	344.28	0.000417249	1.21195	25518-54-1	10427569	8602997		HMDB02250	609613	785593	744706	755264	554898	1445984	464452	786161	701819	4406352	1515269	641460	847898	949077	588481	722274	1242047	778885	1034614	469083	1433217	596918	812992	463331
237	leucine	Amino Acid	Leucine, Isoleucine and Valine Metabolism	60	LC/MS Pos	397	1680.2	132.102	4.91e-05	0.371881	61-90-5	6106	5880	C00123	HMDB00687	196971984	257715264	185513440	220187360	220975104	298684224	303298080	274492096	256212048	245042880	248552912	218171056	424881504	282747712	418162752	270952896	466357696	372897504	697812608	897153152	494207584	489768384	425034528	638105472
750	leucylglutamine*	Peptide	Dipeptide	48189	LC/MS Pos	100003183	1578	260.161	0.000116265	0.446897		4305457	3511125				234830			177736		160362	355315	597943	444842	152918	350311	1289089	686397	1547736	623649	470786	585301	1410927	888943	1326630	404526	753993	535156
589	leucylglycine	Peptide	Dipeptide	40045	LC/MS Pos	100003185	1805	189.123	0.000741203	3.91915	686-50-0	79070	71402				367061	94093	237189	298557	179983	270937	492568	749010	708596	120491	420446	1372391	916816	1675673	770116	531404	610137	1591907	1028229	1222939	372962	803948	500061
887	Lewis X trisaccharide	Carbohydrate	Disaccharides and Oligosaccharides	39368	LC/MS Pos	100002933	811	530.208	0.000682308	1.28687	71208-06-5	4571095	3764047		HMDB06568													270066	1049755	1179465	950250	462276	2293297		696405	223567	850729	1736708	232690
1188	linoleamide (18:2n6)	Lipid	Fatty Acid, Amide	32455	LC/MS Neg	1492	6205	278.249	0.000282188	1.01415	3999-01-07	6435901	4940587				5889193	11528300	1099883		12069824		50660504	79934096			63851336		38918088	34249852			6101664		3330182	25436980			89835560
1062	linoleate (18:2n6)	Lipid	Polyunsaturated Fatty Acid (n3 and n6)	1105	LC/MS Neg	180	5535	279.233	0.000156061	0.55889	60-33-3	5280450	4444105	C01595	HMDB00673	24589780	37467056	53842892	60506504	69326744	75078904	56822864	98883424	251364080	93424992	72580080	73245328	319307488	173059392	347054240	110633304	101669696	114015120	292668704	366337312	700702592	91320864	280219168	537688768
1064	linolenate [alpha or gamma; (18:3n3 or 6)]	Lipid	Polyunsaturated Fatty Acid (n3 and n6)	34035	LC/MS Neg	100001337	5450	277.217	0.0002268	0.818131		5280934	4444437	C06426	HMDB03073	2497839	2758694	2828862	4955792	3581101	7504486	2605876	3005105	6182407	4028209	2714417	2469873	15724371	6620591	10032509	6288465	6060979	4092142	11895167	8864375	10213016	3767788	6199886	11165930
1249	linoleoylcarnitine*	Lipid	Fatty Acid Metabolism(Acyl Carnitine)	46223	LC/MS Pos	100003151	5190	424.342	0.000995597	2.34621	36816-10-1	6450015	4952667		HMDB06469	832696	1138929	949413	1432092	888730	3053595		2100957	2767909	25034148	7281498	502245	1560645		2067961	488505	3688510	1714686	5164934	1517207	10723896	1980467	2988833	952058
73	lysine	Amino Acid	Lysine Metabolism	1301	LC/MS Pos	407	613.8	147.113	0.000128125	0.87093	56-87-1	5962	5747	C00047	HMDB00182	36651600	47863512	43982024	36212428	44059144	41444780	29497212	38835312	41970336	48182968	41136388	40547208	50837744	25288770	50619140	34907352	56120376	47245152	60373596	84079024	61687972	60509008	49516120	62278820
994	malate	Energy	TCA Cycle	1303	LC/MS Neg	409	615.6	133.014	0.000210309	1.5811	6915-15-7	525	510	C00149	HMDB00156	110218816	201208736	153480544	158765600	168542176	206995520	183230208	173225696	200472128	189469904	189840768	167184400	163134512	93901840	154657024	82164776	193364768	134841648	295090336	262953088	186115408	207935008	148522112	288947808
1205	malonate	Lipid	Fatty Acid Synthesis	15872	LC/MS Polar	818	3447	103.004	0.000149867	1.45496	141-82-2;26522-22-85-0	867	844	C00383	HMDB00691	27983876	30545616	24726892	21415754	25571226	32548550	28155144	29452324	28843264	21333608	21648614	30961254		33593832	27256886	31199676	18978020	26555704	25357656	26689460	34887292	22953148	24970690	20482980
1204	malonylcarnitine	Lipid	Fatty Acid Synthesis	37059	LC/MS Pos	100001526	965	248.113	9.74e-05	0.392752	853728-01-5	22833583	21403153		HMDB02095	522189	1310082	1118179	868049	1366598	1595011	2009626	1306380	1266740	2236355	1646813	1562512	1485244	764426	827190	1362766	685995	1487954	1456139	1396504	1109310	755917	1939073	2602884
865	maltotriose	Carbohydrate	Glycogen Metabolism	44688	LC/MS Neg	100000276	812	503.162	0.000299677	0.595589	1109-28-0	439586	388669	C01835	HMDB01262	99985	87256	124272			204757	244218	150333	359778		128187		376635							294709	126094		47514
909	mannitol/sorbitol	Carbohydrate	Fructose, Mannose and Galactose Metabolism	46142	LC/MS Polar	100001740	2260	181.072	0.000656724	3.62687		5780	440	C01507	HMDB00247	2414293	3252445	3842797	6613367	2614816	3752750	3143456	4647223	2263493	2750099	3162308	2137589	1896985	1732471	2883592	1927113	1937185	3027805	7605412	4379474	2715955	2406743	2172177	9900967
910	mannose	Carbohydrate	Fructose, Mannose and Galactose Metabolism	584	LC/MS Polar	803	2200	179.056	0.000221946	1.23953	3458-28-4	18950	141983	C00159	HMDB00169		94730		241634	199963	181322	307853		132927	109962	207791		115667		435062			146266	273252	221309	121025	69602		490540
292	methionine	Amino Acid	Methionine, Cysteine, SAM and Taurine Metabolism	1302	LC/MS Pos	415	1250	150.058	5.84e-05	0.389182	63-68-3	6137	5907	C00073	HMDB00696	63599176	89895592	68389984	63651584	74813424	71354872	67524400	76640656	77419000	87738968	80146256	70068984	128333392	57821220	119441864	84342752	99507200	102650160	148758240	184156384	119666384	121148112	125239936	169379328
297	methionine sulfoxide	Amino Acid	Methionine, Cysteine, SAM and Taurine Metabolism	18374	LC/MS Polar	100000039	2698	164.039	0.000178636	1.08899	3226-65-1	158980	139840	C02989	HMDB02005													29850		78298			58019	39139	106751
3110	methyl glucopyranoside (alpha + beta)	Xenobiotics	Food Component/Plant	46144	LC/MS Pos	100005864	1090	212.113	0.000836452	3.94343						3424328	12085376	3190718	6462931	5980556	7697396	3796139	15016031	15511435	14914537	3990710	13860470	8910042	2513501	8920254	6890734	8406593	4371750	11065079	9528052	9863569	6035851	6897464	5980070
1224	methylmalonate (MMA)	Lipid	Fatty Acid Metabolism (also BCAA Metabolism)	1496	LC/MS Polar	418	3078.4	117.019	0.000177722	1.51874	516-05-2	487	473	C02170	HMDB00202	552082	1429818	929188	900901	1453584	1021219	1834622	1132569	1535581	1364589	1564178	1129463	564233	410738	643040	259623	601956	749307	1095323	688882	696363	767315	595287	871383
2602	methylphosphate	Nucleotide	Purine and Pyrimidine Metabolism	37070	LC/MS Neg	100001805	605	110.985	0.000231765	2.08825	7023-27-0	13130	12578		HMDB61711	35317540	32743084	44945716	37510080	44968760	53839976	40258388	37807928	41535180	31740132	42208928	39269496	35721152	27540774	33125988	21257476	39504760	30920576	42977592	46668992	34221532	38073904	29189136	55840912
258	methylsuccinate	Amino Acid	Leucine, Isoleucine and Valine Metabolism	15745	LC/MS Polar	2051	2800	131.035	0.000200727	1.53186	498-21-5	10349	9922		HMDB01844	200492	198618	319033	234743	231090	241888	183215	198182	168835	172137	205210	194482	256795	160862	179774	269051	213415	363222	356705	272225	217182	179673	188506	218887
1397	myo-inositol	Lipid	Inositol Metabolism	1124	LC/MS Polar	363	3506.3	225.062	0.000381587	1.69548	87-89-8	892	10239179	C00137	HMDB00211	11748467	20822848	23759084	13532953	14095360	26052994	13418782	19880244	16519394	15372082	19174148	22415780	17562268	41537492	29200302	27353648	18648686	35518512	29303736	32960144	31962844	13772491	24247208	36522996
1252	myristoleoylcarnitine*	Lipid	Fatty Acid Metabolism(Acyl Carnitine)	48182	LC/MS Pos	100006051	5120	370.295	0.00021	0.567116	889848-55-9					580958	1022481	574423	1241765	1008007	1929284	646434	1216618	1063705	9245916	2808235	493255	1189825	949591	1009848	685841	2371648	1281657	1458535	540604	3428944	932867	1467968	717804
1245	myristoylcarnitine	Lipid	Fatty Acid Metabolism(Acyl Carnitine)	33952	LC/MS Pos	100001270	5142.1	372.311	0.00042858	1.15113	18822-89-4	53477791	4932274		HMDB05066	990364	2205697	1370596	1966126	1448754	4690053	540314	2165651	3409412	18627428	4984469	701613	1865355	182418	2822104	983544	4311923	1438198	4439603	1155728	8221724	1588935	2907638	822842
76	N-6-trimethyllysine	Amino Acid	Lysine Metabolism	1498	LC/MS Pos	189	690	189.16	0.000136122	0.719616	23284-33-5	440120	140379	C03793	HMDB01325	5475150	6129716	7495402	5953213	5939061	6787158	5446915	6944220	6491336	6879586	4755246	7117865	7058468	4713902	7018449	3542166	13365034	10425801	8884056	21961384	9654013	11338663	7630284	13875961
58	N-acetyl-1-methylhistidine*	Amino Acid	Histidine Metabolism	43255	LC/MS Pos	100004299	987	212.103	0.000760448	3.58528							1341651	1638908	397195					400117	219199	323191		363935	361589	517196			6319072	789016	602173	334314			531141
57	N-acetyl-3-methylhistidine*	Amino Acid	Histidine Metabolism	43256	LC/MS Pos	100002204	917	212.103	0.000798413	3.76427	37841-04-6	193270	19993498				571172	628030		341652			174351		305654	379440				284979		431161	2152870	573299					312166
42	N-acetyl-aspartyl-glutamate (NAAG)	Amino Acid	Glutamate Metabolism	35665	LC/MS Pos	100001612	1575.4	305.098	0.000249535	0.817884	3106-85-2	5255	5065	C12270	HMDB01067	118636		281626	174840	166214	130785	179772	269837		199945	305868		283735	207171	240890	240727	249338	261408	418478	408655	226422	206148	397997	406534
2573	N-acetyl-beta-alanine	Nucleotide	Pyrimidine Metabolism, Uracil containing	37432	LC/MS Pos	100002102	1471	132.066	8.45e-05	0.639919	3025-95-4	76406	68881	C01073		847801	739546	1200161	822747	1124718	1059587	1279144	2071188	1002430	1453633	908024	933499	2576780	1705559	2037728	1624708	2325652	1944104	3519958	3473195	2163909	1824821	2275753	4329679
967	N-acetyl-beta-glucosaminylamine	Carbohydrate	Aminosugar Metabolism	35469	LC/MS Neg	1216	759	219.099	0.000237273	1.08295	4229-38-3	439454	388560	C01239	HMDB01104								35875	43846			19561	122032		147120		91670		225322	184465	219219		159287
92	N-acetyl-cadaverine	Amino Acid	Lysine Metabolism	43530	LC/MS Pos	100002249	1245	145.134	2.67e-05	0.183739	32343-73-0
959	N-acetyl-glucosamine 1-phosphate	Carbohydrate	Aminosugar Metabolism	15741	LC/MS Polar	1212	4052	300.049	0.000300797	1.00249	31281-59-1	440364	389323	C04256	HMDB01367	200006	245088	201010	252386	468221	294577	370654	157441	619303	210020	279410	264031	336853	164824	185381	153424	156631	137569	285380	332063	190181	191281	183734	321474
26	N-acetylalanine	Amino Acid	Alanine and Aspartate Metabolism	1585	LC/MS Pos	1110	1595.7	132.066	8.61e-05	0.651619	97-69-8	88064	79449	C02847	HMDB00766	1053678	1794539	1019823	1153597	1709862	1560590	1716406	1746845	2678851	1482737	1515803	1484118	3258483	1749042	2667078	1988110	2966034	2106598	4564729	4519884	3430292	3235299	3353648	4678918
32	N-acetylaspartate (NAA)	Amino Acid	Alanine and Aspartate Metabolism	22185	LC/MS Neg	100000787	620.5	174.041	0.000262055	1.50571	997-55-7;997-55-7	65065	58576	C01042	HMDB00812	674694	1196316	1487089	1129294	1134879	993662	800158	1167304	874066	1123514	1367408	744275	574443	1065882	1119090	353561	1331142	1456751	1714418	1393956	918445	1292760	1447119	1727879
310	N-acetylcysteine	Amino Acid	Methionine, Cysteine, SAM and Taurine Metabolism	1586	LC/MS Pos	1107	1792	164.038	0.000225208	1.37291	616-91-1	12035	11540	C06809	HMDB01890	291715	1703616	1018260	496051	833145	1081071	434870	419694	727999	314999	807899	548188	907867	278556	879712	540945	705107	3333434	1056461	1973843	1074836	642301	951884	2637844
958	N-acetylglucosamine 6-phosphate	Carbohydrate	Aminosugar Metabolism	15107	LC/MS Polar	1213	4114	300.049	0.000300797	1.00249	102029-88-9	439219	8216065	C00357	HMDB02817	102581	202161	150542	185822	275817	182404	235808	153015	431327	199604	200357	156466	251277	93090	230690	129096	198600	219433	327760	483452	270363	227728	275789	429843
979	N-acetylglucosamine/N-acetylgalactosamine	Carbohydrate	Aminosugar Metabolism	46539	LC/MS Polar	100006435	1897	220.083	0.000368941	1.67638						2202114	1491954	818477	2373423	1965689	3519940	4835881	3278595	2374271	3248469	1963957	2065801	14320212	25372964	12146217	24667640	3820546	13915766	5288414	9128253	11922747	2913598	13639470	5957531
40	N-acetylglutamate	Amino Acid	Glutamate Metabolism	15720	LC/MS Pos	100000282	1492	190.071	0.000166977	0.878497	5817-08-03	70914	1266066	C00624	HMDB01138		323477	291829		138809		71679	200063		138263	233813		480125	499180	620962	512784	519681	951515	933977	967445	663125	401822	663451	849225
41	N-acetylglutamine	Amino Acid	Glutamate Metabolism	33943	LC/MS Pos	100001253	1193	189.087	0.000244615	1.29367	2490-97-3	182230	158492	C02716	HMDB06029		1036285	902493		538175	198664	91798	406708	152695	117070	493768	102978	95776		371221		226372	3158375	333109	392838				139241
54	N-acetylhistidine	Amino Acid	Histidine Metabolism	33946	LC/MS Pos	100001293	848	198.087	0.000854333	4.31291	39145-52-3	75619	68142	C02997	HMDB32055		1607493	5753738	1063737	702440	213950	155685	363579	329485	416636	1514211	222631	256181	140314	1070702	258931	453663	7735871	420744	481887	377384	244689	171477	264626
293	N-acetylmethionine	Amino Acid	Methionine, Cysteine, SAM and Taurine Metabolism	1589	LC/MS Neg	1083	1787	190.054	0.00014	0.736631	65-82-7	448580	395338	C02712	HMDB11745	136299	291795	207612	246015	369167	175468	271115	162161	508726	200626	171010	166215	668726	197641	453303	301353	502831	309170	749537	644158	532369	419951	513418	729876
965	N-acetylneuraminate	Carbohydrate	Aminosugar Metabolism	32377	LC/MS Polar	1162	3072.6	308.099	0.000245	0.7952	131-48-6	439197	10292217	C00270	HMDB00230	632181	1711382	1173892	1003837	1761455	1506364	1471977	1184996	1113152	1214565	1744707	1492702	443227	222813	503250	391516	380729	531655	765607	815352	552816	459321	651517	639142
99	N-acetylphenylalanine	Amino Acid	Phenylalanine and Tyrosine Metabolism	33950	LC/MS Neg	100001256	2597	206.082	0.000191739	0.930401	2018-61-3	74839	67404	C03519	HMDB00512		263205		88963		108874	212956	71623	249244	92659		169923	177787	172924	163842	299614	114751	176623	245171	176210	218786	178510	229340	489509
371	N-acetylputrescine	Amino Acid	Polyamine Metabolism	37496	LC/MS Pos	192	840	131.118	4.94e-05	0.376667	18233-70-0	122356	109095	C02714	HMDB02064	185263	736945	1150980	463435	571409	336865	318059	323569	291819	356600	508227	226191	467374	229203	400180	280013	317473	2368994	324057	611350	342986	258315	252764	311926
10	N-acetylserine	Amino Acid	Glycine, Serine and Threonine Metabolism	37076	LC/MS Polar	100001851	2000	146.046	0.000173457	1.18769	97-14-3	65249	58744		HMDB02931	190590	246428	214931	197086	310096	281575	303556	320239	264533	367029	256062	240950	797683	353369	781421	542308	790813	536499	982329	1213822	725032	847874	878680	1254578
320	N-acetyltaurine	Amino Acid	Methionine, Cysteine, SAM and Taurine Metabolism	48187	LC/MS Neg	100005466	800	166.018	0.000263788	1.58891		159864	140553			647953	1540640	1576957	1161053	790213	1325697	953196	2306942	2064045	1799586	937600	862118	950114	588356	1008097	683675	1323370	1947718	2458865	1104979	754308	733164	813234	907651
15	N-acetylthreonine	Amino Acid	Glycine, Serine and Threonine Metabolism	33939	LC/MS Neg	100001274	821.6	160.062	0.000212266	1.32615	17093-74-2	152204	3841173	C01118		186211	252695	267621	197759	152665	297181	213177	256690	213215	245868		154689	371428	387252	436546	344317	402618	447983	679432	493333	427934	386254	387852	468972
112	N-acetyltyrosine	Amino Acid	Phenylalanine and Tyrosine Metabolism	32390	LC/MS Neg	100001104	1680	222.077	0.000240857	1.08457	537-55-3	68310	61606		HMDB00866		35315	40947			47441	39879	31377		65828	41352	67539	93902	50372	69472	76536	69014	73267	106363	90121	115783	57090	101405	101323
2541	N-carbamoylaspartate	Nucleotide	Pyrimidine Metabolism, Orotate containing	1594	LC/MS Polar	1108	3800	175.036	0.0003775	2.1567	923-37-5	93072	4573859	C00438	HMDB00828	275536	2085301	908179	172623	266083	270804	315450	154862	24884	390027	694268	28665
342	N-delta-acetylornithine	Amino Acid	Urea cycle; Arginine and Proline Metabolism	43249	LC/MS Pos	100004523	887	175.108	0.000235	1.34203		9920500	8096135								458711	328881	323657	164945	497035		149005	183994				207843		630591	506078	204592	103245	134832	581504
294	N-formylmethionine	Amino Acid	Methionine, Cysteine, SAM and Taurine Metabolism	2829	LC/MS Neg	194	1543.8	176.039	0.000186333	1.05848	4289-98-9	439750	388809	C03145	HMDB01015	237587	785058	507874	258531	289434	135639	30783	38684	73229	128442	283531	116359	804513	179096	449801	176068	174086	901789	256285	136116	164083	60594	122667	172530
3036	N-glycolylneuraminate	Xenobiotics	Food Component/Plant	37123	LC/MS Polar	100001491	3327.5	324.094	0.000273261	0.843154	1113-83-3	123802	3794850	C03410	HMDB00833	308781	713066	518513	534919	758713	592539	619424	501276	409313	634977	787116	615107	453354	267931	581720	580777	411384	497043	782213	753263	598676	490996	615265	605641
1394	N-palmitoyltaurine	Lipid	Endocannabinoid	39835	LC/MS Neg	100003239	5560	362.237	0.000142813	0.394251	83982-06-3		14435932						133522	129024	458502	97719	459702	719144	393120	93531	229343	276227	124613	343219		96941			121561	549996		359572	436470
1393	N-stearoyltaurine	Lipid	Endocannabinoid	39730	LC/MS Neg	100003240	5782	390.268	0.000159444	0.408551	63155-80-6	168274	147194										186493	175305	122533					109469					147812	387388		229622	416674
2626	N1-Methyl-2-pyridone-5-carboxamide	Cofactors and Vitamins	Nicotinate and Nicotinamide Metabolism	40469	LC/MS Neg	100001468	1668	151.051	0.000534583	3.53908	701-44-0	69698	62899	C05842	HMDB04193	99203	199557	127747	179546	128094	377715	348535	464729	266575	205071	138894	153857	182245	156117	210413	222890	174817	554732	367053	810049	220320	180549	141367	329714
2495	N1-methyladenosine	Nucleotide	Purine Metabolism, Adenine containing	15650	LC/MS Pos	1242	1399	282.12	0.00030321	1.07476	15763-06-1	27476	4573813	C02494	HMDB03331	2521520	6669568	5900941	4234118	4303463	3184080	1950462	5213637	3105675	2866911	3749714	2234734	3761352	3595836	7657174	2185548	10272972	10621858	13469616	13661990	5637382	9277221	4941851	7304995
2529	N1-methylguanosine	Nucleotide	Purine Metabolism, Guanine containing	31609	LC/MS Pos	100001122	1869	298.115	0.00025	0.838604	2140-65-0	96373	86996		HMDB01563	192520	1531884	706735	394726	536124	605415	413204	383396	526483	342569	513307	422739	1750145	888678	1357696	1169937	1414254	3490281	1914113	2916168	1960187	1209835	1712265	1992282
74	N2-acetyllysine	Amino Acid	Lysine Metabolism	36751	LC/MS Pos	100001721	836	189.123	0.000306935	1.62294	1946-82-3	92907	83869	C12989	HMDB00446		921081	2093019	711736	849857	1053235	614175	496679	399110	699683	893169	638099	801043		986704		885735	2073977	1215857	928684	721330	716935	869125	1471355
2531	N2,N2-dimethylguanosine	Nucleotide	Purine Metabolism, Guanine containing	35137	LC/MS Pos	100001412	2168	312.13	0.000345278	1.1062	2140-67-2	92919	83878		HMDB04824		320552			99393						103920		591083	330721	438366	517554	481495	733380	615144	943796	797324	421251	611818	780604
2585	N4-acetylcytidine	Nucleotide	Pyrimidine Metabolism, Cytidine containing	35130	LC/MS Pos	100001413	2040	286.103	0.000234359	0.819141	3768-18-1	107461	96702		HMDB05923		534740	102013		203381	295048	95733	149724			124708		231771		205762		391672	903809	447564	518044	228766	278914	204002	494602
75	N6-acetyllysine	Amino Acid	Lysine Metabolism	36752	LC/MS Pos	100001734	1140	189.123	0.000311282	1.64592	692-04-6	92832	83801	C02727	HMDB00206	443562	735254	831561	550120	779641	936969	662796	613388	676258	1154829	948122	915859	2227097	684694	1560754	1266049	2034732	1260210	2703560	4317755	2205762	1780601	2193261	3717060
2505	N6-carbamoylthreonyladenosine	Nucleotide	Purine Metabolism, Adenine containing	35157	LC/MS Neg	100001415	2164	411.127	0.000241111	0.586464	24719-82-2	161466	141829		HMDB41623	56553		53242	48515	48443	88528	56401	52377	65892	61326		51390	435412	317398	299683	395821	137993	292732	245264	375564	382766	180297	315005	263850
95	N6-carboxyethyllysine	Amino Acid	Lysine Metabolism	37458	LC/MS Pos	100001769	660	219.134	8.29e-05	0.378112			11312319							430503		704612	588373	289488	443276	467966	475453
980	N6-carboxymethyllysine	Carbohydrate	Advanced Glycation End-product	36713	LC/MS Pos	100001768	639	205.118	0.0001865	0.909231	5746-04-03		11217184			576192	555215	999073	522958	344164	479789	470911		383653	485506		1079657
2514	N6-succinyladenosine	Nucleotide	Purine Metabolism, Adenine containing	48130	LC/MS Pos	100001664	2222	384.115	0.00041413	1.07814	4542-23-8				HMDB00912	3152330	5223832	2936963	4247499	6730630	3787494	3810231	2015319	2048309	3192162	2989619	2586014	3041237	1434133	3480333	1354711	4251155	1668966	10517034	6333689	3236754	4263296	2560222	7249187
2607	nicotinamide	Cofactors and Vitamins	Nicotinate and Nicotinamide Metabolism	594	LC/MS Pos	432	1271.1	123.055	0.000132907	1.08006	98-92-0	936	911	C00153	HMDB01406	479867936	585948800	513289632	640958144	743727168	693082240	582271680	616906432	870281280	597458688	583530624	553660544	754739904	516952032	768375360	403836000	964103616	585650752	1341558528	1011072640	727763136	914352192	752716416	1234557696
2611	nicotinamide adenine dinucleotide (NAD+)	Cofactors and Vitamins	Nicotinate and Nicotinamide Metabolism	5278	LC/MS Neg	1310	1434	662.102	0.00027102	0.409333	53-84-9	5893	5681	C00003	HMDB00902	4938225	8010305	9191483	4796934	6057372	12436128	7166157	10247916	2469096	9066703	8322455	8995056	6127966	4369756	6363198	6401114	6439904	7546451	10921011	8980036	9032442	12822001	10561140	11284387
2612	nicotinamide adenine dinucleotide reduced (NADH)	Cofactors and Vitamins	Nicotinate and Nicotinamide Metabolism	31475	LC/MS Neg	428	1540	664.117	0.000293913	0.442562	58-68-4;606-68-8	439153	388299	C00004	HMDB01487	443109	318745	559150	531098	526247	711775	706767	577493	105834	408625	984684	398881	294324	112462	177869	279795	417420	355401	576850	512728	435555	646704	585554	916377
2609	nicotinamide ribonucleotide (NMN)	Cofactors and Vitamins	Nicotinate and Nicotinamide Metabolism	22152	LC/MS Neg	1312	680	211.001	0.000145763	0.690814	1094-61-7	14180	13553	C00455	HMDB00229	792414	395527	830609	966366	1558523	1516522	1358223	1006303	295329	1188636	1421715	459741	702184	627656	484167	560902	325952	1087918		1851060	446342	918822	1097866	1403603
2610	nicotinamide riboside	Cofactors and Vitamins	Nicotinate and Nicotinamide Metabolism	33013	LC/MS Pos	100001310	930	255.098	0.000423511	1.66019	1341-23-7	439924		C03150	HMDB00855	8170604	22755748	19857908	8834404	20113142	18940748	13545013	8459411	12144828	13416212	15136712	19703060	8538085	3665170	6728199	5280098	9390553	7082029	13207815	16442750	8179593	9463379	7256411	11899828
2605	nicotinate ribonucleoside	Cofactors and Vitamins	Nicotinate and Nicotinamide Metabolism	33471	LC/MS Pos	100001316	1085	256.082	0.001	3.90501	2625-49-2	161234	141635	C05841	HMDB06809
162	O-methyl tyrosine	Amino Acid	Phenylalanine and Tyrosine Metabolism	37451	LC/MS Pos	100002078	2032	196.097	0.000836162	4.26402	1080-06-4	76957	69406					2157071		1584136	2365363	1179850	793955	1021325	1057076	2124746	1144697	3264409	1695669	1969240	1194846	2860629	2922291	3950743	4637008	2962425	3149665	3396070	6642534
3478	O-sulfo-L-tyrosine	Xenobiotics	Chemical	45413	LC/MS Neg	100005384	990	260.023	0.00028186	1.08398		514186	448617				72378	138888	45132		50794	32057	32578		65415	35844	33183	130667	138096	103515	159940	53559	267323	55827	136316	113124		102871	63033
1239	octanoylcarnitine	Lipid	Fatty Acid Metabolism(Acyl Carnitine)	33936	LC/MS Pos	100001247	4090	288.217	0.000501398	1.73965	3671-77-0	123701	110274	C02838	HMDB00791	2904967	3462131	3320108	3911798	3738217	10515081	4772641	4876714	3950046	7686177	6871540	5382428	4623239	2679652	3312839	4778690	5468868	4695322	5943728	5970001	4207737	3628566	5387352	6000551
1185	oleamide	Lipid	Fatty Acid, Amide	32458	LC/MS Neg	1504	6581.5	280.265	0.000139167	0.496555	301-02-0	5283387	4446508	C19670	HMDB02117	1680367	27920998	62085660	29601588	319944	82107136	370563	192025456	273405184	4982521	3145136	380875328	468553	136456048	127868456	1156258	1128279	29643166	1029282	15504952	204387936	382646	1417086	272652832
3041	oleanolate	Xenobiotics	Food Component/Plant	38286	LC/MS Neg	100002313	5563	455.353	0.00031	0.68079	508-02-1	10494	10062	C17148	HMDB02364
1052	oleate/vaccenate (18:1)	Lipid	Long Chain Fatty Acid	52285	LC/MS Neg	100008930	5655	281.249	0.000160265	0.569836						55712680	88956504	126419672	122727320	194239136	204824784	128278920	241523856	812161536	257547184	182701408	180956368	641069568	387776128	691572992	226099424	205899840	206111440	445482208	598702912	1431613184	124378760	650783872	1341787264
1250	oleoylcarnitine	Lipid	Fatty Acid Metabolism(Acyl Carnitine)	35160	LC/MS Pos	100001501	5215	426.358	0.000409574	0.960636	38677-66-6	6441392;53477789	21403150		HMDB05065	1773643	3086751	2751244	4717425	4125494	11063168	1883315	7693424	14612590	74923504	20479986	1642951	5766782	911571	7607914	2355204	14637633	6582467	18263730	5842809	38574556	5832810	11378528	3616172
388	ophthalmate	Amino Acid	Glutathione Metabolism	34592	LC/MS Pos	100001311	1462	290.135	0.000377179	1.30002	495-27-2	7018721	7993181		HMDB05765	465758	1457691	1365878	544077	213431	1395089	465884	740450	250364	1031308	1158969	799751	798295		419813	514672	505917	677724	1539383	794904	660740	479932	904186	1099143
329	ornithine	Amino Acid	Urea cycle; Arginine and Proline Metabolism	1493	LC/MS Pos	444	614	133.097	9.12e-05	0.685398	3184-13-2	6262	6026	C00077	HMDB03374	1557246	2743003	1362280	1964282	2624047	2512003	2097223	2379874	2536853	2534902	1668741	2619367	7989344	5571801	5819310	7411419	5883649	9587044	7674562	13954095	13045928	8148741	8851437	7963640
2543	orotate	Nucleotide	Pyrimidine Metabolism, Orotate containing	1505	LC/MS Polar	445	1638.1	155.01	0.000286452	1.84796	50887-69-9	967	942	C00295	HMDB00226	58237152	113499216	93346584	61670920	97548176	89449024	82634384	55731112	39605684	72409904	139511936	44204464	27513920	16259448	21466432	20368804	16733443	33414482	12731731	43444532	26552616	14226159	35058416	20127500
2545	orotidine	Nucleotide	Pyrimidine Metabolism, Orotate containing	35172	LC/MS Polar	100001416	2250	287.052	0.000362041	1.26124	314-50-1	92751	83729	C01103	HMDB00788	10407033	17366356	16048122	14065183	20306100	20986116	22028840	20224506	15239739	24107708	19323176	17140348	6557555	4259862	7279339	6517739	4326576	7270033	6591255	6952849	6833269	5277648	8391084	6970227
2644	oxalate (ethanedioate)	Cofactors and Vitamins	Ascorbate and Aldarate Metabolism	20694	LC/MS Neg	100000841	603	88.988	0.00011661	1.3104	144-62-7	971	946	C00209	HMDB02329	1518057	8192952	2558871	3351516	1787779	3074079	421225	15088153	13931768	11095328	1431915	5471002	952193	241107	6120970	1141579	9130957	536232	15596949	1688636	3644728	2351661	1340456	637484
995	oxaloacetate	Energy	TCA Cycle	47173	LC/MS Neg	447	575	130.999	0.000385217	2.94062	328-42-7	970	945	C00036	HMDB00223	2957914	5079754	3357640	2597095	3753569	4848414	4098504	3725748	2307356	2897358	3915688	3971292	1842743	7537536	6145574	5721233	2282830	6184367	4209250	5391601	6589432	2014796	5402533	4981424
128	p-cresol sulfate	Amino Acid	Phenylalanine and Tyrosine Metabolism	36103	LC/MS Neg	100001315	2890	187.007	0.0001776	0.949697	3233-57-7	4615423	3806480	C01468	HMDB11635	212922	8698079	817646	1546122	113580	741344	1006043	2524694	1480251	2908158	2211308	508379	831680	299679	91763	410302	1775954	12617119	1932853	1604411	763236	890283	520368	863820
186	p-cresol-glucuronide*	Amino Acid	Phenylalanine and Tyrosine Metabolism	48841	LC/MS Neg	100006191	2420	283.082	0.000136512	0.482233	17680-99-8	154035	135751		HMDB11686	84468	1245319	429498	223415		56368	99965	208707	182862	384875	1096801	131811	294107			37058	197700	2349988	286058	225287	130223	138818	67307	106041
1022	palmitate (16:0)	Lipid	Long Chain Fatty Acid	1336	LC/MS Neg	424	5618	255.233	7.96e-05	0.311721	57-10-3	985	960	C00249	HMDB00220	241922304	292673344	375362624	356323904	446755552	515440352	404165184	499346368	1022527040	523400800	537212096	534758208	781134592	662566464	718058496	489307104	430320480	390895712	603804736	629405376	1228768128	324181248	794846656	1270305536
1184	palmitic amide	Lipid	Fatty Acid, Amide	42095	LC/MS Neg	100003915	6690	254.249	5.77e-05	0.226976	629-54-9	69421	62629			309641	3422052	8659689	2384950	227883	5217097	339152	17763642	26185134	1087045	382534	21649984	330973	18069612	18035384	625775	553868	5383196	416406	1937257	8878164	214970	624184	31443860
1023	palmitoleate (16:1n7)	Lipid	Long Chain Fatty Acid	33447	LC/MS Neg	452	5475	253.217	0.000129663	0.512062	373-49-9	445638	393216	C08362	HMDB03229	25875720	38191760	40871232	39658840	40748368	74871096	36140524	48564776	76034208	51174304	40076668	36401984	134257008	64848892	104226256	52777200	91506448	55759180	109524416	103533184	113341440	43168056	67952264	125687224
1385	palmitoyl ethanolamide	Lipid	Endocannabinoid	38165	LC/MS Neg	1489	6100	298.275	0.000484355	1.62385	544-31-0	4671	4509	C16512	HMDB02100		259468	737264		343457	658719	365800	459748	1131673	860558	401677	717614	601261	656861	600049	546574	151719	338153		495095	998409		1145556	1326415
1666	palmitoyl sphingomyelin (d18:1/16:0)	Lipid	Sphingolipid Metabolism	37506	LC/MS Polar	100002107	870	747.566	0.000673478	0.900895	6254-89-3	9939941	8115562			2527302	3920581	3169651	2965447	3252847	3336361	2225797	4022831	3453584	3237900	2707049	3019844	2797023	3316511	3976363	4346087	4056016	3681414	6528505	4941721	4609120	4341688	4150931	4822945
1247	palmitoylcarnitine	Lipid	Fatty Acid Metabolism(Acyl Carnitine)	44681	LC/MS Pos	100000776	5204	400.342	0.000387636	0.968263	6865-14-1	461	448	C02990	HMDB00222	4797554	7555577	6695009	8924175	9141849	23670524	3377478	11982053	25831120	99227352	21993186	3056604	9472091	1640217	15524268	5276047	20683856	7953830	21073732	7182705	43765344	8353350	14996058	5171171
2632	pantothenate	Cofactors and Vitamins	Pantothenate and CoA Metabolism	1508	LC/MS Pos	1024	2212.4	220.118	0.000279	1.2675	137-08-6	6613	6361	C00864	HMDB00210	5845035	7240902	6061957	5259029	6661699	8160757	6685724	8716953	6406856	7960910	8402984	6566741	7815356	4566718	7119115	6335960	6167378	9317260	11021556	12857091	9230707	6349271	7383927	10318702
126	phenol sulfate	Amino Acid	Phenylalanine and Tyrosine Metabolism	32553	LC/MS Neg	100001510	2156	172.991	0.000228113	1.31864	937-34-8	74426	67018	C02180	HMDB60015	313380	8124562	1596635	1274438	2572107	936680	635260	1167255	576885	477785	973289	240326	529382	1194901	84516	709216	2354499	9057519	1529968	907725	703730	673182	325443	648895
110	phenylacetylglutamine	Amino Acid	Phenylalanine and Tyrosine Metabolism	35126	LC/MS Neg	100001417	2330	263.104	0.000248	0.942594	28047-15-6	92258	270643	C04148	HMDB06344							51359			340019
109	phenylacetylglycine	Amino Acid	Phenylalanine and Tyrosine Metabolism	33945	LC/MS Pos	100001275	3090	194.081	9.14e-05	0.470937	500-98-1	68144	61452	C05598	HMDB00821	576273	25733068	5869567	2910442	3955197	1789620	902197	3067536	3152220	1240805	4794581	1208737	2460261	1335100	5050582	1255049	3554851	47586432	5958109	3569770	2028354	3290036	978563	2006804
98	phenylalanine	Amino Acid	Phenylalanine and Tyrosine Metabolism	64	LC/MS Pos	460	2050	166.086	9.01e-05	0.542773	63-91-2	6140	5910	C00079	HMDB00159	127221192	156367472	112575040	130073416	155101728	205218624	191547040	187461088	186890704	189481616	156624960	141462720	349318912	159839744	308385184	197155376	349545440	277354304	555318016	656904064	395531840	384586272	363252928	574275264
103	phenyllactate (PLA)	Amino Acid	Phenylalanine and Tyrosine Metabolism	22130	LC/MS Polar	100000774	908	165.056	0.000586538	3.55358	828-01-3	3848	3715	C05607	HMDB00779		436930	38018			40567					41918				204021			54237	85778
1007	phosphate	Energy	Oxidative Phosphorylation	42109	LC/MS Neg	461	608	96.9696	0.000138571	1.42902	7664-38-2	1061	1032	C00009	HMDB01429	274771840	323783136	363798016	294045600	282045152	356260416	260649824	354379232	347438272	265710000	257445280	244250496	245673536	279479680	336169088	195339520	346061568	218783296	424952672	349505600	281538304	296538880	238566560	367052608
1431	phosphoethanolamine	Lipid	Phospholipid Metabolism	1600	LC/MS Neg	1026	638	140.012	0.000214706	1.53348	1071-23-4	1015	990	C00346	HMDB00224	16017555	24139580	23890344	19750448	18723304	23332160	15005895	25233462	23332152	21285002	19198992	22809592	16409656	19803636	27019472	12966778	33007958	24388280	36505820	40755424	25443984	35431044	21891088	39218544
90	pipecolate	Amino Acid	Lysine Metabolism	1444	LC/MS Pos	1025	1120	130.086	8.28e-05	0.636529	4043-87-2	849	826	C00408	HMDB00070	5854904	9825388	8456166	8551353	9595549	12192605	8179565	7346552	7189621	9912647	11270272	7463081	10439786	6114277	7860050	7181100	9474203	18743720	13554551	11150509	7680443	8578252	9805905	15235941
1783	pregn steroid monosulfate*	Lipid	Steroid	32619	LC/MS Neg	100002067	5000	397.205	0.00045	1.13292	1247-64-9		13465233
1869	pregnanolone/allopregnanolone sulfate	Lipid	Steroid	48394	LC/MS Neg	100006173	5160	397.205	0.00053	1.33432
1782	pregnen-diol disulfate*	Lipid	Steroid	32562	LC/MS Neg	100001993	3868	238.077	1e-05	0.0420031
1755	pregnenolone sulfate	Lipid	Steroid	38170	LC/MS Neg	100002129	5100	395.19	0.00095	2.40391	1247-64-9	105074	94802		HMDB00774
350	pro-hydroxy-pro	Amino Acid	Urea cycle; Arginine and Proline Metabolism	35127	LC/MS Pos	100001167	950	229.118	0.00017	0.741975	18684-24-7	11673055	9847785		HMDB06695	551168	4221890	4083934	1158565	2287996	2009829	1686257	1406030	1510133	2589219	2874676	1195385	3982426	1599292	3071138	2129368	1748763	9717986	2921155	3606611	3633640	747898	2753704	2979633
330	proline	Amino Acid	Urea cycle; Arginine and Proline Metabolism	1898	LC/MS Pos	480	805	116.071	0.000230769	1.98818	147-85-3	145742	128566	C00148	HMDB00162	214252112	419685088	330714432	228075504	425439648	373872480	348000576	405538400	366278112	433466528	329217440	320375584	722702592	299101216	621384256	354657088	624963648	491464096	1015460224	965022272	697214208	714080768	719321856	1071930944
658	prolylglycine	Peptide	Dipeptide	40703	LC/MS Pos	100003674	875	173.092	0.000822016	4.74901	2578-57-6	7408076;6426709	4932143			179754	705685	819852	431601	580066	521627	407913	498168	459843	539627	517853	359055	1272679	556897	1239908	595228	850820	1774278	1608086	2094707	1492753	972247	1115045	1799508
1221	propionylcarnitine	Lipid	Fatty Acid Metabolism (also BCAA Metabolism)	32452	LC/MS Pos	100001162	1590	218.139	0.000181124	0.830314	17298-37-2	107738	96904	C03017	HMDB00824	76349384	171778544	99602160	149489984	123054936	207939824	230673296	178863024	207501872	242414176	236414272	239437984	109949600	72586984	87639248	94800040	107689104	107174792	154676768	111981216	117299688	109958648	134906224	205504496
1222	propionylglycine	Lipid	Fatty Acid Metabolism (also BCAA Metabolism)	31932	LC/MS Pos	100001150	1551	132.066	8.39e-05	0.635015	21709-90-0	98681	89122		HMDB00783	89458	315127		245001	162732	406505	383375	251265			304830	264016	152183	279349		108091	293600	291935	264376		191586		190679
1320	prostaglandin E2	Lipid	Eicosanoid	7746	LC/MS Neg	487	4573	351.218	0.000141154	0.401898	363-24-6	5280360	4444059	C00584	HMDB01220		69840		101962	148106	249262	487032	102560	482018	142475	207824	326537								121255			59906	38643
2557	pseudouridine	Nucleotide	Pyrimidine Metabolism, Uracil containing	33442	LC/MS Neg	821	1100	243.062	0.000137551	0.565909	1445-07-4	15047	21403010	C02067	HMDB00767	435809	1535194	871205	922910	665936	937507	451877	589871	580077	590140	639556	486696	861052	436558	1020955	563273	1568846	2437951	1552546	2006370	1042005	1135725	893371	1629155
2671	pterin	Cofactors and Vitamins	Pterin Metabolism	43023	LC/MS Pos	100004216	1545	164.057	0.00112255	6.84243	22363-60-4	73000	65806	C00715	HMDB00802	348898	340483	300742	278085	476255	350611	436359		388972	261186	559041	374526	365341	569719	415738	451097	487270	520715	434070	446287	439012	369318	359228	357516
365	putrescine	Amino Acid	Polyamine Metabolism	1408	LC/MS Pos	49	564	89.1073	0.000595714	6.68536	110-60-1	1045	13837702	C00134	HMDB01414	1208513	3092017	4272269	1397981	1671775	373174		2216869	1355708	2241479	2059480	737665	11393988	5645862	4748043	7256882		6306936	4257680	5423692	6708738		2507876	1540362
2708	pyridoxal	Cofactors and Vitamins	Vitamin B6 Metabolism	1651	LC/MS Pos	491	1203	168.066	0.000103165	0.613835	65-22-5	1050	1021	C00250	HMDB01545	800430	2310075	860620	1222931	890825	1982776	810244	1097351	2380935	1053988	693537	1550038	2101990	383221	1365104	710572	2013705	1614907	3343143	1317243	1532742	1052880	915425	1308472
2709	pyridoxate	Cofactors and Vitamins	Vitamin B6 Metabolism	31555	LC/MS Neg	100001121	2185	182.046	0.000209747	1.15216	82-82-6	6723	6467	C00847	HMDB00017	219624	1207198	766164	504844	531923	536358	323221	390448	456956	487679	139850		451994	374453	511100	335372	627901	1482530	505976	460303		82691		189373
816	pyruvate	Carbohydrate	Glycolysis, Gluconeogenesis, and Pyruvate Metabolism	48990	LC/MS Polar	823	1083	87.0088	0.000152542	1.75318	127-17-3	1060	96901	C00022	HMDB00243		659948	486540	652840	854680	670872	722896	439338	1134364	628598	647154	807086	1191892	322401	1211268	450197	1359774	693242	1775389	1412654	1128342	1159699	1061809	1843369
836	ribitol	Carbohydrate	Pentose Metabolism	15772	LC/MS Polar	100000406	1789.6	151.061	0.000235313	1.55773	488-81-3	6912	10254628	C00474	HMDB00508	456844	818642	701373	620527	878911	873889	1003461	871568	853783	1058337	921617	799743	974175	539243	851939	675613	574210	814655	933453	966339	865408	611625	861838	942953
2629	riboflavin (Vitamin B2)	Cofactors and Vitamins	Riboflavin Metabolism	1827	LC/MS Neg	500	3160	255.089	7.38e-05	0.289115	83-88-5	493570	431981	C00255	HMDB00244	102567	249223	190182	208079	276972	196692	167999	148344	227973	239215	205694	288336	276065	84773	238006	163223	333951	210941	387634	343915	322669	237674	281299	401261
837	ribonate	Carbohydrate	Pentose Metabolism	27731	LC/MS Polar	100001007	2425	165.04	0.000373663	2.26407	5336-08-03	5460677	4574162	C01685	HMDB00867	957178	1366933	1897045	1341730	1402036	1615986	1385823	2035698	1350056	2075328	1719236	1196159	1229974	636949	1346296	1293130	1253232	1750864	1777834	2114739	927281	1109680	1523901	1436825
835	ribose	Carbohydrate	Pentose Metabolism	1471	LC/MS Polar	914	1508.2	195.051	0.000218043	1.11788	50-69-1	5779	4470639	C00121	HMDB00283	85272	53301	70086	55903	136839	82095	180274		96374		102271		156477	215443	81694	61922	45310	245058	79495	237668	120909	45351	109935	145809
826	ribose 1-phosphate	Carbohydrate	Pentose Phosphate Pathway	1763	LC/MS Polar	219	4025	229.012	0.000439063	1.9172	50-99-7;58459-37-3	439236	388373	C00620	HMDB01489	1137536	1276645	983115	1835238	2294834	1293448	2509396	1326503	2724803	1531196	1180189	1083952	2680921	1282869	2241344	1172965	2110429	1429487	3206581	2760603	1796888	2381975	1859572	3571420
3523	S-(3-hydroxypropyl)mercapturic acid (HPMA)	Xenobiotics	Chemical	44552	LC/MS Neg	100004568	1576	220.065	0.00016069	0.730192	23127-40-4	3371179	2616726				175079	185535	34761	85917						63830				119547		23857	527681	43618		30717
300	S-adenosylhomocysteine (SAH)	Amino Acid	Methionine, Cysteine, SAM and Taurine Metabolism	42382	LC/MS Neg	197	1832.4	383.114	0.000105957	0.276569	979-92-0	439155	16788012	C00021	HMDB00939	903268	2534723	2031243	1351881	1943958	2437361	1547419	2042966	2277872	2662222	1906365	3264627	2314442	849792	2238541	1151720	2044374	1262511	3744946	2422336	3041778	2884590	2394588	3705000
299	S-adenosylmethionine (SAM)	Amino Acid	Methionine, Cysteine, SAM and Taurine Metabolism	15915	LC/MS Pos	1263	670	399.145	0.000564681	1.41473	24346-00-7;86867-01-8;86867-0108	34755		C00019	HMDB01185	8090744	11314151	9794646	8969595	10299057	8607153	11003142	10742052	11707648	12309632	11646473	11445543	5093967	5316708	5598991	5326658	5935454	7914757	4400107	10960804	5300532	8060684		9077355
383	S-methylglutathione	Amino Acid	Glutathione Metabolism	33944	LC/MS Pos	100001259	1600	322.107	0.000692609	2.15025	2922-56-7	3605667	2841309	C11347		1332887	6283711	6094558	1257006	1741125	4530143	1192793	5433715	807237	8129863	3786737	7663115	757421		1178771	544487	1346691	261661	3876647	754693	2181994	1557747	1893420	1560462
828	sedoheptulose-7-phosphate	Carbohydrate	Pentose Phosphate Pathway	35649	LC/MS Neg	100001628	599.6	289.033	0.000864324	2.9904	2646-35-7	616	596	C05382	HMDB01068	437734	710760	561239	775542	1072348	773015	1243268	922599	3024346	1110536	626203	388090					267212		604831
9	serine	Amino Acid	Glycine, Serine and Threonine Metabolism	1648	LC/MS Pos	503	676.7	106.05	0.000356939	3.36576	56-45-1	5951	5736	C00065	HMDB00187	22770632	20421500	22845874	21387328	21858024	18051452	18937484	22190108	23239548	18394708	18370854	25937440	17828460	16603885	18509000	19363856	25653222	16262177	12179194	36304368	20087190	32737070	21388472	28316780
219	serotonin	Amino Acid	Tryptophan Metabolism	2342	LC/MS Pos	504	1654	177.102	0.000134857	0.761465	153-98-0	5202	5013	C00780	HMDB00259	149855		422526			254159		268500		243707	338533	178910				110290	95770	247211		185728	277255		133321
367	spermidine	Amino Acid	Polyamine Metabolism	485	LC/MS Pos	50	533.5	146.165	0.00010619	0.72651	124-20-9	1102	1071	C00315	HMDB01257	2358309120	2707923200	2560405504	1642252544	2788640000	2137481984	1990823168	1440186112	1052513920	2232411392	3585602048	2527597568	4313622528	3508850432	2739063296	4507346432	810571072	2459545600	1451388928	2607252992	3468843008	724603904	2824893952	1508607744
366	spermine	Amino Acid	Polyamine Metabolism	603	LC/MS Pos	507	500.4	203.223	0.000135143	0.664998	71-44-3	1103	1072	C00750	HMDB01256	785118592	1389362688	940349248	670602816	1122115200	928002048	1163764736	1001792128	563425600	1356124032	1535388416	1198586624	2178119936	1642410368	1501055104	2413364224	280601216	1281144192	545467264	1307767808	2036151808	216451424	1427614720	625343680
1682	sphingomyelin (d18:1/14:0, d16:1/16:0)*	Lipid	Sphingolipid Metabolism	42463	LC/MS Polar	100004328	873	719.534	0.000625714	0.86961		11433862	9608732				120113	88901	81939	103664	95067	79753	115977	100166	105693	68239	103833	93969	86566	176064	102856	120799	92566	181771	142688	120552	123360	114088	161328
1684	sphingomyelin (d18:1/24:1, d18:2/24:0)*	Lipid	Sphingolipid Metabolism	47153	LC/MS Polar	100005986	850	857.675	0.00174227	2.03139	94359-13-4		24846874			242909	439766	406363	320585	323762	336353	178293	473402	348627	328168	228949	216892	80116	245731	172757	249674	198772	214417	302524	214937	204679	224946	161381	180734
1685	sphingomyelin (d18:2/16:0, d18:1/16:1)*	Lipid	Sphingolipid Metabolism	42459	LC/MS Polar	100004329	866	745.55	0.00072093	0.966978							83484	63046	54298	72583	102881	100555	181194	162500	164977	94070	90599	72374	77280	209707	91762	88681	102034	177998	152921	149313	100464	121401	104885
1672	sphingosine	Lipid	Sphingolipid Metabolism	17747	LC/MS Pos	297	5179.9	300.29	0.000318908	1.062	123-78-4	5353955	4510275	C00319	HMDB00252	932815	982923		1017252	935609	1244888	836128	1502802	2357443	4119793	1358669		1723951	682014	2532452	1203131	3513777	1568083	4289078	2159496	8749286	2025457	3137615	1321488
3088	stachydrine	Xenobiotics	Food Component/Plant	34384	LC/MS Pos	100001296	838.7	144.102	5.98e-05	0.414956	4136-37-2	115244	103115	C10172	HMDB04827	497257	2838561	699112	1655601	446876	731655	1690559	586564		2336254	524465		2225097	668144	510417	1132762		1351634	1628664			716324	395321	8255045
1027	stearate (18:0)	Lipid	Long Chain Fatty Acid	1358	LC/MS Neg	439	5872	283.264	0.000165076	0.582762	57-11-4	5281	5091	C01530	HMDB00827	191112688	232122496	332974880	275360096	345607968	368356128	381751936	457513728	757555584	449348960	442478688	458963872	441465600	548770560	471843488	344051008	319208800	304654496	306647584	428948352	764058304	277252416	604647296	877129728
1055	stearidonate (18:4n3)	Lipid	Polyunsaturated Fatty Acid (n3 and n6)	33969	LC/MS Neg	100001229	5395	275.202	0.000351786	1.27828	111174-40-4	5312508	4471933	C16300	HMDB06547		150709	88031	275930		326782	77712		143480				458432	212661	131867		198701		110165	103670	151797	105154	74148	123207
1667	stearoyl sphingomyelin (d18:1/18:0)	Lipid	Sphingolipid Metabolism	19503	LC/MS Polar	1538	979	775.597	0.000996977	1.28543	85187-10-6;85187-10-6	6453725	4956085	C00550	HMDB01348	130823	195615	179663	182431	124470	146901	140829	271788	223562	224836	165262	222265		80532	102927	115958	91595	120355	185659	97674	110811	140346	114020	115948
1248	stearoylcarnitine	Lipid	Fatty Acid Metabolism(Acyl Carnitine)	34409	LC/MS Pos	100001391	5256	428.373	0.000845938	1.97477	18822-91-8	6426855	21233653		HMDB00848		693864	958862	1060309	1245983	2073260	431363	2293264	4140769	15207604	4428733		1369949		3001816	952283	3303963	1521800	5648257	1511702	9689952	2217989	3466134	1343262
992	succinate	Energy	TCA Cycle	1437	LC/MS Polar	252	3149	117.019	0.000171681	1.46712	110-15-6	1110	1078	C00042	HMDB00254	19677950	23882956	18227346	19948276	26535386	36376248	29312600	25186356	30544668	37046368	39397668	27800632	36894640	17503552	31699050	20095296	53671304	34497976	79983520	87805400	41328060	47943764	38116472	65395648
991	succinylcarnitine	Energy	TCA Cycle	37058	LC/MS Pos	100001948	1419	262.129	0.000274	1.04529						24957916	52896896	41639324	35142160	44064336	46687168	47167072	41731836	34674436	56332176	46790932	42894044	37414692	35616896	42695072	32635650	42234000	50058740	60504956	37933340	38060160	31824950	46890416	61911196
3475	sulfate*	Xenobiotics	Chemical	46960	LC/MS Neg	100002528	616	96.9601	0.000182414	1.88133	14808-79-8	1118	1086	C00059	HMDB01448	5742027	12711133	12475638	6470119	5219050	16989780	13837624	13539332	8855996	12230272	15638050	6642057	6568176	10726484	7781534	12894791	11888187	25429156	9162038	18458940	12582801	12953077	11714302	14750655
3093	tartarate	Xenobiotics	Food Component/Plant	15336	LC/MS Neg	100000295	615.3	149.009	0.000245263	1.64596	87-69-4;6106-24-7	444305	852	C00898	HMDB00956		6401357	24917860	5340269	720314	562121		385152		723280	2763327		538318	264802	1123696			19308112				440663
3169	tartronate (hydroxymalonate)	Xenobiotics	Bacterial/Fungal	20693	LC/MS Neg	100000840	610	118.999	0.000265385	2.23015	80-69-3	45	44	C02287	HMDB35227								367370	216655
319	taurine	Amino Acid	Methionine, Cysteine, SAM and Taurine Metabolism	2125	LC/MS Neg	512	690	124.007	0.000238415	1.92258	107-35-7	1123	1091	C00245	HMDB00251	138317376	217283760	191957600	190448256	209135936	278686528	249591696	286079840	253590512	287949280	219466400	252156960	209462848	170096240	221030320	182521696	240459536	214718688	295017312	273157472	237363904	225948112	253381280	374856576
1881	taurochenodeoxycholate	Lipid	Primary Bile Acid Metabolism	18494	LC/MS Neg	1629	5250	498.289	1e-05	0.0200687	6009-98-9	387316	343282	C05465	HMDB00951
1878	taurocholate	Lipid	Primary Bile Acid Metabolism	18497	LC/MS Neg	1648	5150	514.284	0.000423	0.822502	145-42-6	6675		C05122	HMDB00036			79105									153375	315685	62881			90872			137406
1917	taurocholenate sulfate	Lipid	Secondary Bile Acid Metabolism	32807	LC/MS Neg	100001990	4750	279.614	8.5e-05	0.30399
2693	thiamin (Vitamin B1)	Cofactors and Vitamins	Thiamine Metabolism	5341	LC/MS Neg	873	1726	263.097	0.000297529	1.13087	59-43-8	1130		C00378	HMDB00235	335081	516711	625227	542392	618610	533372	673855	453948	424895	644193	709613	647711	64810	102562	145824	123839	81933	132561	92097	164644	85410	82082	128629	88941
2695	thiamin diphosphate	Cofactors and Vitamins	Thiamine Metabolism	35670	LC/MS Neg	522	1195.1	423.03	0.00012625	0.298442	154-87-0	1132	8715	C00068	HMDB01372	143046	260330	306780	121197	126893	906925	333750	677381	129546	480928	431567	621921	284797	194831	208705	253255	242139	307725	198560	360652	368141	377462	323829	516854
2694	thiamin monophosphate	Cofactors and Vitamins	Thiamine Metabolism	15798	LC/MS Neg	523	1448	343.064	0.000212979	0.620814	532-40-1	3382778	2627905	C01081	HMDB02666	561040	858114	877447	744677	1038933	962489	807350	710547	843428	779497	573223	570288	228478	226389	427589	219616	262277	269896	404056	403862	253779	309721	253608	400869
2642	threonate	Cofactors and Vitamins	Ascorbate and Aldarate Metabolism	27738	LC/MS Polar	100001022	2384	135.03	0.000135656	1.00463	70753-61-6	151152	133224	C01620	HMDB00943	48552000	112684136	73369872	80085704	112197064	112795008	102000656	158211264	112448096	137012480	93506184	89276640	78251160	42245028	98479768	61467324	88562264	82629128	188039440	151846352	95327824	79754216	109922256	125721064
14	threonine	Amino Acid	Glycine, Serine and Threonine Metabolism	1284	LC/MS Pos	564	701.5	120.066	0.000157273	1.30989	72-19-5	6288	6051	C00188	HMDB00167	46639076	53721464	49630332	40985972	47499732	40433596	36331576	43954980	43822088	55843592	50573080	55818792	58013748	32183720	52657104	43821148	50610376	47902936	62635108	77157000	58029680	79499112	63177388	81527800
2597	thymidine	Nucleotide	Pyrimidine Metabolism, Thymine containing	2183	LC/MS Neg	872	1963.7	241.083	6.33e-05	0.262703	50-89-5	5789	5585	C00214	HMDB00273	151792	197561	140990	162730	154012	174030	87178	57115	122096	179185	208942	146953	1013584	362921	619388	534445	1219919	449116	1328248	2359952	1098171	1015526	978775	1707725
2598	thymine	Nucleotide	Pyrimidine Metabolism, Thymine containing	604	LC/MS Polar	882	1001.2	125.036	0.000231304	1.84991	65-71-4	1135	1103	C00178	HMDB00262													389837		275677	113999	401490	219541	639987	1373937	360775	464025	370686	727877
272	tiglyl carnitine	Amino Acid	Leucine, Isoleucine and Valine Metabolism	35428	LC/MS Pos	100001597	2354	244.154	0.000226235	0.926608	64191-86-2	22833596	17216200		HMDB02366	350322	766336	445312	466527	640755	1019340	934439	695694	838446	887593	791825	595556	547172	432749	695114	556635	425016	505225	876823	784932	556075	527648	542922	943849
348	trans-4-hydroxyproline	Amino Acid	Urea cycle; Arginine and Proline Metabolism	32306	LC/MS Pos	1001	685	132.066	6.06e-05	0.458863	51-35-4	5810	5605	C01157	HMDB00725	14792122	7935273	15796882	11151572	15440488	7117206	5803683	5860520	6441406	8373044	11638913	8799465	16915630	9718189	11606534	9457722	8417541	7921948	5569275	9938950	8406226	7384040	6648615	8665299
60	trans-urocanate	Amino Acid	Histidine Metabolism	607	LC/MS Pos	537	1125.4	139.05	7.44e-05	0.535378	104-98-3	736715	643824	C00785	HMDB00301	1567947	5166286	4940224	2480671	1702696	2815323	3341232	4501164	2234076	1602329	1727507	1865359	3368147	2363213	3150764	7246766	10505436	20916248	9012445	3525731	2319795	1416992	1205206	2597633
2624	trigonelline (N'-methylnicotinate)	Cofactors and Vitamins	Nicotinate and Nicotinamide Metabolism	32401	LC/MS Pos	100001092	771.8	138.055	0.000159434	1.15486	535-83-1	5570	5369	C01004	HMDB00875	668035	930100	741785	1359412	898407	1911494	2766045	3208266	1571680	3095095	1326199	1352016	6297623	11202041	5570462	12624253	1925005	7376411	3182684	5394152	5827295	2274470	6002410	2677396
193	tryptophan	Amino Acid	Tryptophan Metabolism	54	LC/MS Pos	565	2440	205.097	0.000102292	0.498747	73-22-3	6305	6066	C00078	HMDB00929	31443688	42777256	33659060	39617000	57829648	54252436	55819464	43677000	53382776	83581304	65527884	50370176	70129808	28226204	61576180	39240676	79398208	58241984	129311832	114105280	89773232	88420984	94018968	118346880
227	tryptophan betaine	Amino Acid	Tryptophan Metabolism	37097	LC/MS Pos	100001743	2466	247.144	0.000325	1.31502	20671-76-5	442106	390633	C09213	HMDB61115										469205
117	tyramine	Amino Acid	Phenylalanine and Tyrosine Metabolism	1603	LC/MS Pos	1133	1511.9	138.091	8.45e-05	0.612243	60-19-5	5610	5408	C00483	HMDB00306
111	tyrosine	Amino Acid	Phenylalanine and Tyrosine Metabolism	1299	LC/MS Pos	815	1516.3	182.081	6.3e-05	0.346053	60-18-4	6057	5833	C00082	HMDB00158	44287908	94281904	45497900	48830084	93675504	63696136	80598232	87815384	102822816	137735904	103482976	91407424	114352904	52305788	122023944	68410568	117394560	107998912	196073984	223311040	169604432	150738048	166960224	210222976
936	UDP-galactose	Carbohydrate	Nucleotide Sugar	15860	LC/MS Polar	100000298	4000	565.048	0.000880435	1.55816	2956-16-3;91183-98-1;137868-52-1	18068	17069	C00052	HMDB00302	446096	569796	771571	599115	681315	680236	548188	449528	403644	626330	790232	697311	464592	151396	435565	314049	677906	473775	1020117	793869	637498	843579	581762	1082388
932	UDP-glucose	Carbohydrate	Nucleotide Sugar	32344	LC/MS Polar	1096	3950	565.048	0.000890217	1.57547	117756-22-6	8629	8308	C00029	HMDB00286	831155	1090678	1256740	1045248	1176838	1307414	894226	928379	555946	996611	1245045	1012680	1255270	549399	994861	912822	1304885	1156810	2107122	1766855	1343839	1804563	1545083	2256126
937	UDP-glucuronate	Carbohydrate	Nucleotide Sugar	2763	LC/MS Polar	1097	4355	579.027	0.000497105	0.858518	28053-08-9;63700-19-6	17473	16522	C00167	HMDB00935	129680	156299	220555	114523	151481	229175	104211	131499	46332	86463	229305	139734	71282	47071	117909		146166	105498	151246	188202	152485	162625		275096
941	UDP-N-acetylglucosamine	Carbohydrate	Nucleotide Sugar	35162	LC/MS Polar	1249	3708.7	606.074	0.000698511	1.15252	91183-98-1	445675	17215931	C00043	HMDB00290	3717565	4809714	4135937	5195543	6101443	5157995	5514500	5756947	4272528	6928924	5478806	5199379	3072613	1313932	2640357	2260270	3114346	2547854	4946220	4085019	3353053	4340013	3862788	4631015
1152	undecanedioate	Lipid	Fatty Acid, Dicarboxylate	42395	LC/MS Neg	100001617	2440	215.129	9.94e-05	0.461871	1852-04-6	15816	15037		HMDB00888	105299	97910	90251	121980		95204	121546	83776	128652			148771	361032	76781	177428	213792	264967	148692	331534	166597	185685	125896	145170	150702
2556	uracil	Nucleotide	Pyrimidine Metabolism, Uracil containing	605	LC/MS Pos	825	1152.2	113.035	0.000300625	2.65958	66-22-8	1174	1141	C00106	HMDB00300	510261	781477	571153	690213	902498	960460	1013465	450768	1331832	901444	1385691	895381	3083993	1968139	2613015	2340056	3162666	2410383	4068015	4696680	2639751	3271883	3023964	3855545
2476	urate	Nucleotide	Purine Metabolism, (Hypo)Xanthine/Inosine containing	1604	LC/MS Neg	1134	757.1	167.021	0.000265926	1.59217	69-93-2;120K5305	1175		C00366	HMDB00289	4099271	6153939	6016002	4473813	5219045	6633516	5672432	5477331	5998565	6758467	5783113	4435751	12702426	11454351	13207187	13572586	11447161	16716292	12937876	26605362	12537086	10880000	13944293	15135328
328	urea	Amino Acid	Urea cycle; Arginine and Proline Metabolism	1670	LC/MS Pos	533	739	121.072	0.000114691	0.947299	57-13-6	1176	1143	C00086	HMDB00294	22069344	76437880	26512168	16601101	16745692	26619184	25992226	16966348	19840224	21037452	34039280	17984260	43173444	46421936	29117208	34826172	22837484	74269544	59131708	41220028	31368728	40593308	27987226	31085516
2555	uridine	Nucleotide	Pyrimidine Metabolism, Uracil containing	606	LC/MS Neg	535	1457.6	243.062	0.000223387	0.919053	58-96-8	6029	5807	C00299	HMDB00296	32061022	28957698	28517260	30592360	34702980	38270480	40669356	29829784	54913936	32565120	38902884	30689648	45227136	25142272	35911176	29257040	45637468	30515360	63765312	52982724	40734428	53152304	40396436	62901208
2575	uridine 2'-monophosphate (2'-UMP)*	Nucleotide	Pyrimidine Metabolism, Uracil containing	52444	LC/MS Neg	100008975	824	323.029	9.24e-05	0.285945									37975	79399		197849						237189		301629	143905	21310				164175		114590	36211
2552	uridine 3'-monophosphate (3'-UMP)	Nucleotide	Pyrimidine Metabolism, Uracil containing	39764	LC/MS Neg	106	750	323.029	0.000417632	1.29286	35170-0-7;35170-03-7	101543	91753	C01368			41730		104232	55001	184354	188962	99623	78591				2325786	1223297	4886510	1801023	1169698	3869171	351174	5381317	1871232	2572487	784206	1017523
2549	uridine 5'-diphosphate (UDP)	Nucleotide	Pyrimidine Metabolism, Uracil containing	5345	LC/MS Pos	870	900	405.009	0.000470429	1.16152	21931-53-3	6031	5809	C00015	HMDB00295			509687	467906	858173	680406	545425	415836	237902	437592	1155434	601194	880687	260525	780674	502566	667268	1307618	1869764	1566067	495777	1329403	1111662	1955398
2550	uridine 5'-monophosphate (UMP)	Nucleotide	Pyrimidine Metabolism, Uracil containing	2856	LC/MS Neg	869	627	323.029	0.000103542	0.320534	3387-36-8	6030	1399139	C00105	HMDB00288	3459289	8243841	8256398	3978970	4575990	5355256	1964566	9091070	1773616	6542795	4842305	6359294	3138631	4451292	5798938	2615411	5254604	2842994	6499916	4928266	5221087	4567078	3506321	4988314
2554	uridine-2',3'-cyclic monophosphate	Nucleotide	Pyrimidine Metabolism, Uracil containing	37137	LC/MS Neg	75	1090	305.018	8.9e-05	0.291866	40632-52-8	439715	3824355	C02355	HMDB11640	193248	61432		483333	266261	475515	642868	244463	146695	67488	23546	27433										37752
1898	ursodeoxycholate	Lipid	Secondary Bile Acid Metabolism	1605	LC/MS Neg	1135	5055	391.285	0.0009525	2.43428	128-13-2	31401	29131	C07880	HMDB00946
1237	valerylcarnitine	Lipid	Fatty Acid Metabolism(Acyl Carnitine)	34406	LC/MS Pos	100001394	2555	246.17	0.000200335	0.813807		6426903	4932322		HMDB13128	3082337	5600641	4835744	4135180	4994221	8751803	8000645	6416682	7117419	9995742	10390039	14461594	6103774	3382295	4334105	5238767	6613487	6388393	8667043	6740457	6443949	6324007	6612658	12656292
278	valine	Amino Acid	Leucine, Isoleucine and Valine Metabolism	1649	LC/MS Pos	566	1042.1	118.086	0.000210941	1.78633	72-18-4	6287	6050	C00183	HMDB00883	104417632	154403744	99868592	97794576	126912144	155102880	158642016	171455360	135195808	148489856	158621648	113179648	201386928	108999488	203817328	134777136	208717472	170535680	354708320	437766400	243515056	245943968	211406720	342117472
736	valylglutamine	Peptide	Dipeptide	42079	LC/MS Pos	100003640	1100	246.145	0.000172571	0.701097	42854-54-6	5253209	4419671											144170			132235	940074	390394	795788	315801	387700	364533	894981	901922	861374	279848	372848	482861
737	valylglycine	Peptide	Dipeptide	40475	LC/MS Pos	100003641	1372	175.108	0.000270105	1.54251	686-43-1	136487	120256										195797	248753			95304	1180120	523507	2427984		934393	490529	2322981	1658145	1263496		762846	709809
740	valylleucine	Peptide	Dipeptide	39994	LC/MS Pos	100003210	2562	231.17	0.000250988	1.08573	22906-55-4	352039	312586				861828	270051	211974	299498	162419	447821	1426786	1512834	1232045		1127628	2253584	1349834	3233740	1416976	783552	1168620	2947734	1217072	2847623	840214	1644858	891558
2469	xanthine	Nucleotide	Purine Metabolism, (Hypo)Xanthine/Inosine containing	3147	LC/MS Polar	1004	2023	151.026	0.000264237	1.74961	69-89-6	1188	1151	C00385	HMDB00292	13483988	15571648	14564210	19353420	24794776	22450308	23391272	14464714	31888982	18869564	19644996	19503108	34280824	17101876	31281588	16693405	35782928	24046692	43235848	39647968	28071096	34661768	33997704	44817456
2471	xanthosine	Nucleotide	Purine Metabolism, (Hypo)Xanthine/Inosine containing	15136	LC/MS Pos	100000299	1827	285.083	0.000539683	1.89307	146-80-5	64959	58484	C01762	HMDB00299	266967	444225	343021	319209	434270	706348	636022	260383	1054068	570776	622325	513153	1067288	507801	942979	619035	875089	692165	1100861	1729148	1266460	633491	907174	1036588
210	xanthurenate	Amino Acid	Tryptophan Metabolism	15679	LC/MS Neg	100000015	1476.4	204.03	0.000188462	0.923694	59-007	5699	5497	C02470	HMDB00881		1111541	456484	265693	165392	130347					156660		268206		458797	64714	284066	1296450	127603		36001
*Compound not officially confirmed based on a standard, but confident on its identity.
