# Supplementary material for: High-fat diet fuels prostate cancer progression by rewiring the metabolome and amplifying the MYC program
Source: Nat Commun. 2019 Sep 25;10:4358. doi: 10.1038/s41467-019-12298-z (PMC6761092; doi:10.1038/s41467-019-12298-z)
Supplement: Supplementary file 20 — Supplementary Data 17 [file 41467_2019_12298_MOESM20_ESM.xlsx]

## Sheet: SData 17
Supplementary Data 17: Metabolomics data (VP) – OrigScale data
*To correct variation that resulted from differences in the inter-day tuning of the instruments, values are normalized in terms of raw area counts.															SAMPLE_NAME	DFCI-01579	DFCI-01580	DFCI-01581	DFCI-01582	DFCI-01583	DFCI-01584	DFCI-01585	DFCI-01586	DFCI-01587	DFCI-01588	DFCI-01589	DFCI-01590	DFCI-01591	DFCI-01592	DFCI-01593	DFCI-01594	DFCI-01595	DFCI-01596	DFCI-01597	DFCI-01598	DFCI-01599	DFCI-01600	DFCI-01601	DFCI-01602
**For a single day run, this is equivalent to the raw data.															SAMPLE_ID	2297661	2297662	2297663	2297664	2297665	2297666	2297667	2297668	2297669	2297670	2297671	2297672	2297673	2297674	2297675	2297676	2297677	2297678	2297679	2297680	2297681	2297682	2297683	2297684
															CLIENT_IDENTIFIER	A1	A2	A3	A4	A5	A6	B1	B2	B3	B4	B5	B6	C1	C2	C3	C4	C5	C6	D1	D2	D3	D4	D5	D6
															CLIENT_TISSUE_MG	18.3	14	13.5	15.2	14	13	18.3	15.1	14.6	12	15.9	10.7	33.9	27.3	28.4	30	18.6	32.3	20	31.6	30.2	17.3	21.7	16.8
															SAMPLE_ID	2297661	2297662	2297663	2297664	2297665	2297666	2297667	2297668	2297669	2297670	2297671	2297672	2297673	2297674	2297675	2297676	2297677	2297678	2297679	2297680	2297681	2297682	2297683	2297684
															Metabolon WEIGHT_MG	20	12	10.3	14.1	12.3	11.3	12.9	12.2	8.6	10.1	12.4	9.9	31.3	26.2	25.1	27.1	17.4	24.1	6	29.9	28.8	16.3	13.9	8.7
															VOLUME	1200	720	618	846	738	678	774	732	516	606	744	594	1878	1572	1506	1626	1044	1446	360	1794	1728	978	834	522
															RATIO	60	60	60	60	60	60	60	60	60	60	60	60	60	60	60	60	60	60	60	60	60	60	60	60
															DIET	CTD	CTD	CTD	CTD	CTD	CTD	HFD	HFD	HFD	HFD	HFD	HFD	CTD	CTD	CTD	CTD	CTD	CTD	HFD	HFD	HFD	HFD	HFD	HFD
															GENOTYPE	WT	WT	WT	WT	WT	WT	WT	WT	WT	WT	WT	WT	MYC	MYC	MYC	MYC	MYC	MYC	MYC	MYC	MYC	MYC	MYC	MYC
															GROUP_DESCRIPTION	VP from WT/CTD	VP from WT/CTD	VP from WT/CTD	VP from WT/CTD	VP from WT/CTD	VP from WT/CTD	VP from WT/HFD	VP from WT/HFD	VP from WT/HFD	VP from WT/HFD	VP from WT/HFD	VP from WT/HFD	VP from MYC/CTD	VP from MYC/CTD	VP from MYC/CTD	VP from MYC/CTD	VP from MYC/CTD	VP from MYC/CTD	VP from MYC/HFD	VP from MYC/HFD	VP from MYC/HFD	VP from MYC/HFD	VP from MYC/HFD	VP from MYC/HFD
															GROUP_ID2	WT_CTD	WT_CTD	WT_CTD	WT_CTD	WT_CTD	WT_CTD	WT_HFD	WT_HFD	WT_HFD	WT_HFD	WT_HFD	WT_HFD	MYC_CTD	MYC_CTD	MYC_CTD	MYC_CTD	MYC_CTD	MYC_CTD	MYC_HFD	MYC_HFD	MYC_HFD	MYC_HFD	MYC_HFD	MYC_HFD
															GROUP_NUMBER	1	1	1	1	1	1	2	2	2	2	2	2	3	3	3	3	3	3	4	4	4	4	4	4
															POSITION	1	2	3	4	5	6	7	8	9	10	11	12	13	14	15	16	17	18	19	20	21	22	23	24
															RUN_DAY	1	2	2	1	1	2	1	2	2	1	1	2	1	2	2	1	1	2	1	2	2	1	1	2
															SOURCE	VP	VP	VP	VP	VP	VP	VP	VP	VP	VP	VP	VP	VP	VP	VP	VP	VP	VP	VP	VP	VP	VP	VP	VP
PATHWAY_SORTORDER	BIOCHEMICAL	SUPER_PATHWAY	SUB_PATHWAY	COMP_ID	PLATFORM	CHEMICAL_ID	RI	TRUE MASS (m/z)	MEAN_MASS_DELTA	PARTS PER MILLION (PPM)	CAS	PUBCHEM	CHEMSPIDER	KEGG	Group HMDB_ID	WT_CTD_VP	WT_CTD_VP	WT_CTD_VP	WT_CTD_VP	WT_CTD_VP	WT_CTD_VP	WT_HFD_VP	WT_HFD_VP	WT_HFD_VP	WT_HFD_VP	WT_HFD_VP	WT_HFD_VP	MYC_CTD_VP	MYC_CTD_VP	MYC_CTD_VP	MYC_CTD_VP	MYC_CTD_VP	MYC_CTD_VP	MYC_HFD_VP	MYC_HFD_VP	MYC_HFD_VP	MYC_HFD_VP	MYC_HFD_VP	MYC_HFD_VP
1535	1-(1-enyl-oleoyl)-GPE (P-18:1)*	Lipid	Lysolipid	44621	LC/MS Neg	100005372	6250	462.299	0.000170208	0.368178						305334	832154	926328	1305918	2892806	1320452	2069354	2719831	4287959	2977275	2271791	2385788	5990371	4818880	5897405	3838324	1707233	2992229	2424963	5956640	9131568	2434557	6733964	6300980
1465	1-(1-enyl-palmitoyl)-GPC (P-16:0)*	Lipid	Phospholipid Metabolism	52474	LC/MS Neg	100002875	6300	554.346	0.000465385	0.83952		10917802	9093054										256695	433212	58209		171538	167966	222069	509120	76855				268144	399942			190755
1533	1-(1-enyl-palmitoyl)-GPE (P-16:0)*	Lipid	Lysolipid	39270	LC/MS Neg	100003000	6285	436.283	0.00027069	0.620445			10471193			383789	760520	1096292	1554428	2539631	1391602	1849994	3610997	4309732	3498263	1998553	2468914	7050673	5690508	7841249	6752529	1971499	3755486	2246156	5277929	11186738	1906100	7366759	4794971
1534	1-(1-enyl-stearoyl)-GPE (P-18:0)*	Lipid	Lysolipid	39271	LC/MS Neg	100003001	6500	464.315	0.000303182	0.652966									304942	473262	217844	682037	983741	1519475	1199891	566619	633040	812401	738795	819684	1056920	172326	417386	545930	1197142	1706545	557446	2118479	816323
3480	1-(3-aminopropyl)-2-pyrrolidone	Xenobiotics	Chemical	40506	LC/MS Pos	100003263	1350	143.118	8.2e-05	0.572801	7663-77-6	82111	74106			884578	5458187	3053861	2091769	6251853	2155144	1366494	1223181	961615	752266	3459690	820878	2337386	2149691	4159645	1397604	2386495	6253820	4300434	1401891	1654231	1869639	2043949	3254928
1522	1-arachidonoyl-GPC (20:4)*	Lipid	Lysolipid	34061	LC/MS Neg	100001551	6074	618.341	0.000398049	0.643736			21403155	C05208	HMDB10395	271082	407664	851726	669320	1375967	942856	1101990	2244961	3270537	3190437	1565301	1974516	1950164	1563662	2732165	1073877	767222	637811	1539612	1455411	3338125	729645	2709220	5805377
1551	1-arachidonoyl-GPE (20:4)*	Lipid	Lysolipid	35186	LC/MS Neg	100001571	5874	500.278	0.000553679	1.10674		42607465	21403171		HMDB11517	999463	1362365	2320250	2279835	3387990	2085367	2386537	4031401	6844270	4940412	3532428	3972524	3480723	4339890	5347533	3216265	1617487	1762421	2890085	3088033	6657661	1387624	4798878	11061921
1572	1-arachidonoyl-GPI (20:4)*	Lipid	Lysolipid	34214	LC/MS Neg	100001654	5482	619.289	0.000551698	0.890857					HMDB61690	130427	179389	523075	272460	575776	575783	428252	1030921	1125916	925578	660211	774718	1342319	990937	1969566	686553	839174	563296	1444548	2355637	3079402	1400404	2210026	4586243
1644	1-arachidonylglycerol (20:4)	Lipid	Monoacylglycerol	34397	LC/MS Neg	100001433	6450	303.233	0.000878826	2.89819	35474-99-8	5282281	4445452	C13857	HMDB11572	707560	1415795	3025644	2240706	2757624	3166508	2119614	4785133	4956716	4542105	3809518	4862139	9355201	6671699	7690245	3311237	4092144	2606253	5723792	6046339	14891792	1819920	8202650	17276842
1651	1-dihomo-linolenylglycerol (20:3)	Lipid	Monoacylglycerol	48341	LC/MS Neg	100006121	6220	305.249	9.52e-05	0.311908						317813	586840	1174866	803000	573038	1064641	529319	1223449	1832294	2043138	894458	1336064	3612881	2173912	4183809	2922886	1486643	1052624	2334468	4157387	11440998	603465	5605684	7036443
1198	1-dihomo-linoleoylglycerol (20:2)	Lipid	Fatty Acid, Keto	35103	LC/MS Neg	100001483	6800	307.264	0.000105603	0.343689			21403143					107384					745437	615632	298424	174148	407896	1543579	570968	1363649	212140	245497	201570	1367071	1314035	4379035	401515	1277956	3614527
1558	1-docosahexaenoyl-GPE (22:6)*	Lipid	Lysolipid	44633	LC/MS Polar	100002060	905	524.278	0.000871957	1.66316						560427	1031828	668859	723040	876890	881853	655400	831282	789882	851514	723151	828087	418461	453955	567223	532181	508185	515486	771779	623389	631963	556533	560797	751020
1649	1-docosahexaenoylglycerol (22:6)	Lipid	Monoacylglycerol	35153	LC/MS Neg	100001481	6150	309.222	0.000182809	0.591189			10477810		HMDB11587	488580	1557127	2087308	1704033	3484722	2465986	2746845	3586829	5488421	4335277	2537917	4179160	13390553	6211536	11333088	4363468	5919533	3537821	8736982	10099216	20261524	2788407	11284657	19714838
1510	1-linoleoyl-GPC (18:2)	Lipid	Lysolipid	34419	LC/MS Neg	100001395	6160	594.341	0.000280375	0.471741		11988421	10160888	C04100	HMDB10386	250324	305742	771709	473751	813963	704749	1100387	2116832	2114992	2893235	1671240	1530059	3685394	2327238	2981836	1746597	694167	794557	1792438	2506914	5669142	1096816	3575164	5851057
1547	1-linoleoyl-GPE (18:2)*	Lipid	Lysolipid	32635	LC/MS Neg	100001570	5900	476.278	0.000267966	0.562625		52925130	21403170		HMDB11507		148392	374026	258374	451607	351393	505049	921618	1087732	1224983	943497	943497	6624983	2856565	4607569	2672071	823336	1609253	1727137	4764570	8677821	1693460	6201050	9755737
1568	1-linoleoyl-GPI (18:2)*	Lipid	Lysolipid	36594	LC/MS Neg	100001778	5494	595.289	0.000443158	0.744442								265078	99759	254761	222338	155439	499619	633671	539236	408860	433821	952731	315588	815560	277784	215369	166512	631301	925257	1624935	638307	1273749	2482812
1641	1-linoleoylglycerol (18:2)	Lipid	Monoacylglycerol	27447	LC/MS Neg	100001040	6477	279.233	0.000166796	0.597335	2277-28-3	5283469	4446589			2246367	2784962	5074045	4642701	5946348	3902421	6720022	8443171	10595658	9827310	9019618	7321405	60130044	14941705	21606808	9703106	12219287	6100857	38297752	22384400	49292584	9728028	30295874	54406532
66	1-methylhistamine	Amino Acid	Histidine Metabolism	43831	LC/MS Pos	100001204	585.5	126.103	0.000119423	0.947031	501-75-7	3614	3488	C05127	HMDB00898	5134211	7445855	5656684	6436170	10734206	5077178	7744428	4186732	4756236	7367095	10544164	3724494	13064267	13349575	13838721	11013094	8478187	14971302	11506751	11970184	11677179	7777690	14734905	8430445
70	1-methylimidazoleacetate	Amino Acid	Histidine Metabolism	32350	LC/MS Pos	100001208	833	141.066	6.67e-05	0.472592	2625-49-2	75810	68319	C05828	HMDB02820	346715	2210319	908822	378731	873578	713962	616591	260130	525478	801563	948343	316824	1224084	270579	578277	936242	1827167	5811420	3456310	738879	682469	1317814	786973	651731
2619	1-methylnicotinamide	Cofactors and Vitamins	Nicotinate and Nicotinamide Metabolism	27665	LC/MS Pos	55	691.3	137.071	8.54e-05	0.622786	1005-24-9	10129985	8305504	C02918	HMDB00699	1162120		668342	984432	637044		5214423	3250246	3230861	3113018		1901184	2443356	1268449	678774	3022969	1184437	1955829	3300147	3657757	1897316	2703552	2846934	2088460
1452	1-oleoyl-2-linoleoyl-GPI (18:1/18:2)*	Lipid	Phospholipid Metabolism	52451	LC/MS Polar	100008979	902	859.534	0.00381605	4.43967						729081	722933	655660	678258	872697	695176	641678	413920	477591	403636	598510	588606	395598	440437	393352	601388	613100	527150	866688	696153	522475	740301	591459	753955
1507	1-oleoyl-GPC (18:1)	Lipid	Lysolipid	48258	LC/MS Pos	100001272	5700	522.355	0.000345843	0.662083	19420-56-5	16081932	17240641		HMDB02815	1889093	6555233	3496190	2601192	5442899	5339501	1163147	7074656	11996088	53928024	11543988	2009461	15256762	1152709	30511230	7020944	27465102	21363332	28566242	27049268	102314832	15360275	22898706	5805881
1543	1-oleoyl-GPE (18:1)	Lipid	Lysolipid	35628	LC/MS Neg	100001569	6125.1	478.294	0.000179032	0.374314	89576-29-4	9547071	7826021		HMDB11506	1182185	2226946	3301402	3627297	6719485	3177325	4598075	8065802	7799435	8559770	6232992	7848070	44845580	30235060	41961516	23721212	9872412	18945218	14309707	37301896	59595640	17363188	44436880	50842388
1590	1-oleoyl-GPG (18:1)*	Lipid	Lysolipid	45968	LC/MS Neg	100005716	5610	509.288	0.000522143	1.02524							203393	301114	140459	702042	449112	568900	949155	1529003	873205	719335	623469	3544477	1416828	2493242	1008915	1131332	647884	1388849	2682185	5437389	903967	4046142	8023446
1566	1-oleoyl-GPI (18:1)*	Lipid	Lysolipid	36602	LC/MS Neg	100001777	5599	597.305	0.0003834	0.641884						115268	300538	709816	286965	845880	554758	498661	1483269	1825644	800943	704723	1149689	2363965	1799333	3014763	902979	1087274	1038235	1426653	4306298	6377666	1117026	3246467	9051518
1575	1-oleoyl-GPS (18:1)	Lipid	Lysolipid	19260	LC/MS Neg	100000630	5607	522.284	0.000371842	0.711954		9547099	7826049				167039	233916			141138		514031	808072	639518	300323	614976	1050540	1248461	1620820	1033787	287334	528940	462626	1633159	2693548		2608669	3164863
1639	1-oleoylglycerol (18:1)	Lipid	Monoacylglycerol	21184	LC/MS Neg	100000924	6300	281.249	0.000180475	0.641691	111-03-5	5283468	4446588		HMDB11567	10269736	16243414	22241968	19072792	20102898	10723728	17402498	25827802	42758476	30560734	32272382	27793882	141646208	49094136	98675792	28887642	41760748	29183234	98253640	36401832	180865840	23945392	88386728	133610256
1501	1-palmitoleoyl-GPC (16:1)*	Lipid	Lysolipid	47117	LC/MS Neg	100001511	5794	568.326	0.000477429	0.840062		24779461	21403152		HMDB10383			100847		364464			216069		380933	171484	164637	3800409	1055933	2654648	1282172	580005	809220	753340	1848025	3115009	757849	2003551	2927686
1654	1-palmitoleoylglycerol (16:1)*	Lipid	Monoacylglycerol	52431	LC/MS Neg	100008952	6094	253.217	0.000153316	0.60547						834957	1019693	1096506	1152437	2052649	1757934	867066	1619723	2905590	2305349	2418986	1715159	15713941	3953199	6051435	2052903	4087835	1501592	6495621	4849017	9815519	1981057	6351007	13518417
1442	1-palmitoyl-2-arachidonoyl-GPC (16:0/20:4)	Lipid	Phospholipid Metabolism	52459	LC/MS Polar	100008914	870	826.56	0.000735978	0.890411	35418-58-7	10747814	8923140			4782131	8500497	7454003	7084766	8055793	9414873	6485197	7400433	7231255	7483295	6223561	7277842	3314991	4042584	5433749	5050760	5402033	5923203	7211643	4794241	5077776	5581831	5912921	5926980
1466	1-palmitoyl-2-arachidonoyl-GPE (16:0/20:4)*	Lipid	Phospholipid Metabolism	52464	LC/MS Polar	100008990	758	738.508	0.000573158	0.776103						796300	1743091	1399002	853345	1155385	1647449	970937	1359670	1221188	1368301	1033818	1240086		276619	457389	530203	716861	551950	1015228	576973	514108	695198	397177	817587
1453	1-palmitoyl-2-arachidonoyl-GPI (16:0/20:4)*	Lipid	Phospholipid Metabolism	52467	LC/MS Polar	100008993	892	857.519	0.000989783	1.15424						1552086	1551863	1471640	1467256	1805722	1565173	1312994	803357	978688	923695	1338889	1210237	734935	815519	843111	1308697	1140779	1014339	1453591	1102749	934291	1343467	1029781	1231106
1467	1-palmitoyl-2-docosahexaenoyl-GPE (16:0/22:6)*	Lipid	Phospholipid Metabolism	52465	LC/MS Polar	100008991	755	762.508	0.000966757	1.26786						455211	1345414	949982	885290	1032075	1246654	700726	882608	822226	1146415	697029	841791		431534	667710	667039	913395	634685	1624039	598739	528265	966396	645901	1139539
1438	1-palmitoyl-2-linoleoyl-GPC (16:0/18:2)*	Lipid	Phospholipid Metabolism	52460	LC/MS Polar	1537	870	802.56	0.000734783	0.915548	40811-94-7	5287971	4450224			2693786	3353870	3820814	3293795	3149895	4112640	2866608	3410962	2977174	3587910	3228916	3131415	2958650	1973016	3341509	3138855	2962710	2362983	4408294	3139647	3195582	3211436	3333942	3600222
1451	1-palmitoyl-2-linoleoyl-GPI (16:0/18:2)	Lipid	Phospholipid Metabolism	52450	LC/MS Polar	1528	910	833.518	0.00119644	1.43541			21403024			998547	1438663	1556094	1120406	1289012	1451315	1076692	1020538	1061963	775165	1172205	1458457	471590	629401	620563	736100	624982	696185	878513	986927	834127	842665	717154	1327267
1436	1-palmitoyl-2-oleoyl-GPC (16:0/18:1)*	Lipid	Phospholipid Metabolism	52461	LC/MS Polar	1539	853	804.576	0.00176772	2.19708	26853-31-6;26853-31-6	6436017	4940699			2698878	3970345	3627665	3557865	3744448	4240804	2790879	3605815	2953642	3251316	3141578	2851371	2208198	2406030	3059939	3137286	3466781	2996359	4473889	3080032	2941181	3204091	3371206	3287884
1446	1-palmitoyl-2-palmitoleoyl-GPC (16:0/16:1)*	Lipid	Phospholipid Metabolism	52470	LC/MS Polar	100008984	872	776.545	0.00122857	1.5821						322673	725044	536896	408375	564821	735166	271066	368259	309832	332715	292557	341577	588653	456864	688367	529738	785973	560113	797888	607735	562883	527680	502670	672949
1580	1-palmitoyl-GPA (16:0)	Lipid	Lysolipid	34428	LC/MS Neg	100001445	5600	409.236	0.000536207	1.31026	17618-08-5	6419701	4925335	C04036	HMDB00327		1253822	1654627			1420294		2083422	1867466	891542		1698181		1233216	1730939	2452552	2492389	1107769	975765	1305110	3028505		1511273	2331270
1499	1-palmitoyl-GPC (16:0)	Lipid	Lysolipid	33955	LC/MS Pos	100001263	5670	496.34	0.000507979	1.02345	17364-16-8	86554	78064		HMDB10382	12924320	40302408	21219598	18137160	34782508	40287884	8331295	40505176	64040040	283595168	73567240	12563452	42905336	4742704	91621400	24618064	93302392	66783744	75705464	59916696	241310544	45209208	70765488	21036380
1538	1-palmitoyl-GPE (16:0)	Lipid	Lysolipid	35631	LC/MS Neg	100001567	6057.2	452.278	0.00015	0.331654		9547069	7826019		HMDB11503	2119431	4747761	6241612	5995788	11549687	6215385	7203675	11286548	9443113	12854382	10414492	10254266	25964706	19962066	29249176	20776764	9267164	16829340	10807301	21891140	32528172	14320952	25491218	26554742
1585	1-palmitoyl-GPG (16:0)*	Lipid	Lysolipid	45970	LC/MS Neg	100005717	5570	483.273	0.000542326	1.12219		3300276	2548639							94460			262700	155468	207194	195731	130970	3121369	996164	2116650	2332105	537348	1199831	638973	2035381	3360279	1045816	2939006	1453685
1561	1-palmitoyl-GPI (16:0)*	Lipid	Lysolipid	35305	LC/MS Neg	100001655	5564	571.289	0.000317925	0.556504					HMDB61695	322376	530555	1099313	903006	1913256	1359118	1376895	1960223	2420692	2197833	1779595	1866278	2444187	1478939	2476809	1712328	1123099	1151137	1368203	2474819	3631539	1442845	2647190	3933195
1587	1-palmitoyl-GPS (16:0)*	Lipid	Lysolipid	46130	LC/MS Neg	100005805	5572	496.268	0.000299487	0.603479		9547100	7826050					161401			185394		922408	673053	254957		407187	1096796	2984030	5144867	1831896	531352	2769198	339779	4223713	5898511	367515	1983004	3861329
1634	1-palmitoylglycerol (16:0)	Lipid	Monoacylglycerol	21127	LC/MS Neg	100000827	6400	255.233	0.000137938	0.540441	542-44-9	14900	14201		HMDB31074	12685020	10197752	11558072	25904378	9942341	18503674	9415279	11887660	34628028	18210812	22929022	24977120	49624640	19265516	26091238	33281694	14502453	11309449	29527094	17555682	88169008	9248724	34072200	57451940
1498	1-pentadecanoyl-GPC (15:0)*	Lipid	Lysolipid	37418	LC/MS Polar	100002173	928	526.315	0.0010918	2.07441						93658	238838	138730	168337	312303	113685	276249	256130	169817	373367	196446	228226	172131	118129	318312	323076	115559	237567	173628	255036	196446	219710	193540	82952
1633	1-pentadecanoylglycerol (15:0)	Lipid	Monoacylglycerol	47898	LC/MS Neg	100001431	6200	241.217	0.000126461	0.524262		190750	165667				723688	658507		1011314	392449	1022841	1888676	2869502	1479055	1419719	1434340	1825828	1464434	2625695	839869		755623	1098519	1138619	2998403		1162700	1765430
1437	1-stearoyl-2-arachidonoyl-GPC (18:0/20:4)	Lipid	Phospholipid Metabolism	42450	LC/MS Polar	100001869	850	854.591	0.00186935	2.18742	35418-59-8	16219824	17347139			1366110	2306511	2130198	1769957	1971021	2259006	1621274	2368895	2190143	2011425	1650640	2127651	708693	1371993	1449012	1445591	1227736	1443983	1820494	1460449	1582623	1379134	1628139	1596862
1462	1-stearoyl-2-arachidonoyl-GPE (18:0/20:4)	Lipid	Phospholipid Metabolism	52447	LC/MS Polar	100008977	756	766.539	0.0016182	2.11105		5289133	4451158			336058	562671	514734	544468	747594	510189	475910	837240	708916	1136373	745167	686508		356220	307682	475694	175259	332891	962485	337333	425085	361169	382879	562401
1450	1-stearoyl-2-arachidonoyl-GPI (18:0/20:4)	Lipid	Phospholipid Metabolism	52449	LC/MS Polar	100000616	870	885.549	0.00179674	2.02895			21403055			814020	675620	721275	797337	841931	725901	767567	606629	549365	608248	779058	573086	523016	890269	528009	1136227	790035	721709	1039856	928554	689704	924156	813306	816817
1621	1-stearoyl-2-arachidonoyl-GPS (18:0/20:4)	Lipid	Phosphatidylserine (PS)	48502	LC/MS Polar	100001872	888	810.529	0.00338738	4.17922						472111	470238	539963	550333	658342	585822	575494	389081	365543	371662	505869	476212	162495	385962	193616	414652	256196	291235	276700	319311	251938	295864	311099	340338
1440	1-stearoyl-2-oleoyl-GPC (18:0/18:1)	Lipid	Phospholipid Metabolism	52438	LC/MS Polar	100008904	850	832.607	0.00454422	5.45782	56421-10-4		24766704			304381	425715	452522	383324	394950	491605	301727	481680	421192	438501	261556	366251	120363	235120	307476	331397	286870	270635	454160	348982	314233	315543	320021	314369
1622	1-stearoyl-2-oleoyl-GPS (18:0/18:1)	Lipid	Phosphatidylserine (PS)	48494	LC/MS Polar	100000639	901	788.545	0.00223716	2.83707		9547087	7826037			1176436	685095	868748	1133886	1234833	809177	1231872	654614	605392	879710	1242009	785212	426438	709553	381231	1191322	609352	538168	895554	629739	577025	975003	847113	657951
1505	1-stearoyl-GPC (18:0)	Lipid	Lysolipid	33961	LC/MS Pos	100001271	5847	524.371	0.000458313	0.874025	19420-57-6	497299	435389		HMDB10384	3610199	9291586	5275609	6337638	10305859	12333076	6146004	14553308	33299246	107474456	27800516	4189425	8971162	2261179	24502278	6988827	24324964	13941607	27091988	16278445	80415504	13328102	32246352	11092783
1541	1-stearoyl-GPE (18:0)	Lipid	Lysolipid	42398	LC/MS Neg	100001461	6514	480.31	0.000200222	0.416861	69747-55-3	9547068	7826018		HMDB11130	631612	886195	1279470	2136808	4047313	1588580	4308534	4719485	4975455	5369645	3333638	3000325	13432959	10065015	9511788	8208547	4233009	6425225	5330776	12153003	11765605	9227295	14354638	10902853
1564	1-stearoyl-GPI (18:0)	Lipid	Lysolipid	19324	LC/MS Neg	100000656	5794.3	599.32	0.000371489	0.619851	796963-93-4		21403067		HMDB61696		134290	313795	249598	463117	332926	579431	1028246	933024	747095	687119	760235	1221380	1114416	1120978	1027691	420727	695981	813145	2156235	2599999	1080805	1942447	2779537
1574	1-stearoyl-GPS (18:0)*	Lipid	Lysolipid	45966	LC/MS Neg	100004327	5800	524.299	0.000352877	0.673044		9547101	7826051				178453	325481	575914		324061	847641	1689826	752757	1440625	448459	481545	7281933	11737824	12286313	18809798	3497544	9506971	3787854	14761252	19073522	3266600	20157150	10038808
1439	1,2-dipalmitoyl-GPC (16:0/16:0)	Lipid	Phospholipid Metabolism	19130	LC/MS Polar	100000657	830	778.56	0.00141066	1.81188	63-89-8	452110	398235		HMDB00564	600461	1157497	973348	794654	874099	1069185	561920	860192	664149	678582	602542	719582	337114	515767	605759	495782	634720	619504	807501	623375	557627	581693	585282	700481
797	1,5-anhydroglucitol (1,5-AG)	Carbohydrate	Glycolysis, Gluconeogenesis, and Pyruvate Metabolism	20675	LC/MS Neg	100000580	802	163.061	9.49e-05	0.582234	154-58-5	64960		C07326	HMDB02712	1452835	2602250	1629283	1948075	2047190	2495415	811553	373649	886549	1119870	1122053	862499	2051011	1688526	2652722	2308012	2912108	2004882	2240807	1302058	1413632	1060125	993827	1917770
1026	10-heptadecenoate (17:1n7)	Lipid	Long Chain Fatty Acid	33971	LC/MS Neg	100001278	5555	267.233	0.0001445	0.540727	29743-97-3	5312435	4471860		HMDB60038	1726977	1940512	1858029	2824223	3536226	2255792	2673278	3545569	5993790	4093832	3521633	2150034	4536431	3477347	4351128	3045153	2775659	1754211	6397099	3758634	7874082	1901065	4714242	6369932
1036	10-nonadecenoate (19:1n9)	Lipid	Long Chain Fatty Acid	33972	LC/MS Neg	100001277	5780	295.264	0.000354937	1.2021	73033-09-7	5312513	4471938		HMDB13622	120004	880114	941076	1604895	2108113	1218273	1559866	1981119	5927804	3183633	1992232	1976717	3165697	2152419	3125553	1965604	1725497	972632	2929413	2568642	5675435	1364200	3712189	4979186
1290	13-HODE + 9-HODE	Lipid	Fatty Acid, Monohydroxy	37752	LC/MS Neg	100002196	5275	295.228	0.000547292	1.85379		43013					716565	501507	785794	698254	1033533	1202298	519812	1796672	505427	1069741	878623	780190	395766	291716	721335	306663	478779	1069272	1367854	970991		1176892	663856
79	2-aminoadipate	Amino Acid	Lysine Metabolism	6146	LC/MS Pos	381	793.3	162.076	0.000135802	0.837893	542-32-5;1118-90-7	469	456	C00956	HMDB00510	4287610	14492189	7580534	9925687	14998346	8275191	13658343	5570799	9247853	14155569	15764538	4737283	4212774	2436699	3973327	2828293	3505906	3312231	5582222	3911347	3582190	3436167	3444608	3986744
1645	2-arachidonoylglycerol (20:4)	Lipid	Monoacylglycerol	19266	LC/MS Pos	100000584	5663.1	396.311	0.000297895	0.751669	53847-30-6	5282280	4445451	C13856	HMDB04666	188750	542231	763640	767361	1076827	1021110		571497	688759	2768206	2590290	194036	1376627	1245452	971065	701940	1748301	3502048	1459725	2051698	2888142	1622427	1810710	1657476
1653	2-docosahexaenoylglcyerol*	Lipid	Monoacylglycerol	48675	LC/MS Neg	100006352	6000	309.222	0.000182809	0.591189			24765781		HMDB11557		115020	262803	309619	575210	298806	292981	342446	574692	327942	271358	435754	918820	892806	1274278		620084	351898	790050	1261828	2241021	277159	1335670	2831022
275	2-hydroxy-3-methylvalerate	Amino Acid	Leucine, Isoleucine and Valine Metabolism	36746	LC/MS Neg	100001541	1800	131.071	0.000137766	1.05108	488-15-3	164623	144317		HMDB00317	123051	166427	82259	93579		210192	112199	189440		148295	134969		96927	134969		102652	107760	100155	211728	140190				64494
326	2-hydroxybutyrate/2-hydroxyisobutyrate	Amino Acid	Methionine, Cysteine, SAM and Taurine Metabolism	52281	LC/MS Polar	100008928	1258	103.04	9.7e-05	0.941198						136571	267317	231898	185467	232976	414333	354149	305741	200047	241874	202219	252105	368608	122805	1383568	169292	447174	343323	841517	616444	450909	385544	357885	699150
1138	2-hydroxyglutarate	Lipid	Fatty Acid, Dicarboxylate	37253	LC/MS Polar	100002070	3352.8	147.03	0.000197589	1.34387	40951-21-1	43	42	C02630	HMDB00606	2801290	3224657	3494546	4611856	5273405	4262399	3013734	3344597	2448368	4473749	4505665	2876696	3782118	2640903	4692358	3364100	5704207	5262107	10593921	5669755	4324231	5402924	4284417	4690172
1266	2-hydroxypalmitate	Lipid	Fatty Acid, Monohydroxy	35675	LC/MS Neg	100001579	5511.2	271.228	0.000155111	0.571885	764-67-0	92836	83805		HMDB31057	4873431	8387824	10137799	14371222	16836272	14590794	18023760	28617022	55860280	28908312	17719662	18341518	11964729	16706053	27278788	18505416	7257155	7950708	5434579	8698008	31933902	6229580	23605704	13952613
1267	2-hydroxystearate	Lipid	Fatty Acid, Monohydroxy	17945	LC/MS Neg	1239	5695	299.259	0.000234645	0.784087	629-22-1	69417	62625	C03045		765515	882405	1264669	1378074	1604170	1682207	1793714	1826020	6087448	3107241	2118520	1801675	441552	1742386	2789756	2232294	1607335	1281066	1368087	1435887	4810302	1461200	4118284	2296855
1642	2-linoleoylglycerol (18:2)	Lipid	Monoacylglycerol	32506	LC/MS Neg	100000987	6250	279.233	0.000166796	0.597335	3443-82-1	5365676	4517636		HMDB11538	422308	594672	1243452	1163136	1883555	1179535	2128159	1643196	2294390	2004374	1957399	1784120	7732075	3976374	3235252	1201848	1262804	1533208	3407029	4972660	7646985	1839375	4964461	19507520
270	2-methylbutyrylcarnitine (C5)	Amino Acid	Leucine, Isoleucine and Valine Metabolism	45095	LC/MS Pos	100001509	2465	246.17	0.000204292	0.829882	31023-25-3	6426901	4932320		HMDB00378	11456817	22913024	12828995	12659354	15671987	26627090	26591096	25922058	21540864	29387918	24454736	29345760	42231232	30483998	36762144	36595188	56156428	38079248	66161100	72095160	51575744	46724532	51177148	87341040
271	2-methylbutyrylglycine	Amino Acid	Leucine, Isoleucine and Valine Metabolism	31928	LC/MS Neg	100001155	1884.2	158.082	0.000178815	1.13115	52320-67-9	193872	168243		HMDB00339	40159	225981	63530	138742	106039				21814	40057	127722		157434		54643	64064	133580	395921	216457		28399	60284		28928
1640	2-oleoylglycerol (18:1)	Lipid	Monoacylglycerol	21232	LC/MS Neg	100000943	6200	281.249	0.000182061	0.647331	3443-84-3	5319879	4478086			3099569	3411727	5838007	6981197	4073478	6288761	3363404	3081638	7354422	4467633	7492747	5511792	10773729	10873537	7772913	7879429	2805640	6432126	5317653	12381183	33534994	4222526	14103101	42930668
1655	2-palmitoleoylglycerol (16:1)*	Lipid	Monoacylglycerol	52432	LC/MS Neg	100008953	6016	253.217	0.000153936	0.607921						148576				514032	140860	234903		235333		417197	108976	1191082	556728	895214		404779		544994	603024	944720	192441	684051	2241236
1500	2-palmitoyl-GPC (16:0)*	Lipid	Lysolipid	35253	LC/MS Neg	100001562	6215	570.341	0.000221964	0.389178		15061532	21403165		HMDB61702	737646	1332933	2115718	2020342	3710147	2115451	2054841	4134137	3279167	3648758	3594444	3380380	3341692	2977909	4384169	2811471	2025286	2260933	2432113	3206575	6110153	2246385	4261818	6552187
1635	2-palmitoylglycerol (16:0)	Lipid	Monoacylglycerol	33419	LC/MS Neg	100001048	6200	255.233	0.000138378	0.542165	23470-00-0	123409	110006		HMDB11533	2430820		2106991	5464749	3119535	5836282	2815798	3234594	5077716	7312235	1941204	4721287	6940655	4965678	3694868	8569878	2688697	3387306	3352809	7548982	10882366	2318368	9349109	18421684
1506	2-stearoyl-GPC (18:0)*	Lipid	Lysolipid	35255	LC/MS Pos	100001555	5777	524.371	0.000458313	0.874025		10208382	8383879				363405			733410	454503		1241890	2241037	8871734	2029343		512616		1877366	593740	1993975	634571	2302560	974061	5895267	804662	2112911	486824
1542	2-stearoyl-GPE (18:0)*	Lipid	Lysolipid	41220	LC/MS Neg	100003901	6350	480.31	0.000200222	0.416861			24769218				63818	101076	157028	288179	129514	265043	437394	446620	410186	396785	285036	1195662	1071028	888696	1001460	286121	652329	473828	1308188	1487696	608375	1251462	1185997
2591	2'-deoxycytidine	Nucleotide	Pyrimidine Metabolism, Cytidine containing	15949	LC/MS Neg	100000125	1492.2	226.083	0.000115	0.508662	951-77-9	13711	13117	C00881	HMDB00014		48330	33903	117000	115668	66039	103135			159234	105801	64964	705832	155008	331784	461178	1010205	249191	1244051	1260436	547155	708958	793899	935975
2539	2'-deoxyguanosine	Nucleotide	Purine Metabolism, Guanine containing	1411	LC/MS Pos	348	1733	268.104	0.000362689	1.35279	961-07-9	187790	163230	C00330	HMDB00085		1234645	1975351			451950	809927	1263070	55737		837501	1116127	1343768	486150	1135831	566136	1298074	837649	2838038	2145018	2014689	642045	993055	1454592
2474	2'-deoxyinosine	Nucleotide	Purine Metabolism, (Hypo)Xanthine/Inosine containing	15076	LC/MS Neg	100000135	1688	251.079	0.000249231	0.992641	890-38-0	65058	58569	C05512	HMDB00071													278329	47982	126252	118660	305516	110989	377061	672530	267800	195580	243032	400856
2569	2'-deoxyuridine	Nucleotide	Pyrimidine Metabolism, Uracil containing	52602	LC/MS Neg	536	1586	227.067	0.000154419	0.680057	951-78-0	13712	13118	C00526	HMDB00012	79139	127647	71060	77031	61833	106219	38010			79583	115113	52102	285702	75326	144444	100694	159653	101638	222180	215487	225260	136360	155230	303916
167	3-(3-hydroxyphenyl)propionate sulfate	Amino Acid	Phenylalanine and Tyrosine Metabolism	45415	LC/MS Neg	100005391	1294	245.013	0.000178108	0.726935	86321-32-6	187488	162993				47504	74670	36287	32592	75114		39429	43553		31433				42015		123441	278102
121	3-(4-hydroxyphenyl)lactate	Amino Acid	Phenylalanine and Tyrosine Metabolism	32197	LC/MS Neg	240	1379	181.051	0.000125556	0.693483	6482-98-0	9378	9010	C03672	HMDB00755	294503	1473256	1101816	587291	551778	294128	387065	230529	346278	753453	890375	317716	972877	161721	341045	350121	317058	945669	792080	459335	297453	333306	459498	237258
1699	3-hydroxy-3-methylglutarate	Lipid	Mevalonate Metabolism	531	LC/MS Polar	112	2700	161.046	0.000238564	1.48134	503-49-1	1662	4573695	C03761	HMDB00355	421627	1393426	636535	748472	523072	784429	543580	632433	804432	893385	644896	754082	887656	572033	760099	707699	504306	647249	848243	1315778	1059917	470090	541305	1084258
1259	3-hydroxybutyrate (BHBA)	Lipid	Ketone Bodies	542	LC/MS Polar	254	1443.3	103.04	0.000103103	1.00062	625-72-9	441	428	C01089	HMDB00357	447997	297012	396157	1122984	562410	2479132	1801939	711802	1211885	844750	1117694	555979	888750	748721	1141372	608007	1054442	483355	3440518	1841198	967512	935631	1064922	1300777
284	3-hydroxyisobutyrate	Amino Acid	Leucine, Isoleucine and Valine Metabolism	1549	LC/MS Polar	111	1619.1	103.04	0.000102733	0.997023	2068-83-9	87	10140307	C06001	HMDB00336	186078	501365	303026		394680	399607	336717	379553	361789	423346	289091	378085	387276	148948	577945	282022	306121	340993	865370	486945	479869	473006	466069	793960
202	3-indoxyl sulfate	Amino Acid	Tryptophan Metabolism	27672	LC/MS Neg	100000467	2222.2	212.002	0.000361818	1.70667	2642-37-7	10258	9840		HMDB00682		6540574	1562886	933241	1756668	523901	390022	1734489	800815	225252	656216		197448	174130	717225		1548939	5735225	1056443	547663		293280	201791	161337
269	3-methyl-2-oxovalerate	Amino Acid	Leucine, Isoleucine and Valine Metabolism	15676	LC/MS Neg	100000036	2064.2	129.056	0.000182347	1.41293	1460-34-0;51829-07-3	47	46	C00671	HMDB03736		392653	241975	299121	291823	414789	657848	297268	203124	444205	231496		290671	275552	373339		398376	323611	800294	1158856	391278	392104	320915	389615
247	3-methylcrotonylglycine	Amino Acid	Leucine, Isoleucine and Valine Metabolism	31940	LC/MS Pos	100001149	2573.6	158.081	0.000135532	0.857356	33008-07-0	169485	148224		HMDB00459		878743																1433061	270728
84	3-methylglutarylcarnitine (1)	Amino Acid	Lysine Metabolism	46547	LC/MS Pos	100005849	1870	290.16	0.0003808	1.31238		128145	113619		HMDB00552				81870		248509						70483						354218	110734
814	3-phosphoglycerate	Carbohydrate	Glycolysis, Gluconeogenesis, and Pyruvate Metabolism	1414	LC/MS Neg	132	583	184.986	0.000215098	1.16278	80731-10-8	724	10669764	C00597	HMDB00807	5675936	8136014	7537880	9199323	8657931	8534813	12459018	8943947	15248254	10408530	9746031	5951828	2877620			2543706	4471400	2097840	9350986	2044889	2223074	4387759	3490337	4062333
2571	3-ureidopropionate	Nucleotide	Pyrimidine Metabolism, Uracil containing	3155	LC/MS Polar	1053	2230	131.046	0.000226471	1.72817	462-88-4	111	109	C02642	HMDB00026	50387	90972	56178	77165		148515	53389	61451	40997	61222	75385		277843	35244	79912	36514	62529	234704	265725	196578	68111	62991	38924	43914
372	4-acetamidobutanoate	Amino Acid	Polyamine Metabolism	1558	LC/MS Pos	1113	1721.3	146.081	6.54e-05	0.447991	3025-96-5	18189	17180	C02946	HMDB03681		1212201	701123			397530				2181075								1575974	1190255				972527	613732
377	4-guanidinobutanoate	Amino Acid	Guanidino and Acetamido Metabolism	15681	LC/MS Pos	100000096	1150	146.092	7.67e-05	0.524782	463-003;463-00-3	500	486	C01035	HMDB03464		290941	248679	128563							117345	208395		231921				1438504		950476
191	4-hydroxycinnamate sulfate	Amino Acid	Phenylalanine and Tyrosine Metabolism	48410	LC/MS Neg	100006095	1000	242.997	0.000171923	0.707511	376374-66-2	6070438	4797737				219586	310661	365235	64908	10476					177481		25157		8995			296715	45513
2717	4-hydroxyhippurate	Xenobiotics	Benzoate Metabolism	35527	LC/MS Pos	100001423	2200	196.06	0.000108	0.550851	2482-25-9	151012	133104		HMDB13678		497004	219769															1026216
120	4-hydroxyphenylpyruvate	Amino Acid	Phenylalanine and Tyrosine Metabolism	1669	LC/MS Neg	1141	1690.1	179.035	0.000168302	0.94005	156-39-8	979	954	C01179	HMDB00707		586266	173876	49064	57233	56751	29198		17328	61239	116683		132411	48430	89232		59600	938980	69017	54847	77639	37547	67196
240	4-methyl-2-oxopentanoate	Amino Acid	Leucine, Isoleucine and Valine Metabolism	22116	LC/MS Neg	100000551	2170	129.056	0.000170111	1.31812	816-66-0	70	69	C00233	HMDB00695		283290	189691			560225			232458	263700					263132		224621	187580	376378	568718	418807		387216
2745	4-methylcatechol sulfate	Xenobiotics	Benzoate Metabolism	46146	LC/MS Neg	100004111	2665	203.002	9.4e-05	0.46305							87893		47768						125393	81476							229886
2756	4-vinylphenol sulfate	Xenobiotics	Benzoate Metabolism	36098	LC/MS Neg	100001755	3320	199.007	0.000238235	1.19712	2628-17-3	6426766	4932200	C05627	HMDB04072		379376	142337	61452	57594	43444			23836	17998	176358		63799		32405			889746	79284	26616	23496			20947
2592	5-methyl-2'-deoxycytidine	Nucleotide	Pyrimidine Metabolism, Cytidine containing	38159	LC/MS Pos	100002300	1481	242.114	0.00101764	4.20314	838-07-3	440055	389065	C03592	HMDB02224	82286	283601	100783			137372				125804	171611	157956	762572	454446	752834	425495	1110709	835509	1296603	4188490	1403431	1012638	910012	1922273
2584	5-methylcytidine	Nucleotide	Pyrimidine Metabolism, Cytidine containing	22119	LC/MS Pos	100000763	1420.5	258.108	0.000967529	3.74854	2140-61-6	92918	83877		HMDB00982	727423	1130499	1123883		1052492	2083356	1315480	1103762	1323562	966512	1364463	745844	3975904	1496790	2813742	1150403	3066480	2443164	4996533	6046750	5713646	4156851	2864175	5417478
2666	5-methyltetrahydrofolate (5MeTHF)	Cofactors and Vitamins	Folate Metabolism	18330	LC/MS Neg	1244	1820	458.179	0.000256765	0.560402	68703-91-3;68792-52-9	146	143	C00440	HMDB01396				37051	23957		86362	51509	152449	52127			45241		35650		29253		79075	53856	22958		35430	43314
368	5-methylthioadenosine (MTA)	Amino Acid	Polyamine Metabolism	1419	LC/MS Pos	212	2444.9	298.097	0.000319167	1.07068	2457-80-9	439176	388321	C00170	HMDB01173	33443802	100486592	76606864	47774892	55680876	81675944	46484724	91560792	97379848	104225512	55188464	96170944	51271436	16999110	71153344	33891976	71861888	39264756	125655504	75161632	93880080	59420116	65040308	87076960
2558	5-methyluridine (ribothymidine)	Nucleotide	Pyrimidine Metabolism, Uracil containing	35136	LC/MS Neg	100001446	1778.1	257.078	0.000137907	0.53644	1463-10-1	445408	393058		HMDB00884													138902		69665	42729	87507	38330	84268	158139	132695	85134	55062	329169
387	5-oxoproline	Amino Acid	Glutathione Metabolism	1494	LC/MS Neg	1021	738.5	128.035	0.00018	1.40586	98-79-3	7405	7127	C01879	HMDB00267	23317248	45376248	35546532	33178900	48648096	51871448	45052012	54664020	63354832	69901304	39838980	63011396	65479948	18026604	87774608	37169052	154442640	34127144	291447616	93158528	90779952	97345136	82806616	118280784
2565	5,6-dihydrouracil	Nucleotide	Pyrimidine Metabolism, Uracil containing	1559	LC/MS Pos	1125	1148	115.05	0.000249872	2.17185	504-07-4	649	629	C00429	HMDB00076	460878	829438	639786	443146	919873	971529	785458	726821	759332	776229	941670	1002188	817072	546348	633423	563675	867870	792740	1072545	1055411	713616	740664	771129	998031
1918	7-ketodeoxycholate	Lipid	Secondary Bile Acid Metabolism	31904	LC/MS Neg	100001063	4821	405.265	0.00011	0.271428	911-40-0	188292	163659		HMDB00391
1905	7-ketolithocholate	Lipid	Secondary Bile Acid Metabolism	43830	LC/MS Neg	100001069	5082	389.27	0.000326	0.837466	4651-67-6	444262	392247		HMDB00467
2525	7-methylguanine	Nucleotide	Purine Metabolism, Guanine containing	35114	LC/MS Neg	100001456	1729.7	164.058	0.000105714	0.644372	578-76-7	11361	10883	C02242	HMDB00897		93792	76923	28546	50184	28231		18372		40741	34125		176546	93455	97981	183746	131899	367791	165054	191392	149274	78607	169740	165054
2528	7-methylguanosine	Nucleotide	Purine Metabolism, Guanine containing	31580	LC/MS Pos	100001118	1475	298.115	0.000375385	1.2592	20241-86-4		18629955																	137862		147980	187199	342445	477688		120114		183739
1235	acetylcarnitine	Lipid	Fatty Acid Metabolism(Acyl Carnitine)	32198	LC/MS Pos	100000802	1166.9	204.123	0.000139029	0.681105	5080-50-2	1	5406074	C02571	HMDB00201	1204842112	1848944000	1749810432	1679840640	1771348224	2348153856	2071991168	2111018624	1867267328	2170292736	1852349312	1787335424	1726276352	1245270784	1346975744	1658342784	1584128896	1536889472	1913202176	1627247232	1577953152	1369679232	1912462080	2203342592
1260	acetylcholine	Lipid	Neurotransmitter	18790	LC/MS Pos	1749	900	146.118	9.12e-05	0.624105	60-32-1					19217142	45631728	30079000	25533798	37307484	46890484	30450098	32452992	26837562	45405312	41448112	48050812	21671992	11615517	20457378	18945792	23824770	24596940	34562220	20328308	27298760	24405706	30376154	37307688
2490	adenine	Nucleotide	Purine Metabolism, Adenine containing	554	LC/MS Pos	880	1002	136.062	6.44e-05	0.473243	73-24-5	190	185	C00147	HMDB00034	20619298	35011448	30530016	30176252	34243000	37218944	37130948	25275664	37014140	33730040	34282728	29862216	8025238	9266604	9143385	9544021	16811748	12241163	29761354	18854356	14494755	21351902	14102815	26388072
2489	adenosine	Nucleotide	Purine Metabolism, Adenine containing	555	LC/MS Pos	798	1625.3	268.104	0.000357018	1.33164	58-61-7	60961	54923	C00212	HMDB00050	418130656	427486880	571670336	665565184	485130880	678318144	444098176	597670016	142134544	763762880	524428224	607667840	483899776	344824544	376947232	441256032	469363424	336124928	769458112	354282848	445270976	334145088	380713056	400345024
2484	adenosine 2'-monophosphate (2'-AMP)	Nucleotide	Purine Metabolism, Adenine containing	36815	LC/MS Neg	100001694	1497.7	346.056	0.000108023	0.312156	130-49-4	94136		C00946	HMDB11617	32260			63061	108679	31220	63978	23030	100279	28494			91914	22925	28436	48531	73512	16075	88613	62758	40463	98777	57100	52994
2483	adenosine 3'-monophosphate (3'-AMP)	Nucleotide	Purine Metabolism, Adenine containing	35142	LC/MS Neg	100001449	1245	346.056	0.000111016	0.320804	84-21-9	41211	10463793	C01367	HMDB03540	145045	128141	119500	153770	179659	157028	123728	143111	199295	130568		87503	162195		235120	135732	123517	153365	147304	255963	150108	182172	136975	164871
2485	adenosine 3',5'-cyclic monophosphate (cAMP)	Nucleotide	Purine Metabolism, Adenine containing	2831	LC/MS Neg	207	1952.2	328.045	0.00015537	0.473625	60-92-4	6076	268	C00575	HMDB00058	101952	294750	274133	191762	222455	366000	221695	337120	151366	477206	285734	375734	432610	146651	280523	464497	392369	326814	579766	538344	430420	320495	626314	597288
2481	adenosine 5'-diphosphate (ADP)	Nucleotide	Purine Metabolism, Adenine containing	3108	LC/MS Neg	208	680	426.022	0.000105238	0.247025	20398-34-9	6022	5800	C00008	HMDB01341	7551271	8340796	15560448	7960987	9116735	18541014	7434850	14263704	3902974	13124268	18148676	12036994	10400158	7302037	10179806	11838860	15419527	13911802	15163453	18051508	14901222	22448250	17786580	21483918
2627	adenosine 5'-diphosphoribose (ADP-ribose)	Cofactors and Vitamins	Nicotinate and Nicotinamide Metabolism	558	LC/MS Neg	215	920	558.064	0.000198261	0.355265	68414-18-6	192	3674071	C00301	HMDB01178	657193	1014685	862951	647692	696106	1106553	991350	1117199	714702	525172	682880	769899	412093	276980	975052	707905	261328	1156782	366891	271384	1075868	494648	757559	159335
2482	adenosine 5'-monophosphate (AMP)	Nucleotide	Purine Metabolism, Adenine containing	32342	LC/MS Pos	209	1208	348.07	0.000401938	1.15476	149022-20-8	6083	10239183	C00020	HMDB00045	186207024	434846880	455577728	244074256	403024864	394696864	185559648	434728128	47397068	502146912	390988480	401184480	262741392	160492896	328247648	296210048	371077248	254288928	583303680	352786080	409457888	357564800	427136480	470134272
2488	adenylosuccinate	Nucleotide	Purine Metabolism, Adenine containing	18360	LC/MS Neg	1303	560	230.53	0.000267556	1.16061	19046-78-7	195	190	C03794	HMDB00536	1632594	4347312	2548490	2595617	3611589	3107056	2279707	1709626	681447	780702	1507048	911214	404330	750070	1257283	261293	1428140	882460	5608500	4297216	1450243	2788385	1392880	4675949
1068	adrenate (22:4n6)	Lipid	Polyunsaturated Fatty Acid (n3 and n6)	32980	LC/MS Neg	100001193	5678	331.264	0.00288324	8.70374	2091-25-0	5497181	4445971	C16527	HMDB02226	3965275	2310848	10187635	11666477	13236482	3563214		18695774	70207976	47621152	12469449	11182154	86774480	40183820	70741520	33992064	21711772	30157644	37453912	51414440	115003144	10054306	108767992	106428560
25	alanine	Amino Acid	Alanine and Aspartate Metabolism	1126	LC/MS Pos	811	696	90.055	0.000549184	6.09832	56-41-7	5950	5735	C00041	HMDB00161	60764448	75709960	51087296	58858500	80994528	47922908	81303696	70216896	76379072	92172592	73962336	96741968	86633168	44763956	81612320	64759704	141186128	64511436	89557936	149051552	97122856	188184400	119996256	158231712
425	alanylleucine	Peptide	Dipeptide	37093	LC/MS Pos	100001890	2165	203.139	0.000176623	0.86947	1638-60-4	259583	227831		HMDB28691	187494	752156	443706	305061	456829	517281	581418	1183783	1197025	1510974	505767	1243629	4011021	2214962	5312867	1895958	1165249	2094194	3489140	2356328	4383732	850088	1957641	1508238
2477	allantoin	Nucleotide	Purine Metabolism, (Hypo)Xanthine/Inosine containing	1107	LC/MS Polar	1002	1672	157.037	0.00032375	2.06162	97-59-6	204	199	C02350	HMDB00462	1650489	4021379	4388537	3072231	2943438	3057567	2372079	1738321	1457066	2051083	2610377	1562825	4392824	2829779	3437621	3585509	3332583	10199636	5077846	3727928	3534437	2939231	4072992	3812999
285	alpha-hydroxyisocaproate	Amino Acid	Leucine, Isoleucine and Valine Metabolism	22132	LC/MS Neg	100000706	1840	131.071	0.000137692	1.05051	10303-64-7	83697	75520	C03264	HMDB00746		92556				165927				57755	51368			126639		125152			110145	62578
256	alpha-hydroxyisovalerate	Amino Acid	Leucine, Isoleucine and Valine Metabolism	33937	LC/MS Neg	100001300	1126	117.056	0.000205643	1.75679	600-37-3	99823	90190		HMDB00407	851987	495123	563734	603829	448917	915644	409138	365866	404506	416696	673884	300923	694652	472215	476631	463127	460922	323360	670699	520344	440086	474423	235489	454932
250	alpha-hydroxyisovaleroyl carnitine*	Amino Acid	Leucine, Isoleucine and Valine Metabolism	46263	LC/MS Pos	100005836	1863	262.165	0.000275194	1.0497						340941	479906	387400		324395	689444	301951	440888		539343	568991	313649	484597	324668	270076	406024	463324	321244	288824	299557		169959		467438
989	alpha-ketoglutarate	Energy	TCA Cycle	528	LC/MS Polar	93	2700	145.014	0.000220506	1.52058	305-72-6;328-50-7;22202-68-2	51	50	C00026	HMDB00208	3333146	5839846	7201690	5079012	7695904	7011781	6221709	4507680	4094859	5496665	5641812	6843186	20047104	12065360	18470930	11436056	14446048	14463124	21468540	17494332	18030364	15062307	15345408	20055240
414	anserine	Peptide	Dipeptide Derivative	15747	LC/MS Neg	100000044	1124.8	239.115	7.28e-05	0.304314	10030-52-1	112072	100482	C01262	HMDB00194	415700	596492	629411	633335	591155	668369	524004	767113	515382	955872	868897	652780	326520	425907	380782	397174	343602	344490	548421	352207	389049	243526	371682	445620
858	arabitol/xylitol	Carbohydrate	Pentose Metabolism	48885	LC/MS Polar	100006430	1932.4	151.061	0.000245313	1.62393						722242	1340614	1286829	1142480	1250032	1410076	1368699	1316896	899053	1740439	1353693	1081634	1207398	635094	1124231	796171	792382	1223046	1247402	1014305	838304	726773	1126295	1200489
832	arabonate/xylonate	Carbohydrate	Pentose Phosphate Pathway	48255	LC/MS Polar	100006115	2664.6	165.04	0.000377225	2.28565						1367792	2609703	3500298	2688057	2781006	3075536	3066351	3742766	2318620	3627957	2353372	2395957	3453054	1236832	2129603	3024873	1254141	2382841	2672063	5570056	1579351	2241743	2276654	2795174
1067	arachidonate (20:4n6)	Lipid	Polyunsaturated Fatty Acid (n3 and n6)	1110	LC/MS Neg	229	5535	303.233	0.000885778	2.92111	506-32-1	444899	392692	C00219	HMDB01043	25161488	32653486	34418652	69795312	104563048	55184240	82914944	74901056	291374944	152227216	109025992	96124416	166298224	102924600	200662688	95800920	106382600	82108720	192712320	182814352	347944320	81408064	273580544	275522784
327	arginine	Amino Acid	Urea cycle; Arginine and Proline Metabolism	1638	LC/MS Pos	231	700	175.119	0.000145306	0.829757	1119-34-2	232	227	C00062	HMDB00517	16074385	16408488	13455296	19447402	17982820	17654988	19623842	23316980	29398800	27522016	18055628	20263168	20192780	9193953	25914740	13387764	35083832	21578100	39125944	46013492	32142620	37162816	27225466	30636552
2640	ascorbate (Vitamin C)	Cofactors and Vitamins	Ascorbate and Aldarate Metabolism	32354	LC/MS Neg	233	645.3	175.025	0.000185536	1.06005	134-03-2		10189562	C00072	HMDB00044	40016944	34863544	50573380	53507316	72551808	69749328	83669792	53325700	33338130	44513848	69390760	45260564	39210068	43214944	30945038	37683492	18434798	63644044	19642208	99564896	36929072	45198508	56307800	96033232
30	asparagine	Amino Acid	Alanine and Aspartate Metabolism	512	LC/MS Polar	917	2951.1	131.046	0.000246935	1.88434	70-47-3	6267	6031	C00152	HMDB00168	1188028	2650348	1552119	1532159	1887120	1716904	1900498	2692972	2258862	2585510	2095145	1432306	4232431	1542697	4276339	2499067	4429208	3495787	8368599	8196164	4815253	4693257	5240173	6388472
28	aspartate	Amino Acid	Alanine and Aspartate Metabolism	443	LC/MS Pos	234	668	134.045	7.37e-05	0.549888	56-84-8	5960	5745	C00049	HMDB00191	46270420	84872824	47808772	50833616	42267752	34462740	62900016	51294232	45932056	70237752	77705584	46450984	107802920	75959216	60885432	135003536	67465392	73476928	51930620	115265248	101211784	94486056	120773288	65557616
1150	azelate (nonanedioate)	Lipid	Fatty Acid, Dicarboxylate	18362	LC/MS Polar	2029	2520	187.098	0.00039381	2.10483	123-99-9	2266	2179	C08261	HMDB00784	208678	595850	294849	298207	274921	360449	249449	309705	494877	407968	294121	177307	1051054	167114	729905	556386	492278	572500	979516	964693	844019	448566	434432	581279
2723	benzoate	Xenobiotics	Benzoate Metabolism	15778	LC/MS Neg	100000008	1750	121.029	0.000202791	1.67555	65-85-0	243	238	C00180	HMDB01870	9770299	16659260	14215087	14573771	13131003	19220214	10510905	19884014	18196808	25687702	10839785	15592051	10117651	3142164	16352070	19298794	16538459	3784032	15185235	8664574	14449684	13573275	13609961	9933902
248	beta-hydroxyisovalerate	Amino Acid	Leucine, Isoleucine and Valine Metabolism	12129	LC/MS Polar	1442	1149.8	117.056	0.00017883	1.52773	625-08-1	69362	62571		HMDB00754		175303	157643	106394	170639	164800	180864	140188	225169	100995	175303	151366	184728	122750	377309	79376	135154	151455	263744	201999	268840	252493	207645	320872
249	beta-hydroxyisovaleroylcarnitine	Amino Acid	Leucine, Isoleucine and Valine Metabolism	35433	LC/MS Pos	100001594	1701	262.165	0.000266022	1.01471	99159-87-2		21403176			19933006	27959024	29935414	30872698	24891448	68109256	29128528	31862422	25697432	26897628	27648482	29389644	32948186	21872394	24688368	33466278	22952194	18194348	27370426	26460586	19459522	18089964	20933108	33593912
6	betaine	Amino Acid	Glycine, Serine and Threonine Metabolism	3141	LC/MS Pos	799	734	118.086	0.000186783	1.58175	107-43-7	247	24219951173	C00719	HMDB00043	155458880	171207680	190567280	205021232	187803584	310143488	217029840	200774400	194764320	257334640	250380832	198240464	223646080	296944704	241487152	431478272	285299296	364326848	222865072	380872288	210140432	221837536	327476864	228726992
7	betaine aldehyde	Amino Acid	Glycine, Serine and Threonine Metabolism	15499	LC/MS Pos	1219	646.2	120.102	0.000182449	1.51912	7758-31-8	249	244	C00576	HMDB01252	6965293	5515512	9497258	12539649	15728104	8249113	10389246	9140006	22170870	12486760	7527747	11976744	7224546	4453206	7392378	10493148	10835207	2731832	5328576	8636662	5751934	8839958	8693291	7971924
2667	biopterin	Cofactors and Vitamins	Tetrahydrobiopterin Metabolism	12358	LC/MS Pos	1548	1562.7	238.093	0.000695091	2.9194	22150-76-1	445040	392795	C06313	HMDB00468		381647	328533			100638		230672	221811		404845	249303	346278	258644	302848	217423	174753	496773	344429	355311	471076		199417	102158
1218	butyrylcarnitine	Lipid	Fatty Acid Metabolism (also BCAA Metabolism)	32412	LC/MS Pos	100001054	1977	232.154	0.000205205	0.883918	25576-40-3	439829	184820	C02862	HMDB02013	47437540	77476144	66699396	72328224	57228728	180468192	84450704	75610184	69131632	84367704	100613648	95932616	111885328	96924128	104017936	83161672	121578352	121616760	181713184	160761408	120850880	103711224	103874448	221848016
1219	butyrylglycine	Lipid	Fatty Acid Metabolism (also BCAA Metabolism)	31850	LC/MS Neg	100001151	1470	144.067	0.00019037	1.32141	20208-73-5	88412	79766		HMDB00808	99290	203420	94331	195292	106980	199401	66797	28250	58668		102088	17966	164643	87877	64680	65560	175874	420519	268410	81864	32191	90072	41987	44034
234	C-glycosyltryptophan	Amino Acid	Tryptophan Metabolism	48782	LC/MS Pos	100006379	1907	367.15	0.000347021	0.945176	180509-18-6	10981970	9157171			1657291	2265259	2718138	2086906	2526029	2403187	2285262	3202357	2167707	3627174	3078651	2060323	3271664	3327318	3140677	3015894	2813779	3808712	3970699	4577305	4101284	2290622	4186558	3550250
91	cadaverine	Amino Acid	Lysine Metabolism	15308	LC/MS Pos	100000110	593.9	103.123	0.000403	3.90796	462-94-2;1476-39-7	273	13866593	C01672	HMDB02322	1084142		1443293								784691
1009	caproate (6:0)	Lipid	Medium Chain Fatty Acid	32489	LC/MS Neg	926	2713.7	115.076	0.000220909	1.91967	142-62-1	8892	8552	C01585	HMDB00535	472170			703604		522667		718310		515739					672048		785150		1094337	455106		706567
1011	caprylate (8:0)	Lipid	Medium Chain Fatty Acid	32492	LC/MS Neg	932	4362	143.108	0.000232222	1.62271	124-07-2	379	370	C06423	HMDB00482			829461	1639482		530850	1990578	1448029	2228148	2469318			1503717		1834746	1185070					1938044
1254	carnitine	Lipid	Carnitine Metabolism	15500	LC/MS Pos	100000007	688.9	162.112	0.000131522	0.811299	461-05-2	10917	10455	C00318	HMDB00062	247064512	400240928	300585760	283405632	330752736	311439072	356039136	397695328	343731328	479546496	473608064	508330496	335632128	344470848	323972896	368211488	437152544	326871424	426932384	409152128	331813856	342813824	384119200	480226656
411	carnosine	Peptide	Dipeptide Derivative	1768	LC/MS Neg	249	804	225.099	0.000125294	0.556617	305-84-0	439224	388363	C00386	HMDB00033	104887	255252	167209	246743	451221	144249	366441	332597	232594	467216	365982	154505	70085	150361	145012	72794	213703	110831	337075	81757	84201	159907	152694	120076
2740	catechol sulfate	Xenobiotics	Benzoate Metabolism	35320	LC/MS Neg	100001605	1906	188.986	0.000175313	0.927647	4918-96-1	3083879	2341024	C00090	HMDB59724		206366	17941	163511	147283	32076				386009	25856						42335	494517	146643					16210
1879	chenodeoxycholate	Lipid	Primary Bile Acid Metabolism	1563	LC/MS Neg	1123	5264	391.285	0.002269	5.79884	474-24-9;474-25-9	10133		C02528	HMDB00518
1876	cholate	Lipid	Primary Bile Acid Metabolism	22842	LC/MS Neg	136	5165	407.28	0.00022	0.540169	81-25-4	221493		C00695	HMDB00619
1424	choline	Lipid	Phospholipid Metabolism	15506	LC/MS Pos	1256	675	104.107	0.000416579	4.00145	67-48-1	305	149278	C00114	HMDB00097	960810176	867889408	901814592	1070213632	1308093696	994966272	1053219840	916384512	1068911680	911683392	918076096	988357888	786197824	646803584	695764224	692607552	1015773696	702038976	764171456	901844160	643258752	960849408	807806400	933301760
1425	choline phosphate	Lipid	Phospholipid Metabolism	34396	LC/MS Pos	267	692.5	184.073	0.0001134	0.616059	72556-74-2	1014	119298	C00588	HMDB01565	2893736448	3708498688	2966110720	3648345600	4304785920	4984075264	4011241472	4466302464	3724387328	3908401920	3003340800	4029937408	2347122944	2309882368	3911195392	2394628352	4075118592	4198282240	3012468224	3721780736	3564437504	4291236096	3580512000	4258583040
2954	cinnamoylglycine	Xenobiotics	Food Component/Plant	38637	LC/MS Neg	100002253	3127	204.067	0.000235238	1.15275	16534-24-0	709625	618829		HMDB11621		845843	125170	128657	97850													1063960	57083					50980
1243	cis-4-decenoyl carnitine	Lipid	Fatty Acid Metabolism(Acyl Carnitine)	38178	LC/MS Pos	100002259	4468	314.233	0.00048905	1.55633	98930-66-6					380961	682440	445993	715505	241530	1252138	990594	1027780		2247752	2262296	1864959	973371	632621	293478	1275333	620824	1549948	823279	977107	1398091	698746	1059923	760424
984	citrate	Energy	TCA Cycle	1564	LC/MS Neg	1124	582	191.02	0.000145577	0.762104	77-92-9	311	305	C00158	HMDB00094	3888165376	5700242944	5169211392	3936405248	4940602880	5526607360	5209093632	4401702400	3308178688	4649445888	5593884672	5642793472	5606642688	7323190272	6647508480	6512102912	3566698496	6833751552	5112481792	6084716544	6654014976	3309472256	5953155072	5935826432
331	citrulline	Amino Acid	Urea cycle; Arginine and Proline Metabolism	2132	LC/MS Pos	391	730.3	176.103	0.00012395	0.703847	372-75-8	9750	810	C00327	HMDB00904	17440432	16899878	18661450	16787566	31792542	22141158	30728224	26887332	21683392	40373780	31835278	26548180	18416628	9134544	16322431	16350220	20920632	20852344	34891852	27751242	23632924	28299588	29549424	34897532
2636	coenzyme A	Cofactors and Vitamins	Pantothenate and CoA Metabolism	46322	LC/MS Neg	270	1448	382.55	0.000294286	0.769273	85-61-0;18439-24-2	317	311	C00010	HMDB01423	164251		248188	48297	52609	204362	214462				270348	151448	57686	175542		310671		292528		164251		84643	282396	414087
355	creatine	Amino Acid	Creatine Metabolism	27718	LC/MS Pos	1221	771	132.077	2.62e-05	0.198593	57-00-1	586	566	C00300	HMDB00064	2433339136	2843437312	2666329088	2715331328	2967149056	3033508096	3031763968	3871036416	3129431552	3897303808	3607290112	2871686400	2070444416	1794215808	2013064064	1838518656	2199890944	2111913472	3131175936	2519130624	2080770688	2163366912	2631605248	2846147328
358	creatine phosphate	Amino Acid	Creatine Metabolism	33951	LC/MS Neg	100000112	603	210.029	0.000644565	3.06894	922-32-7	587	567	C02305	HMDB01511	7934988	6245141	11650781	5739768	3757117	8901863	3658219	8928512	1395729	6942865	7445895	4669065	2394862	4253566	2599865	5312865	2904452	3297444	2760128	2562257	3037062	2437280	3854773	3298562
356	creatinine	Amino Acid	Creatine Metabolism	513	LC/MS Pos	275	730.8	114.066	0.000225976	1.98109	60-27-5	588	568	C00791	HMDB00562	9366114	13766672	16480305	10577446	14437386	10480124	9353215	16501083	9179161	16618507	14234890	11435439	6231344	6084282	10196442	8412957	8485077	23953904	11078029	6742515	7717164	8686114	8996082	8621051
495	cyclo(his-pro)	Peptide	Dipeptide	52353	LC/MS Pos	100002745	1466	235.119	0.000175294	0.745555	53109-32-3	449094	395717			11235944	26074366	15788834	16260538	20354324	54332540	33495166	56652784	30565202	25234478	13118280	27310778	716353	3891376	4530894	1743769	1029194	6683054	651613	3544115	2167967	1098783	3448769	1914052
386	cys-gly, oxidized	Amino Acid	Glutathione Metabolism	18368	LC/MS Neg	1224	925	353.06	0.000211143	0.598038	7729-20-6	333293	295316				170557		66475	90034	79018	137112	233924	162772	438284		176816	196217	1468091	303564	1038769	241068	120055	1438494	353597	656411	86887	262848	184089
304	cystathionine	Amino Acid	Methionine, Cysteine, SAM and Taurine Metabolism	15705	LC/MS Pos	310	674.7	223.075	0.000509649	2.28466	535-34-2	439258	811	C02291	HMDB00099	52223256	117116504	77710104	49178260	75896640	47053364	48956992	67334080	84566352	35851396	45948928	116657200	44414084	37190408	61369224	22040624	74270448	76527928	31361288	143168336	105505192	102059320	49367492	138969024
309	cysteine	Amino Acid	Methionine, Cysteine, SAM and Taurine Metabolism	1868	LC/MS Pos	800	736.4	122.027	0.00015236	1.24857	52-90-4;56-89-3	5862	5653	C00097	HMDB00574	14060257	9479894	15936895	13471990	31658258	15699842	31165530	7933796	10145550	8768072	30225868	18928174	36037152	36562972	25291322	27369108	12598214	51975928	11571140	77540696	34805136	33154974	50997048	114356288
382	cysteine-glutathione disulfide	Amino Acid	Glutathione Metabolism	46734	LC/MS Pos	100001437	824	427.095	0.000431364	1.00999	13081-14-6	4247235	3455404		HMDB00656	30689434	88599728	53034476	59023432	72982856	78946480	56329704	86352712	60045744	90425264	53037508	93864048	64780976	17711202	69620856	41525140	100166968	37577236	151862832	73924880	84890232	83847352	79391584	85091616
385	cysteinylglycine	Amino Acid	Glutathione Metabolism	35637	LC/MS Pos	278	790	179.048	0.000178085	0.994619	19246-18-5	439498	58762	C01419	HMDB00078	5633543	5170099	8184596	5119611	8912081	6137151	10351662	4201913	2936668	4592036	10547127	6139074	7092596	11967952	6590561	8091007	2913033	11234852	4311921	9563229	6545249	5677061	7572654	13056934
311	cystine	Amino Acid	Methionine, Cysteine, SAM and Taurine Metabolism	56	LC/MS Pos	279	675	241.031	0.000211875	0.879036	56-89-3	67678	575	C00491	HMDB00192	5064084	6254797	2530918	17281786	22082744	4082512	12163389	5735207	47124880	8121611	3701910	13283358	28504836	9792229	17811386	10082253	66260632	5847087	31245884	25968974	16781672	66526280	17445394	17416362
2581	cytidine	Nucleotide	Pyrimidine Metabolism, Cytidine containing	514	LC/MS Pos	827	1075.9	244.093	0.0002518	1.03157	65-46-3	6175	5940	C00475	HMDB00089	41133676	41757836	40295576	48264340	59442388	54568592	65594448	37285528	79065760	58238644	73318160	46089968	160368288	77227608	116092624	87575288	156974960	103858944	207653504	218188144	138260000	179536048	150325008	215378528
2580	cytidine 2',3'-cyclic monophosphate	Nucleotide	Pyrimidine Metabolism, Cytidine containing	37465	LC/MS Pos	73	924	306.049	0.000277027	0.905173	15718-51-1	417654	369711	C02354	HMDB11691	728268	495825	321379	1407454	1191125	2121477	1834358	1191125	909952	419780	253906	498500			213581							82147
2579	cytidine 3'-monophosphate (3'-CMP)	Nucleotide	Pyrimidine Metabolism, Cytidine containing	2959	LC/MS Pos	105	1203	324.059	0.000409322	1.26311	84-52-6	66535	225079	C05822		919044	684678	454679	1634000	1250069	2006177	3686751	1213186	2258313	738850	317233	362647	29201020	7796414	34514732	21832186	13515202	27947532	6845246	37615264	17642794	23861614	13381802	9846391
1426	cytidine 5'-diphosphocholine	Lipid	Phospholipid Metabolism	34418	LC/MS Pos	1220	776.6	489.115	0.000515106	1.05314	33818-15-4	13804	21531769	C00307	HMDB01413	5860462	9413959	7432384	9602513	10806369	10794221	9328217	7786935	10052981	12226648	12206192	11502490	11339279	5320209	13029468	7983823	17160272	13117596	23940878	21946576	15621947	20249564	15798378	20153050
2578	cytidine 5'-monophosphate (5'-CMP)	Nucleotide	Pyrimidine Metabolism, Cytidine containing	2372	LC/MS Pos	282	890	324.059	0.000347821	1.07332	63-37-6	6131	5414497	C00055	HMDB00095	45865232	92783528	86455368	66255020	96024384	95870072	76377520	83078664	72521720	83400944	96953176	88531800	71750832	42970888	68440136	51709740	68358888	55907356	104656376	97626456	77474864	72522216	82307136	111266712
944	cytidine 5'-monophospho-N-acetylneuraminic acid	Carbohydrate	Nucleotide Sugar	36831	LC/MS Polar	1223	3900	613.14	0.000820435	1.33809	3063-71-6	448209		C00128	HMDB01176	587998	1748210	1418106	934087	1527937	1711370	1246218	1463702	1411702	1176251	1480013	1790862	651047	309554	807457	385566	729965	724481	1237212	1554173	919665	873381	901499	1800122
1432	cytidine-5'-diphosphoethanolamine	Lipid	Phospholipid Metabolism	34410	LC/MS Pos	100001407	761.8	447.068	0.000433478	0.969603	72842-05-8	123727	287	C00570	HMDB01564	3276356	4776635	4794820	4305675	5430021	5697523	4026150	4519052	3845956	6430629	7066595	5827937	5868034	3132756	5749265	4683484	7634577	5177476	10799310	9076085	6885483	8983404	7308019	10312680
2966	daidzein	Xenobiotics	Food Component/Plant	32453	LC/MS Neg	100001219	3566	253.051	8e-05	0.316142	486-66-8	5281708	4445025	C10208	HMDB03312
1241	decanoylcarnitine	Lipid	Fatty Acid Metabolism(Acyl Carnitine)	33941	LC/MS Pos	100001251	4700	316.248	0.000464932	1.47015	1492-27-9	10245190	8420677		HMDB00651	1270560	1640545	1545008	1840452	1180650	3654105	1645775	2093917	1527518	3728933	3238562	1880973	1765424	1939365	1595805	2361837	1731786	2481115	2550516	2036351	2127933	1201102	2017377	1948369
2641	dehydroascorbate	Cofactors and Vitamins	Ascorbate and Aldarate Metabolism	1659	LC/MS Polar	301	1130	173.009	0.000365	2.10971	490-83-5	835	812	C05422	HMDB01264	207034	301633	322270	359510	449005	484129	522891	501852	244949	284396	466229	254125	333747	283815	266192	370962	152399	466880	245321	641890	275690	264662	445391	512618
1253	deoxycarnitine	Lipid	Carnitine Metabolism	36747	LC/MS Pos	100001662	742.4	146.118	9.21e-05	0.630282	6249-56-5	134	705	C01181	HMDB01161	17100650	27789818	28135510	34365584	30188540	37691732	23830732	28378072	21274508	29103826	33755456	31806102	25002932	25453556	27493846	30196522	31329598	31106472	43082156	36927416	27701090	32544784	34038080	49407720
1071	dihomo-linoleate (20:2n6)	Lipid	Polyunsaturated Fatty Acid (n3 and n6)	17805	LC/MS Neg	1231	5730	307.264	5.08e-05	0.165279	2091-39-6	6439848	4944228	C16525	HMDB05060	2848234	3098355	6429467	6884446	10609924	7876225	9781702	12677925	44774124	17400140	12793905	12396823	30311312	11426027	21091480	12224087	8346003	5003558	26812058	26697590	73701984	9269441	35467688	80027776
1066	dihomo-linolenate (20:3n3 or n6)	Lipid	Polyunsaturated Fatty Acid (n3 and n6)	35718	LC/MS Neg	100001739	5596	305.249	0.000106712	0.349592	17046-59-2	5280581	4471954	C03242	HMDB02925	3622099	4581419	6488318	10979988	18679796	8135515	9971660	11588265	35866092	15156890	12240666	10872256	56597256	31487656	63561408	31898960	22472716	19484720	58767896	57718152	138680032	14665910	69290376	85456792
2668	dihydrobiopterin	Cofactors and Vitamins	Tetrahydrobiopterin Metabolism	35129	LC/MS Pos	100001506	1515	240.109	0.000206216	0.858844	6779-87-9	1879	1808	C00268	HMDB00038		426070	393613		369749					251005	646710		667787		278902	411285		832159	446194	1115417	456244	405834	541291	576631
338	dimethylarginine (SDMA + ADMA)	Amino Acid	Urea cycle; Arginine and Proline Metabolism	36808	LC/MS Pos	100001810	810	203.15	0.000105625	0.519935	102783-24-4	123831	110375	C03626	HMDB01539	3438857	7629990	5838902	5396215	7558400	4761388	4682975	4806500	4689690	5656446	6589211	5041543	13444554	5942828	12298669	9098908	21682210	17024414	22298004	35921688	15587545	19061566	13950732	17168168
1070	docosadienoate (22:2n6)	Lipid	Polyunsaturated Fatty Acid (n3 and n6)	32415	LC/MS Neg	100001182	6034	335.296	0.000126957	0.378641	7370-49-2	5282807	4445934	C16533	HMDB61714	231610	291737	586996	610876	912327	634689	880800	1084384	2540313	1463804	1106126	960503	2866382	1348617	2178201	1468646	1005473	586002	2720077	3154481	5810084	1159288	5029189	6349264
1058	docosahexaenoate (DHA; 22:6n3)	Lipid	Polyunsaturated Fatty Acid (n3 and n6)	44675	LC/MS Neg	100000665	5525	327.233	0.00105987	3.23889	6217-54-5	445580	393183	C06429	HMDB02183	7603152	6008037	7355101	23687266	38205720	8874320	30322028	16863824	49548444	39051960	25557692	15807263	140637104	52536428	121329200	105218056	63659936	51296640	82164280	94573512	194835872	56673412	217262640	102781320
1057	docosapentaenoate (n3 DPA; 22:5n3)	Lipid	Polyunsaturated Fatty Acid (n3 and n6)	32504	LC/MS Neg	100001181	5571	329.249	0.00124246	3.77362	2234-74-4	6441454		C16513	HMDB01976	1192654	1728805	2469685	3480020	5912281	3452828	3035318	5631000	14762141	5698455	3909354	4337182	11738185	10718207	14337393	7283060	5892334	5312256	13597489	13268495	32696434	4157174	16045111	22536552
1069	docosapentaenoate (n6 DPA; 22:5n6)	Lipid	Polyunsaturated Fatty Acid (n3 and n6)	37478	LC/MS Neg	100001580	5624.5	329.249	0.00113017	3.43257	25182-74-5	6441454	4945614	C16513	HMDB01976	918641	914427	1419254	2348708	4373280	1833438	1942759	2535705	7040211	3207062	2469959	2743799	16612416	14814307	20873770	11560414	5174259	5635689	11573450	13657858	34012748	4276145	22795638	23675690
1059	docosatrienoate (22:3n3)	Lipid	Polyunsaturated Fatty Acid (n3 and n6)	32417	LC/MS Neg	100001195	5823	333.28	0.00149957	4.49942	59708-86-0	5312556	4471981	C16534	HMDB02823		391136	503540		808741			884011	2391266	791568	421677	902274	2673137	1561656	3672554	1288796	1057971	1001548	1862699	3142802	8466531	700915		6927909
1056	eicosapentaenoate (EPA; 20:5n3)	Lipid	Polyunsaturated Fatty Acid (n3 and n6)	18467	LC/MS Neg	2050	5450	301.217	0.000124882	0.414591	10-2005-9;10417-94-4	446284	393682	C06428	HMDB01999	1367567	1226527	1163561	2547308	3492268	1939077	1868417	1514361	3545627	2364349	1670313	1424685	3351920	1527668	3049101	2338210	3503284	1615894	3138336	2727363	2809488	1690276	3159361	2776499
1041	eicosenoate (20:1)	Lipid	Long Chain Fatty Acid	33587	LC/MS Neg	100001335	5950	309.28	7.52e-05	0.243056		5282768	4445895		HMDB02231	4440274	8094416	10133417	13398025	25457464	15727063	20375270	22804366	64920564	29719140	21310738	18110120	43158344	20656528	31616188	15598822	19969634	8483234	34718992	34035344	71377384	12193353	38743724	74022416
2980	ergothioneine	Xenobiotics	Food Component/Plant	37459	LC/MS Pos	100002154	823	230.096	0.00013	0.564982	58511-63-0	3032311	2297320	C05570	HMDB03045	717517	2312362	1223695	2507530	1726862	3746708	4952084	4621840	1587424	4018576	1416675	1327393	1495730	1901674	1498029	3082799	980157	3909921	904870	1683421	1235508	705322	2555424	1236970
1045	erucate (22:1n9)	Lipid	Long Chain Fatty Acid	1552	LC/MS Neg	1087	6355.6	337.311	0.000171667	0.508927	112-86-7	5281116	7924	C08316	HMDB02068	1136794	2082671	2997485	3214873	4649113	1749249	3450546	3033073	6892544	4825908	5213008	2750073	8571832	4840580	6290889	3852909	3757000	2652821	5891472	4457647	16440589	3123548	9983032	11657610
2982	erythritol	Xenobiotics	Food Component/Plant	20699	LC/MS Polar	100000846	1491	167.056	0.000306364	1.8339	149-32-6	222285	13835932	C00503	HMDB02994		73674	72691	45437	67489	58808	40864	37953	32072	65960	53004	23972	58737	23692	78042		32046	156183	119397	57305	42769	33085	29739	123988
977	erythronate*	Carbohydrate	Aminosugar Metabolism	42420	LC/MS Polar	100001320	2186	135.03	0.000393401	2.91344	88759-55-1	2781043	2061231		HMDB00613	4295802	7380204	6564927	6814105	8107523	7067072	7615484	7572534	5344208	8245734	8388743	4360837	6339148	3156684	8211500	4530123	5903063	10427769	9981198	8541017	4804869	5867684	6719190	7585238
277	ethylmalonate	Amino Acid	Leucine, Isoleucine and Valine Metabolism	15765	LC/MS Polar	2054	2785	131.035	0.000190585	1.45446	601-75-2	11756	11263		HMDB00622	173191	515241	250613	337138	338763	403439	311676	312843	303378	337488	382856	236607	434866	225343	522490	277620	561595	714574	953370	622211	347491	636807	456349	588998
2630	flavin adenine dinucleotide (FAD)	Cofactors and Vitamins	Riboflavin Metabolism	2134	LC/MS Neg	327	2425	784.15	0.00032	0.408085	146-14-5;84366-81-4	643975	559059	C00016	HMDB01248	329917	453173	448549	427930	609663	796589	549827	500341	409870	467144	521544	481348	402244	189176	302414	351612	401923	334240	587040	485845	495475	722027	518664	474788
2631	flavin mononucleotide (FMN)	Cofactors and Vitamins	Riboflavin Metabolism	15797	LC/MS Neg	100000251	2390	455.097	0.000323636	0.711137	130-40-5	710	690	C00061	HMDB01520		85791	93259	54506	91374	133591	137920	69603	133467	63027	85837	72362	61808	91004	43522	58262	94333	99373	193362	258821	94476	122840	158487	500679
904	fructose	Carbohydrate	Fructose, Mannose and Galactose Metabolism	577	LC/MS Polar	878	2022.2	179.056	0.00022625	1.26357	57-48-7	5984	5764	C00095	HMDB00660	8459001	5486696	7390926	9357003	3572837	7777852	4617350	7749207	2212183	4556647	5436907	3193164	3745519	3902337	5667259	4001496	4328334	3898432	22869510	9525088	6520506	9168224	6348213	33285546
804	fructose-6-phosphate	Carbohydrate	Glycolysis, Gluconeogenesis, and Pyruvate Metabolism	12021	LC/MS Polar	1232	4261.4	259.022	0.000497049	1.91894	103213-47-4	69507	19969987	C05345	HMDB00124	167419	589990	420273	337021	415688	478651	472764	554642	567526	466462	486864	334222	331395	144684	242012	214161	144204	251426	517698	415148	397648	212951	314085	405206
993	fumarate	Energy	TCA Cycle	1643	LC/MS Polar	330	3084	115.004	0.000173444	1.50816	100-17-8	444972	10197150	C00122	HMDB00134	6733046	12005505	8955400	13124187	16614713	17902510	17474798	13347727	19348078	14908776	15671871	14020698	19520848	5801981	13262741	6970662	19441284	11324822	31324640	29187236	18846270	23640122	15818845	34050424
920	galactitol (dulcitol)	Carbohydrate	Fructose, Mannose and Galactose Metabolism	1117	LC/MS Polar	1003	2309.7	181.072	0.000655043	3.61759	608-66-2	11850	11357	C01697	HMDB00107	257292	417383				417177	529689		303237	567427		306386	645759	416645		618386	402258	587795		594575	568545	357597	608163
403	gamma-glutamyl-epsilon-lysine	Peptide	Gamma-glutamyl Amino Acid	33934	LC/MS Pos	100001262	760	276.155	0.000172222	0.623642	17105-15-6	65254;14284565	58747		HMDB03869																	484795		805154	1384793	322342	334819		1023172
395	gamma-glutamylalanine	Peptide	Gamma-glutamyl Amino Acid	37063	LC/MS Pos	100001843	1116	219.098	0.00015	0.684627	5875-41-2	440103	389104		HMDB29142	2829381	5398890	3991742	4145151	7033982	3192632	5580036	4059206	4085569	5348349	4367050	3387061	1948332	1206428	2623857	2995156	5187247	2630553	8574391	6642926	3398229	8102740	7106407	9979104
396	gamma-glutamylcysteine	Peptide	Gamma-glutamyl Amino Acid	1778	LC/MS Pos	1036	1263.5	251.07	0.000290909	1.15868	636-58-8	842	819	C00669	HMDB01049	1933812	612670	2433797	1321613	4565035	2265505	6079792	378985	502615	459635	6416626	1629421	1408113	2871583	798878	1834552		5687218		9906983	1837686	4117566	7386191	21345802
397	gamma-glutamylglutamate	Peptide	Gamma-glutamyl Amino Acid	36738	LC/MS Pos	331	1045	277.103	0.000263011	0.949144	1116-22-9	92865	83831	C05282	HMDB11737	12093909	22259122	14133771	20942170	30382870	16853364	33541142	16011488	24419410	28949484	25349852	16299847	19592232	9070488	18969838	18758978	50406944	19904572	76119312	51692036	28846932	67716808	58637836	78718344
398	gamma-glutamylglutamine	Peptide	Gamma-glutamyl Amino Acid	2730	LC/MS Pos	1140	817.9	276.119	0.000244286	0.884712	10148-81-9	150914	133013	C05283	HMDB11738	14778073	33686888	28554010	20510644	36412340	25666620	26767612	27217766	30689190	22143160	17912064	16030037	5709636	6950914	11094608	9669689	14373366	8114233	27400840	29558492	12209032	13815251	15874512	22577704
399	gamma-glutamylglycine	Peptide	Gamma-glutamyl Amino Acid	33949	LC/MS Neg	100001294	640	203.067	0.000161556	0.795576	1948-29-4	165527	145071		HMDB11667	764133	832026	1172742	1255970	1547994	845778	731223	675875	1691809	392143	741613	1023451		180437	277007		1033138	310966	751100	1424918	377857	1263480	300201	1664067
401	gamma-glutamylisoleucine*	Peptide	Gamma-glutamyl Amino Acid	34456	LC/MS Pos	100001485	2661	261.144	0.000191852	0.734658		14253342	21403145		HMDB11170							202842										329738		758334	1009646	221293	365383	296302	713101
402	gamma-glutamylleucine	Peptide	Gamma-glutamyl Amino Acid	18369	LC/MS Neg	1268	1636.5	259.13	0.00013386	0.516573	2566-39-4	151023	133115		HMDB11171	114121	127881	110451	226433	163464	118723	218909	120466	189119	185673	160848	113344	266017	113930	202485	210918	549941	167924	782584	746239	288324	463371	347983	680480
404	gamma-glutamylmethionine	Peptide	Gamma-glutamyl Amino Acid	44872	LC/MS Pos	100001313	2016.5	279.101	0.000745604	2.67145	17663-87-5	7009567	5373147		HMDB29155	622683	976030	789581	741676	824697	616612	652982	560556	654797	753614	835327	429227	320187	281060	477000	578646	692782	540061	1325129	1273572	744626	1097553	1180711	1568601
405	gamma-glutamylphenylalanine	Peptide	Gamma-glutamyl Amino Acid	33422	LC/MS Pos	100000491	2865	295.129	0.000356591	1.20826	7432-24-8	111299	99868		HMDB00594	316968		69190	268543	546753	220752	723304	210538	699733	444344	220684	144572	1406773	157382	457127	447223	2401693	546753	3307299	2320471	861210	2972145	1898880	2760524
406	gamma-glutamylthreonine*	Peptide	Gamma-glutamyl Amino Acid	33364	LC/MS Pos	100001314	996.6	249.108	0.000477609	1.91727	5652-48-2		21403107		HMDB29159	712525	1336624	1303205	973965	1816581	1212817	1327996	587761	1475342	770065	1311834	1005815	2029312	829260	1625599	1094714	1766737	1294637	3254998	4245514	2019757	3014792	2619132	6559076
408	gamma-glutamyltyrosine	Peptide	Gamma-glutamyl Amino Acid	2734	LC/MS Pos	1102	2080.4	311.124	0.000482222	1.54994	7432-23-7	94340	85142		HMDB11741		224715		54923	315839		292975	155855	708100	229669	242878	285243	121573		285292		725620	335216	865592	1688830	637691	1030713	785584	2510446
409	gamma-glutamylvaline	Peptide	Gamma-glutamyl Amino Acid	43829	LC/MS Neg	100001126	1072	245.114	0.000163088	0.665356	2746-34-1	7015683			HMDB11172		100218	78790	89728	81927		89015	55536	72930	97507	104295	84019	168728	82600	144292	89126	204110	101801	272956	327464	168728	189222	131349	264033
2847	genistein	Xenobiotics	Food Component/Plant	32448	LC/MS Neg	100001221	3754	269.046	0.000356667	1.32567	446-72-0	5280961	4444448	C06563	HMDB03217
2914	gluconate	Xenobiotics	Food Component/Plant	587	LC/MS Polar	338	2922	195.051	0.000282471	1.44819	527-07-1	10690	10240	C00257	HMDB00625	530243	1113862	853364	777379	974323	1343368	1530635	1513264	1164941	1591217	1427405	1671447	854588	366807	929348	436713	271131	801017	786994	974526	839212	510988	774420	590650
950	glucosamine-6-phosphate	Carbohydrate	Aminosugar Metabolism	580	LC/MS Polar	290	4521.5	258.038	0.0005077	1.96754	3616-42-0	439217	8013767	C00352	HMDB01254	69793	276573	201402	152999	230565	288672	264590	372279	618636	489131	188724	238032	165410		122438		76475		383693	195386	195404	104479	128369	139973
800	glucose	Carbohydrate	Glycolysis, Gluconeogenesis, and Pyruvate Metabolism	20488	LC/MS Polar	572	2342	179.056	0.000211466	1.181	50-99-7	79025	71358	C00031	HMDB00122	3125515	4694277	2419376	3498873	3082440	4103031	9609164	3186558	3000734	4939725	3787234	2415405	4691987	3825721	46657520	6487101	2283111	5380325	10608792	10665231	9100347	3849213	3327852	3021247
801	glucose 6-phosphate	Carbohydrate	Glycolysis, Gluconeogenesis, and Pyruvate Metabolism	31260	LC/MS Polar	291	4537	259.022	0.000494856	1.91048	103192-55-8	5958	19952394	C00668	HMDB01401	177691	373050	254242	231230	352487	345182	409602	336770	389246	348617	367740	330065	365657	141331	245078	103320	330628	178778	559845	409454	495345	252155	72772	472732
954	glucuronate	Carbohydrate	Aminosugar Metabolism	15443	LC/MS Polar	100000257	3233.3	193.035	0.000311094	1.61159	207300-70-7	444791	58552	C00191	HMDB00127	389819	493243	1193720	634704	521249	434348	514500	352991	274101	301363	697429	283273	479740	684631	620263	565214	168364	2132551	248771	580391	402664	218489	407397	334960
38	glutamate	Amino Acid	Glutamate Metabolism	57	LC/MS Pos	561	710	148.06	0.000150313	1.01521	56-86-0	611	591	C00025	HMDB00148	350309216	494917152	398252352	500327712	608727488	512546976	665609856	457686240	641351232	624010560	696559936	608332480	1197627904	646846336	909625024	791963904	1159753088	805651392	1296234368	1664531328	1174164096	1389699328	1209848576	1582677248
48	glutamate, gamma-methyl ester	Amino Acid	Glutamate Metabolism	33487	LC/MS Pos	100001103	1068.8	162.076	0.000136694	0.843395	1499-55-4	68662	66546			500356320	918047936	802222272	759980480	1170420224	1250592384	1034864832	1174944768	1112550912	1404721792	978563648	1393378560	1590286208	554669376	1559194496	976120384	1592117504	995691008	2784356864	1674020608	1880314880	1249807488	1557357952	1732685824
39	glutamine	Amino Acid	Glutamate Metabolism	53	LC/MS Pos	563	680	147.076	0.000218551	1.48597	56-85-9	5961	5746	C00064	HMDB00641	257387200	271063424	192619312	185153456	243251968	184150832	260777392	275974112	282580256	276394784	186493040	230738000	115598248	108189976	115210080	151227472	103263736	51934304	107365072	135615872	107934832	77432392	113109448	61138124
524	glutamine-leucine	Peptide	Dipeptide	42994	LC/MS Pos	100003160	2195	260.16	0.000176053	0.676708			16568303									121126			109668			630701	385741	470786	400070	112617	126515	1037206	492762	479560		277139	307678
82	glutarate (pentanedioate)	Amino Acid	Lysine Metabolism	396	LC/MS Polar	339	2900	131.035	0.000200727	1.53186	110-94-1	743	3618533	C00489	HMDB00661	111294	268306	171795	257957	192406	158849	170891	134444	189445	189256	229940	112323	117714	74053	149000	117247	115032	166922	187368	164032	149644	156357		124296
83	glutarylcarnitine (C5)	Amino Acid	Lysine Metabolism	44664	LC/MS Pos	100001593	1583.3	276.144	0.0004695	1.7002	102636-82-8	71464488	21403175		HMDB13130	67575	271528	530340	302896	189592	246686	246479	265509	203412	390371	340535	147882	119751		239739	173895	58312	751532	824670				101858
380	glutathione, oxidized (GSSG)	Amino Acid	Glutathione Metabolism	38783	LC/MS Pos	448	1512	307.083	0.00038038	1.23869	103239-24-3	65359	58835	C00127	HMDB03337	143389456	517666048	476830752	128804288	127599296	490845856	113300824	581761600	41592384	363865632	268943168	419273536	52261096	10237142	71310312	59095172	69009992	64755220	102249168	67258352	109614920	68481528	108495112	97734736
379	glutathione, reduced (GSH)	Amino Acid	Glutathione Metabolism	2127	LC/MS Pos	496	1270	308.091	0.000402407	1.30613	70-18-8	124886	111188	C00051	HMDB00125	106181984	65725740	207468144	46735776	87597744	137941904	126023584	53255380	3227993	48989456	305665120	108334432	45260844	92092136	34074592	76428912	6613894	190717504	5105935	112680768	61009160	43264424	140856176	206809504
820	glycerate	Carbohydrate	Glycolysis, Gluconeogenesis, and Pyruvate Metabolism	1572	LC/MS Polar	1052	2070.4	105.019	0.000172466	1.64223	600-19-1	752	732	C00258	HMDB00139	11290733	17488888	15903892	18478948	22618898	22742784	22115684	22724198	22317814	28962494	20893082	14829445	14073638	10715364	14953851	13105010	12054605	16386431	22464854	24556414	15048000	16203138	17743444	22262726
1623	glycerol	Lipid	Glycerolipid Metabolism	15122	LC/MS Neg	1254	758	91.0401	0.000206456	2.26775	56-81-5	753	733	C00116	HMDB00131	5502098	6713595	6870206	6061434	8015438	15241986	10490593	9024830	12612544	11472954	8328939	8641780	10945987	7217440	8523364	7352546	9432078	10519033	18320166	11384038	9649485	10372399	12183215	11881679
1624	glycerol 3-phosphate	Lipid	Glycerolipid Metabolism	43847	LC/MS Polar	100000258	3938.7	171.006	0.000266692	1.55954	29849-82-9	754	734	C00093	HMDB00126	3577438	6322994	5654241	4714596	7349577	6112861	6686389	6932972	4217466	6373217	4940005	5006976	2819849	1480444	3716701	2343120	4533983	4387138	6284291	5895484	3156419	4339191	3619924	6068488
1433	glycerophosphoethanolamine	Lipid	Phospholipid Metabolism	37455	LC/MS Polar	100001620	3075	214.049	0.000321639	1.50265	33049-08-0	123874	110410	C01233	HMDB00114	3450046	9173011	7330427	5395358	7592018	9835723	6113535	7005544	6259564	6700847	6185999	8034381	16638116	6063561	14757764	7383688	16485071	10629035	29763948	26306990	17302406	17716962	15760171	35763660
1629	glycerophosphoglycerol	Lipid	Glycerolipid Metabolism	48857	LC/MS Polar	100001619	2430	245.043	0.000345221	1.40882		439964	388990	C03274		9340284	12240234	4828826	14937122	18367026	14827677	16817098	17551612	8040657	9599224	7329541	9138403	3454024	1422160	1886842	2498691	2829400	1532338	7271544	3673124	2794126	4326080	3246156	6058978
1435	glycerophosphoinositol*	Lipid	Phospholipid Metabolism	47155	LC/MS Polar	100001621	3850	333.059	0.000302637	0.908659	16824-65-0					49781184	68974856	46473308	76959768	102276176	126463880	121649696	104325512	52129424	74067312	63519568	54648252	40532080	30057988	70583424	30723426	41677420	84373360	60756716	43461612	52213556	51009456	50715340	68612032
1427	glycerophosphorylcholine (GPC)	Lipid	Phospholipid Metabolism	15990	LC/MS Pos	100000269	709.9	258.11	0.000279804	1.08405	28319-77-9	71920	571409	C00670	HMDB00086	1129337600	1274109952	1434012160	1461497600	1481241600	1634059776	1344327936	1569087360	1276672768	1462382720	1458427520	1805350400	2185821696	1295872640	1836355072	1481729664	2720607744	1446636928	3025369088	2798749696	2573058816	2796165888	2373625088	3452798464
1	glycine	Amino Acid	Glycine, Serine and Threonine Metabolism	58	LC/MS Pos	340	700	263.147	0.000413125	1.56994	56-40-6	750	730	C00037	HMDB00123	25338320	19453872	26386034	22635492	26464020	20884092	19499268	15142830	25063592	17233176	19962328	24516332	16925180	13553442	12503482	12549637	16638087	10153701	12035292	19109032	12562826	17426718	14545639	19253214
2997	glycitein	Xenobiotics	Food Component/Plant	34024	LC/MS Pos	100001222	4248	285.076	0.00031	1.08743	40957-83-3	5317750	4476508	C14536	HMDB05781
536	glycylisoleucine	Peptide	Dipeptide	36659	LC/MS Pos	100001790	2080	189.123	0.00058281	3.08164	19461-38-2	88079	19972556		HMDB28844		109178						118250		132150		87120	542910		533117	150371	174392	217825	519730	496392	600567		244719	145095
537	glycylleucine	Peptide	Dipeptide	34398	LC/MS Pos	100001258	2190.9	189.123	0.000571875	3.02382	869-19-2	92843	83812	C02155	HMDB00759		536858	229156	128195	378403	311514	411001	421239	694158	605821	234855	349441	1438557	786525	1998454	715072	619408	877045	2248413	2202305	1702186	898856	1158655	1463853
547	glycylvaline	Peptide	Dipeptide	18357	LC/MS Pos	100000487	1561.6	175.108	0.000283529	1.61917	1963-21-9	97417	2006926		HMDB28854									99048				1034119	238866	707968	391978	282677	288214	611026	906691	615522	359063	516312	289229
361	guanidinoacetate	Amino Acid	Creatine Metabolism	43802	LC/MS Pos	344	711.2	118.061	0.000173333	1.46817	352-97-6	763	743	C00581	HMDB00128		447916			745286								2166058		1641483	1871833	4953839	3635121	3187610	3618655	1746366	3408803	2955240	2977758
2523	guanine	Nucleotide	Purine Metabolism, Guanine containing	32352	LC/MS Pos	172	1035	152.057	0.000767188	5.0454	73-40-5	764	744	C00242	HMDB00132	3088899	5984307	5634941	5824941	7258447	6193262	5278569	6606035	10034566	11885892	6559265	7648581	5791195	1866437	4956846	4642446	5874878	6254920	14703378	6866462	7186644	10701643	8092767	8681263
2522	guanosine	Nucleotide	Purine Metabolism, Guanine containing	1573	LC/MS Neg	1099	1662	282.084	0.000109833	0.389363	118-00-3	6802	6544	C00387	HMDB00133	15462844	18358048	18245550	26241110	26249844	23140188	27196524	18278232	42595644	23417156	17653672	22983522	27591652	14664914	23265702	14790035	26108086	19613112	39505528	34888880	25570504	26118606	23531474	47329988
2518	guanosine 3'-monophosphate (3'-GMP)	Nucleotide	Purine Metabolism, Guanine containing	39786	LC/MS Neg	100002704	773.9	362.051	0.000178514	0.493062	117-68-0	3522	3402																	225836	170564	171395	128200		212868	170246		172758
2517	guanosine 5'- monophosphate (5'-GMP)	Nucleotide	Purine Metabolism, Guanine containing	2849	LC/MS Pos	347	1300	364.065	0.000654362	1.79737	5550-12-09	6804	741	C00144	HMDB01397	16997096	49605088	48215844	24939320	40801716	42276904	20517626	45901704	4880606	42497672	35570452	41936340	28479570	21588008	46696332	26190310	41406152	34120636	72510768	54402332	49778596	45316220	46299668	71824344
939	guanosine 5'-diphospho-fucose	Carbohydrate	Nucleotide Sugar	15903	LC/MS Neg	335	755	588.075	0.000188913	0.32124	15839-70-0		21402997			443350	634117	689286	701557	785593	935580	771423	757987	385327	620397	752337	572495	405373	185475	463309	332963	462836	414281	650446	606695	484853	927394	559648	896536
2645	gulonic acid*	Cofactors and Vitamins	Ascorbate and Aldarate Metabolism	46957	LC/MS Polar	100001586	2750	195.051	0.000282471	1.44819	20246-53-1	9794176	7969943			952643	2406439	5017618	2382044	1510027	1305087	941670	1841342	858124	1704192	2693111	801622	2888182	1086178	1886620	1366181	1451388	4962639	2637550	2493308	1426958	1542971	1609924	1333239
1010	heptanoate (7:0)	Lipid	Medium Chain Fatty Acid	1644	LC/MS Neg	925	3670	129.092	0.000151481	1.17344	111-14-8	8094	7803	C17714	HMDB00666	357254	582210	259483	286030		493574	250293	496115	525207	423128				464082	460404		609038		831139	427139	862903			357629
1238	hexanoylcarnitine	Lipid	Fatty Acid Metabolism(Acyl Carnitine)	32328	LC/MS Pos	100000781	3194	260.186	0.000298939	1.14894	6920-35-0	6426853	4932273		HMDB00705	8792007	15087012	11784891	13589299	11300701	39263292	16729873	18310954	18408654	23110832	20530844	21899776	16740223	10332947	11611578	12939457	16802468	17624584	18132168	22807534	16639940	13498149	17516336	26551778
1227	hexanoylglycine	Lipid	Fatty Acid Metabolism(Acyl Glycine)	35436	LC/MS Neg	100001527	2900	172.098	0.000103778	0.603016	24003-67-6	99463	89859		HMDB00701	471205	4604792	2053500	1887488	1151883	1289307	127680	164601	262091	178321	1386354	173449	2595884	990234	1479636	848073	2597201	7567873	2223048	656343	509002	315742	267468	400307
2711	hippurate	Xenobiotics	Benzoate Metabolism	15753	LC/MS Neg	100000014	2106.9	178.051	0.000143922	0.808317	495-69-2	464	451	C01586	HMDB00714	263285	3618137	424939	1896980	3393558	89043	1964290	3515003	3433574	3737335	3498939		532282	59465	5596838	1636040	2284353	4757987	1436739	2218749	2449856	12261072	1585107	4730878
65	histamine	Amino Acid	Histidine Metabolism	1574	LC/MS Pos	354	579	112.087	0.0002902	2.58906	51-45-6	774	753	C00388	HMDB00870	10599089	7490661	3006433	8151080	32534736	365551	8577744	3321900		6828672	14673191		13440140	4040407	1592112		12435947	1919668	14122375	3622946	4466456	3882959	10045760	3817790
53	histidine	Amino Acid	Histidine Metabolism	59	LC/MS Neg	355	755.9	154.062	0.000191449	1.24268	5934-29-2	6274	752	C00135	HMDB00177	5310801	4847024	4929695	4322874	4624020	5734100	6002184	5558198	5254144	5251774	6001817	3716058	6586010	3548519	6270711	4924671	11293328	6172718	14027674	16244390	7148649	11388434	8043209	11572750
334	homocitrulline	Amino Acid	Urea cycle; Arginine and Proline Metabolism	22138	LC/MS Pos	100000963	821.7	190.119	0.000268372	1.4116	1190-49-4	65072	58582	C02427	HMDB00679	299993		1429686	524279	423599	776445	150252		289497	378093	1246223	254713	682563	661334	1274844	418907	510248	261371	740460	370764	660432	450273	609717	874616
1236	hydroxybutyrylcarnitine*	Lipid	Fatty Acid Metabolism(Acyl Carnitine)	43264	LC/MS Pos	100003926	1477	248.149	0.0004036	1.62644		53481617			HMDB13127	14344019	8942406	12800497	43134000	18886628	88607904	79824840	29423834	44284616	30288152	50249224	21942624	15799493	19437402	7052860	12095823	29810450	7242379	59685200	36954144	12379420	12595121	14386366	22932918
1906	hyocholate	Lipid	Secondary Bile Acid Metabolism	34093	LC/MS Neg	100001279	5046	407.28	0.000765	1.87831	547-75-1	92805	21403098	C17649	HMDB00760
318	hypotaurine	Amino Acid	Methionine, Cysteine, SAM and Taurine Metabolism	590	LC/MS Pos	358	690	110.027	0.000292917	2.66222	300-84-5	107812	96959	C00519	HMDB00965	69877032	36735208	33205504	66140608	103037464	35272620	118610048	84796400	78739224	74053856	70548880	56785688	21244350	8008847	11239498	12288533	20314284	9898041	15623066	19311184	12967445	20368110	25136942	21522058
2468	hypoxanthine	Nucleotide	Purine Metabolism, (Hypo)Xanthine/Inosine containing	3127	LC/MS Neg	171	1291.2	135.031	0.000240167	1.7786	68-94-0	790	768	C00262	HMDB00157	12874327	14418170	10871495	15234252	22498716	22105936	24018188	14361380	36544552	17422772	15877116	17911844	17879264	8516146	15834721	7955909	20174868	11356420	31406964	25890670	16354551	22908112	18035076	32646006
64	imidazole lactate	Amino Acid	Histidine Metabolism	15716	LC/MS Pos	100000263	782.7	157.061	0.000162941	1.03744	14403-45-3	440129	389128	C05568	HMDB02320	883889	1226383	2907617	1231947	2145855	729310	1318615	1037882	690217	2045606	1736090	452021	686590	238327	1063755	577934	1037882	1683248	840783	675334	670471	623156	320600	413060
63	imidazole propionate	Amino Acid	Histidine Metabolism	40730	LC/MS Pos	100003434	1020	141.066	6.64e-05	0.470727	1074-59-5	70630	63798		HMDB02271		1260429	2482702	818270	916596	710948	1096676	655048	727817	3266839	1066670	346370	387106	127572	2996534	298121	719641	2557665	1202214	562198	857723	1178867	695505	790127
197	indolelactate	Amino Acid	Tryptophan Metabolism	18349	LC/MS Neg	100000463	2286	204.067	0.000188511	0.92377	832-97-3	92904	83867	C02043	HMDB00671	67436	564082	189027	192158	144346	129413	92665	53692	99663	181174	185896	31478	283580		136055	109474	176813	251441	270693	126270	71145	37917	77497	62126
200	indolepropionate	Amino Acid	Tryptophan Metabolism	32405	LC/MS Pos	100001083	4147.9	190.086	0.00022	1.15737	830-96-6	3744	3613		HMDB02302
2467	inosine	Nucleotide	Purine Metabolism, (Hypo)Xanthine/Inosine containing	1123	LC/MS Neg	361	1602.1	267.073	0.000260482	0.975319	58-63-9	6021	21241953	C00294	HMDB00195	123241912	156285504	121079472	183926016	212915040	182185376	226062896	147127808	248994448	175357904	146783920	163696800	180335152	109098440	151079440	109860448	175454064	130465304	273711264	206779712	164576288	180145152	166563680	256843424
2466	inosine 5'-monophosphate (IMP)	Nucleotide	Purine Metabolism, (Hypo)Xanthine/Inosine containing	2133	LC/MS Pos	362	1374.2	349.054	0.000355965	1.0198	4691-65-0	8582	5482599	C00130	HMDB00175	4164024	7499510	11352710	6901703	10438009	10737272	3070068	6116946	421351	7425212	9607994	9827964	4533818	4647461	10885032	4791595	5779821	9319822	7126165	11313629	7952245	6011824	7892234	9859156
1405	inositol 1-phosphate (I1P)	Lipid	Inositol Metabolism	43849	LC/MS Polar	370	4785	259.022	0.000504679	1.9484	573-35-3;106032-59-1	440194	17215924	C04006	HMDB00213	195058	244667	437478	359566	331908	486062	427240	283850	369072	273762	400103	258503	206677	79379	337315	114411	239193	141435	504391	279653	337858	364537	280753	590960
807	Isobar: fructose 1,6-diphosphate, glucose 1,6-diphosphate, myo-inositol 1,4 or 1,3-diphosphate	Carbohydrate	Glycolysis, Gluconeogenesis, and Pyruvate Metabolism	46896	LC/MS Neg	100002180	551	338.989	0.000572979	1.69026						2458817	4033953	3235311	3625262	2809648	3932093	5322095	4434019	4693710	5753210	4066208	2750149	1300771		2766713	2512190	3052113	2435139	5665696	2728617	3633251	2863600	3686795	4504804
282	isobutyrylcarnitine	Amino Acid	Leucine, Isoleucine and Valine Metabolism	33441	LC/MS Pos	100001055	1955.1	232.154	0.000203378	0.876048	25518-49-4	168379			HMDB00736	25367786	45466260	24182940	26610592	33645820	51225808	37659836	38653436	32657284	53651848	47288980	41897096	73657240	44177200	60828272	57378196	95523416	62798932	138587968	108234304	95761520	84456720	97401104	156060720
283	isobutyrylglycine	Amino Acid	Leucine, Isoleucine and Valine Metabolism	35437	LC/MS Pos	100001590	2009	146.081	9.31e-05	0.636993	15926-18-8	10855600	9030891		HMDB00730		481685		518121	700739	532172	735336			409218	453813	424015	271569	559692		419776	481839	755589	534213			436454	559692	209992
988	isocitrate	Energy	TCA Cycle	12110	LC/MS Polar	1206	4156.8	191.02	0.00025918	1.35682	20226-99-7	1198	1161	C00311	HMDB00193	42925320	107088336	63917808	34503100	74664664	76243152	50481596	51914424	62706068	34911256	65580492	74477000	427877216	870691072	723377344	718086208	83424792	632673984	205437552	463684896	658709632	68632488	420751424	272681568
266	isoleucine	Amino Acid	Leucine, Isoleucine and Valine Metabolism	1125	LC/MS Pos	376	1599	132.102	4.88e-05	0.36932	73-32-5	6306	769	C00407	HMDB00172	100793152	134433504	86411888	124079440	121578192	152170880	180069520	149264688	150920080	130741488	132736128	102250592	232318672	150139408	220275168	158495968	263532224	197079184	396123968	537762560	259813904	286552224	242592656	332408000
571	isoleucylglycine	Peptide	Dipeptide	40008	LC/MS Pos	100003169	1740	189.123	0.000625642	3.30812	868-28-0	342532	303621			203595	296740	154456	257807	319827	303729	379817	360605	542365	377736	250992	444034	1664744	816605	2002586	805789	1050187	1195868	2071130	2812511	2071513	1193912	1416607	1934035
245	isovalerylcarnitine	Amino Acid	Leucine, Isoleucine and Valine Metabolism	34407	LC/MS Pos	100001393	2504.9	246.17	0.000203612	0.827121	31023-24-2	6426851	4932271		HMDB00688	8902199	18475232	10603925	10412605	9643522	29196172	15814075	26750786	15958009	20703836	16387856	18708740	22895530	19180114	23873014	26241448	34524432	22811974	33073804	56250004	39505876	25758550	28995540	59251052
244	isovalerylglycine	Amino Acid	Leucine, Isoleucine and Valine Metabolism	35107	LC/MS Neg	100001452	1950	158.082	0.000175862	1.11247	16284-60-9	546304	475516		HMDB00678	182010	2737317	697426	442116	674612	263958		127589	129104	145897	700916		910657	182903	811493	233093	679517	4071722	1028364	283782	194879	195604		143619
204	kynurenate	Amino Acid	Tryptophan Metabolism	1417	LC/MS Neg	98	2224	188.035	0.000120588	0.641306	492-27-3	3845	3712	C01717	HMDB00715		568719	172564	59252		46069					60279				176950		73305	424786	105613	71873
203	kynurenine	Amino Acid	Tryptophan Metabolism	15140	LC/MS Pos	100000265	1902.1	209.092	0.000207368	0.991757	2922-83-0	161166	141580	C00328	HMDB00684	436654	518031	1142750	1823203	695559	1139535	715553	389198	1045863	1007204	1063408	748464	10156396	5474746	12096188	9105245	4228577	8620305	4110188	16011556	9546679	5412183	7401890	5832416
817	lactate	Carbohydrate	Glycolysis, Gluconeogenesis, and Pyruvate Metabolism	527	LC/MS Neg	482	681.6	89.0244	0.000123088	1.38263	79-33-4	612	592	C00186	HMDB00190	110544088	146530752	132465640	114006448	190180080	220411568	256309312	157312768	207729568	217451440	229031552	211400448	147688480	101174232	130493976	100320408	170623392	135115920	292001056	230967184	138680672	172322176	159713024	250409728
1244	laurylcarnitine	Lipid	Fatty Acid Metabolism(Acyl Carnitine)	34534	LC/MS Pos	100001392	5070	344.28	0.000417249	1.21195	25518-54-1	10427569	8602997		HMDB02250	454310	816478	773983	562856	413534	1502832	346130	817068	729410	3283808	1129245	666678	631891	986389	611617	538270	925628	809506	771040	487525	1489563	444850	605878	481546
237	leucine	Amino Acid	Leucine, Isoleucine and Valine Metabolism	60	LC/MS Pos	397	1680.2	132.102	4.91e-05	0.371881	61-90-5	6106	5880	C00123	HMDB00687	199306080	257715264	185513440	222796560	223593632	298684224	306892128	274492096	256212048	247946608	251498224	218171072	429916320	282747712	418162720	274163648	471884000	372897504	706081600	897153152	494207584	495572128	430071136	638105472
750	leucylglutamine*	Peptide	Dipeptide	48189	LC/MS Pos	100003183	1578	260.161	0.000116265	0.446897		4305457	3511125				237363			168995		152476	359148	604393	422965	145398	354090	1225693	693801	1564431	592979	447633	591614	1341540	898532	1340940	384632	716913	540929
589	leucylglycine	Peptide	Dipeptide	40045	LC/MS Pos	100003185	1805	189.123	0.000741203	3.91915	686-50-0	79070	71402				395843	101471	220246	277230	194096	251583	531191	807741	657979	111884	453414	1274357	988705	1807066	715104	493444	657979	1478193	1108854	1318832	346320	746520	539272
887	Lewis X trisaccharide	Carbohydrate	Disaccharides and Oligosaccharides	39368	LC/MS Pos	100002933	811	530.208	0.000682308	1.28687	71208-06-5	4571095	3764047		HMDB06568													272853	1007283	1131745	960055	467046	2200513		668229	214522	859507	1754628	223276
1188	linoleamide (18:2n6)	Lipid	Fatty Acid, Amide	32455	LC/MS Neg	1492	6205	278.249	0.000282188	1.01415	3999-01-07	6435901	4940587				5306878	10388398	24276784		10876377		45651268	72030328			57537808		35069924	30863276			5498340		3000899	22921808			80952752
1062	linoleate (18:2n6)	Lipid	Polyunsaturated Fatty Acid (n3 and n6)	1105	LC/MS Neg	180	5535	279.233	0.000156061	0.55889	60-33-3	5280450	4444105	C01595	HMDB00673	28304140	21401832	30755994	69646192	79798752	42886372	65406124	56483932	143583536	107537104	83543512	41839004	367539808	98854536	198243408	127344792	117027200	65127416	336877184	209258240	400253504	105115144	322547104	307137152
1064	linolenate [alpha or gamma; (18:3n3 or 6)]	Lipid	Polyunsaturated Fatty Acid (n3 and n6)	34035	LC/MS Neg	100001337	5450	277.217	0.0002268	0.818131		5280934	4444437	C06426	HMDB03073	2724458	2131248	2185456	5405413	3906001	5797641	2842297	2321614	4776260	4393673	2960686	1908117	17150984	5114782	7750682	6858994	6610869	3161412	12974370	6848232	7890134	4109625	6762378	8626313
1249	linoleoylcarnitine*	Lipid	Fatty Acid Metabolism(Acyl Carnitine)	46223	LC/MS Pos	100003151	5190	424.342	0.000995597	2.34621	36816-10-1	6450015	4952667		HMDB06469	783978	1430481	1192451	1348305	836733	3835278		2638776	3476459	23569484	6855482	630814	1469337		2597334	459924	3472708	2153624	4862751	1905593	13469081	1864597	2813967	1195773
73	lysine	Amino Acid	Lysine Metabolism	1301	LC/MS Pos	407	613.8	147.113	0.000128125	0.87093	56-87-1	5962	5747	C00047	HMDB00182	39919272	44978256	41330748	39440944	47987236	38946452	32127036	36494288	39440328	52478720	44803900	38102988	55370180	23764342	47567776	38019516	61123788	44397172	65756204	79010664	57969368	65903684	53930728	58524604
994	malate	Energy	TCA Cycle	1303	LC/MS Neg	409	615.6	133.014	0.000210309	1.5811	6915-15-7	525	510	C00149	HMDB00156	110218816	200058384	152603072	158765600	168542176	205812080	183230208	172235328	199325984	189469904	189840768	166228576	163134512	93364984	153772832	82164768	193364768	134070736	295090336	261449744	185051360	207934992	148522112	287295840
1205	malonate	Lipid	Fatty Acid Synthesis	15872	LC/MS Polar	818	3447	103.004	0.000149867	1.45496	141-82-2;26522-22-85-0	867	844	C00383	HMDB00691	29283786	27532270	22287568	22410560	26759060	29337614	29463008	26546834	25997858	22324598	22654238	27906904		30279778	24567976	32648964	19859588	23935966	26535572	24056526	31445638	24019368	26130630	18462320
1204	malonylcarnitine	Lipid	Fatty Acid Synthesis	37059	LC/MS Pos	100001526	965	248.113	9.74e-05	0.392752	853728-01-5	22833583	21403153		HMDB02095	517347	1366613	1166429	859999	1353925	1663837	1990990	1362751	1321401	2215617	1631542	1629936	1471471	797412	862884	1350129	679634	1552160	1442636	1456764	1157178	748907	1921091	2715200
865	maltotriose	Carbohydrate	Glycogen Metabolism	44688	LC/MS Neg	100000276	812	503.162	0.000299677	0.595589	1109-28-0	439586	388669	C01835	HMDB01262	101063	73387	104520			172212	246852	126438	302593		129569		380697							247867	106052		48026
909	mannitol/sorbitol	Carbohydrate	Fructose, Mannose and Galactose Metabolism	46142	LC/MS Polar	100001740	2260	181.072	0.000656724	3.62687		5780	440	C01507	HMDB00247	2852872	2887373	3411460	7814746	3089821	3331521	3714494	4125593	2009426	3249680	3736770	1897654	2241590	1538009	2559922	2277191	2289093	2687948	8987005	3887898	2411101	2843950	2566773	8789627
910	mannose	Carbohydrate	Fructose, Mannose and Galactose Metabolism	584	LC/MS Polar	803	2200	179.056	0.000221946	1.23953	3458-28-4	18950	141983	C00159	HMDB00169		89089		246116	203672	170525	313563		125012	112002	211645		117812		409156			137557	278320	208131	113819	70893		461331
292	methionine	Amino Acid	Methionine, Cysteine, SAM and Taurine Metabolism	1302	LC/MS Pos	415	1250	150.058	5.84e-05	0.389182	63-68-3	6137	5907	C00073	HMDB00696	69978640	84736144	64464828	70036304	82317760	67259552	74297600	72241960	72975632	96539840	88185520	66047468	141206176	54502644	112586656	92802952	109488504	96758680	163679792	173586960	112798288	133300168	137802432	159658016
297	methionine sulfoxide	Amino Acid	Methionine, Cysteine, SAM and Taurine Metabolism	18374	LC/MS Polar	100000039	2698	164.039	0.000178636	1.08899	3226-65-1	158980	139840	C02989	HMDB02005													33576		71334			52858	44024	97256
3110	methyl glucopyranoside (alpha + beta)	Xenobiotics	Food Component/Plant	46144	LC/MS Pos	100005864	1090	212.113	0.000836452	3.94343						3689760	10768718	2843101	6963897	6444131	6858792	4090392	13380088	13821520	16070618	4300045	12350422	9600693	2239664	7948425	7424861	9058219	3895464	11922774	8490005	8788968	6503712	7432112	5328563
1224	methylmalonate (MMA)	Lipid	Fatty Acid Metabolism (also BCAA Metabolism)	1496	LC/MS Polar	418	3078.4	117.019	0.000177722	1.51874	516-05-2	487	473	C02170	HMDB00202	551493	1429818	929188	899940	1452033	1021219	1832665	1132569	1535581	1363133	1562509	1129463	563631	410738	643040	259346	601314	749307	1094154	688882	696363	766496	594652	871383
2602	methylphosphate	Nucleotide	Purine and Pyrimidine Metabolism	37070	LC/MS Neg	100001805	605	110.985	0.000231765	2.08825	7023-27-0	13130	12578		HMDB61711	37080228	27944272	38358492	39382200	47213140	45949216	42267676	32266816	35447804	33324274	44315564	33514178	37503988	23504412	28271058	22318432	41476436	26388872	45122596	39829208	29206040	39974164	30645960	47656896
258	methylsuccinate	Amino Acid	Leucine, Isoleucine and Valine Metabolism	15745	LC/MS Polar	2051	2800	131.035	0.000200727	1.53186	498-21-5	10349	9922		HMDB01844	182256	217118	348748	213392	210071	264418	166551	216641	184561	156480	186545	212597	233438	175845	196519	244580	194004	397053	324261	297581	237411	163331	171361	239275
1397	myo-inositol	Lipid	Inositol Metabolism	1124	LC/MS Polar	363	3506.3	225.062	0.000381587	1.69548	87-89-8	892	10239179	C00137	HMDB00211	14851253	17132222	19548040	17107024	17817964	21435380	16962700	16356684	13591509	19431870	24238066	18442822	22200486	34175416	24024860	34577784	23573828	29223236	37042892	27118312	26297772	17409824	30650928	30049686
1252	myristoleoylcarnitine*	Lipid	Fatty Acid Metabolism(Acyl Carnitine)	48182	LC/MS Pos	100006051	5120	370.295	0.00021	0.567116	889848-55-9					498360	1219831	685293	1065217	864694	2301657	554527	1451439	1269012	7931378	2408974	588459	1020662	1132873	1204760	588332	2034459	1529031	1251168	644947	4090768	800237	1259260	856348
1245	myristoylcarnitine	Lipid	Fatty Acid Metabolism(Acyl Carnitine)	33952	LC/MS Pos	100001270	5142.1	372.311	0.00042858	1.15113	18822-89-4	53477791	4932274		HMDB05066	808551	2253136	1400074	1605181	1182789	4790925	441122	2212229	3482740	15207772	4069411	716703	1522910	186341	2882801	802983	3520333	1469130	3624573	1180585	8398553	1297236	2373849	840539
76	N-6-trimethyllysine	Amino Acid	Lysine Metabolism	1498	LC/MS Pos	189	690	189.16	0.000136122	0.719616	23284-33-5	440120	140379	C03793	HMDB01325	7379322	5461072	6677786	8023647	8004573	6046799	7341267	6186728	5783246	9272198	6409046	6341431	9513292	4199699	6252860	4774076	18013182	9288530	11973790	19565784	8600931	15282071	10283977	12362338
58	N-acetyl-1-methylhistidine*	Amino Acid	Histidine Metabolism	43255	LC/MS Pos	100004299	987	212.103	0.000760448	3.58528							1083167	1323154	445361					323030	245780	362383		408067	291925	417552			5101633	884695	486158	269905			428811
57	N-acetyl-3-methylhistidine*	Amino Acid	Histidine Metabolism	43256	LC/MS Pos	100002204	917	212.103	0.000798413	3.76427	37841-04-6	193270	19993498				579259	636922		293527			176819		262600	325993				289014		370428	2183350	492545					316586
42	N-acetyl-aspartyl-glutamate (NAAG)	Amino Acid	Glutamate Metabolism	35665	LC/MS Pos	100001612	1575.4	305.098	0.000249535	0.817884	3106-85-2	5255	5065	C12270	HMDB01067	121827		255825	179543	170685	118803	184608	245116		205324	314096		291368	188191	218821	247203	256045	237460	429735	371217	205679	211694	408703	369290
2573	N-acetyl-beta-alanine	Nucleotide	Pyrimidine Metabolism, Uracil containing	37432	LC/MS Pos	100002102	1471	132.066	8.45e-05	0.639919	3025-95-4	76406	68881	C01073		847801	729963	1184609	822747	1124718	1045857	1279144	2044349	989440	1453633	908024	921403	2576780	1683458	2011323	1624708	2325652	1918912	3519958	3428189	2135869	1824821	2275753	4273575
967	N-acetyl-beta-glucosaminylamine	Carbohydrate	Aminosugar Metabolism	35469	LC/MS Neg	1216	759	219.099	0.000237273	1.08295	4229-38-3	439454	388560	C01239	HMDB01104								32189	39341			17551	124859		132003		93793		230541	165511	196694		162977
92	N-acetyl-cadaverine	Amino Acid	Lysine Metabolism	43530	LC/MS Pos	100002249	1245	145.134	2.67e-05	0.183739	32343-73-0
959	N-acetyl-glucosamine 1-phosphate	Carbohydrate	Aminosugar Metabolism	15741	LC/MS Polar	1212	4052	300.049	0.000300797	1.00249	31281-59-1	440364	389323	C04256	HMDB01367	182928	273394	224225	230835	428241	328599	339005	175625	690829	192087	255552	294525	308090	183860	206791	140324	143257	153457	261012	370414	212146	174948	168045	358602
26	N-acetylalanine	Amino Acid	Alanine and Aspartate Metabolism	1585	LC/MS Pos	1110	1595.7	132.066	8.61e-05	0.651619	97-69-8	88064	79449	C02847	HMDB00766	1237206	1759501	999911	1354528	2007682	1530120	2015366	1712739	2626548	1740997	1779823	1455141	3826040	1714893	2615005	2334395	3482652	2065468	5359805	4431636	3363317	3798817	3937780	4587565
32	N-acetylaspartate (NAA)	Amino Acid	Alanine and Aspartate Metabolism	22185	LC/MS Neg	100000787	620.5	174.041	0.000262055	1.50571	997-55-7;997-55-7	65065	58576	C01042	HMDB00812	767460	980782	1219168	1284565	1290918	814639	910175	956997	716590	1277990	1555418	610183	653425	873848	917470	402173	1514166	1194296	1950140	1142815	752974	1470507	1646089	1416577
310	N-acetylcysteine	Amino Acid	Methionine, Cysteine, SAM and Taurine Metabolism	1586	LC/MS Pos	1107	1792	164.038	0.000225208	1.37291	616-91-1	12035	11540	C06809	HMDB01890	373337	1067575	638095	634846	1066259	677455	556547	263002	456202	403136	1033950	343523	1161889	174558	551273	692302	902396	2088904	1352059	1236913	673548	822017	1218222	1653011
958	N-acetylglucosamine 6-phosphate	Carbohydrate	Aminosugar Metabolism	15107	LC/MS Polar	1213	4114	300.049	0.000300797	1.00249	102029-88-9	439219	8216065	C00357	HMDB02817	101712	202432	150744	184248	273481	182649	233811	153220	431906	197913	198660	156676	249149	93215	230999	128003	196918	219727	324984	484100	270726	225799	273453	430420
979	N-acetylglucosamine/N-acetylgalactosamine	Carbohydrate	Aminosugar Metabolism	46539	LC/MS Polar	100006435	1897	220.083	0.000368941	1.67638						2044947	1605419	880723	2204029	1825395	3787637	4490739	3527937	2554838	3016622	1823787	2222909	13298161	27302616	13069956	22907080	3547869	14974081	4910974	9822470	12829491	2705651	12666004	6410611
40	N-acetylglutamate	Amino Acid	Glutamate Metabolism	15720	LC/MS Pos	100000282	1492	190.071	0.000166977	0.878497	5817-08-03	70914	1266066	C00624	HMDB01138		309279	279020		165859		85647	191282		165206	279376		573687	477270	593707	612710	620951	909751	1115981	924982	634019	480125	792738	811951
41	N-acetylglutamine	Amino Acid	Glutamate Metabolism	33943	LC/MS Pos	100001253	1193	189.087	0.000244615	1.29367	2490-97-3	182230	158492	C02716	HMDB06029		749870	653056		606813	143756	103506	294300	110492	132001	556742	74516	107991		268621		255243	2285444	375593	284263				100757
54	N-acetylhistidine	Amino Acid	Histidine Metabolism	33946	LC/MS Pos	100001293	848	198.087	0.000854333	4.31291	39145-52-3	75619	68142	C02997	HMDB32055		1129419	4042555	1900290	1254859	150320	278120	255449	231495	744290	2705030	156420	457649	98584	752271	462562	810437	5435194	751629	338572	265149	437119	306331	185925
293	N-acetylmethionine	Amino Acid	Methionine, Cysteine, SAM and Taurine Metabolism	1589	LC/MS Neg	1083	1787	190.054	0.00014	0.736631	65-82-7	448580	395338	C02712	HMDB11745	149771	264192	187972	270332	405657	158869	297913	146821	460601	220457	187913	150491	734826	178945	410421	331140	552533	279923	823625	583222	482008	461461	564167	660831
965	N-acetylneuraminate	Carbohydrate	Aminosugar Metabolism	32377	LC/MS Polar	1162	3072.6	308.099	0.000245	0.7952	131-48-6	439197	10292217	C00270	HMDB00230	632181	1685025	1155813	1003837	1761455	1483165	1471977	1166746	1096009	1214565	1744707	1469713	443227	219381	495500	391516	380729	523467	765607	802795	544302	459321	651517	629299
99	N-acetylphenylalanine	Amino Acid	Phenylalanine and Tyrosine Metabolism	33950	LC/MS Neg	100001256	2597	206.082	0.000191739	0.930401	2018-61-3	74839	67404	C03519	HMDB00512		222592		100361		92075	240239	60571	210785	104530		143704	200565	146242	138561	338000	129453	149370	276582	149021	185027	201380	258722	413977
371	N-acetylputrescine	Amino Acid	Polyamine Metabolism	37496	LC/MS Pos	192	840	131.118	4.94e-05	0.376667	18233-70-0	122356	109095	C02714	HMDB02064	186318	715858	1118047	466073	574662	327226	319870	314311	283469	358630	511120	219719	470035	222645	388729	281607	319280	2301209	325902	593857	333172	259786	254203	303001
10	N-acetylserine	Amino Acid	Glycine, Serine and Threonine Metabolism	37076	LC/MS Polar	100001851	2000	146.046	0.000173457	1.18769	97-14-3	65249	58744		HMDB02931	188794	251571	219417	195228	307173	287451	300695	326922	270054	363570	253649	245979	790165	360744	797729	537197	783359	547696	973070	1239154	740163	839883	870398	1280761
320	N-acetyltaurine	Amino Acid	Methionine, Cysteine, SAM and Taurine Metabolism	48187	LC/MS Neg	100005466	800	166.018	0.000263788	1.58891		159864	140553			821238	1236088	1265226	1471559	1001544	1063635	1208114	1850909	1656027	2280859	1188347	691696	1204208	472051	808818	866514	1677286	1562696	3116452	886548	605197	929238	1030721	728228
15	N-acetylthreonine	Amino Acid	Glycine, Serine and Threonine Metabolism	33939	LC/MS Neg	100001274	821.6	160.062	0.000212266	1.32615	17093-74-2	152204	3841173	C01118		215080	235275	249172	228419	176334	276694	246227	238994	198516	283986		144025	429013	360556	406452	397699	465038	417100	784768	459324	398433	446137	447983	436642
112	N-acetyltyrosine	Amino Acid	Phenylalanine and Tyrosine Metabolism	32390	LC/MS Neg	100001104	1680	222.077	0.000240857	1.08457	537-55-3	68310	61606		HMDB00866		35199	40812			47285	40011	31274		66046	41489	67316	94214	50206	69243	76790	69243	73025	106716	89824	115401	57279	101741	100989
2541	N-carbamoylaspartate	Nucleotide	Pyrimidine Metabolism, Orotate containing	1594	LC/MS Polar	1108	3800	175.036	0.0003775	2.1567	923-37-5	93072	4573859	C00438	HMDB00828	223181	4436527	1932172	139823	215525	576142	255511	329473	52941	315918	562350	60985
342	N-delta-acetylornithine	Amino Acid	Urea cycle; Arginine and Proline Metabolism	43249	LC/MS Pos	100004523	887	175.108	0.000235	1.34203		9920500	8096135								450874	351701	318127	162127	531522		146459	196761				222264		674345	497431	201096	110409	144187	571569
294	N-formylmethionine	Amino Acid	Methionine, Cysteine, SAM and Taurine Metabolism	2829	LC/MS Neg	194	1543.8	176.039	0.000186333	1.05848	4289-98-9	439750	388809	C03145	HMDB01015	251132	565763	366006	273270	305935	97750	32538	27878	52773	135764	299695	83856	850378	129068	324155	186106	184011	649886	270896	98094	118249	64048	129660	124336
3036	N-glycolylneuraminate	Xenobiotics	Food Component/Plant	37123	LC/MS Polar	100001491	3327.5	324.094	0.000273261	0.843154	1113-83-3	123802	3794850	C03410	HMDB00833	297159	763217	554981	514786	730157	634213	596111	536532	438101	611078	757491	658369	436291	286775	622633	558918	395901	532001	752773	806241	640782	472516	592108	648237
1394	N-palmitoyltaurine	Lipid	Endocannabinoid	39835	LC/MS Neg	100003239	5560	362.237	0.000142813	0.394251	83982-06-3		14435932						212001	204860	274925	155155	275644	431210	624182	148505	137518	438583	74720	205799		153919			72890	329786		570916	261714
1393	N-stearoyltaurine	Lipid	Endocannabinoid	39730	LC/MS Neg	100003240	5782	390.268	0.000159444	0.408551	63155-80-6	168274	147194										177986	167309	156117					104476					141070	369718		292556	397668
2626	N1-Methyl-2-pyridone-5-carboxamide	Cofactors and Vitamins	Nicotinate and Nicotinamide Metabolism	40469	LC/MS Neg	100001468	1668	151.051	0.000534583	3.53908	701-44-0	69698	62899	C05842	HMDB04193	118958	187182	119825	215301	153603	354291	417942	435909	250044	245909	166553	144316	218537	146436	197364	267276	209630	520331	440148	759814	206657	216504	169519	309267
2495	N1-methyladenosine	Nucleotide	Purine Metabolism, Adenine containing	15650	LC/MS Pos	1242	1399	282.12	0.00030321	1.07476	15763-06-1	27476	4573813	C02494	HMDB03331	3275637	5890445	5211607	5500425	5590509	2812123	2533791	4604593	2742878	3724324	4871149	1973678	4886268	3175779	6762681	2839185	13345332	9381038	17498004	12066029	4978837	12051780	6419821	6451643
2529	N1-methylguanosine	Nucleotide	Purine Metabolism, Guanine containing	31609	LC/MS Pos	100001122	1869	298.115	0.00025	0.838604	2140-65-0	96373	86996		HMDB01563	243767	1309666	604215	499799	678836	517593	523196	327780	450110	433758	649946	361416	2216021	759765	1160746	1481366	1790718	2983975	2423636	2493144	1675839	1531884	2168057	1703278
74	N2-acetyllysine	Amino Acid	Lysine Metabolism	36751	LC/MS Pos	100001721	836	189.123	0.000306935	1.62294	1946-82-3	92907	83869	C12989	HMDB00446		792839	1801608	791863	945534	906593	683319	427526	343542	778454	993722	549256	891225		849325		985451	1785217	1352739	799383	620899	797648	966971	1266498
2531	N2,N2-dimethylguanosine	Nucleotide	Purine Metabolism, Guanine containing	35137	LC/MS Pos	100001412	2168	312.13	0.000345278	1.1062	2140-67-2	92919	83878		HMDB04824		329203			88493						92523		526261	339646	450196	460796	428691	753172	547683	969266	818842	375054	544722	801670
2585	N4-acetylcytidine	Nucleotide	Pyrimidine Metabolism, Cytidine containing	35130	LC/MS Pos	100001413	2040	286.103	0.000234359	0.819141	3768-18-1	107461	96702		HMDB05923		475388	90690		237260	262300	111680	133106			145482		270379		182924		456916	803493	522118	460545	203375	325375	237984	439705
75	N6-acetyllysine	Amino Acid	Lysine Metabolism	36752	LC/MS Pos	100001734	1140	189.123	0.000311282	1.64592	692-04-6	92832	83801	C02727	HMDB00206	412227	797690	902175	511257	724564	1016534	615973	665475	733684	1073247	881143	993631	2069766	742836	1693289	1176610	1890990	1367224	2512569	4684407	2393069	1654812	2038320	4032703
2505	N6-carbamoylthreonyladenosine	Nucleotide	Purine Metabolism, Adenine containing	35157	LC/MS Neg	100001415	2164	411.127	0.000241111	0.586464	24719-82-2	161466	141829		HMDB41623	58565		33808	50241	50166	56215	58407	33259	41841	63507		32632	450899	201546	190297	409900	142901	185883	253988	238481	243054	186710	326209	167543
95	N6-carboxyethyllysine	Amino Acid	Lysine Metabolism	37458	LC/MS Pos	100001769	660	219.134	8.29e-05	0.378112			11312319							442167		723703	579108	284929	455287	480645	467966
980	N6-carboxymethyllysine	Carbohydrate	Advanced Glycation End-product	36713	LC/MS Pos	100001768	639	205.118	0.0001865	0.909231	5746-04-03		11217184			576192	520887	937303	522958	344164	450125	470911		359933	485506		1012904
2514	N6-succinyladenosine	Nucleotide	Purine Metabolism, Adenine containing	48130	LC/MS Pos	100001664	2222	384.115	0.00041413	1.07814	4542-23-8				HMDB00912	3034239	5522156	3104688	4088381	6478489	4003791	3667493	2130410	2165284	3072579	2877623	2733697	2927307	1516034	3679088	1303961	4091900	1764278	10123048	6695395	3421599	4103586	2464312	7663175
2607	nicotinamide	Cofactors and Vitamins	Nicotinate and Nicotinamide Metabolism	594	LC/MS Pos	432	1271.1	123.055	0.000132907	1.08006	98-92-0	936	911	C00153	HMDB01406	491580448	549675392	481514240	656602496	761879872	650176704	596483584	578716608	816406144	612041280	597773312	519385984	773161472	484949920	720808768	413692736	987635136	549395840	1374302976	948481728	682710656	936669504	771088512	1158131840
2611	nicotinamide adenine dinucleotide (NAD+)	Cofactors and Vitamins	Nicotinate and Nicotinamide Metabolism	5278	LC/MS Neg	1310	1434	662.102	0.00027102	0.409333	53-84-9	5893	5681	C00003	HMDB00902	4838982	9116512	10460808	4700530	5935638	14153532	7022139	11663132	2810073	8884490	8155199	10237255	6004813	4973211	7241943	6272471	6310482	8588600	10701532	10220161	10279804	12564318	10348894	12842738
2612	nicotinamide adenine dinucleotide reduced (NADH)	Cofactors and Vitamins	Nicotinate and Nicotinamide Metabolism	31475	LC/MS Neg	428	1540	664.117	0.000293913	0.442562	58-68-4;606-68-8	439153	388299	C00004	HMDB01487	417972	462624	811546	500969	496393	1033065	666672	838169	153607	385444	928823	578933	277627	163226	258158	263922	393740	515826	544125	744169	632161	610017	552336	1330022
2609	nicotinamide ribonucleotide (NMN)	Cofactors and Vitamins	Nicotinate and Nicotinamide Metabolism	22152	LC/MS Neg	1312	680	211.001	0.000145763	0.690814	1094-61-7	14180	13553	C00455	HMDB00229	777212	414579	870619	947827	1528624	1589572	1332167	1054776	309555	1165833	1394441	481886	688713	657890	507489	550142	319699	1140322		1940224	467842	901195	1076804	1471214
2610	nicotinamide riboside	Cofactors and Vitamins	Nicotinate and Nicotinamide Metabolism	33013	LC/MS Pos	100001310	930	255.098	0.000423511	1.66019	1341-23-7	439924		C03150	HMDB00855	8571536	19261728	16808836	9267908	21100092	16032500	14209667	7160515	10280057	14074546	15879470	16677764	8957049	3102403	5695121	5539193	9851348	5994623	13855922	13918057	6923662	9927747	7612483	10072675
2605	nicotinate ribonucleoside	Cofactors and Vitamins	Nicotinate and Nicotinamide Metabolism	33471	LC/MS Pos	100001316	1085	256.082	0.001	3.90501	2625-49-2	161234	141635	C05841	HMDB06809
162	O-methyl tyrosine	Amino Acid	Phenylalanine and Tyrosine Metabolism	37451	LC/MS Pos	100002078	2032	196.097	0.000836162	4.26402	1080-06-4	76957	69406					2072855		1638738	2273015	1220517	762957	981450	1093511	2197982	1100006	3376927	1629467	1892357	1236030	2959229	2808199	4086917	4455970	2846766	3258228	3513126	6383196
3478	O-sulfo-L-tyrosine	Xenobiotics	Chemical	45413	LC/MS Neg	100005384	990	260.023	0.00028186	1.08398		514186	448617				83968	161129	44936		58928	31918	37795		65131	35688	38497	130100	160210	120091	159246	53327	310131	55585	158145	131239		102425	73127
1239	octanoylcarnitine	Lipid	Fatty Acid Metabolism(Acyl Carnitine)	33936	LC/MS Pos	100001247	4090	288.217	0.000501398	1.73965	3671-77-0	123701	110274	C02838	HMDB00791	2825111	3806810	3650648	3804265	3635456	11561930	4641445	5362225	4343301	7474889	6682646	5918286	4496149	2946430	3642655	4647328	5318533	5162774	5780339	6564356	4626646	3528819	5239258	6597947
1185	oleamide	Lipid	Fatty Acid, Amide	32458	LC/MS Neg	1504	6581.5	280.265	0.000139167	0.496555	301-02-0	5283387	4446508	C19670	HMDB02117	24371728	4083194	9079468	429335872	4640408	12007429	5374577	28081992	39983044	72265552	45616460	55699584	6795805	19955468	18699608	16770149	16364346	4335046	14928513	2267460	29889892	5549826	20553150	39873020
3041	oleanolate	Xenobiotics	Food Component/Plant	38286	LC/MS Neg	100002313	5563	455.353	0.00031	0.68079	508-02-1	10494	10062	C17148	HMDB02364
1052	oleate/vaccenate (18:1)	Lipid	Long Chain Fatty Acid	52285	LC/MS Neg	100008930	5655	281.249	0.000160265	0.569836						60968824	74477440	105842888	134305872	212564368	171486352	140381232	202212064	679969536	281845120	199938144	151502880	701550464	324659488	579008704	247430496	225325200	172563568	487510688	501254624	1198595712	136113120	712181248	1123390464
1250	oleoylcarnitine	Lipid	Fatty Acid Metabolism(Acyl Carnitine)	35160	LC/MS Pos	100001501	5215	426.358	0.000409574	0.960636	38677-66-6	6441392;53477789	21403150		HMDB05065	1729033	3767020	3357573	4598773	4021730	13501308	1835946	9388928	17832964	73039040	19964876	2005030	5621737	1112466	9284573	2295966	14269468	8033135	17804362	7130468	47075756	5686104	11092337	4413117
388	ophthalmate	Amino Acid	Glutathione Metabolism	34592	LC/MS Pos	100001311	1462	290.135	0.000377179	1.30002	495-27-2	7018721	7993181		HMDB05765	494727	1199138	1123610	577918	226706	1147640	494861	609115	205956	1095453	1231055	657898	847947		345350	546684	537384	557515	1635130	653910	543543	509783	960425	904186
329	ornithine	Amino Acid	Urea cycle; Arginine and Proline Metabolism	1493	LC/MS Pos	444	614	133.097	9.12e-05	0.685398	3184-13-2	6262	6026	C00077	HMDB03374	2138540	1962070	974439	2697516	3603560	1796836	2880081	1702324	1814611	3481139	2291654	1873633	10971633	3985509	4162553	10177978	8079917	6857613	10539348	9981364	9331752	11190530	12155531	5696392
2543	orotate	Nucleotide	Pyrimidine Metabolism, Orotate containing	1505	LC/MS Polar	445	1638.1	155.01	0.000286452	1.84796	50887-69-9	967	942	C00295	HMDB00226	62989812	113499216	93346584	66703804	105508960	89449024	89378072	55731112	39605684	78319184	150897328	44204464	29759296	16259448	21466432	22031076	18099038	33414482	13770751	43444532	26552616	15387137	37919492	20127500
2545	orotidine	Nucleotide	Pyrimidine Metabolism, Orotate containing	35172	LC/MS Polar	100001416	2250	287.052	0.000362041	1.26124	314-50-1	92751	83729	C01103	HMDB00788	10407033	14496809	13396394	14065183	20306100	17518454	22028840	16882690	12721586	24107708	19323176	14308146	6557555	3555980	6076530	6517739	4326576	6068762	6591255	5803989	5704167	5277648	8391084	5818495
2644	oxalate (ethanedioate)	Cofactors and Vitamins	Ascorbate and Aldarate Metabolism	20694	LC/MS Neg	100000841	603	88.988	0.00011661	1.3104	144-62-7	971	946	C00209	HMDB02329	2309359	4338104	1354902	5098526	2719676	1627701	640793	7989058	7376761	16878876	2178315	2896852	1448533	127664	3241005	1736638	13890556	283931	23727010	894119	1929855	3577487	2039182	337543
995	oxaloacetate	Energy	TCA Cycle	47173	LC/MS Neg	447	575	130.999	0.000385217	2.94062	328-42-7	970	945	C00036	HMDB00223	2973803	5052757	3339795	2611046	3773733	4822646	4120521	3705947	2295093	2912922	3936722	3950186	1852642	7497476	6112912	5751967	2295093	6151499	4231862	5362946	6554411	2025619	5431555	4954949
128	p-cresol sulfate	Amino Acid	Phenylalanine and Tyrosine Metabolism	36103	LC/MS Neg	100001315	2890	187.007	0.0001776	0.949697	3233-57-7	4615423	3806480	C01468	HMDB11635	192938	9531756	896014	1401009	102920	812399	911620	2766676	1622127	2635210	2003763	557105	753622	328402	100558	371793	1609270	13826421	1751443	1758188	836389	806724	471528	946614
186	p-cresol-glucuronide*	Amino Acid	Phenylalanine and Tyrosine Metabolism	48841	LC/MS Neg	100006191	2420	283.082	0.000136512	0.482233	17680-99-8	154035	135751		HMDB11686	95760	1115936	384875	253282		50512	113329	187023	163863	436326	1243424	118116	333424			42012	224129	2105834	324299	201881	116693	157376	76305	95024
1022	palmitate (16:0)	Lipid	Long Chain Fatty Acid	1336	LC/MS Neg	424	5618	255.233	7.96e-05	0.311721	57-10-3	985	960	C00249	HMDB00220	259956912	260171072	333677440	382886848	480059904	458199104	434294560	443892416	908972224	562418816	577259712	475371648	839365952	588986432	638315840	525783552	462399648	347485504	648816640	559507968	1092309632	348348032	854100160	1129234176
1184	palmitic amide	Lipid	Fatty Acid, Amide	42095	LC/MS Neg	100003915	6690	254.249	5.77e-05	0.226976	629-54-9	69421	62629			1779797	843365	2134182	13708542	1309857	1285755	1949424	4377853	6453332	6248266	2198781	5335643	1902412	4453259	4444824	3596915	3183598	1326690	2393475	477437	2188025	1235634	3587770	7749346
1023	palmitoleate (16:1n7)	Lipid	Long Chain Fatty Acid	33447	LC/MS Neg	452	5475	253.217	0.000129663	0.512062	373-49-9	445638	393216	C08362	HMDB03229	29684618	28947656	30978580	45496608	46746516	56748964	41460396	36809944	57630552	58707140	45975940	27591088	154019584	49152580	78998880	60545988	104976168	42262984	125646368	78473552	85907776	49522380	77954816	95265336
1385	palmitoyl ethanolamide	Lipid	Endocannabinoid	38165	LC/MS Neg	1489	6100	298.275	0.000484355	1.62385	544-31-0	4671	4509	C16512	HMDB02100		215035	611010		412653	545916	439497	381018	937878	1033933	482602	594725	722396	544376	497293	656691	182285	280246		410312	827435		1376349	1099272
1666	palmitoyl sphingomyelin (d18:1/16:0)	Lipid	Sphingolipid Metabolism	37506	LC/MS Polar	100002107	870	747.566	0.000673478	0.900895	6254-89-3	9939941	8115562			2682337	3920581	3169651	3147359	3452389	3336361	2362336	4022831	3453584	3436525	2873110	3019844	2968603	3316511	3976363	4612693	4304828	3681414	6928989	4941721	4609120	4608024	4405566	4822945
1247	palmitoylcarnitine	Lipid	Fatty Acid Metabolism(Acyl Carnitine)	44681	LC/MS Pos	100000776	5204	400.342	0.000387636	0.968263	6865-14-1	461	448	C02990	HMDB00222	4326242	8744682	7748677	8047463	8243752	27395818	3045674	13867802	29896452	89479240	19832572	3537656	8541551	1898356	17967494	4757728	18651870	9205613	19003444	8313127	50653184	7532716	13522843	5985016
2632	pantothenate	Cofactors and Vitamins	Pantothenate and CoA Metabolism	1508	LC/MS Pos	1024	2212.4	220.118	0.000279	1.2675	137-08-6	6613	6361	C00864	HMDB00210	7130497	6874079	5754860	6415614	8126764	7747335	8156073	8275354	6082286	9711702	10250999	6234071	9534138	4335369	6758462	7729388	7523731	8845249	13445457	12205753	8763081	7745626	9007827	9795958
126	phenol sulfate	Amino Acid	Phenylalanine and Tyrosine Metabolism	32553	LC/MS Neg	100001510	2156	172.991	0.000228113	1.31864	937-34-8	74426	67018	C02180	HMDB60015	309323	9100869	1788498	1257940	2538809	1049238	627036	1307521	646208	471600	960689	269205	522529	1338489	94672	700035	2324018	10145936	1510162	1016804	788295	664467	321230	726871
110	phenylacetylglutamine	Amino Acid	Phenylalanine and Tyrosine Metabolism	35126	LC/MS Neg	100001417	2330	263.104	0.000248	0.942594	28047-15-6	92258	270643	C04148	HMDB06344							58840			389546
109	phenylacetylglycine	Amino Acid	Phenylalanine and Tyrosine Metabolism	33945	LC/MS Pos	100001275	3090	194.081	9.14e-05	0.470937	500-98-1	68144	61452	C05598	HMDB00821	688473	16406336	3742192	3477105	4725274	1140987	1077855	1955734	2009725	1482390	5728086	770641	2939274	851204	3220042	1499407	4246981	30339132	7118153	2275937	1293194	3930606	1169089	1279455
98	phenylalanine	Amino Acid	Phenylalanine and Tyrosine Metabolism	64	LC/MS Pos	460	2050	166.086	9.01e-05	0.542773	63-91-2	6140	5910	C00079	HMDB00159	133446248	156367472	112575040	136438048	162691008	205218624	200919632	187461088	186890704	198753136	164288784	141462720	366411424	159839744	308385184	206802384	366649024	277354304	582490240	656904064	395531840	403404480	381027264	574275264
103	phenyllactate (PLA)	Amino Acid	Phenylalanine and Tyrosine Metabolism	22130	LC/MS Polar	100000774	908	165.056	0.000586538	3.55358	828-01-3	3848	3715	C05607	HMDB00779		373731	32519			34699					47674				174511			46392	97558
1007	phosphate	Energy	Oxidative Phosphorylation	42109	LC/MS Neg	461	608	96.9696	0.000138571	1.42902	7664-38-2	1061	1032	C00009	HMDB01429	309352768	308901632	347077408	331052192	317541440	339886240	293453440	338091520	331469568	299150464	289845600	233024416	276592352	266634432	320718304	219923632	389614528	208727744	478434368	333441856	268598432	333859264	268590944	350182400
1431	phosphoethanolamine	Lipid	Phospholipid Metabolism	1600	LC/MS Neg	1026	638	140.012	0.000214706	1.53348	1071-23-4	1015	990	C00346	HMDB00224	18577604	23365060	23123822	22907118	21715806	22583548	17404252	24423846	22583540	24686936	22267522	22077746	19032374	19168236	26152552	15039229	38283544	23605782	42340464	39447784	24627614	41093908	25389892	37960216
90	pipecolate	Amino Acid	Lysine Metabolism	1444	LC/MS Pos	1025	1120	130.086	8.28e-05	0.636529	4043-87-2	849	826	C00408	HMDB00070	5956477	9188073	7907664	8699704	9762016	11401743	8321467	6870024	6723273	10084615	11465792	6978995	10620898	5717680	7350215	7305680	9638564	17527924	13789699	10427241	7182258	8727070	9976021	14247675
1783	pregn steroid monosulfate*	Lipid	Steroid	32619	LC/MS Neg	100002067	5000	397.205	0.00045	1.13292	1247-64-9		13465233
1869	pregnanolone/allopregnanolone sulfate	Lipid	Steroid	48394	LC/MS Neg	100006173	5160	397.205	0.00053	1.33432
1782	pregnen-diol disulfate*	Lipid	Steroid	32562	LC/MS Neg	100001993	3868	238.077	1e-05	0.0420031
1755	pregnenolone sulfate	Lipid	Steroid	38170	LC/MS Neg	100002129	5100	395.19	0.00095	2.40391	1247-64-9	105074	94802		HMDB00774
350	pro-hydroxy-pro	Amino Acid	Urea cycle; Arginine and Proline Metabolism	35127	LC/MS Pos	100001167	950	229.118	0.00017	0.741975	18684-24-7	11673055	9847785		HMDB06695	620119	3652279	3532936	1303501	2574222	1738666	1897206	1216331	1306388	2913128	3234296	1034106	4480624	1383518	2656785	2395750	1967532	8406851	3286589	3120013	3143395	841459	3098190	2577626
330	proline	Amino Acid	Urea cycle; Arginine and Proline Metabolism	1898	LC/MS Pos	480	805	116.071	0.000230769	1.98818	147-85-3	145742	128566	C00148	HMDB00162	249429472	412431648	324998688	265522496	495291200	367410848	405137664	398529472	359947712	504636000	383270592	314838528	841360768	293931840	610644864	412887104	727574400	482970144	1182185344	948343808	685164224	831323392	837424960	1053404800
658	prolylglycine	Peptide	Dipeptide	40703	LC/MS Pos	100003674	875	173.092	0.000822016	4.74901	2578-57-6	7408076;6426709	4932143			199883	640390	743994	479932	645022	473362	453591	452074	417295	600055	575842	325833	1415194	505369	1125183	661882	946095	1610109	1788160	1900890	1354633	1081119	1239908	1633005
1221	propionylcarnitine	Lipid	Fatty Acid Metabolism (also BCAA Metabolism)	32452	LC/MS Pos	100001162	1590	218.139	0.000181124	0.830314	17298-37-2	107738	96904	C03017	HMDB00824	76349384	168932688	97952048	149489984	123054928	204494880	230673296	175899808	204064176	242414176	236414272	235471216	109949600	71384432	86187328	94800040	107689104	105399224	154676768	110126024	115356384	109958648	134906224	202099888
1222	propionylglycine	Lipid	Fatty Acid Metabolism (also BCAA Metabolism)	31932	LC/MS Pos	100001150	1551	132.066	8.39e-05	0.635015	21709-90-0	98681	89122		HMDB00783	102244	277531		280017	185990	358007	438168	221288			348397	232518	173933	246021		123540	335562	257106	302161		168729		217931
1320	prostaglandin E2	Lipid	Eicosanoid	7746	LC/MS Neg	487	4573	351.218	0.000141154	0.401898	363-24-6	5280360	4444059	C00584	HMDB01220		75225		87710	127404	268481	418955	110468	519182	122560	178774	351714								130604			51532	41622
2557	pseudouridine	Nucleotide	Pyrimidine Metabolism, Uracil containing	33442	LC/MS Neg	821	1100	243.062	0.000137551	0.565909	1445-07-4	15047	21403010	C02067	HMDB00767	688994	1393097	790566	1459079	1052814	850731	714397	535273	526385	932984	1011109	441647	1361284	396150	926455	890509	2480274	2212294	2454504	1820661	945557	1795529	1412379	1478361
2671	pterin	Cofactors and Vitamins	Pterin Metabolism	43023	LC/MS Pos	100004216	1545	164.057	0.00112255	6.84243	22363-60-4	73000	65806	C00715	HMDB00802	343808	348898	308175	274028	469308	359276	429993		398585	257376	550886	383782	360011	583800	426013	444517	480162	533584	427738	457317	449862	363930	353988	366352
365	putrescine	Amino Acid	Polyamine Metabolism	1408	LC/MS Pos	49	564	89.1073	0.000595714	6.68536	110-60-1	1045	13837702	C00134	HMDB01414	1208513	3156714	4361661	1397981	1671775	380982		2263255	1384074	2241479	2059480	753099	11393988	5763995	4847390	7256882		6438901	4257680	5537177	6849110		2507876	1572592
2708	pyridoxal	Cofactors and Vitamins	Vitamin B6 Metabolism	1651	LC/MS Pos	491	1203	168.066	0.000103165	0.613835	65-22-5	1050	1021	C00250	HMDB01545	1226409	1930979	719387	1873759	1364911	1657391	1241446	917270	1990210	1614907	1062629	1295668	3220642	320332	1141083	1088729	3085373	1349892	5122322	1101076	1281210	1613209	1402603	1093744
2709	pyridoxate	Cofactors and Vitamins	Vitamin B6 Metabolism	31555	LC/MS Neg	100001121	2185	182.046	0.000209747	1.15216	82-82-6	6723	6467	C00847	HMDB00017	267507	917828	582511	614911	647894	407791	393690	296856	347422	594004	170340		550539	284695	388587	408490	764797	1127162	616290	349967		100719		143980
816	pyruvate	Carbohydrate	Glycolysis, Gluconeogenesis, and Pyruvate Metabolism	48990	LC/MS Polar	823	1083	87.0088	0.000152542	1.75318	127-17-3	1060	96901	C00022	HMDB00243		714436	526710	572181	749083	726262	633581	475611	1228021	550934	567197	873722	1044632	349020	1311275	394575	1191772	750479	1556037	1529288	1221502	1016417	930621	1995564
836	ribitol	Carbohydrate	Pentose Metabolism	15772	LC/MS Polar	100000406	1789.6	151.061	0.000235313	1.55773	488-81-3	6912	10254628	C00474	HMDB00508	454987	821912	704175	618005	875339	877380	999383	875049	857193	1054036	917872	802938	970216	541397	855342	672867	571876	817909	929660	970199	868865	609139	858336	946720
2629	riboflavin (Vitamin B2)	Cofactors and Vitamins	Riboflavin Metabolism	1827	LC/MS Neg	500	3160	255.089	7.38e-05	0.289115	83-88-5	493570	431981	C00255	HMDB00244	101520	249841	190654	205956	274145	197180	166285	148712	228539	236774	203595	289051	273248	84983	238597	161557	330543	211464	383678	344768	323470	235248	278428	402257
837	ribonate	Carbohydrate	Pentose Metabolism	27731	LC/MS Polar	100001007	2425	165.04	0.000373663	2.26407	5336-08-03	5460677	4574162	C01685	HMDB00867	903864	1608180	2231850	1266996	1323943	1901188	1308633	2394974	1588325	1959733	1623475	1407267	1161465	749363	1583901	1221103	1183428	2059870	1678810	2487965	1090935	1047871	1439021	1690407
835	ribose	Carbohydrate	Pentose Metabolism	1471	LC/MS Polar	914	1508.2	195.051	0.000218043	1.11788	50-69-1	5779	4470639	C00121	HMDB00283	90862	51166	67279	59568	145809	78807	192091		92514		108975		166734	206814	78422	65981	48280	235242	84706	228148	116066	48324	117141	139969
826	ribose 1-phosphate	Carbohydrate	Pentose Phosphate Pathway	1763	LC/MS Polar	219	4025	229.012	0.000439063	1.9172	50-99-7;58459-37-3	439236	388373	C00620	HMDB01489	1025487	1494780	1151096	1654465	2068790	1514454	2262217	1553157	3190379	1380371	1063939	1269162	2416847	1502068	2624313	1057427	1902549	1673738	2890729	3232296	2103915	2147347	1676402	4181654
3523	S-(3-hydroxypropyl)mercapturic acid (HPMA)	Xenobiotics	Chemical	44552	LC/MS Neg	100004568	1576	220.065	0.00016069	0.730192	23127-40-4	3371179	2616726				165625	175516	54551	134832						100170				113092		37440	499187	68451		29058
300	S-adenosylhomocysteine (SAH)	Amino Acid	Methionine, Cysteine, SAM and Taurine Metabolism	42382	LC/MS Neg	197	1832.4	383.114	0.000105957	0.276569	979-92-0	439155	16788012	C00021	HMDB00939	987602	2295599	1839617	1478100	2125457	2207422	1691895	1850234	2062979	2910783	2084354	2956644	2530532	769623	2027359	1259251	2235249	1143407	4094596	2193815	2754819	3153912	2618161	3355473
299	S-adenosylmethionine (SAM)	Amino Acid	Methionine, Cysteine, SAM and Taurine Metabolism	15915	LC/MS Pos	1263	670	399.145	0.000564681	1.41473	24346-00-7;86867-01-8;86867-0108	34755		C00019	HMDB01185	8619427	9293271	8045174	9555706	10972040	7069785	11722133	8823358	9616484	13113995	12407503	9401195	5426828	4367063	4598926	5674725	6323302	6501061	4687629	9003037	4353777	8587403		7456001
383	S-methylglutathione	Amino Acid	Glutathione Metabolism	33944	LC/MS Pos	100001259	1600	322.107	0.000692609	2.15025	2922-56-7	3605667	2841309	C11347		913710	6893813	6686294	861693	1193562	4969986	817674	5961288	885614	5573120	2595854	8407146	519221		1293221	373252	923173	287066	2657488	827968	2393849	1067854	1297962	1711971
828	sedoheptulose-7-phosphate	Carbohydrate	Pentose Phosphate Pathway	35649	LC/MS Neg	100001628	599.6	289.033	0.000864324	2.9904	2646-35-7	616	596	C05382	HMDB01068	445446	679300	536397	789206	1091241	738799	1265172	881762	2890480	1130102	637236	370912					271920		615487
9	serine	Amino Acid	Glycine, Serine and Threonine Metabolism	1648	LC/MS Pos	503	676.7	106.05	0.000356939	3.36576	56-45-1	5951	5736	C00065	HMDB00187	26729730	18629684	20841340	25105912	25658448	16467588	22230118	20243110	21200472	21592970	21564968	23661646	20928268	15147033	16884990	22730622	30113510	14835307	14296774	33118962	18324706	38429016	25107256	25832218
219	serotonin	Amino Acid	Tryptophan Metabolism	2342	LC/MS Pos	504	1654	177.102	0.000134857	0.761465	153-98-0	5202	5013	C00780	HMDB00259	169625		422526			254159		268500		275859	383195	178910				124840	108405	247211		185728	277255		150910
367	spermidine	Amino Acid	Polyamine Metabolism	485	LC/MS Pos	50	533.5	146.165	0.00010619	0.72651	124-20-9	1102	1071	C00315	HMDB01257	2358309120	2481820928	2346620416	1642252544	2788640000	1959009536	1990823168	1319935488	964632576	2232411392	3585602048	2316551680	4313622528	3215873280	2510360832	4507346432	810571072	2254181888	1451388928	2389556224	3179206656	724603904	2824893952	1382644096
366	spermine	Amino Acid	Polyamine Metabolism	603	LC/MS Pos	507	500.4	203.223	0.000135143	0.664998	71-44-3	1103	1072	C00750	HMDB01256	785118592	1012375104	685196288	670602816	1122115200	676199360	1163764736	729967296	410546560	1356124032	1535388416	873363968	2178119936	1196761216	1093761024	2413364224	280601216	933520448	545467264	952920064	1483665408	216451424	1427614720	455663872
1682	sphingomyelin (d18:1/14:0, d16:1/16:0)*	Lipid	Sphingolipid Metabolism	42463	LC/MS Polar	100004328	873	719.534	0.000625714	0.86961		11433862	9608732				114762	84940	86701	109688	90832	84388	110810	95703	111835	72205	99207	99430	82709	168220	108833	127819	88442	192335	136331	115181	130529	120718	154141
1684	sphingomyelin (d18:1/24:1, d18:2/24:0)*	Lipid	Sphingolipid Metabolism	47153	LC/MS Polar	100005986	850	857.675	0.00174227	2.03139	94359-13-4		24846874			248258	411433	380182	327644	330891	314682	182219	442902	326166	335394	233990	202918	81880	229899	161627	255171	203149	200603	309185	201089	191492	229899	164934	169090
1685	sphingomyelin (d18:2/16:0, d18:1/16:1)*	Lipid	Sphingolipid Metabolism	42459	LC/MS Polar	100004329	866	745.55	0.00072093	0.966978							76346	57655	58669	78426	94084	108650	165701	148606	178258	101643	82852	78200	70672	191776	99149	95820	93310	192327	139846	136546	108551	131174	95917
1672	sphingosine	Lipid	Sphingolipid Metabolism	17747	LC/MS Pos	297	5179.9	300.29	0.000318908	1.062	123-78-4	5353955	4510275	C00319	HMDB00252	907952	1048563		990139	910672	1328022	813842	1603159	2514874	4009986	1322456		1678002	727559	2701570	1171063	3420123	1672800	4174759	2303708	9333565	1971472	3053987	1409737
3088	stachydrine	Xenobiotics	Food Component/Plant	34384	LC/MS Pos	100001296	838.7	144.102	5.98e-05	0.414956	4136-37-2	115244	103115	C10172	HMDB04827	555669	1871419	460914	1850082	499370	482369	1889146	386712		2610690	586073		2486476	440497	336510	1265826		891111	1819981			800469	441759	5442422
1027	stearate (18:0)	Lipid	Long Chain Fatty Acid	1358	LC/MS Neg	439	5872	283.264	0.000165076	0.582762	57-11-4	5281	5091	C01530	HMDB00827	207090880	208321920	298833440	298381888	374502944	330586912	413668736	410602784	679880000	486917280	479472640	411904192	478374848	492502624	423463200	372815808	345896640	273416896	332285216	384966336	685715904	300432448	655199552	787193664
1055	stearidonate (18:4n3)	Lipid	Polyunsaturated Fatty Acid (n3 and n6)	33969	LC/MS Neg	100001229	5395	275.202	0.000351786	1.27828	111174-40-4	5312508	4471933	C16300	HMDB06547		151191	88313	194673		327828	54827		143939				323430	213342	132289		140186		77723	104002	152283	74188	52312	123601
1667	stearoyl sphingomyelin (d18:1/18:0)	Lipid	Sphingolipid Metabolism	19503	LC/MS Polar	1538	979	775.597	0.000996977	1.28543	85187-10-6;85187-10-6	6453725	4956085	C00550	HMDB01348	136824	179935	165262	190800	130180	135126	147289	250003	205642	235150	172843	204449		74077	94677	121277	95797	110708	194176	89845	101929	146784	119250	106654
1248	stearoylcarnitine	Lipid	Fatty Acid Metabolism(Acyl Carnitine)	34409	LC/MS Pos	100001391	5256	428.373	0.000845938	1.97477	18822-91-8	6426855	21233653		HMDB00848		742746	1026413	1059674	1245236	2219320	431104	2454823	4432484	15198489	4426079		1369128		3213292	951712	3301983	1629010	5644872	1618201	10372604	2216660	3464056	1437894
992	succinate	Energy	TCA Cycle	1437	LC/MS Polar	252	3149	117.019	0.000171681	1.46712	110-15-6	1110	1078	C00042	HMDB00254	18765224	24529056	18720448	19023012	25304590	37360328	27952988	25867718	31370986	35328040	37570276	28552716	35183348	17977072	32556598	19163212	51181856	35431244	76273624	90180776	42446100	45719980	36348508	67164784
991	succinylcarnitine	Energy	TCA Cycle	37058	LC/MS Pos	100001948	1419	262.129	0.000274	1.04529						25151236	52615044	41417456	35414368	44405652	46438408	47532424	41509476	34489680	56768520	47153368	42665492	37704500	35427116	42467580	32888440	42561136	49792012	60973620	37731220	37857364	32071462	47253624	61581316
3475	sulfate*	Xenobiotics	Chemical	46960	LC/MS Neg	100002528	616	96.9601	0.000182414	1.88133	14808-79-8	1118	1086	C00059	HMDB01448	6010468	12415630	12185609	6772599	5463042	16594808	14484536	13224575	8650115	12802040	16369133	6487645	6875240	10477118	7600632	13497626	12443962	24837990	9590366	18029814	12290281	13558637	12261948	14407737
3093	tartarate	Xenobiotics	Food Component/Plant	15336	LC/MS Neg	100000295	615.3	149.009	0.000245263	1.64596	87-69-4;6106-24-7	444305	852	C00898	HMDB00956		2569364	10001482	6256205	843859	225623		154592		847333	3237279		630648	106286	451027			7749852				516243
3169	tartronate (hydroxymalonate)	Xenobiotics	Bacterial/Fungal	20693	LC/MS Neg	100000840	610	118.999	0.000265385	2.23015	80-69-3	45	44	C02287	HMDB35227								262441	154774
319	taurine	Amino Acid	Methionine, Cysteine, SAM and Taurine Metabolism	2125	LC/MS Neg	512	690	124.007	0.000238415	1.92258	107-35-7	1123	1091	C00245	HMDB00251	153779264	209596160	185166048	211737632	232514336	268826464	277492480	275958208	244618368	320137888	243999584	243235536	232877776	164078144	213210160	202924992	267339456	207121840	327996000	263493040	228965856	251205872	281705664	361593984
1881	taurochenodeoxycholate	Lipid	Primary Bile Acid Metabolism	18494	LC/MS Neg	1629	5250	498.289	1e-05	0.0200687	6009-98-9	387316	343282	C05465	HMDB00951
1878	taurocholate	Lipid	Primary Bile Acid Metabolism	18497	LC/MS Neg	1648	5150	514.284	0.000423	0.822502	145-42-6	6675		C05122	HMDB00036			79105									153375	225787	62881			64994			137406
1917	taurocholenate sulfate	Lipid	Secondary Bile Acid Metabolism	32807	LC/MS Neg	100001990	4750	279.614	8.5e-05	0.30399
2693	thiamin (Vitamin B1)	Cofactors and Vitamins	Thiamine Metabolism	5341	LC/MS Neg	873	1726	263.097	0.000297529	1.13087	59-43-8	1130		C00378	HMDB00235	361142	477447	577717	584576	666722	492842	726263	419453	392608	694295	764802	598493	69851	94769	134743	133470	88305	122488	99260	152133	78920	88466	138633	82183
2695	thiamin diphosphate	Cofactors and Vitamins	Thiamine Metabolism	35670	LC/MS Neg	522	1195.1	423.03	0.00012625	0.298442	154-87-0	1132	8715	C00068	HMDB01372	157726	229880	270896	133635	139915	800843	368001	598149	114393	530284	475857	549176	314024	172042	184293	279245	266989	271731	218937	318467	325080	416199	357062	456398
2694	thiamin monophosphate	Cofactors and Vitamins	Thiamine Metabolism	15798	LC/MS Neg	523	1448	343.064	0.000212979	0.620814	532-40-1	3382778	2627905	C01081	HMDB02666	587273	816025	834409	779497	1087512	915280	845100	675695	802059	815945	600026	542316	239161	215285	406616	229885	274541	256658	422949	384053	241331	324203	265466	381207
2642	threonate	Cofactors and Vitamins	Ascorbate and Aldarate Metabolism	27738	LC/MS Polar	100001022	2384	135.03	0.000135656	1.00463	70753-61-6	151152	133224	C01620	HMDB00943	56843156	105493040	68687672	93761824	131356808	105596840	119419168	148114800	105272064	160409920	109474104	83579328	91614000	39549104	92195152	71964016	103685920	77356032	220150672	142156064	89244344	93373736	128693528	117698000
14	threonine	Amino Acid	Glycine, Serine and Threonine Metabolism	1284	LC/MS Pos	564	701.5	120.066	0.000157273	1.30989	72-19-5	6288	6051	C00188	HMDB00167	49643656	52070860	48105428	43626368	50559752	39191264	38672124	42604452	42475644	59441144	53831096	54103744	61751100	31194868	51039204	46644192	53870788	46431108	66670180	74786336	56246704	84620600	67247392	79022840
2597	thymidine	Nucleotide	Pyrimidine Metabolism, Thymine containing	2183	LC/MS Neg	872	1963.7	241.083	6.33e-05	0.262703	50-89-5	5789	5585	C00214	HMDB00273	132622	214407	153012	142178	134561	188869	76168	61985	132507	156555	182554	159483	885574	393867	672202	466948	1065851	487412	1160498	2561182	1191811	887271	855162	1853341
2598	thymine	Nucleotide	Pyrimidine Metabolism, Thymine containing	604	LC/MS Polar	882	1001.2	125.036	0.000231304	1.84991	65-71-4	1135	1103	C00178	HMDB00262													380020		283250	111128	391380	225572	623871	1411681	370686	452340	361352	747873
272	tiglyl carnitine	Amino Acid	Leucine, Isoleucine and Valine Metabolism	35428	LC/MS Pos	100001597	2354	244.154	0.000226235	0.926608	64191-86-2	22833596	17216200		HMDB02366	392002	756028	439322	522032	716989	1005629	1045614	686336	827168	993195	886033	587545	612272	426928	685764	622861	475582	498429	981143	774374	548595	590425	607516	931153
348	trans-4-hydroxyproline	Amino Acid	Urea cycle; Arginine and Proline Metabolism	32306	LC/MS Pos	1001	685	132.066	6.06e-05	0.458863	51-35-4	5810	5605	C01157	HMDB00725	16541381	7861038	15649101	12470313	17266418	7050624	6490004	5805695	6381146	9363207	13015285	8717145	18916006	9627275	11497954	10576155	9412966	7847838	6227876	9845970	8327586	8257247	7434854	8584234
60	trans-urocanate	Amino Acid	Histidine Metabolism	607	LC/MS Pos	537	1125.4	139.05	7.44e-05	0.535378	104-98-3	736715	643824	C00785	HMDB00301	2096739	4694289	4488880	3317280	2276932	2558112	4468066	4089933	2029968	2142716	2310111	1694938	4504058	2147307	2862907	9690744	14048403	19005316	12051900	3203617	2107856	1894874	1611663	2360310
2624	trigonelline (N'-methylnicotinate)	Cofactors and Vitamins	Nicotinate and Nicotinamide Metabolism	32401	LC/MS Pos	100001092	771.8	138.055	0.000159434	1.15486	535-83-1	5570	5369	C01004	HMDB00875	550918	1094847	873176	1121085	740902	2250074	2281113	3776541	1850069	2552475	1093695	1591497	5193548	13186241	6557150	10411018	1587521	8682984	2624709	6349610	6859475	1875719	4950091	3151639
193	tryptophan	Amino Acid	Tryptophan Metabolism	54	LC/MS Pos	565	2440	205.097	0.000102292	0.498747	73-22-3	6305	6066	C00078	HMDB00929	28929588	46130124	36297248	36449396	53205840	58504724	51356384	47100388	57566904	76898504	60288560	54318176	64522536	30438566	66402504	36103160	73049872	62806972	118972616	123048816	96809624	81351224	86501624	127622872
227	tryptophan betaine	Amino Acid	Tryptophan Metabolism	37097	LC/MS Pos	100001743	2466	247.144	0.000325	1.31502	20671-76-5	442106	390633	C09213	HMDB61115										7256724
117	tyramine	Amino Acid	Phenylalanine and Tyrosine Metabolism	1603	LC/MS Pos	1133	1511.9	138.091	8.45e-05	0.612243	60-19-5	5610	5408	C00483	HMDB00306
111	tyrosine	Amino Acid	Phenylalanine and Tyrosine Metabolism	1299	LC/MS Pos	815	1516.3	182.081	6.3e-05	0.346053	60-18-4	6057	5833	C00082	HMDB00158	44838720	88651496	42780816	49437384	94840544	59892276	81600632	82571144	96682352	139448928	104769992	85948672	115775112	49182144	114736816	69261392	118854600	101549336	198512560	209975168	159475856	152612784	169036704	197668688
936	UDP-galactose	Carbohydrate	Nucleotide Sugar	15860	LC/MS Polar	100000298	4000	565.048	0.000880435	1.55816	2956-16-3;91183-98-1;137868-52-1	18068	17069	C00052	HMDB00302	430046	608746	824314	577560	656802	726735	528465	480257	431236	603795	761800	744977	447877	161745	465339	302750	653516	506161	983414	848136	681076	813228	560831	1156377
932	UDP-glucose	Carbohydrate	Nucleotide Sugar	32344	LC/MS Polar	1096	3950	565.048	0.000890217	1.57547	117756-22-6	8629	8308	C00029	HMDB00286	791320	1090678	1256740	995152	1120435	1307414	851368	928379	555946	948846	1185373	1012680	1195108	549399	994861	869073	1242345	1156810	2006133	1766855	1343839	1718075	1471031	2256126
937	UDP-glucuronate	Carbohydrate	Nucleotide Sugar	2763	LC/MS Polar	1097	4355	579.027	0.000497105	0.858518	28053-08-9;63700-19-6	17473	16522	C00167	HMDB00935	147873	146070	206121	130590	172732	214177	118831	122893	43300	98593	261474	130590	81282	43991	110193		166672	98594	172464	175886	142506	185440		257093
941	UDP-N-acetylglucosamine	Carbohydrate	Nucleotide Sugar	35162	LC/MS Polar	1249	3708.7	606.074	0.000698511	1.15252	91183-98-1	445675	17215931	C00043	HMDB00290	3664955	4840557	4162460	5122018	6015098	5191072	5436461	5793865	4299927	6830868	5401272	5232721	3029130	1322358	2657289	2228283	3070273	2564193	4876223	4111215	3374555	4278595	3808123	4660713
1152	undecanedioate	Lipid	Fatty Acid, Dicarboxylate	42395	LC/MS Neg	100001617	2440	215.129	9.94e-05	0.461871	1852-04-6	15816	15037		HMDB00888	103714	98867	91133	120144		96135	119717	84595	129909			150225	355599	77531	179162	210575	260979	150145	326545	168225	187500	124001	142985	152175
2556	uracil	Nucleotide	Pyrimidine Metabolism, Uracil containing	605	LC/MS Pos	825	1152.2	113.035	0.000300625	2.65958	66-22-8	1174	1141	C00106	HMDB00300	578415	744069	543813	782403	1023042	914484	1148831	429190	1268079	1021847	1570774	852520	3495914	1873927	2487933	2652611	3585095	2295001	4611369	4471856	2513389	3708899	3427867	3670985
2476	urate	Nucleotide	Purine Metabolism, (Hypo)Xanthine/Inosine containing	1604	LC/MS Neg	1134	757.1	167.021	0.000265926	1.59217	69-93-2;120K5305	1175		C00366	HMDB00289	4334390	5424618	5303029	4730414	5518390	5847359	5997782	4828197	5287658	7146107	6114811	3910058	13430989	10096863	11641966	14351058	12103726	14735197	13679943	23452286	11051280	11504035	14744084	13341598
328	urea	Amino Acid	Urea cycle; Arginine and Proline Metabolism	1670	LC/MS Pos	533	739	121.072	0.000114691	0.947299	57-13-6	1176	1143	C00086	HMDB00294	23074802	73945888	25647830	17357432	17508610	25751360	27176406	16413220	19193404	21995898	35590076	17397946	45140384	44908512	28167944	36412820	23877936	71848240	61825692	39876192	30346060	42442700	29262298	30072082
2555	uridine	Nucleotide	Pyrimidine Metabolism, Uracil containing	606	LC/MS Neg	535	1457.6	243.062	0.000223387	0.919053	58-96-8	6029	5807	C00299	HMDB00296	30225282	29750536	29298040	28840712	32715966	39318296	38340720	30646498	56417432	30700516	36675396	31529904	42637536	25830646	36894396	27581850	43024372	31350846	60114260	54433348	41849704	50108924	38083428	64623392
2575	uridine 2'-monophosphate (2'-UMP)*	Nucleotide	Pyrimidine Metabolism, Uracil containing	52444	LC/MS Neg	100008975	824	323.029	9.24e-05	0.285945									100231	209565		522202						626036		136961	379822	56246				74547		302449	16442
2552	uridine 3'-monophosphate (3'-UMP)	Nucleotide	Pyrimidine Metabolism, Uracil containing	39764	LC/MS Neg	106	750	323.029	0.000417632	1.29286	35170-0-7;35170-03-7	101543	91753	C01368			35376		115073	60722	156282	208616	84453	66624				2567693	1037022	4142427	1988349	1291359	3280001	387700	4561888	1586294	2840053	865772	862582
2549	uridine 5'-diphosphate (UDP)	Nucleotide	Pyrimidine Metabolism, Uracil containing	5345	LC/MS Pos	870	900	405.009	0.000470429	1.16152	21931-53-3	6031	5809	C00015	HMDB00295			546853	418515	767585	730021	487851	446159	255250	391400	1033468	645033	787723	279522	837601	449516	596832	1402969	1672394	1680264	531929	1189073	994316	2097985
2550	uridine 5'-monophosphate (UMP)	Nucleotide	Pyrimidine Metabolism, Uracil containing	2856	LC/MS Neg	869	627	323.029	0.000103542	0.320534	3387-36-8	6030	1399139	C00105	HMDB00288	3490258	6368712	6378413	4014591	4616956	4137159	1982154	7023232	1370193	6601368	4885655	4912821	3166729	3438809	4479922	2638825	5301645	2196332	6558106	3807292	4033508	4607964	3537711	3853681
2554	uridine-2',3'-cyclic monophosphate	Nucleotide	Pyrimidine Metabolism, Uracil containing	37137	LC/MS Neg	75	1090	305.018	8.9e-05	0.291866	40632-52-8	439715	3824355	C02355	HMDB11640	230158	61432		575649	317116	475515	765655	244463	146695	80378	28043	27433										44963
1898	ursodeoxycholate	Lipid	Secondary Bile Acid Metabolism	1605	LC/MS Neg	1135	5055	391.285	0.0009525	2.43428	128-13-2	31401	29131	C07880	HMDB00946
1237	valerylcarnitine	Lipid	Fatty Acid Metabolism(Acyl Carnitine)	34406	LC/MS Pos	100001394	2555	246.17	0.000200335	0.813807		6426903	4932322		HMDB13128	3122663	5190163	4481326	4189281	5059560	8110372	8105318	5946395	6595774	10126517	10525971	13401684	6183630	3134402	4016452	5307306	6700012	5920179	8780434	6246440	5971663	6406744	6699172	11728695
278	valine	Amino Acid	Leucine, Isoleucine and Valine Metabolism	1649	LC/MS Pos	566	1042.1	118.086	0.000210941	1.78633	72-18-4	6287	6050	C00183	HMDB00883	111014880	151038656	97692040	103973376	134930624	151722560	168665248	167718640	132249336	157871648	168643584	110712992	214110832	106623936	199375312	143292544	221904528	166819008	377119296	428225664	238207856	261483056	224763712	334661344
736	valylglutamine	Peptide	Dipeptide	42079	LC/MS Pos	100003640	1100	246.145	0.000172571	0.701097	42854-54-6	5253209	4419671											148532			136236	762577	402206	819866	256174	314498	375563	725998	929212	887437	227009	302450	497471
737	valylglycine	Peptide	Dipeptide	40475	LC/MS Pos	100003641	1372	175.108	0.000270105	1.54251	686-43-1	136487	120256										240174	305132			116904	811008	642159	2978282		642138	601706	1596410	2033960	1549865		524247	870686
740	valylleucine	Peptide	Dipeptide	39994	LC/MS Pos	100003210	2562	231.17	0.000250988	1.08573	22906-55-4	352039	312586				869852	272565	196479	277605	163931	415085	1440071	1526920	1141982		1138127	2088846	1362402	3263849	1313395	726274	1179501	2732254	1228404	2874137	778794	1524618	899859
2469	xanthine	Nucleotide	Purine Metabolism, (Hypo)Xanthine/Inosine containing	3147	LC/MS Polar	1004	2023	151.026	0.000264237	1.74961	69-89-6	1188	1151	C00385	HMDB00292	14863114	15040411	14067343	21332864	27330756	21684402	25783702	13971241	30801068	20799520	21654262	18837748	37787024	16518435	30214396	18400786	39442760	23226322	47657956	38295352	27113432	38206928	37474948	43288476
2471	xanthosine	Nucleotide	Purine Metabolism, (Hypo)Xanthine/Inosine containing	15136	LC/MS Pos	100000299	1827	285.083	0.000539683	1.89307	146-80-5	64959	58484	C01762	HMDB00299	313469	386356	298336	374811	509914	614332	746809	226463	916755	670198	730726	446305	1253196	441650	820138	726863	1027518	601997	1292617	1503893	1101479	743837	1065192	901552
210	xanthurenate	Amino Acid	Tryptophan Metabolism	15679	LC/MS Neg	100000015	1476.4	204.03	0.000188462	0.923694	59-007	5699	5497	C02470	HMDB00881		903200	370923	497104	309444	105915					293106		501806		372803	121078	531479	1053451	238741		29253
*Compound not officially confirmed based on a standard, but confident on its identity.
