# Supplementary material for: High-fat diet fuels prostate cancer progression by rewiring the metabolome and amplifying the MYC program
Source: Nat Commun. 2019 Sep 25;10:4358. doi: 10.1038/s41467-019-12298-z (PMC6761092; doi:10.1038/s41467-019-12298-z)
Supplement: Supplementary file 21 — Supplementary Data 18 [file 41467_2019_12298_MOESM21_ESM.xlsx]

## Sheet: SData 18
Supplementary Data 18: Metabolomics data (Serum) – Raw data															SAMPLE_NAME	DFCI-01627	DFCI-01628	DFCI-01629	DFCI-01630	DFCI-01631	DFCI-01632	DFCI-01633	DFCI-01634	DFCI-01635	DFCI-01636	DFCI-01637	DFCI-01638	DFCI-01639	DFCI-01640	DFCI-01641	DFCI-01642	DFCI-01643	DFCI-01644	DFCI-01645	DFCI-01646	DFCI-01647	DFCI-01648	DFCI-01649	DFCI-01650
*No inter-day correction since samples were run in a single day.															SAMPLE_ID	2297717	2297718	2297719	2297720	2297721	2297722	2297723	2297724	2297725	2297726	2297727	2297728	2297729	2297730	2297731	2297732	2297733	2297734	2297735	2297736	2297737	2297738	2297739	2297740
															CLIENT_IDENTIFIER	I1	I2	I3	I4	I5	I6	L1	L2	L3	L4	L5	L6	M1	M2	M3	M4	M5	M6	N1	N2	N3	N4	N5	N6
															CLIENT_VOLUME PROVIDED _ul	120	120	120	120	120	120	120	120	120	120	120	120	120	120	120	120	120	120	120	120	120	120	120	120
															Metabolon_VOLUME USED_ul	100	100	100	100	100	100	100	100	100	100	100	100	100	100	100	100	100	100	100	100	100	100	100	100
															DIET	CTD	CTD	CTD	CTD	CTD	CTD	HFD	HFD	HFD	HFD	HFD	HFD	CTD	CTD	CTD	CTD	CTD	CTD	HFD	HFD	HFD	HFD	HFD	HFD
															GENOTYPE	WT	WT	WT	WT	WT	WT	WT	WT	WT	WT	WT	WT	MYC	MYC	MYC	MYC	MYC	MYC	MYC	MYC	MYC	MYC	MYC	MYC
															GROUP_DESCRIPTION	WT/ CTD	WT/ CTD	WT/ CTD	WT/ CTD	WT/ CTD	WT/ CTD	WT/HFD	WT/HFD	WT/HFD	WT/HFD	WT/HFD	WT/HFD	MYC/CTD	MYC/CTD	MYC/CTD	MYC/CTD	MYC/CTD	MYC/CTD	MYC/HFD	MYC/HFD	MYC/HFD	MYC/HFD	MYC/HFD	MYC/HFD
															GROUP_NUMBER	9	9	9	9	9	9	10	10	10	10	10	10	11	11	11	11	11	11	12	12	12	12	12	12
															POSITION	49	50	51	52	53	54	55	56	57	58	59	60	61	62	63	64	65	66	67	68	69	70	71	72
															SOURCE	Serum	Serum	Serum	Serum	Serum	Serum	Serum	Serum	Serum	Serum	Serum	Serum	Serum	Serum	Serum	Serum	Serum	Serum	Serum	Serum	Serum	Serum	Serum	Serum
PATHWAY_SORTORDER	BIOCHEMICAL	SUPER_PATHWAY	SUB_PATHWAY	COMP_ID	PLATFORM	CHEMICAL_ID	RI	MASS (m//z)	MEAN_MASS_DELTA	PARTS PER MILLION (PPM)	CAS	PUBCHEM	CHEMSPIDER	KEGG	Group HMDB_ID	WT_CTD	WT_CTD	WT_CTD	WT_CTD	WT_CTD	WT_CTD	WT_HFD	WT_HFD	WT_HFD	WT_HFD	WT_HFD	WT_HFD	MYC_CTD	MYC_CTD	MYC_CTD	MYC_CTD	MYC_CTD	MYC_CTD	MYC_HFD	MYC_HFD	MYC_HFD	MYC_HFD	MYC_HFD	MYC_HFD
1535	1-(1-enyl-oleoyl)-GPE (P-18:1)*	Lipid	Lysolipid	44621	LC/MS Neg	100005372	6250	462.299	0.00141	3.04997						1331359	916470			1564029	2065599	557025	804621	3047838	1421139	1242858	1559590	551618	1371643	247744		1876548	890258	1025525	494946	385001	340566	586736
1465	1-(1-enyl-palmitoyl)-GPC (P-16:0)*	Lipid	Phospholipid Metabolism	52474	LC/MS Neg	100002875	6300	554.346	0.00052	0.938042		10917802	9093054			1399436	965977	617971	756073	1001547	1192965	459056	1045329	1318669	1343177	1107055	483197	508928	1306734	349846	765836	1508512	1181918	1673631	653193	743723	763028	905339	687787
1533	1-(1-enyl-palmitoyl)-GPE (P-16:0)*	Lipid	Lysolipid	39270	LC/MS Neg	100003000	6285	436.283	0.000215833	0.494709			10471193			5360712	5475031	1738943	3660926	6906832	6205387	4117572	5098679	5830697	6254172	6673525	5198665	4724012	4375932	2418937	3973259	5132485	4958545	5335143	1650444	4354272	2079981	1756581	3423674
1534	1-(1-enyl-stearoyl)-GPE (P-18:0)*	Lipid	Lysolipid	39271	LC/MS Neg	100003001	6500	464.315	0.000501034	1.07908						2442025	2171615	7786688	4935283	10544885	2539215	7008899	16346738	4411914	4574193	5173371	3448679	2562576	13670474	1672933	2475929	2857492	9691938	9920902	2078140	3582381	3260055	11774347	9472286
3480	1-(3-aminopropyl)-2-pyrrolidone	Xenobiotics	Chemical	40506	LC/MS Pos	100003263	1350	143.118	0.000328	2.29182	7663-77-6	82111	74106			6992515	13683356	6617265	12469132	28074762	11054238	11583631	4798457	10727382	7351890	9345514	9285391	8675458	11685872	12240920	7025510	9919316	9645415	10085791	7617621	17916220	13005672	13938488	10549357
1583	1-arachidonoyl-GPA (20:4)	Lipid	Lysolipid	46325	LC/MS Neg	100004442	5499	457.236	0.000799494	1.74854	799268-65-8					4634714	5156679	1737915	2636871	6969538	5180775	5203457	9201269	9544982	8809432	5038416	11741567	4663133	6517179	1980199	4149582	8410916	10146700	6845952	6178947	4931496	5313695	4742959	3508445
1522	1-arachidonoyl-GPC (20:4)*	Lipid	Lysolipid	33228	LC/MS Pos	100001551	5552	544.34	0.0012326	2.2644			21403155	C05208	HMDB10395	244643696	272920512	341410720	482391168	534633856	445701280	675605568	260157616	471759232	237116784	332695808	376610048	329985888	422708544	332971264	552947328	504814976	361506624	309891904	232165872	226594752	296821248	206395264	526144896
1551	1-arachidonoyl-GPE (20:4)*	Lipid	Lysolipid	35186	LC/MS Neg	100001571	5874	500.278	0.000532	1.06341		42607465	21403171		HMDB11517	93287240	51989432	37662768	51322024	49217056	65586996	43377992	97074632	86249864	63906952	44112140	62149904	49396432	91299920	43504068	62569884	88045256	89305664	65209132	42519100	39769056	45397624	38081096	49663484
1572	1-arachidonoyl-GPI (20:4)*	Lipid	Lysolipid	34214	LC/MS Neg	100001654	5482	619.289	0.000490741	0.792426					HMDB61690	37725268	12104065	16690777	26537922	27752554	30939780	15390222	30304748	23200802	67816752	49801508	24384524	37105104	27653388	14603352	41185928	26142664	27834172	36653144	11974205	19674610	16784588	18047986	13964056
1644	1-arachidonylglycerol (20:4)	Lipid	Monoacylglycerol	34397	LC/MS Neg	100001433	6450	303.233	0.000815317	2.68875	35474-99-8	5282281	4445452	C13857	HMDB11572	8384669	8532864	26409528	21335328	19189046	25759058	10550537	9334707	7849501	11795599	16680820	13819912	22449128	10947535	12834239	51871420	9826124	10810941	8386640	14079235	15491157	10276611	12909988	76874048
1651	1-dihomo-linolenylglycerol (20:3)	Lipid	Monoacylglycerol	48341	LC/MS Neg	100006121	6220	305.249	0.000622213	2.03838						3948698	4894923	9563684	4105826	4128233	8460714	2427977	4248950	1908200	7300899	5147779	4093729	14910815	2639231	4973806	33105692	3155238	4096937	1187641	4145705	4142311	2853607	2369178	16236573
1198	1-dihomo-linoleoylglycerol (20:2)	Lipid	Fatty Acid, Keto	35103	LC/MS Neg	100001483	6800	307.264	0.000369273	1.20181			21403143			905394	774119	4141333	855044	1331121	1604735	553766	1343898	406868	816654	1269777	1178358	1857675	1260072	1192681	5341152	369192	1562120	580864	675315	735398	856961	770713	11103358
1649	1-docosahexaenoylglycerol (22:6)	Lipid	Monoacylglycerol	35153	LC/MS Neg	100001481	6150	309.222	0.00051125	1.65334			10477810		HMDB11587	5995601	1302554	10943656	8405042	4599908	19407304	1264083	3105570	2281167	5489331	5366334	2068692	12570447	5675822	2878271	23676268	5580989	3330357	1728552	4623337	3357938	2216863	3888413	17208632
1512	1-linolenoyl-GPC (18:3)*	Lipid	Lysolipid	45951	LC/MS Pos	100005350	5506	518.324	0.00149483	2.88397						16382761	14274042	35945792	34277784	15135878	26772528	27375332	7748159	11108382	6403458	17413296	13698926	30467248	24364900	19784712	47168696	15134285	13347103	8329605	4422529	8597364	6825347	4408729	15665176
1643	1-linolenoylglycerol (18:3)	Lipid	Monoacylglycerol	34393	LC/MS Neg	100001435	6214	277.217	0.000280086	1.01035		53480978	21403134		HMDB11569	9264256	9036942	32874178	12876862	7684518	22520074	1822666	4121582	3860908	2563076	3414136	7611316	27874946	10184874	6209535	50767032	6073234	6092781	2163574	3452460	3123570	3136895	2599576	80343456
1510	1-linoleoyl-GPC (18:2)	Lipid	Lysolipid	34419	LC/MS Pos	100001395	5575.9	520.34	0.00130127	2.5008		11988421	10160888	C04100	HMDB10386	866206464	800275136	1154296064	1094493696	956611136	904279168	1673614720	820293120	1063467328	786866368	1260469504	977686912	1048538688	979027712	886994176	1429871616	967402176	786935296	895644928	450318944	786445184	756235072	523859584	1122172032
1547	1-linoleoyl-GPE (18:2)*	Lipid	Lysolipid	32635	LC/MS Neg	100001570	5900	476.278	0.000349792	0.734427		52925130	21403170		HMDB11507	89232904	52874496	38050632	34356492	23562488	48716912	47956240	88472800	65628284	70866656	60262412	84110752	56937992	64578000	37750776	57252428	39801324	46760764	66398976	23061768	46322192	43461352	34743544	47333548
1568	1-linoleoyl-GPI (18:2)*	Lipid	Lysolipid	36594	LC/MS Neg	100001778	5494	595.289	0.0007304	1.22697						5959333	1726015	3366735	2032023	1948284	3113502	1893870	2979799	2737749	8498041	9778995	3568720	6645711	3753225	1613038	6327614	2223963	2793048	5795124	722341	2695004	2227836	2045579	1510023
1641	1-linoleoylglycerol (18:2)	Lipid	Monoacylglycerol	27447	LC/MS Neg	100001040	6477	279.233	0.000271978	0.97402	2277-28-3	5283469	4446589			248910800	225428528	906532224	348534656	293808960	589387072	106347472	235900880	159647456	179606096	188871840	262823264	826113472	284931488	251631680	1553404928	181650096	307642528	110757792	171881184	183726192	184369792	186589712	2257286400
55	1-methylhistidine	Amino Acid	Histidine Metabolism	30460	LC/MS Neg	100001051	1227	168.078	0.000188077	1.11899	332-80-9	92105	83153	C01152	HMDB00001	437870	557840	289175	786147	649770	681597	701302	614273	628211	344578	381820	615908	189323	805240	418611	298555	693647	898739	629856	744696	555292	746676	624314	753865
70	1-methylimidazoleacetate	Amino Acid	Histidine Metabolism	32350	LC/MS Pos	100001208	833	141.066	0.000261867	1.85634	2625-49-2	75810	68319	C05828	HMDB02820	13922230	16418144	13848059	13908397	9158675	22172332	23880896	14557613	24546352	11345701	13009324	22748872	14493792	16256928	18006300	15996115	20671856	53075920	25596214	24605258	35111812	22199932	23249306	22438960
1507	1-oleoyl-GPC (18:1)	Lipid	Lysolipid	48258	LC/MS Pos	100001272	5700	522.355	0.000976875	1.87013	19420-56-5	16081932	17240641		HMDB02815	576939904	624236288	733353024	716947072	799877696	709525760	838686144	366762272	482116960	362606848	649737472	417267072	591911168	728638464	539974976	867771072	912718144	582040704	456819328	222708096	364516480	363630080	232703104	590267776
1543	1-oleoyl-GPE (18:1)	Lipid	Lysolipid	35628	LC/MS Neg	100001569	6125.1	478.294	0.000444082	0.92847	89576-29-4	9547071	7826021		HMDB11506	32157314	30323996	16495952	14498709	14627778	30919002	12250654	32197674	24362288	22998448	21132672	25232184	25100650	31488752	12896633	24715842	31021080	24586156	23420928	11013602	12610476	13030804	8286776	12575317
1590	1-oleoyl-GPG (18:1)*	Lipid	Lysolipid	45968	LC/MS Neg	100005716	5610	509.288	0.000524091	1.02906						1732254	2349185	949932				4850261	2808943	5007293	4134233	2668084	4294834		1956070			1270868	2692008	1893520	1177871	2007849	1854598		2335457
1566	1-oleoyl-GPI (18:1)*	Lipid	Lysolipid	36602	LC/MS Neg	100001777	5599	597.305	0.000674545	1.12932						1497680	1149205		389824	648264	1038691	261232	488525	1836654	7181130	8455609	1404784	2500331	987036	263591	2728053	1490706	906110	2884229	320491	2043850	970162	845913
1639	1-oleoylglycerol (18:1)	Lipid	Monoacylglycerol	21184	LC/MS Pos	100000924	5820.4	374.326	0.000507711	1.35633	111-03-5	5283468	4446588		HMDB11567	69981312	36463528	152728736	70586464	55884796	217866544	19641656	25710698	32848372	30364608	16360235	31123768	142088912	60857196	34507756	314379488	74641624	46762264	25482792	19176912	18758062	18849620	12262618	259995744
1501	1-palmitoleoyl-GPC (16:1)*	Lipid	Lysolipid	33230	LC/MS Pos	100001511	5525	494.324	0.000750417	1.51807		24779461	21403152		HMDB10383	61781624	116926552	99179296	114360824	109853752	141571472	73183520	31728096	38357112	24084256	33914824	26451122	86012976	97649944	62213120	122360824	151982112	96304168	31300296	17701264	23908688	25406618	18287540	41565820
1654	1-palmitoleoylglycerol (16:1)*	Lipid	Monoacylglycerol	52431	LC/MS Neg	100008952	6094	253.217	0.000218591	0.863254						23044836	85812056	152660480	38840244	45439472	118975704	5692103	17281304	14495702	6638730	6766427	18171744	69886128	32063906	26982414	140998912	56907152	44653360	8434050	7230885	7614167	10263760	9027033	353080160
1442	1-palmitoyl-2-arachidonoyl-GPC (16:0/20:4)	Lipid	Phospholipid Metabolism	52459	LC/MS Polar	100008914	870	826.56	0.00101083	1.22294	35418-58-7	10747814	8923140			15406236	11916620	10037942	11602675	12323069	11953610	13245050	12300945	13373525	13771505	13573388	16655632	13902054	10243737	12575443	12950831	12066064	11107755	10102705	16596224	14208714	16479134	10286791	12031508
1467	1-palmitoyl-2-docosahexaenoyl-GPE (16:0/22:6)*	Lipid	Phospholipid Metabolism	52465	LC/MS Polar	100008991	755	762.508	0.000586	0.768517						4538476	2950548	4099767	3217084	2332965	3503365	2394877	2126037	1804821	998587	1380928	1315072	3360350	3625631	2660450	4089567	4227292	3623011	1573554	3528215	1635107	1428583	1387924	2038902
1438	1-palmitoyl-2-linoleoyl-GPC (16:0/18:2)*	Lipid	Phospholipid Metabolism	52460	LC/MS Polar	1537	870	802.56	0.00106078	1.32175	40811-94-7	5287971	4450224			22483558	19107374	23509442	18249652	14875310	15716968	22788446	22104482	19544980	22410316	23474592	24382236	20504566	18594908	15134425	21572534	16517781	18306308	20242360	18709224	20883560	18882188	19464392	21386648
1580	1-palmitoyl-GPA (16:0)	Lipid	Lysolipid	34428	LC/MS Neg	100001445	5600	409.236	0.000251923	0.615594	17618-08-5	6419701	4925335	C04036	HMDB00327	5107331	4949364	1155747	1256877	2966811	4397055	2105362	3268548	4088877	7606130	4961861	5398086	3711732	5257929	2093109	4123173	4802990	8036092	4481734	3611805	3923373	3822297	2783041	1621463
1499	1-palmitoyl-GPC (16:0)	Lipid	Lysolipid	33955	LC/MS Pos	100001263	5670	496.34	0.000896667	1.80656	17364-16-8	86554	78064		HMDB10382	1627057280	1337900416	1641592192	1820180608	1952102784	1675272576	2112321024	939900608	1237390336	1104080512	1480345088	1050941056	1533656064	1761423488	1603528320	1913444352	1701076224	1596767488	1205438592	849028608	1022694016	1028556224	708650816	1534755968
1538	1-palmitoyl-GPE (16:0)	Lipid	Lysolipid	35631	LC/MS Neg	100001567	6057.2	452.278	0.000487917	1.0788		9547069	7826019		HMDB11503	87856064	57849576	64014844	40906572	47825268	94387912	27294182	48176088	43142028	38380196	38901016	37416136	76559728	70541224	41467592	81685352	83983840	65752236	45572832	36334548	27803880	28138444	25919520	28911932
1585	1-palmitoyl-GPG (16:0)*	Lipid	Lysolipid	45970	LC/MS Neg	100005717	5570	483.273	0.00069375	1.43552		3300276	2548639			1489112	1548514	1264238	649446	802806	808299	1143131	1578540	1493105	1308248	1623194	1937951	1488584	1141590	1150131	1204956	873212	766677	1500985	514557	1180331	1243705	710092	1172199
1561	1-palmitoyl-GPI (16:0)*	Lipid	Lysolipid	35305	LC/MS Neg	100001655	5564	571.289	0.00029625	0.518564					HMDB61695	6832567	2013805	2742344	2661816	1852627	4464641		910762	1491400	9437479	10467369	2050525	8474477	3616360	2056793	10741123	4253514	2295020	4561421	844321	2685362	1205675	827199
1634	1-palmitoylglycerol (16:0)	Lipid	Monoacylglycerol	21127	LC/MS Neg	100000827	6400	255.233	0.000270951	1.06158	542-44-9	14900	14201		HMDB31074	77601120	113357872	284421600	94580072	78565912	203852832	53447544	123965232	90584048	119647912	94056440	210988880	224434944	81219200	66095168	460501344	71898896	91730408	71277960	54251276	83982016	79294888	71001888	3003936256
1633	1-pentadecanoylglycerol (15:0)	Lipid	Monoacylglycerol	47898	LC/MS Neg	100001431	6200	241.217	0.000226684	0.939751		190750	165667			1068320	1192122	5423276	1611582	2091282	4318742		1176273	912853	1036149	1734321	2013233	3477467	2224482	1081733	6770859	1475222	1352056			1387078	1112019		18157420
1437	1-stearoyl-2-arachidonoyl-GPC (18:0/20:4)	Lipid	Phospholipid Metabolism	42450	LC/MS Polar	100001869	850	854.591	0.00111186	1.30104	35418-59-8	16219824	17347139			5990226	7212989	4202878	5290866	5625957	6950038	8417032	8208373	9896637	8658701	8235093	9833627	6195295	5125900	6418157	8138863	6968880	6519427	6429407	15803567	8594290	9869278	6451212	8482837
1462	1-stearoyl-2-arachidonoyl-GPE (18:0/20:4)	Lipid	Phospholipid Metabolism	52447	LC/MS Polar	100008977	756	766.539	0.000987143	1.28779		5289133	4451158			3807113	2360525	3563765	2865238	2322688	2968776	3402222	3791874	2799002	1790465	2248697	2845211	3303765	3122051	2339888	3056464	3139105	3338763	2681350	3947655	2419710	2421298	1901965	2893307
1450	1-stearoyl-2-arachidonoyl-GPI (18:0/20:4)	Lipid	Phospholipid Metabolism	52449	LC/MS Polar	100000616	870	885.549	0.00175514	1.98198			21403055			3912552	3126550	5456268	7218343	6275533	3993072	9222474	5692373	5915063	3014351	3177695	2630122	3092404	4892465	2885292	4108421	6461610	5635311	5829527	4751405	3422913	3134596	5413236	6509409
1443	1-stearoyl-2-linoleoyl-GPC (18:0/18:2)*	Lipid	Phospholipid Metabolism	52452	LC/MS Polar	100008980	850	830.592	0.000952361	1.14661						12713906	13389008	13061015	9856071	9616723	8860215	15309269	16819600	15500002	18752648	18770220	18068580	11076029	10045324	12704634	12583152	11456776	10518754	15356456	14262029	18464722	16068346	15157214	15383171
1469	1-stearoyl-2-linoleoyl-GPE (18:0/18:2)*	Lipid	Phospholipid Metabolism	52446	LC/MS Polar	100008976	750	742.539	0.000363448	0.489467						2270634	1836364	2301645	1160197	755894	1105485	2273926	2325566	1769215	1250131	1838097	2123446	1984163	1583539	1464530	1578943	1146314	1290956	1923352	1158625	1770079	1666140	1283101	1903741
1505	1-stearoyl-GPC (18:0)	Lipid	Lysolipid	33961	LC/MS Pos	100001271	5847	524.371	0.000904167	1.72429	19420-57-6	497299	435389		HMDB10384	744266816	394240512	309647040	499388672	705182464	920684416	1808555392	234764080	1041465600	439202848	439255648	364251136	506971552	433811584	601656640	890013504	498858944	362784576	511844320	320997920	421465632	381184064	245022800	453039392
1541	1-stearoyl-GPE (18:0)	Lipid	Lysolipid	42398	LC/MS Pos	100001461	5846	482.324	0.000751714	1.55853	69747-55-3	9547068	7826018		HMDB11130	9122616	3189825	5277806	5374004	7138318	13866860	24634600	2242185	9466241	2576320	3926727	3019586	7924628	4574880	4798098	11439357	4611626	4295073	3333381	2507051	3035104	2262474	1335153	4485045
1564	1-stearoyl-GPI (18:0)	Lipid	Lysolipid	19324	LC/MS Neg	100000656	5794.3	599.32	0.000541277	0.903151	796963-93-4		21403067		HMDB61696	20717256	7796436	11838223	15193618	17445416	20243244	4492546	10504111	8355529	45094144	43053760	8542612	32156816	10102572	5903353	40760216	14469747	10008756	19738858	6501365	13908987	8937471	11388631	5384971
1439	1,2-dipalmitoyl-GPC (16:0/16:0)	Lipid	Phospholipid Metabolism	19130	LC/MS Polar	100000657	830	778.56	0.00076125	0.977766	63-89-8	452110	398235		HMDB00564	312731	421507	454930	585427	373148	467080	288064	126133	316576	188864	197806	259717	370010	438364	194224	338956	592238	426673	248977	268524	272923		360782	291777
797	1,5-anhydroglucitol (1,5-AG)	Carbohydrate	Glycolysis, Gluconeogenesis, and Pyruvate Metabolism	20675	LC/MS Neg	100000580	802	163.061	3.97e-05	0.243328	154-58-5	64960		C07326	HMDB02712	108234064	111828832	85952944	116681016	125840440	100373304	32765384	12652969	34541928	35028312	47528912	47000048	85375120	102307456	114390824	123788056	114349288	102010912	46792032	30368280	55921592	43053980	49059544	54876880
1026	10-heptadecenoate (17:1n7)	Lipid	Long Chain Fatty Acid	33971	LC/MS Neg	100001278	5555	267.233	0.000206364	0.772224	29743-97-3	5312435	4471860		HMDB60038	98441960	108983448	173760080	199617472	103866224	163055488	132853856	149069472	173357248	101408344	116307904	95665384	199779824	146379376	238061424	198078576	147532096	115665256	250604608	186566784	185703472	177343216	204876080	371314176
1036	10-nonadecenoate (19:1n9)	Lipid	Long Chain Fatty Acid	33972	LC/MS Neg	100001277	5780	295.264	0.000116667	0.395126	73033-09-7	5312513	4471938		HMDB13622	39280820	36988820	60358028	71842736	40476448	52073716	35242556	38533664	38281404	29148428	35398216	35499032	85646352	76837416	84739920	79786320	53540648	44012696	73235128	32404158	44581832	39428432	42755720	114125784
1015	10-undecenoate (11:1n1)	Lipid	Medium Chain Fatty Acid	32497	LC/MS Neg	100001197	5085.8	183.139	8e-05	0.436827	1333-28-4		10771160			3567357	3554308	3280376	4742952	4991057	5591666	4451573	4558767	5064183	4276642	4791963	8505579	3779868	4037247	3453969	4207481	3697975	4591992	5014363	4486537	4641324	6575195	5285736	5379848
1364	12-HEPE	Lipid	Eicosanoid	46293	LC/MS Neg	100002165	5265	317.212	0.000341918	1.07788	81187-21-5	10041593	8217157		HMDB10202	4649257	10228126	10252507	5435919	7494058	23927284	2142069	3841374	6928103	2707710	3584712	4307554	23340440	6911038	7936832	13930828	11043085	3354438	5127640	3864563	3229952	3432730	3364949	3642865
1372	12-HETE	Lipid	Eicosanoid	37536	LC/MS Neg	100002167	5326	319.228	0.000338387	1.06002	71030-37-0;73837-14-6	5312983	21509475		HMDB06111	388466976	476334944		513274624	846508544	1369769600	179248896	512280128	1283021440	499045312	613116800	476748864	1469096832	849898240	1032347008	630803200	784877056	501049728	581234496	500908896	460214880	379317472	498165824	447109056
1300	12,13-DiHOME	Lipid	Fatty Acid, Dihydroxy	38395	LC/MS Neg	62	5137	313.238	0.00020984	0.669906	263399-35-5	10236635	8412123	C14829	HMDB04705	4114613	2309395	8235050	5278032	2726181	7594220		1854082	4474239	2084960	2836071	5607517	27527004	5175774	7950561	9177330	5331728	2145588	2586707	3324547	1404416	2264808	2291181	6249603
1121	13-methylmyristic acid	Lipid	Fatty Acid, Branched	38293	LC/MS Neg	100002344	5499	241.217	0.00021129	0.875934	2485-71-4	151014	133106			21447244	24805960	32424602	38813800	27164352	32231090	29872106	26453608	22558872	20181412	24730168	27147078	28021370	33128584	35073116	37427352	24063256	19702590	39371220	21340082	25138976	23527838	26071928	49234132
1124	15-methylpalmitate (isobar with 2-methylpalmitate)	Lipid	Fatty Acid, Branched	38768	LC/MS Neg	100002945	5695	269.249	0.000335	1.2442		17903417				45984352	47868864	65224488	75880064	41922036	64261684	58447848	62850428	54244724	44166232	52457768	58979700	67282408	66510936	73712952	71555032	56222384	42531516	102446048	48603976	61483748	58601200	60077240	128784344
1285	16-hydroxypalmitate	Lipid	Fatty Acid, Monohydroxy	39609	LC/MS Neg	100002953	5236.2	271.228	0.000199828	0.736752	506-13-8	10466	10034	C18218	HMDB06294	27029860	28691752	39356288	31620234	18330524	40000156	12209278	8900939	11056104	6577069	20379080	10847123	51383500	31965002	51513804	27674184	19144922	10799172	15700038	9608100	13656451	13021954	9823663	17099536
1127	17-methylstearate	Lipid	Fatty Acid, Branched	38296	LC/MS Neg	100002356	5993	297.28	0.00020828	0.700618	2724-59-6	3083779	2340933			11817956	11234859	19865340	17590080	13973589	14622146	9610495	9721262	7856022	7070642	8897733	11546029	15953229	19967656	16370488	24112910	14282175	11832512	15761894	8313841	8651141	8904318	10985669	25537412
79	2-aminoadipate	Amino Acid	Lysine Metabolism	6146	LC/MS Pos	381	793.3	162.076	0.000302698	1.86763	542-32-5;1118-90-7	469	456	C00956	HMDB00510	22516218	29821372	14644414	19910724	24181572	19403356	22562502	16859312	18741932	17393640	19659812	20772458	16898920	20525460	23960872	18944582	18425176	17711328	21159664	15780222	19461984	19295130	21527756	19033250
307	2-aminobutyrate	Amino Acid	Methionine, Cysteine, SAM and Taurine Metabolism	42374	LC/MS Pos	1128	766.7	104.071	0.0006802	6.53595	1492-24-6	439691	388757	C02261	HMDB00650	21264380	23333726	20156300	20728390	17106284	22061366	21055116	24852280	18712052	14877099	20823712	20505726	17806548	24014664	20191382	18770614	19869202	15323926	19429704	22778138	17406288	22496568	19547700	20951252
1191	2-aminoheptanoate	Lipid	Fatty Acid, Amino	43761	LC/MS Pos	100004542	2530	146.118	0.000262941	1.79952	1115-90-8	227939	198338			730254	1126954		566913		1170332	2273241	2974046	1699379		964416	1195419		921225	1011109	618983	1078419	40010472		971486		771233	863148	1312479
1196	2-aminooctanoate	Lipid	Fatty Acid, Amino	43343	LC/MS Pos	100004227	3355	160.133	0.000335211	2.09333	644-90-6	69522	62727		HMDB00991	9142095	11132694	6831001	17456934	9461443	17238240	11054407	11896876	9228118	5379772	8086371	11092217	10862018	14871385	8138085	11781183	16296331	52083728	9023479	7181868	6549564	9350182	10095839	11080811
1645	2-arachidonoylglycerol (20:4)	Lipid	Monoacylglycerol	19266	LC/MS Neg	100000584	6170	303.233	0.000821706	2.70982	53847-30-6	5282280	4445451	C13856	HMDB04666	1177376	705365	3213490	2940564	2309364	3960939	1610639	1354868	1379109	1650516	1775645	1625189	2589495	1626811	965861	6604363	1146593	1549336	1248730	1664679	1416780	1194691	2068744	7106419
275	2-hydroxy-3-methylvalerate	Amino Acid	Leucine, Isoleucine and Valine Metabolism	36746	LC/MS Neg	100001541	1800	131.071	9.84e-05	0.751053	488-15-3	164623	144317		HMDB00317	7562153	4065678	2835954	6139670	3005738	6222284	4294494	3809884	3670691	4000014	4371637	3490415	4143254	5319608	3171607	3942116	4232707	4438781	4616323	3132952	4051327	3406359	2694289	3289890
1264	2-hydroxydecanoate	Lipid	Fatty Acid, Monohydroxy	42489	LC/MS Neg	100004089	4840	187.134	4e-05	0.213751	5393-81-7	21488	20195			2015542	1512117	1364848	1983829	1155415	2136500	1862473	2422233	2411094	1569838	1729680	3051599	1761241	2374226	1143484	1562564	1388804	3433472	1603735	1362723	1479690	1779526	1372105	2561050
1138	2-hydroxyglutarate	Lipid	Fatty Acid, Dicarboxylate	37253	LC/MS Pos	100002070	1265	131.034	0.000340323	2.59721	40951-21-1	43	42	C02630	HMDB00606	1039653	1745206	1544247	2186404	1796759	2190392	2603366	2335166	2301524	1657001	468207	2750678	1657880	1266928	1168879	1689009	3174228	966364	2041174	2568621	1587946	1628287	2241845	1358490
1263	2-hydroxyoctanoate	Lipid	Fatty Acid, Monohydroxy	22036	LC/MS Neg	100000743	3736.8	159.103	5.73e-05	0.36044	617-73-2	94180	84994		HMDB02264	638154	720329	310739	589168	599503	696389	541265	603944	642580	464849	543368	805606	662191	626640	464242	438892	708620	1469801	430092	423243	509232	585437	463404	502222
1266	2-hydroxypalmitate	Lipid	Fatty Acid, Monohydroxy	35675	LC/MS Neg	100001579	5511.2	271.228	0.000343558	1.26668	764-67-0	92836	83805		HMDB31057	56729364	50353756	55298580	62644292	65055448	54238304	41079360	40082368	34692380	37460052	69941992	34957324	61803004	52722128	43030816	68276888	53496304	51985016	46108872	33815164	53561716	47397500	42144764	42578584
181	2-hydroxyphenylacetate	Amino Acid	Phenylalanine and Tyrosine Metabolism	1432	LC/MS Polar	235	858.6	151.04	5.07e-05	0.335356	614-75-5	11970	11476	C05852	HMDB00669	425633		575296	683016	358064	685009	638967	995406	628969	580591				816027	396389	546861	640144	1219586	775917	593494	337508	371078	802662	592139
1267	2-hydroxystearate	Lipid	Fatty Acid, Monohydroxy	17945	LC/MS Neg	1239	5695	299.259	0.000659051	2.20228	629-22-1	69417	62625	C03045		28390000	31745246	30187534	31074384	34366564	30461884	24123632	25973388	21735468	42212088	44596184	31123292	31388028	25713726	21942664	55066472	32970842	23829042	33507266	18903468	37839324	31675456	32363458	27842686
1642	2-linoleoylglycerol (18:2)	Lipid	Monoacylglycerol	32506	LC/MS Neg	100000987	6250	279.233	0.000269549	0.965318	3443-82-1	5365676	4517636		HMDB11538	22480276	14781552	70694448	26397730	22442964	50883124	6022981	19683858	11444716	13445212	12822786	20712684	66126768	22772376	19210462	128908248	14634410	21590532	9215723	16533016	14525712	17861440	13436464	216208192
270	2-methylbutyrylcarnitine (C5)	Amino Acid	Leucine, Isoleucine and Valine Metabolism	45095	LC/MS Pos	100001509	2465	246.17	0.0004532	1.841	31023-25-3	6426901	4932320		HMDB00378	26451882	19503792	12774484	13436561	15550572	16328222	18022444	15541458	13605627	10161857	9104370	12154780	23015296	14955464	14190811	10467289	16789948	21911648	15292703	11290842	17450168	16165961	13605309	19212440
271	2-methylbutyrylglycine	Amino Acid	Leucine, Isoleucine and Valine Metabolism	31928	LC/MS Pos	100001155	2582.2	160.097	0.000472169	2.94927	52320-67-9	193872	168243		HMDB00339	2565349	1010939	1050267	2015915	1982964	2469872	1512295	739931	1117384		955588	2657642	1629722	3897610	4318934	1815160	1786633	9386770	2112559	2808690	2250111	1621287	2480918	1907386
1004	2-methylcitrate/homocitrate	Energy	TCA Cycle	52282	LC/MS Neg	100008929	575	205.035	8.44e-05	0.411636						1041716	671195	1078951	1218528	741632	1069132	844290	614790	620632	605471	907393	1031463	578669	720424	521740	1233886	690266	1442662	893378	695156	857581	768138	771791	818485
1206	2-methylmalonyl carnitine	Lipid	Fatty Acid Synthesis	35482	LC/MS Pos	100001596	1552.7	262.129	0.00044451	1.69577	149181-64-6	53481628	21403178		HMDB13133	362107	355495	329664	500247	301006	621520	844547	433126	831604	358459	269224	861735	357994	354599	343854	615151	444932	291510	387399	358604	529181	413294	488136	659756
1502	2-palmitoleoyl-GPC (16:1)*	Lipid	Lysolipid	35819	LC/MS Pos	100001561	5490	494.324	0.000750417	1.51807			21403164			4591216	9180160	9239771	8990353	8712635	13197906	8786568	2246022	3265771	1695320	3092295	2097244	8101740	7364098	5016054	12911345	10493454	7204173	1677095	928511	1794369	1624357	1252915	3815453
1655	2-palmitoleoylglycerol (16:1)*	Lipid	Monoacylglycerol	52432	LC/MS Neg	100008953	6016	253.217	0.000218591	0.863254						2657346	9184456	14754448	1181983	4822557	14096879		1767210	1219123			1256346	8656709	4465777	3533661	13497188	8340423	4919275	1735318		1422206	1721904	1810463	25877514
1500	2-palmitoyl-GPC (16:0)*	Lipid	Lysolipid	35253	LC/MS Pos	100001562	5610	496.34	0.000896667	1.80656		15061532	21403165		HMDB61702	196692576	174670560	249917312	287149184	322049056	199053360	293756608	110331480	142949104	121685776	213552032	120299056	187964560	243954688	229862400	312519648	250285456	230773008	126702424	85488912	133270584	116629120	80183520	184008720
1635	2-palmitoylglycerol (16:0)	Lipid	Monoacylglycerol	33419	LC/MS Neg	100001048	6200	255.233	0.000269219	1.0548	23470-00-0	123409	110006		HMDB11533	9686091	19610064	35738048	12828570	11193120	18164800	9816216	13968995	6559614	20301044	18605504	31501146	36855264	7034952	13565135	74526080	7776796	9014865	5568250	12475829	16753653	13829460	10503619	414827424
2800	2-piperidinone	Xenobiotics	Food Component/Plant	43400	LC/MS Pos	100004295	2047	100.076	0.0007096	7.09063	675-20-7	12665	12144			34887208	38970424	28497906	28563848	31732800	43794588	58126552	43128232	50533952	33781308	37203852	43532776	36681168	33437838	43915348	36173728	49411748	38604988	49563700	43857004	45572500	49617044	33763868	32192568
1506	2-stearoyl-GPC (18:0)*	Lipid	Lysolipid	35255	LC/MS Pos	100001555	5777	524.371	0.000958852	1.82858		10208382	8383879			58596200	47584580	38745984	65503500	76590296	59200752	152376288	41259344	66148636	54106148	67505040	44790504	44715260	50772244	70194496	79588288	64956216	53534036	53051816	37469308	56617192	51160300	37320792	61082136
1542	2-stearoyl-GPE (18:0)*	Lipid	Lysolipid	41220	LC/MS Neg	100003901	6350	480.31	0.000551351	1.14791			24769218			9803424	2573529	2726304	2070096	3259348	8294732	2477358	4121234	7185675	5649453	3599337	2973580	3246700	2992916	2037436	2962395	7211305	4574708	7689274	2185193	2275786	2215572	2186059	2682716
2591	2'-deoxycytidine	Nucleotide	Pyrimidine Metabolism, Cytidine containing	15949	LC/MS Pos	100000125	1252.2	228.098	0.000294286	1.29017	951-77-9	13711	13117	C00881	HMDB00014	28431764	19479928	29895182	34010320	36779204	29626900	29613376	21235614	27813628	30835692	35883128	32217318	37277984	31473484	26246590	26768894	34755592	27063782	35945572	20631120	31448940	32904618	28923000	29852494
2569	2'-deoxyuridine	Nucleotide	Pyrimidine Metabolism, Uracil containing	1412	LC/MS Neg	536	1585.5	111.02	0.000103208	0.92963	951-78-0	13712	13118	C00526	HMDB00012	5140941	3589770	4409202	4268845	5251637	4086403	2589878	2347653	3228154	3943786	6329661	2953033	7670327	4103944	4936572	3753209	3399307	3111681	4468352	2693697	4517392	3678820	4217128	3288509
167	3-(3-hydroxyphenyl)propionate sulfate	Amino Acid	Phenylalanine and Tyrosine Metabolism	45415	LC/MS Neg	100005391	1294	245.013	7.76e-05	0.316662	86321-32-6	187488	162993				259499			102320	1158305	638782	1370018	2536932	469120	79016	1945825		43435	443556		1864864	254157	225056	535067	318701	154871	127809	621976
121	3-(4-hydroxyphenyl)lactate	Amino Acid	Phenylalanine and Tyrosine Metabolism	32197	LC/MS Neg	240	1379	181.051	5.5e-05	0.303782	6482-98-0	9378	9010	C03672	HMDB00755	31675176	35070824	13108372	19796556	24000090	31494610	30217638	32468306	40517272	27930524	19809038	37574332	20127552	26645862	31327096	14862194	28164056	27342110	22138930	39679192	30955214	34403344	33712280	20575880
276	3-hydroxy-2-ethylpropionate	Amino Acid	Leucine, Isoleucine and Valine Metabolism	32397	LC/MS Neg	100001170	975	117.056	0.000102063	0.871922	4374-62-3	188979	164207		HMDB00396	2287619	2657854	1239370	2201066	1956925	1966300	2385567	2510962	2436137	1651364	1833945	3144234	1431313	1881959	1857546	1755150	2650311	2005343	3487522	2382135	2059611	2183045	2511922	2888101
1699	3-hydroxy-3-methylglutarate	Lipid	Mevalonate Metabolism	531	LC/MS Polar	112	2700	161.046	6.28e-05	0.390079	503-49-1	1662	4573695	C03761	HMDB00355	14535317	7996371	8510256	15547387	10650420	24855708	22049696	13334516	30218792	13793624	10743915	19174232	15070731	28996338	10851560	8655498	24722796	10602552	19358266	31377900	18710458	21337392	15508438	19864224
1259	3-hydroxybutyrate (BHBA)	Lipid	Ketone Bodies	542	LC/MS Polar	254	1443.3	103.04	7.3e-05	0.708884	625-72-9	441	428	C01089	HMDB00357	56188764	14285565	26752804	120362176	40450360	186360896	157521408	80906272	137256992	59637116	82760848	73678288	81422704	117726168	69839776	60781304	106593480	40386880	279744288	166719248	127070008	129924552	121611176	107583032
1271	3-hydroxydecanoate	Lipid	Fatty Acid, Monohydroxy	22053	LC/MS Neg	100000997	4634.7	187.134	4.44e-05	0.237263	5561-87-5	26612	24790		HMDB02203	4502700	4098311	4464127	7476059	4601498	6310708	5913359	4762697	5016511	4214668	4439366	6625852	6820899	8966011	6899018	4352212	5590352	4809293	7556512	4496355	4579346	5056362	4262745	5382565
284	3-hydroxyisobutyrate	Amino Acid	Leucine, Isoleucine and Valine Metabolism	1549	LC/MS Polar	111	1619.1	103.04	7.35e-05	0.713018	2068-83-9	87	10140307	C06001	HMDB00336	8802432	8171621	4341729	7833719	9032255	2971123	11523142	8937966	8402276	10786660	2632301	6550898	7733791	8098405	5132822	4814568	5276666	5825919	20409340	8902893	1974588	11068286	8313602	8677907
1273	3-hydroxylaurate	Lipid	Fatty Acid, Monohydroxy	32457	LC/MS Neg	100001112	5175	215.165	0.000123452	0.573756	53941-38-1	94216	85026		HMDB00387	4286761	5621727	8701852	16591467	7284462	13547101	9866000	6556509	5928866	4953265	4395994	8769443	15036675	15375277	16640669	8743754	8650156	3716640	12032866	7008840	6366665	5298680	4848928	10263263
1275	3-hydroxymyristate	Lipid	Fatty Acid, Monohydroxy	21158	LC/MS Neg	100000882	5335	243.197	0.000129137	0.530997	3422-31-9	16064	15252			9861413	17981360	19564910	37872896	13657609	23565814	21102432	12416058	10588432	9634903	14414947	18291210	19367876	25111004	43423628	19930868	16177532	8900449	18848862	21196620	19377836	18281012	13702600	24944924
1270	3-hydroxyoctanoate	Lipid	Fatty Acid, Monohydroxy	22001	LC/MS Neg	100000773	3446	159.103	6.56e-05	0.412312	88930-08-9	26613	24791		HMDB01954	1702396	1043203	1506090	3150137	1805493	2278073	2202506	2005399	2084580	1732304	1596306	3030931	2888116	3100716	2671813	1497625	2087223	1880403	2847897	1913425	2034147	1676046	1621941	1801703
1276	3-hydroxypalmitate	Lipid	Fatty Acid, Monohydroxy	27503	LC/MS Neg	100000983	5476	271.228	0.000297426	1.09659	928-17-6	301590	266538		HMDB10734	9531886	28595244	27195552	15411799	19349842	33593968		13533655	12724976	10829370	14468008	23947948	14147465	18683420	19860704	16431838	30914572	13181164	18329034	13992800	17418264	12140013	11492031	17814256
1272	3-hydroxysebacate	Lipid	Fatty Acid, Monohydroxy	31943	LC/MS Neg	100001145	1282.1	217.108	7.14e-05	0.328828	73141-46-5	3017884	2285525		HMDB00350	430932	284476	550853	394718	160052	371723	373254	213084	224907	127501	88431	373241	322668	1476760	621459	311820	385140	316064	323200	331445	233178	276176	217779	311583
1269	3-hydroxysuberate	Lipid	Fatty Acid, Monohydroxy	31936	LC/MS Pos	100001143	2535	191.091	0.000826957	4.32754	73141-47-6	22328017	13498677		HMDB00325	1382717	387956	1122096	909459	361563	808743	560676	612748	536591	238570	257037	792683	984623	3080365	1313553	513321	889597	954111	408882	885334	779322	621376	758601	817482
202	3-indoxyl sulfate	Amino Acid	Tryptophan Metabolism	27672	LC/MS Neg	100000467	2222.2	212.002	0.000151053	0.712505	2642-37-7	10258	9840		HMDB00682	21039146	32800804	29839334	21735096	25653540	27185700	75979784	67472952	29186076	11442113	12293648	57912648	1844786	38251700	18417050	9363947	15849136	53600104	26542116	45557628	23042980	45736016	36896604	47615716
141	3-methoxytyrosine	Amino Acid	Phenylalanine and Tyrosine Metabolism	12017	LC/MS Pos	1342	1771	212.092	0.00016625	0.783859	300-48-1	1670	8948		HMDB01434	385587	485315	335930	407955	473864	320487	447110	366672	367196	325985	410957	541447	147483	332502	396976	378304	319255	471625	391223	351045	502646	337818	466160	473466
281	3-methyl-2-oxobutyrate	Amino Acid	Leucine, Isoleucine and Valine Metabolism	44526	LC/MS Neg	100000936	1465	115.04	0.000113	0.982267	3715-29-5	49	48	C00141	HMDB00019	7780021	10603246	6224771	12408952	15260997	11222015	14521205	13353034	10576324	12380518	9376585	13494653	9714370	10282877	11195479	7977788	10586382	6979605	15218682	7580787	9952589	9421374	8923837	14106132
269	3-methyl-2-oxovalerate	Amino Acid	Leucine, Isoleucine and Valine Metabolism	15676	LC/MS Neg	100000036	2064.2	129.056	6.19e-05	0.479817	1460-34-0;51829-07-3	47	46	C00671	HMDB03736	14404607	19626016	6432263	24583184	28333080	20975196	37272200	32286596	20111962	20562152	12651931	27848638	9923451	22204784	18591732	11210112	19054648	18131944	27280876	14818128	20513796	18847970	17781020	33682728
247	3-methylcrotonylglycine	Amino Acid	Leucine, Isoleucine and Valine Metabolism	31940	LC/MS Pos	100001149	2573.6	158.081	0.000301029	1.90427	33008-07-0	169485	148224		HMDB00459	4183898	2104295	1352116	3316364	2752444	3250351	2131685	800179	1241330	907486	1576561	3532079	2364275	6604043	4217666	1654825	2185102	5946655	2248847	2068365	2166431	1552378	2158348	1943436
252	3-methylglutaconate	Amino Acid	Leucine, Isoleucine and Valine Metabolism	38667	LC/MS Pos	100002458	2600.9	127.039	0.000438478	3.45153	5746-90-7	1551553	1267861		HMDB00522	916422	1469821		1326039		1512869	1891460		1201848	1358229	1140227	1788428	882095	789548	1332358		1407474	2914721	1231916	1031554	1413286	1224414	892635	1351026
84	3-methylglutarylcarnitine (1)	Amino Acid	Lysine Metabolism	46547	LC/MS Pos	100005849	1870	290.16	0.00038375	1.32255		128145	113619		HMDB00552	4038671	1965014	3715952	4377433	1780906	8583470	12584555	4565120	7205211	2129796	2861305	6969882	5134993	6606943	3777819	3580586	6400867	5869503	6394445	9243200	3917905	7081607	7573829	7106577
56	3-methylhistidine	Amino Acid	Histidine Metabolism	15677	LC/MS Neg	100000042	906.3	168.078	8.54e-05	0.508197	368-16-1	64969	58494	C01152	HMDB00479	989327	1624198	1017909	1793446	1613061	1777028	1447258	1537018	1441175	909208	1026037	1444466	471321	2070287	1231367	1195049	2033405	3500894	2561569	1551371	1584847	2029316	1371503	2301470
174	3-phenylpropionate (hydrocinnamate)	Amino Acid	Phenylalanine and Tyrosine Metabolism	15749	LC/MS Neg	100000010	2860	149.061	0.000121224	0.813255	501-52-0	107	10181339	C05629	HMDB00764	323980	1154586	325232	526115	431888	86389	126778	107931	163370	134891				356814	191292	180326		361166	459085		147987	338807	217018	848735
2571	3-ureidopropionate	Nucleotide	Pyrimidine Metabolism, Uracil containing	3155	LC/MS Pos	1053	1090.6	133.061	0.00033375	2.50825	462-88-4	111	109	C02642	HMDB00026	204341232	42025108	68369640	122186688	47338332	221991984	178607888	134157560	123128672	63997048	64240776	100969328	179031088	162892592	119601632	73869720	106096776	99667264	111407336	275009248	114440648	99023536	91961608	88102496
372	4-acetamidobutanoate	Amino Acid	Polyamine Metabolism	1558	LC/MS Pos	1113	1721.3	146.081	0.000349342	2.39142	3025-96-5	18189	17180	C02946	HMDB03681	2937923	1154948	2726469	1306737	2968942	2041367	1321124	2933965	2412741	3103292	1543311	1504308	2313853	1970680	1155618		2680766	3995744	2054266	2528046	919962	2549500	2798691	1642245
377	4-guanidinobutanoate	Amino Acid	Guanidino and Acetamido Metabolism	15681	LC/MS Pos	100000096	1150	146.092	0.00029	1.98504	463-003;463-00-3	500	486	C01035	HMDB03464	2459296	2596125	2768980	1399349	1170892	5096194	9822461	4276937	8187814	1319844	1471294	3242728	1822470	4993190	3365836	3824379	8665318	8179659	1863837	44696680	2346105	4954185	2379359	2785295
1261	4-hydroxybutyrate (GHB)	Lipid	Fatty Acid, Monohydroxy	34585	LC/MS Pos	100001507	1480	87.0441	0.000860794	9.88917	502-85-2	10413	9984	C00989	HMDB00710	7013044	17907496	16560723	11872872	11607684	11557382	20467924	19302484	9670283	3567408	2853000	8428669	10681614	15478870	13711992	5664874	20464924	17893532	6084845	13032609	10958547	10778597	8431169	13015813
2717	4-hydroxyhippurate	Xenobiotics	Benzoate Metabolism	35527	LC/MS Neg	100001423	1475	194.046	6.86e-05	0.353631	2482-25-9	151012	133104		HMDB13678	579175	1342147	1211431	418108	1107406	1191780	5589580	660501	5194218	1021607	1052459	2414509	1288179	571812	1959111	2015148	761614	3271524	541557	1162683	1910958	1848137	1209972	4919969
107	4-hydroxyphenylacetate	Amino Acid	Phenylalanine and Tyrosine Metabolism	541	LC/MS Neg	144	1361.1	151.04	0.000146522	0.970085	156-38-7	127	3881560	C00642	HMDB00020		711823	153195		448365	241083	397261	566089	517645	637700	419091	540086		239400	404553		162784	479657		265316	499898	486643	415375	309965
120	4-hydroxyphenylpyruvate	Amino Acid	Phenylalanine and Tyrosine Metabolism	1669	LC/MS Neg	1141	1690.1	179.035	4.5e-05	0.251348	156-39-8	979	954	C01179	HMDB00707	5971448	12828087	2888713	3617652	8115396	7073218	8577958	16043234	13453967	9827810	5426144	12728875	3461624	7160933	9150853	1072965	5162648	8683686	6412627	9149046	10506937	8651360	8205550	5478970
71	4-imidazoleacetate	Amino Acid	Histidine Metabolism	32349	LC/MS Pos	100001207	757	127.05	0.000367083	2.88928	645-65-8	96215	86856	C02835	HMDB02024	5323519	6901047	8175617	6125561	7362753	4301526	5388659	3922881	4268819	5536642	6223671	7329057	4448520	3936827	7491106	5371942	3490680	6821589	3460035	5166043	5690781	3771462	3826869	3596901
240	4-methyl-2-oxopentanoate	Amino Acid	Leucine, Isoleucine and Valine Metabolism	22116	LC/MS Neg	100000551	2170	129.056	5.23e-05	0.405311	816-66-0	70	69	C00233	HMDB00695	12578650	17503372	5110397	19576912	19006336	15443534	31454510	28308772	15864077	14850557	8911640	19569886	6842805	20224096	14257453	8660392	13490608	13659836	20333840	13681188	16170362	15857950	12439477	24555100
3583	4-methylbenzenesulfonate	Xenobiotics	Chemical	43592	LC/MS Neg	100002390	2350	171.012	6.67e-05	0.389836	104-15-4	6101	5876	C06677		154224	289522	263333	215913	225928	162118	158919	232110	181809	217153	261556	216659	200248	258982	198517	195790	194972	208604	173485	331250	254554	200999	199065	219214
2745	4-methylcatechol sulfate	Xenobiotics	Benzoate Metabolism	46146	LC/MS Neg	100004111	2665	203.002	9.65e-05	0.475472						313681	688396	192082	405384		227731	478763	779924	818676	528458	807617	1670428	113020	393406	183362	82278	422149	2843908	348827	693489	351994	572355	257270	949261
3213	4-phenylbutyrate	Xenobiotics	Drug	43337	LC/MS Neg	100004197	3500	163.076	8.2e-05	0.503059	1821-12-1	4775	4611		HMDB00543	10521842	10618126	6853728	10313834	9159555	6433399	3598841	8249404	7840785	9976432	11563723	10784175	4405991	12806507	10053797	5812832	9007491	12976318	14697154	8258690	9048778	12534439	8747668	6762946
2756	4-vinylphenol sulfate	Xenobiotics	Benzoate Metabolism	36098	LC/MS Neg	100001755	3320	199.007	4e-05	0.200998	2628-17-3	6426766	4932200	C05627	HMDB04072	3181826	4860208	5869660	2147452	2323391	4989458	4646978	5646369	4385264	2777848	6886571	13928976	1324263	5384334	3454980	2862931	2736060	32360968	3510357	6256025	5467323	3054413	2818830	5558572
1017	5-dodecenoate (12:1n7)	Lipid	Medium Chain Fatty Acid	33968	LC/MS Neg	100001232	5224	197.155	5.87e-05	0.2979	2430-94-6	5312378	4471803		HMDB00529	11647599	14718477	13352118	22775864	10646908	28618380	8199769	5951264	7866019	5228771	6233522	8250220	23501866	22253216	20473396	14365156	16878780	9301209	13038586	8348158	8388448	7420149	7386818	15451312
1278	5-hydroxyhexanoate	Lipid	Fatty Acid, Monohydroxy	31938	LC/MS Neg	100001148	1267	131.071	7.19e-05	0.548365	44843-89-2	170748	149280		HMDB00525	1492308	947197	1206816	1905943	1101541	2307586	946080	614808	844989	330211	827909	1194666	2367344	1990726	1409329	1344576	1222477	1130081	1212937	1451268	811353	799342	771378	740964
218	5-hydroxyindoleacetate	Amino Acid	Tryptophan Metabolism	437	LC/MS Pos	71	2559.9	192.066	0.000162083	0.843896	54-16-0	1826	1760	C05635	HMDB00763	1929865	1768282	2020015	2276835	2153886	2411906	2286688	2490905	2219779	1773820	2242010	2806889	1930531	2999634	2584911	1899387	2328547	4098329	2254253	2067403	1947513	2337419	2475504	2924890
2592	5-methyl-2'-deoxycytidine	Nucleotide	Pyrimidine Metabolism, Cytidine containing	38159	LC/MS Pos	100002300	1481	242.114	0.000292766	1.20921	838-07-3	440055	389065	C03592	HMDB02224	6899152	4784650	5624510	6223481	10686422	4859886	4746602	5153649	5755564	6724577	5774979	7354857	6665098	5516865	5691564	5051696	6796144	4465837	5836616	5240149	5729347	6391026	6394624	5522728
2584	5-methylcytidine	Nucleotide	Pyrimidine Metabolism, Cytidine containing	22119	LC/MS Neg	100000763	1607.9	256.094	0.000156875	0.612568	2140-61-6	92918	83877		HMDB00982	749415	376788	455379	470952	446275	653213	409646	303446	376371	338841	379101	454170	571966	636908	514682	373247	536868	366843	469425	374533	544939	455179	387551	393676
2666	5-methyltetrahydrofolate (5MeTHF)	Cofactors and Vitamins	Folate Metabolism	18330	LC/MS Neg	1244	1820	458.179	0.000296522	0.647174	68703-91-3;68792-52-9	146	143	C00440	HMDB01396	179323	166937	123607	224371	183668	208607	200643	133672	165203	139876	137303	124434	170315	180617	187005		186134	87192	146812	147644	127290	139419	95062	159581
368	5-methylthioadenosine (MTA)	Amino Acid	Polyamine Metabolism	1419	LC/MS Pos	212	2444.9	298.097	0.00023375	0.784141	2457-80-9	439176	388321	C00170	HMDB01173	3068077	2551443	2540298	2920917	3600952	3092423	5663176	3380444	3787855	2746584	2518021	4723231	2506682	3658246	4372034	3263545	3316077	3489632	2167801	3228985	2663696	2749187	3702875	4168995
2558	5-methyluridine (ribothymidine)	Nucleotide	Pyrimidine Metabolism, Uracil containing	35136	LC/MS Neg	100001446	1778.1	257.078	0.000284444	1.10645	1463-10-1	445408	393058		HMDB00884	346853	286774	249687	248808	331754	251913	410783	301205	324665	236583	272858	286766	279557	299567	327440	212493	246160	274122	230169	408241	378012	386638	442108	305707
387	5-oxoproline	Amino Acid	Glutathione Metabolism	1494	LC/MS Neg	1021	738.5	128.035	8.02e-05	0.626011	98-79-3	7405	7127	C01879	HMDB00267	38660004	42199996	41921164	37422664	46359668	39086304	42595800	47329856	41573340	32895672	38615072	39697496	35630200	38783928	40812296	44034120	45388240	43737460	33506744	48962468	37448408	40283584	49196848	44112608
2599	5,6-dihydrothymine	Nucleotide	Pyrimidine Metabolism, Thymine containing	1418	LC/MS Pos	158	1654.2	129.066	0.000341087	2.64274	696-04-8	93556	84456	C00906	HMDB00079	1501929		438820	1020523	566736	1081422	206155		344064	405865	1228860	154843	3108129	549287	442463	649959	424287		1189030	388145	1202397	534108	470158	370512
2565	5,6-dihydrouracil	Nucleotide	Pyrimidine Metabolism, Uracil containing	1559	LC/MS Pos	1125	1148	115.05	0.000534118	4.64247	504-07-4	649	629	C00429	HMDB00076	8464217	3168837	4731012	5926433	4839986	8507763	5052336	2733903	4747031	2948138	4113060	5358674	6398132	6902920	4545040	4856725	5211272	4023390	4863996	9118867	6371641	4797445	5083954	5230788
3231	6-oxopiperidine-2-carboxylic acid	Xenobiotics	Drug	43231	LC/MS Pos	100004499	1826.6	144.066	0.000333382	2.3141	34622-39-4	3014237	2282737			1450353	1196207	1023326	1095774	1090631	1083140	1262903	1017289	813551	750054	1096692	1176044	1244247	1284370	1357190	1310968	942154	940811	842177	734874	1196970	748993	1383350	653803
1721	7-alpha-hydroxy-3-oxo-4-cholestenoate (7-Hoca)	Lipid	Sterol	36776	LC/MS Neg	100001609	5288.1	429.301	0.000366774	0.854352	115538-85-7	3081085	2338765	C17337	HMDB12458	1359619	1398781	1201034	2360678	1854280	1785492	1418756	1033765	1455449	1191373	3367764	1379060		2151313	2425926	1712539	1325509	1078459	1287727	2028635	2386434	1981216	1329813	2948611
1918	7-ketodeoxycholate	Lipid	Secondary Bile Acid Metabolism	31904	LC/MS Neg	100001063	4821	405.265	0.000392857	0.969384	911-40-0	188292	163659		HMDB00391			1259609	442119	237829	711173	17551072	130908	4289337	910762		2349844	249828			24459418	10512505	141878	199656	320005	157731	145378	107586	7144713
2525	7-methylguanine	Nucleotide	Purine Metabolism, Guanine containing	35114	LC/MS Pos	100001456	1395.6	166.072	0.000808625	4.86911	578-76-7	11361	10883	C02242	HMDB00897	7618121	6603141	5815754	6336703	7551080	8351948	10256580	5907348	10333177	6651664	6482634	10649885	6340672	7599818	8583853	6786040	7734425	15621690	7390578	8876950	8156433	8759323	7480448	9074732
1301	9,10-DiHOME	Lipid	Fatty Acid, Dihydroxy	38399	LC/MS Neg	179	5180	313.238	0.00020984	0.669906	263399-34-4	9966640	8142232	C14828	HMDB04704	1896464	1014575	1404616	2642143	1100600	1352732	822192	1155424	1325555	1696137	1706250	1351306	5034511	2415648	4168284	2569052	1266741	1003223	2587312	1093394	1210146	1357991	1167415	1565701
1235	acetylcarnitine	Lipid	Fatty Acid Metabolism(Acyl Carnitine)	32198	LC/MS Pos	100000802	1166.9	204.123	0.000426042	2.08718	5080-50-2	1	5406074	C02571	HMDB00201	1754616320	1465032832	1669921024	1810136064	1370634496	1927383936	1993667072	1675558016	1767595392	1030167040	1279635712	1394993024	1633592960	2387485952	1494596224	1556856832	2319795968	1750620800	2030810240	1960834432	1667210624	1679971072	1885755776	1780255616
364	acisoga	Amino Acid	Polyamine Metabolism	43258	LC/MS Pos	100004541	2290	185.128	0.00025	1.35041	106692-36-8	129397	114601			1501454	2480656	1051518	2229848	3938209	2217033	2345358	1338436	2211215	1540159	1857482	1293279	1575538	1723303	2375612	1199023	1902601	4035672	1349489	2193853	2254517	1576325	1670934	1283270
2490	adenine	Nucleotide	Purine Metabolism, Adenine containing	554	LC/MS Pos	880	1002	136.062	0.000490667	3.6062	73-24-5	190	185	C00147	HMDB00034	4002858	2868015	4672918	3453266	3756894	4420242	5504748	5176901	6053569	4065551	4013867	6387670	4550534	5806238	7736025	3985148	4830888	4934150	3849053	7341911	4901069	4630144	3853354	4171382
2489	adenosine	Nucleotide	Purine Metabolism, Adenine containing	555	LC/MS Pos	798	1625.3	268.104	0.000369063	1.37656	58-61-7	60961	54923	C00212	HMDB00050	283851712	196502064	391438912	373322208	272526944	217260128	200024432	225513104	203135248	316941824	196572832	212125312	176828448	108504856	142080384	242418400	272236800	339508672	81213992	339957664	173053200	205486240	197713888	195165344
2485	adenosine 3',5'-cyclic monophosphate (cAMP)	Nucleotide	Purine Metabolism, Adenine containing	2831	LC/MS Neg	207	1952.2	328.045	0.000229048	0.69822	60-92-4	6076	268	C00575	HMDB00058	133841	132274	248532	177504	75731	86294	566423			97946	91645	89050	158744	78925	52626	163813	98436		111810	117737	180130	97787	121721	381234
2627	adenosine 5'-diphosphoribose (ADP-ribose)	Cofactors and Vitamins	Nicotinate and Nicotinamide Metabolism	558	LC/MS Pos	215	1040	560.079	0.000739524	1.32039	68414-18-6	192	3674071	C00301	HMDB01178		214167	129927		222206	603691	647003	559471	1235019	318490	403155	1063522		952788	1692059	357100	426361	888356	108953	509177	322226	299430	244595	390475
2482	adenosine 5'-monophosphate (AMP)	Nucleotide	Purine Metabolism, Adenine containing	32342	LC/MS Pos	209	1208	348.07	0.00052127	1.4976	149022-20-8	6083	10239183	C00020	HMDB00045	266712592	338587072	280650528	258246448	372985376	305614848	299190784	322505216	382378784	240547952	294564736	309315840	210388368	337331104	396122432	278992704	307293664	315296992	230021296	287984320	379095712	237773616	299763584	267468624
1068	adrenate (22:4n6)	Lipid	Polyunsaturated Fatty Acid (n3 and n6)	32980	LC/MS Neg	100001193	5678	331.264	0.00163633	4.93966	2091-25-0	5497181	4445971	C16527	HMDB02226	123173552	87298728	141629888	149410752	122252592	166590784	139467024	191411952	111579296	76002040	134502656	111573640	163727072	138382336	145149248	288214112	117584840	81184040	192520672	204528672	158015552	151953344	123994296	273986400
25	alanine	Amino Acid	Alanine and Aspartate Metabolism	1126	LC/MS Pos	811	696	90.055	0.000794068	8.81759	56-41-7	5950	5735	C00041	HMDB00161	55813240	102784208	60948352	46773172	59682688	51596824	69784240	72262608	55005972	50364104	46720152	70099456	40227980	49752180	60032192	53537728	60680240	63158584	38982708	60272108	49221464	54182008	47189248	72539160
2477	allantoin	Nucleotide	Purine Metabolism, (Hypo)Xanthine/Inosine containing	1107	LC/MS Polar	1002	1672	157.037	4.15e-05	0.264514	97-59-6	204	199	C02350	HMDB00462	44459928	21952960	29022136	35862464	35383864	36978548	35978780	23692186	34635796	30031606	29688372	59345884	33662248	38684680	41259252	30717820	32773296	40756640	37717112	31313920	42244944	36247880	32133128	32267592
2656	alpha-CEHC glucuronide*	Cofactors and Vitamins	Tocopherol Metabolism	39346	LC/MS Neg	100003101	2616	453.177	0.000389167	0.858753	477200-36-5							1162862			1857882	10186432		2068862			800388	1075746			6529032	421534			172694				2262848
285	alpha-hydroxyisocaproate	Amino Acid	Leucine, Isoleucine and Valine Metabolism	22132	LC/MS Neg	100000706	1840	131.071	9.84e-05	0.751053	10303-64-7	83697	75520	C03264	HMDB00746	1469250	1147543	760286	1503619	916153	1754128	1676727	1525548	1121657	1047482	1038130	1549350	985325	1513824	1150374	1224312	1339554	968394	1398537	1163933	1270282	1142028	853198	1491925
256	alpha-hydroxyisovalerate	Amino Acid	Leucine, Isoleucine and Valine Metabolism	33937	LC/MS Neg	100001300	1126	117.056	0.000100654	0.859883	600-37-3	99823	90190		HMDB00407	58498056	23651608	26703042	39446216	23787896	31266442	17928308	15677254	15454061	17929228	33982488	17237092	39627588	27868742	22485504	30777250	21154176	17741124	23933444	15212695	23571596	19204056	16572619	16829492
989	alpha-ketoglutarate	Energy	TCA Cycle	528	LC/MS Polar	93	2700	145.014	8.83e-05	0.608986	305-72-6;328-50-7;22202-68-2	51	50	C00026	HMDB00208	60463396	149747248	54325308	64283536	118551376	64385756	125228920	101629936	133926792	119475328	46726352	196504896	56053712	42907828	47880528	49968432	110182720	48129576	97412856	63968996	87770336	87677392	97585344	84327088
414	anserine	Peptide	Dipeptide Derivative	15747	LC/MS Neg	100000044	1124.8	239.115	0.000180417	0.754519	10030-52-1	112072	100482	C01262	HMDB00194	1511294	2116632	1926604	1449626	2390896	1791147	1872969	1037742	1559440	2109168	2975950	3659791	3006618	2161240	2014226	914041	1668054	1414606	3098758	1795541	3293495	2312277	1595124	2755797
858	arabitol/xylitol	Carbohydrate	Pentose Metabolism	48885	LC/MS Polar	100006430	1932.4	151.061	6.57e-05	0.435018						1024162	852524	897074	800311	678438	931038	593367	426180	637768	644606	962015	1000852	1411406	1127467	1161222	874207	671812	668269	592523	1179416	981341	913511	583151	875263
832	arabonate/xylonate	Carbohydrate	Pentose Phosphate Pathway	48255	LC/MS Polar	100006115	2664.6	165.04	4.88e-05	0.29594						5870192	5417274	5541330	4832827	6795769	5362482	8518680	9335723	8624630	4692369	4366129	7485778	4404411	5365758	5875485	4579711	5819455	8432279	4700135	8461325	6701753	5899204	5066492	6773072
1038	arachidate (20:0)	Lipid	Long Chain Fatty Acid	1118	LC/MS Neg	893	6295	311.296	0.000577241	1.85432	506-30-9	10467	10035	C06425	HMDB02212	121619320	151510288	435627872	141761808	109872040	153954640	114371448	112093496	94400880	120743352	109656640	194927136	337178720	428506976	248739120	364874400	114828536	92604840	156868000	74800192	124803160	90944256	86990848	366425856
1067	arachidonate (20:4n6)	Lipid	Polyunsaturated Fatty Acid (n3 and n6)	1110	LC/MS Neg	229	5535	303.233	0.000656133	2.16379	506-32-1	444899	392692	C00219	HMDB01043	965075584	1052573376	1453174528	1117499648	1321409152	2575469056	1168284544	1097633408	1817314304	1096726016	1192630656	1049937984	1241268096	1060272704	872676480	2741431296	1226928128	1114719744	1184289408	1050713920	1008199168	1294088320	1152180224	1485314816
327	arginine	Amino Acid	Urea cycle; Arginine and Proline Metabolism	1638	LC/MS Pos	231	700	175.119	0.000294576	1.68215	1119-34-2	232	227	C00062	HMDB00517	71471096	111109176	61723228	70479848	100386336	73515384	71741864	73916800	73237688	81303152	98155536	57465524	67799584	48769292	46346296	83300512	62397116	101632912	82413760	59342872	91258376	86062960	89429664	78728264
30	asparagine	Amino Acid	Alanine and Aspartate Metabolism	512	LC/MS Polar	917	2951.1	131.046	6e-05	0.457854	70-47-3	6267	6031	C00152	HMDB00168	17123294	22868500	12397369	13542380	14273346	15771056	13084601	15409687	13327020	14763829	15650151	14386140	12234699	10112026	14537558	16785040	12055825	19166950	13403196	15452962	13954150	16027693	14824535	17709352
28	aspartate	Amino Acid	Alanine and Aspartate Metabolism	443	LC/MS Polar	234	3500	132.03	6.83e-05	0.517198	56-84-8	5960	5745	C00049	HMDB00191	14204573	16917860	14618756	9847382	16796538	10976844	17542878	11559052	19230522	19303156	18972824	15764785	14808233	12101578	18451264	21473100	10522321	20170104	7983548	11480959	13119795	13838281	10848968	14162707
1150	azelate (nonanedioate)	Lipid	Fatty Acid, Dicarboxylate	18362	LC/MS Neg	2029	1276	187.098	0.000113265	0.605381	123-99-9	2266	2179	C08261	HMDB00784	1670030	1215590	2240453	2460009	1442637	2003954	1173975	1497929	1714597	1810123	1445861	2195284	1246810	1972853	1623345	1752572	1894774	16292570	1283300	1140485	1476706	1670084	1334873	1961262
2723	benzoate	Xenobiotics	Benzoate Metabolism	15778	LC/MS Neg	100000008	1750	121.029	0.000107037	0.884388	65-85-0	243	238	C00180	HMDB01870	12196134	12736670	12510102	12181675	12566516	13046423	11748450	13868882	15593850	16698066	17753168	18458432	12619786	14207140	13865230	10066805	11824072	16898608	15343922	11122647	17017134	13282522	13218843	16064466
248	beta-hydroxyisovalerate	Amino Acid	Leucine, Isoleucine and Valine Metabolism	12129	LC/MS Neg	1442	1027	117.056	0.000112063	0.957352	625-08-1	69362	62571		HMDB00754	2610348	1200795	638044	1217661	1851024	1839720	1187677	1614894	1697624	1478604	1459368	2290006	1580885	2288842	1601432	1090181	1170285	964951	1454795	741036	1109036	1582956	1803851	2119746
249	beta-hydroxyisovaleroylcarnitine	Amino Acid	Leucine, Isoleucine and Valine Metabolism	35433	LC/MS Pos	100001594	1701	262.165	0.000434674	1.65802	99159-87-2		21403176			38276256	25286296	32887186	28096968	19896272	46266752	25968224	22426008	23730604	12608279	19187880	26614980	37996240	35643520	24158934	36710892	31684672	18889300	21078054	28395768	20510240	20647670	21981992	20927768
1882	beta-muricholate	Lipid	Primary Bile Acid Metabolism	31885	LC/MS Neg	100001066	4794	407.28	0.000292838	0.719008	2393-59-1	5283853	2340919	C17726	HMDB00415	126367	878341	38258940	6972897	4235797	19777946		1384827	84114912	4391780	339048	43115164	26123436	1427836	1091596	348556992	40499224	1568491	1783075	10095797	1751178	1005803	1255900	116261504
6	betaine	Amino Acid	Glycine, Serine and Threonine Metabolism	3141	LC/MS Pos	799	734	118.086	0.000506429	4.28863	107-43-7	247	24219951173	C00719	HMDB00043	714937920	502179456	570971840	643064704	563936384	842578688	709987584	628106816	591319616	353445088	441108864	645313472	565721920	738518144	593264064	771495488	747495168	637270592	460170144	1162996864	514946048	601362432	551712512	716942784
2683	bilirubin (E,E)*	Cofactors and Vitamins	Hemoglobin and Porphyrin Metabolism	32586	LC/MS Neg	100001950	4294	583.256	0.000685106	1.17462	114-25-0	5315454	4474753			1328306	1158258	1372891	1574945	1103257	1955191	594925	443137	718706	463853	504450	677902	1703952	1332322	1214189	1170716	1314530	714272	1084099	664896	712260	626588	452500	894343
2682	bilirubin (Z,Z)	Cofactors and Vitamins	Hemoglobin and Porphyrin Metabolism	43807	LC/MS Neg	1090	4796.2	583.256	0.00067069	1.14991	635-65-4	5280352	4444055	C00486	HMDB00054	3174197	2893652	2786057	3642693	2787112	4828665	2044377	1768213	2084428	1198365	1703571	1736306	4054932	2862256	2574421	2607700	3133210	1687861	2543543	1510481	1753484	1655498	1200395	2327135
2667	biopterin	Cofactors and Vitamins	Tetrahydrobiopterin Metabolism	12358	LC/MS Pos	1548	1562.7	238.093	0.000480323	2.01737	22150-76-1	445040	392795	C06313	HMDB00468	1028323	663855	964046	910608	951310	1057244	1179773	911329	966988	646192	678520	510472	987170	725397	663689	1247141	806701	471340	598961	784756	774669	826430	931375	1039882
1218	butyrylcarnitine	Lipid	Fatty Acid Metabolism (also BCAA Metabolism)	32412	LC/MS Pos	100001054	1977	232.154	0.00039863	1.71709	25576-40-3	439829	184820	C02862	HMDB02013	197598112	449544320	276897184	103605816	151593024	261168624	144877376	169195776	137430912	60500808	70659360	79650944	147034432	154983248	176852800	143485472	278337056	206115520	90506104	184241408	124392080	145427488	182757024	85518960
1219	butyrylglycine	Lipid	Fatty Acid Metabolism (also BCAA Metabolism)	31850	LC/MS Neg	100001151	1470	144.067	0.000151837	1.05393	20208-73-5	88412	79766		HMDB00808	13649687	8913290	8589006	13220468	6468010	14548041	5006362	3335923	5374199	1702835	3529665	5243312	10397424	19601810	14773762	8962834	13589743	8718156	6225540	13154846	6016346	5362447	10404151	4844865
234	C-glycosyltryptophan	Amino Acid	Tryptophan Metabolism	48782	LC/MS Pos	100006379	1907	367.15	0.0005796	1.57865	180509-18-6	10981970	9157171			2048314	1222651	1588025	1660151	1759554	952683	1890128	1030149	1337869	1315192	1514397	2218832	1409821	2037209	2047381	1332751	1246048	2473645	1199636	1455543	1714642	1204103	1211909	1572148
1013	caprate (10:0)	Lipid	Medium Chain Fatty Acid	1642	LC/MS Neg	888	5090.7	171.139	3.82e-05	0.223178	112-37-8	2969	2863	C01571	HMDB00511	18007572	22316512	20622032	21851436	18104290	30237380	18596828	15716552	18382258	11762005	14948844	19104476	23482420	20210910	19492220	20199896	15014843	12250706	18046112	15492810	16474689	15925783	13211594	30231980
1009	caproate (6:0)	Lipid	Medium Chain Fatty Acid	32489	LC/MS Neg	926	2713.7	115.076	0.000128571	1.11727	142-62-1	8892	8552	C01585	HMDB00535	6806759	6373458	6077249	8142737	6810198	7781359	5023131	6035009	5698397	6021032	5391885	5520197	5880230	6314377	6883708	5973532	5856055	4268530	5228363	4148885	4582840	4312253	3759273	4450026
1011	caprylate (8:0)	Lipid	Medium Chain Fatty Acid	32492	LC/MS Neg	932	4362	143.108	0.000116136	0.811531	124-07-2	379	370	C06423	HMDB00482	8243445	5046752	6329388	10017546	6424541	11004556	7581248	7025541	5348126	9207700	7617576	8271136	8602845	8374845	6908819	7884983	7062572	6248341	8335755	6181252	6136644	13239783	7114977	7174047
1254	carnitine	Lipid	Carnitine Metabolism	15500	LC/MS Pos	100000007	688.9	162.112	0.00026825	1.65472	461-05-2	10917	10455	C00318	HMDB00062	483595488	512741536	530061472	296639904	427994336	291200064	317085280	401055168	335725216	387514432	455977920	375449056	446352832	332383008	369807424	451546912	423347616	422077248	301719392	349467808	421307584	426887232	415463712	389417280
411	carnosine	Peptide	Dipeptide Derivative	1768	LC/MS Neg	249	804	225.099	0.000213333	0.94773	305-84-0	439224	388363	C00386	HMDB00033	419840	1064978	1001253	645406	1879330	482873	840043	422178	702718	1105560	1263236	1740041	867415	2198347	1541400	419124	739607	659624	1589811	578818	1279556	1038431	823626	1200999
2740	catechol sulfate	Xenobiotics	Benzoate Metabolism	35320	LC/MS Neg	100001605	1906	188.986	5.21e-05	0.275593	4918-96-1	3083879	2341024	C00090	HMDB59724	1298191	3670146	831256	1274404	1441206	1248421	406921	792761	1536475	507049	391435	3230800	85098	647463	441934	160860	613809	6543935	2149173	538395	492459	757206	376070	2174292
1876	cholate	Lipid	Primary Bile Acid Metabolism	22842	LC/MS Neg	136	5165	407.28	0.000293208	0.719916	81-25-4	221493		C00695	HMDB00619		1927726	17667234	11702877	2955457	50653992	555161088	2368420	120001672	7639873		32336618	8607697	622830	281535	440165504	125340264	7471317	1855419	14659845	1630063	1347602	729238	129509344
1424	choline	Lipid	Phospholipid Metabolism	15506	LC/MS Pos	1256	675	104.107	0.0006836	6.56632	67-48-1	305	149278	C00114	HMDB00097	324691392	203712752	313857056	345042880	293228864	299819840	319990112	275940640	307392224	193688736	218553952	346244224	321428000	438602880	471247232	325467392	342588576	324181408	200614224	435382528	300327264	316975648	364769600	332883136
1425	choline phosphate	Lipid	Phospholipid Metabolism	34396	LC/MS Pos	267	692.5	184.073	0.000329167	1.78824	72556-74-2	1014	119298	C00588	HMDB01565	2302206	3187958	2253103	1666939	2483039	3023947	10516454	6104688	6505759	4623475	2634008	4670647	2558707	3884701	6808820	2895322	3005936	6837609	2202326	5651138	2429222	6848794	4439246	4859494
2954	cinnamoylglycine	Xenobiotics	Food Component/Plant	38637	LC/MS Neg	100002253	3127	204.067	5.7e-05	0.279321	16534-24-0	709625	618829		HMDB11621	1022725	2966568	1001585	1986923	1912972		1155120	305776	2764701		292796		65688	1479761	330473	570945		3505644	1278072	332541	1212911	2095518	518908	5541341
984	citrate	Energy	TCA Cycle	1564	LC/MS Neg	1124	582	191.02	8.39e-05	0.439163	77-92-9	311	305	C00158	HMDB00094	249123008	304929632	251232272	255350304	356414176	243313024	431441568	308273376	411085344	450376128	291805088	518790784	231982928	253563920	262968944	205574880	314921344	222244832	393712768	240019152	359344096	340606048	309822592	324092320
331	citrulline	Amino Acid	Urea cycle; Arginine and Proline Metabolism	2132	LC/MS Pos	391	730.3	176.103	0.000328689	1.86646	372-75-8	9750	810	C00327	HMDB00904	144913968	191558208	117231360	130622128	166915328	148442560	206346112	198931232	164320064	233564320	186167616	179210544	107609472	119676048	132841824	140135840	130167512	206329056	168231056	151197376	184566800	191710576	162881056	202532864
1794	corticosterone	Lipid	Steroid	5983	LC/MS Pos	272	4851.2	347.222	0.000665862	1.91769	50-22-6	5753	5550	C02140	HMDB01547	55294400	21961498	22567820	73166672	85810552	62923032	10090535	21235172	86342072	66340164	65988748	72892592	30278632	72967864	37122904	35737480	91937024	23011554	98721280	93926672	33222428	98381848	72994376	23906672
355	creatine	Amino Acid	Creatine Metabolism	27718	LC/MS Pos	1221	771	132.077	0.000346	2.61969	57-00-1	586	566	C00300	HMDB00064	2578206720	2278466816	995433728	1659254272	1919398656	1569394688	2363981056	1684107776	2600832512	2130119424	1860799360	2510274560	2029943680	2034649600	1519319040	1793816576	1860200576	2214100480	2166232064	2002952192	2302379264	1917561600	2108970112	2064860288
358	creatine phosphate	Amino Acid	Creatine Metabolism	33951	LC/MS Polar	100000112	3831	210.029	6.35e-05	0.302236	922-32-7	587	567	C02305	HMDB01511	107140	139765	217768	396392	322247	168440	560629	197932	44927	128395	172229	326763		355282	236263	38854	143905	153980	47715	122884	53972	148684	258000	530876
356	creatinine	Amino Acid	Creatine Metabolism	513	LC/MS Pos	275	730.8	114.066	0.000571852	5.01333	60-27-5	588	568	C00791	HMDB00562	29504872	31091642	23224220	24520072	31277206	26418084	29915574	19814544	29944760	35761996	35510316	46466864	23594804	30510116	35461156	28160150	27451444	48057688	28167750	29557472	32123632	36265016	32620590	33084804
489	cyclo(gly-his)	Peptide	Dipeptide	52346	LC/MS Pos	100006754	670	195.088	0.000977241	5.00924	15266-88-3	7408484	5731179			22145966	27484028	18733094	19307904	27072102	22877900	35584592	35321688	38464344	23935906	6995554	30610676	22683776	18138212	24779404	21627510	28234594	19898772	35710956	33511998	32668058	30122776	28559068	22555106
495	cyclo(his-pro)	Peptide	Dipeptide	52353	LC/MS Neg	100002745	1985	233.104	0.0013656	5.85832	53109-32-3	449094	395717			2189835	2082713	2209436	2298891	2551415	1969977	2078007	2193966	1743834	2167523	2337455	2102276	2458485	1721546	2205283	2585379	2296108	2143698	2487111	1795068	2603974	2305029	2632514	2174100
314	cysteine s-sulfate	Amino Acid	Methionine, Cysteine, SAM and Taurine Metabolism	22176	LC/MS Neg	100000808	640.9	199.969	9.38e-05	0.468822	1637-71-4	115015	102939	C05824	HMDB00731	207646	508996	307275	957970	522848	309610	267455	654032	487870	627110	652744	412610	248302	589427	402958	208540	437420	414151	719043	203798	499557	246598	622393	622651
382	cysteine-glutathione disulfide	Amino Acid	Glutathione Metabolism	46734	LC/MS Pos	100001437	824	427.095	0.000678378	1.58835	13081-14-6	4247235	3455404		HMDB00656	137252832	149648368	129287952	98064528	150593600	114764544	272458752	146501920	220537344	77015704	75347056	179243936	112584960	141030976	165075280	139204512	157067168	157831296	80953240	207534640	146058560	156778272	167298656	174451952
311	cystine	Amino Acid	Methionine, Cysteine, SAM and Taurine Metabolism	56	LC/MS Polar	279	3424	239.017	0.000273333	1.14357	56-89-3	67678	575	C00491	HMDB00192	3459132	2973155	1333498	2327371	3300076	1615496	1889980	2913296	1774925	3693727	3608000	2422964	2213624	3067471	2229755	1498443	2519814	2154384	4083508	3601703	3517922	2671249	2827309	1846672
2581	cytidine	Nucleotide	Pyrimidine Metabolism, Cytidine containing	514	LC/MS Pos	827	1075.9	244.093	0.000409583	1.67798	65-46-3	6175	5940	C00475	HMDB00089	228741200	128183616	155003472	154369136	140108736	202256064	145688816	113662120	123824616	85495144	97920400	148632448	161436624	207570560	185000896	132216608	164514464	111025384	116996144	160614528	145284944	137674976	131631184	123918992
2578	cytidine 5'-monophosphate (5'-CMP)	Nucleotide	Pyrimidine Metabolism, Cytidine containing	2372	LC/MS Pos	282	890	324.059	0.000434706	1.34144	63-37-6	6131	5414497	C00055	HMDB00095	2246496	1278236	1841901	1458318	1956019	2269892	3163622	2359484	2430375	2628322	7563747	2777238	1757128	2280475	2811290	1837430	1638432	2433470	1577652	1989650	2063791	1786403	1886768	2032174
1241	decanoylcarnitine	Lipid	Fatty Acid Metabolism(Acyl Carnitine)	33941	LC/MS Pos	100001251	4700	316.248	0.000499429	1.57923	1492-27-9	10245190	8420677		HMDB00651	3148135	1726674	2669439	4443549	2748303	4233722	5704792	2004927	2032001	1826816	2083058	2151675	5380314	6045841	4856545	3737332	4030656	2957937	4437789	2795036	3047523	2658195	2498479	2639453
1253	deoxycarnitine	Lipid	Carnitine Metabolism	36747	LC/MS Pos	100001662	742.4	146.118	0.000275517	1.88559	6249-56-5	134	705	C01181	HMDB01161	89997440	71925000	90153208	83954416	67171280	81426576	63006624	49375416	52954076	46249404	69559216	78738944	64427028	85551032	85753376	82507112	76176744	77976280	61103124	69782080	81266544	90262936	82867488	76714984
1887	deoxycholate	Lipid	Secondary Bile Acid Metabolism	1114	LC/MS Neg	302	5294	391.285	0.000634405	1.62134	83-44-3	222528	389318	C04483	HMDB00626	766307	1434825	992873	2302152	243051	1777224	6706714	2553026	1660993	1737212	1591618	2224939		1752222		3458397	2026810	1164434	2935635	2336128	1812977	2914207	2946936	4133524
1071	dihomo-linoleate (20:2n6)	Lipid	Polyunsaturated Fatty Acid (n3 and n6)	17805	LC/MS Neg	1231	5730	307.264	0.000254	0.82665	2091-39-6	6439848	4944228	C16525	HMDB05060	119151824	116997376	233058256	150957888	107576656	187401936	210479776	212517296	157926496	131111832	162588128	226267328	204609424	153708160	173509344	265538512	140079888	107288528	341372096	153003872	215086512	214327072	194604592	555328640
1066	dihomo-linolenate (20:3n3 or n6)	Lipid	Polyunsaturated Fatty Acid (n3 and n6)	35718	LC/MS Neg	100001739	5596	305.249	0.000509714	1.66983	17046-59-2	5280581	4471954	C03242	HMDB02925	140806240	138654320	166858096	114382320	133975040	253866080	174742592	239847280	158577440	142593376	148405312	128922152	193368464	133085832	106777528	345372224	169102128	139370160	164957344	162327072	136202688	159193440	139269328	275052416
2668	dihydrobiopterin	Cofactors and Vitamins	Tetrahydrobiopterin Metabolism	35129	LC/MS Pos	100001506	1515	240.109	0.000819054	3.41117	6779-87-9	1879	1808	C00268	HMDB00038	2214443	1988564	2052946	2101784	2336685	2446374	2981418	1288337	2336068	1584858	1577071	2933792	1924085	2263284	2047806	1321469	1771213	1307400	1432482	3017855	2308793	1895498	2522308	2045887
2971	dihydroferulic acid	Xenobiotics	Food Component/Plant	40481	LC/MS Neg	100003432	1928	195.066	8.77e-05	0.449731	1135-23-5	14340	13701			97258	91140	94805	101063	64178	73941		70344	86267	71607	106438	134898	29041	102888	112940	83232	101098	133730	158935	52674	75385	117269		93780
3537	dimethyl sulfone	Xenobiotics	Chemical	43424	LC/MS Pos	100004284	1035	95.0161	0.00077125	8.11704	67-71-0	6213	5978	C11142	HMDB04983	532694	686525	634647	784269	1122594	410021	848896	519482	694491	318609	626194	886510	724152	476789	622829	442579	750872	948016	1007940	516788	643170	610479	630113	610736
338	dimethylarginine (SDMA + ADMA)	Amino Acid	Urea cycle; Arginine and Proline Metabolism	36808	LC/MS Pos	100001810	810	203.15	0.00041625	2.04898	102783-24-4	123831	110375	C03626	HMDB01539	50079292	32013874	44062324	45546304	40214592	53374432	36627900	30380412	35070784	30632322	38121800	37789476	44338176	46487608	39856200	44824008	44475784	50291840	37699304	43499348	44482116	48890444	37133928	40268136
5	dimethylglycine	Amino Acid	Glycine, Serine and Threonine Metabolism	5086	LC/MS Pos	806	719.4	104.071	0.000679608	6.53026	1118-68-9	673	653	C01026	HMDB00092	14281705	8127663	8202377	10203266	10006571	15547835	11328049	11498682	8343958	6251865	6778625	11484620	8571069	12500667	10334960	10281572	13223296	9223107	9759148	14935553	8795641	9061004	10162188	10457920
1070	docosadienoate (22:2n6)	Lipid	Polyunsaturated Fatty Acid (n3 and n6)	32415	LC/MS Neg	100001182	6034	335.296	0.00038875	1.15942	7370-49-2	5282807	4445934	C16533	HMDB61714	6991584	6129070	17209990	7889582	7047265	7638499	7473400	6975952	6037063	5635037	9251691	9897858	15106682	11829208	10736596	16049273	6480526	5950621	9887729	6801317	8299311	6855940	6639507	12651387
1058	docosahexaenoate (DHA; 22:6n3)	Lipid	Polyunsaturated Fatty Acid (n3 and n6)	44675	LC/MS Neg	100000665	5525	327.233	0.00103711	3.16935	6217-54-5	445580	393183	C06429	HMDB02183	629397312	629268800	707131264	833188608	760013632	1038212800	661053632	632757952	529416096	492674368	554731648	457682752	631607808	762131520	611687296	1143174144	702816576	579956480	712879040	668072320	588851840	688206720	661134656	706512640
1057	docosapentaenoate (n3 DPA; 22:5n3)	Lipid	Polyunsaturated Fatty Acid (n3 and n6)	32504	LC/MS Neg	100001181	5571	329.249	0.000769492	2.33711	2234-74-4	6441454		C16513	HMDB01976	76368760	68213008	123764200	123353504	79685456	131579384	108810408	108992224	72496632	56646080	65298972	76519768	105947384	68853264	86174208	190864640	78733480	42534344	100195648	88895296	90256520	105217032	91119856	153492928
1069	docosapentaenoate (n6 DPA; 22:5n6)	Lipid	Polyunsaturated Fatty Acid (n3 and n6)	37478	LC/MS Neg	100001580	5624.5	329.249	0.000554444	1.68397	25182-74-5	6441454	4945614	C16513	HMDB01976	103636768	61003204	81223520	70712704	97858568	118948192	50314496	41494072	49323652	47830824	65754296	63377876	88309432	106488840	89067056	209125264	64475368	56774288	76016576	53043856	63043664	81442344	69101728	59705232
1059	docosatrienoate (22:3n3)	Lipid	Polyunsaturated Fatty Acid (n3 and n6)	32417	LC/MS Neg	100001195	5823	333.28	0.00120837	3.62568	59708-86-0	5312556	4471981	C16534	HMDB02823	4121846	3106501	7646565	4367031	3905410	6689492	4681089	5612829	3331857	3052098	4833063	5325912	8267139	5005664	4912743	8804883	5392413	3663640	5245714	4992713	4346861	3855213	3569760	8690448
1154	dodecanedioate	Lipid	Fatty Acid, Dicarboxylate	32388	LC/MS Neg	100001102	2990	229.145	0.000234571	1.02368	693-23-2	12736	12213	C02678	HMDB00623	377836	278927	509237	635182	337526	472560	548556	444213	453413	257731	316986	632057		1162855	1217106	337417	769954	429360	728964	632085	436740	334628	402618	621313
1158	eicosanodioate	Lipid	Fatty Acid, Dicarboxylate	39831	LC/MS Neg	100002951	5200.9	341.27	0.000266667	0.781396	2424-92-2	75502	68030			1614162	1589510	2818494	1796167	1108477	1487813	1916589	1395786	1470715	769472	1135004	2236046	1324550	3969309	2613686	2084477	1363230	1394145	1124506	1789323	2086422	1771864	1414325	2092743
1056	eicosapentaenoate (EPA; 20:5n3)	Lipid	Polyunsaturated Fatty Acid (n3 and n6)	18467	LC/MS Neg	2050	5450	301.217	0.00026375	0.875614	10-2005-9;10417-94-4	446284	393682	C06428	HMDB01999	51891732	66253708	135384400	95331856	53896236	146668944	50082688	50272080	38499336	26750610	30481640	39923712	64041580	59497996	48268716	246590672	72290224	42881348	34903888	39905264	37423528	46857584	38381592	72591864
1041	eicosenoate (20:1)	Lipid	Long Chain Fatty Acid	33587	LC/MS Neg	100001335	5950	309.28	0.000253947	0.821092		5282768	4445895		HMDB02231	366261792	422240512	1211462016	773205632	402808992	673587584	461181472	373885056	372867552	203684064	199346160	315366112	795821824	906782208	605065152	1106768512	522552480	326529216	554820800	228289120	324816704	300050496	429212992	3024410880
2979	equol sulfate	Xenobiotics	Food Component/Plant	40478	LC/MS Neg	100003429	3630	321.044	0.000460455	1.43424			23936050			173515	248285	312492	210682	245308	438240	3405616		971432	91958	140314	1060450	702882	157566	384019	952842	350200	130382		106729	166916	77934	101012	578591
2980	ergothioneine	Xenobiotics	Food Component/Plant	37459	LC/MS Pos	100002154	823	230.096	0.000496111	2.15611	58511-63-0	3032311	2297320	C05570	HMDB03045		1102677	346813	218812		172550	996465	155048	261648	152132		711042		131782	503590	367443	294289	613027		299625		286923	127717	376110
1045	erucate (22:1n9)	Lipid	Long Chain Fatty Acid	1552	LC/MS Neg	1087	6355.6	337.311	0.000462286	1.3705	112-86-7	5281116	7924	C08316	HMDB02068	46656036	77712896	194006336	75730384	62749424	55404624	65176928	57032076	44828028	29359916	35854088	54071516	130356208	176685024	70488816	181755392	32991252	46788632	81845872	27482066	47604976	35534972	55732176	346620064
2982	erythritol	Xenobiotics	Food Component/Plant	20699	LC/MS Polar	100000846	1491	167.056	6.75e-05	0.404056	149-32-6	222285	13835932	C00503	HMDB02994	415878	372734	394196	402615	480015	323372	526114	410081	479351	288352	290830	576737	376361	457616	538828	343671	519371	1131177	454359	496432	383270	419982	397839	426790
977	erythronate*	Carbohydrate	Aminosugar Metabolism	42420	LC/MS Polar	100001320	2186	135.03	0.000152456	1.12905	88759-55-1	2781043	2061231		HMDB00613	45735908	42931832	40732024	35257608	39449120	38190864	65638076	45005508	56290388	30286302	34502152	53892164	33646952	41195908	45061496	31708720	50923440	66002364	39601452	54089544	40906128	41797244	36050516	37213340
277	ethylmalonate	Amino Acid	Leucine, Isoleucine and Valine Metabolism	15765	LC/MS Polar	2054	2785	131.035	7.01e-05	0.534844	601-75-2	11756	11263		HMDB00622	10169858	8133746	8303541	10791759	7506921	9608542	9032783	7822375	9667325	5987201	8958135	10309876	7936183	10212592	7865814	7168743	11514888	11252490	7569116	10987323	8061111	9497207	10383725	9433316
2985	ferulic acid 4-sulfate	Xenobiotics	Food Component/Plant	47114	LC/MS Neg	100005389	1225	273.007	0.00026	0.952355	86321-29-1	6305574	4878542		HMDB29200		179595	174349	56063		369824	517124		279878		88142	518395	290549			478057	107078	215125						1791495
2630	flavin adenine dinucleotide (FAD)	Cofactors and Vitamins	Riboflavin Metabolism	2134	LC/MS Neg	327	2425	784.15	0.000509167	0.649323	146-14-5;84366-81-4	643975	559059	C00016	HMDB01248	185862	170452	156374	166196	184554	189466	207450	302111	343429	204981	250857	176265	163386	187508	246403	100644	230771	270917	186017	224439	211390	166038	200591	232628
2631	flavin mononucleotide (FMN)	Cofactors and Vitamins	Riboflavin Metabolism	15797	LC/MS Neg	100000251	2390	455.097	0.00072125	1.58483	130-40-5	710	690	C00061	HMDB01520	118440		81130	51872	61661	72172	109114	103685	119732	65968	96650	104718	86746	66726	115791			66716						79554
62	formiminoglutamate	Amino Acid	Histidine Metabolism	43493	LC/MS Pos	100002500	781	175.071	0.000280833	1.60411	816-90-0	439233	388370	C00439		2371625	1591003	1062910	1102865	685694	3472056	6927647	4686043	3066346	2771907	749547	3293395	1292687	2164281	4451931	1341262	2533889	3133067	1916566	2734719	1799030	1700142	1300342	2889005
904	fructose	Carbohydrate	Fructose, Mannose and Galactose Metabolism	577	LC/MS Polar	878	2022.2	179.056	0.000132917	0.742319	57-48-7	5984	5764	C00095	HMDB00660	10933554	12911616	9020017	7873435	11164980	8819914	19931414	13291732	12698750	12430750	19676164	11317150	20175924	7915509	16947628	8020286	11308319	12426341	17096536	13986657	14553802	11197315	8550966	8629078
993	fumarate	Energy	TCA Cycle	1643	LC/MS Polar	330	3084	115.004	5.31e-05	0.461595	100-17-8	444972	10197150	C00122	HMDB00134	10622132	22532268	11967062	10974453	18622772	11324274	33990032	23226904	22928256	13127893	6238890	36345064	9065208	14083564	21927860	8424348	18801804	13904353	10793228	20162116	12529545	16487441	17036508	24475500
928	galactonate	Carbohydrate	Fructose, Mannose and Galactose Metabolism	27719	LC/MS Polar	100001026	3085	195.051	9.57e-05	0.490621	299-28-5	128869	114198	C00880	HMDB00565	1901884	802100	421930	418489	1218306	1152111	1423139			892624	1015953	498572	1249168	2178937				939500		1588328		1697512	281937	426522
2655	gamma-CEHC glucuronide*	Cofactors and Vitamins	Tocopherol Metabolism	42381	LC/MS Neg	100004243	2500	439.161	0.000236667	0.538906											216770	5930699		1082094			534299	192229			936736	109267							956074
403	gamma-glutamyl-epsilon-lysine	Peptide	Gamma-glutamyl Amino Acid	33934	LC/MS Pos	100001262	760	276.155	0.000684107	2.47725	17105-15-6	65254;14284565	58747		HMDB03869	10359985	7523392	7240767	4843019	6710267	8220288	7828039	4869527	5923845	5920194	7385781	5000277	9541002	5253631	4158131	3183169	10427321	12201090	4242184	3510433	12371189	11424675	6542102	9687737
395	gamma-glutamylalanine	Peptide	Gamma-glutamyl Amino Acid	37063	LC/MS Pos	100001843	1116	219.098	0.000420417	1.91886	5875-41-2	440103	389104		HMDB29142	7159463	25006492	9185824	8021127	19527954	5733146	18581348	16491624	15521406	17045828	9820330	33866248	5113604	6759090	10430203	8515479	9326855	12573500	9397640	10065060	12556372	11184142	13004127	18790624
397	gamma-glutamylglutamate	Peptide	Gamma-glutamyl Amino Acid	36738	LC/MS Pos	331	1045	277.103	0.000520968	1.88005	1116-22-9	92865	83831	C05282	HMDB11737	856880	2117416	1625735	739409	2330273	1537398	3762728	1953202	2570515	2350745	1439332	3151044	1138962	1050054	1191809	1902219	1489733	1565900	1210249	1474812	1734702	1646233	2038824	2499681
398	gamma-glutamylglutamine	Peptide	Gamma-glutamyl Amino Acid	2730	LC/MS Pos	1140	817.9	276.119	0.000490345	1.77585	10148-81-9	150914	133013	C05283	HMDB11738	36550296	76614288	45096224	34842688	81274176	44318296	88118416	75409584	66018572	64089432	58585080	77449200	29469520	42272476	42503888	41655140	61613396	65376104	45460344	71285568	59241160	58045516	59718668	70692704
401	gamma-glutamylisoleucine*	Peptide	Gamma-glutamyl Amino Acid	34456	LC/MS Pos	100001485	2661	261.144	0.0004125	1.57959		14253342	21403145		HMDB11170	7017002	14953862	4958277	6510434	8952684	6240175	15121309	11788056	10869709	10369981	8415524	12568598	3847274	7595885	8050211	5933935	6619420	7263726	8663339	8599405	10872834	8294947	8896196	9664281
402	gamma-glutamylleucine	Peptide	Gamma-glutamyl Amino Acid	18369	LC/MS Pos	1268	2757.2	261.144	0.0004125	1.57959	2566-39-4	151023	133115		HMDB11171	24587346	50220580	16779640	19057452	31033954	23303664	56325180	42682832	35555700	34060988	22926524	42383004	14891988	23979960	27196992	23042394	21772196	28648348	27043024	26986576	37172844	28296176	27857664	33303392
404	gamma-glutamylmethionine	Peptide	Gamma-glutamyl Amino Acid	44872	LC/MS Pos	100001313	2016.5	279.101	0.00113646	4.07185	17663-87-5	7009567	5373147		HMDB29155	8427186	21932708	9582962	5712465	14524391	5743734	11584677	10902494	8794467	12954907	10484746	16458065	6417408	4399322	8250388	10579920	6375448	12205553	7224612	6067891	9751821	10066588	11107782	12781608
405	gamma-glutamylphenylalanine	Peptide	Gamma-glutamyl Amino Acid	33422	LC/MS Pos	100000491	2865	295.129	0.000526	1.78227	7432-24-8	111299	99868		HMDB00594	8485177	15537394	6213848	6462754	11700647	7669041	18595706	13406287	14029474	14706146	9519664	14148890	5496029	7077036	8848315	8051508	7935322	11252670	10975435	8587868	12923091	9888589	10186963	11404722
406	gamma-glutamylthreonine*	Peptide	Gamma-glutamyl Amino Acid	33364	LC/MS Pos	100001314	996.6	249.108	0.0003375	1.35483	5652-48-2		21403107		HMDB29159	8398821	18884024	8946155	6949426	14593839	4762154	12786150	9990666	10294603	14193257	11663658	12899897	5369410	6025000	9663492	6151957	5900017	11054155	8375291	5507559	9496050	10117410	11444361	10590431
407	gamma-glutamyltryptophan	Peptide	Gamma-glutamyl Amino Acid	33947	LC/MS Pos	100001295	3035	334.14	0.000714138	2.13724	66471-20-3	3989307	2302065		HMDB29160	1116510	2450798	1261818	1213058	3283500	1445840	3599954	1648696	2875293	4049161	2622572	3168554	1086656	806307	1640777	1780658	1350511	1645008	2253255	1085594	2446830	1880529	2257419	1971202
408	gamma-glutamyltyrosine	Peptide	Gamma-glutamyl Amino Acid	2734	LC/MS Pos	1102	2080.4	311.124	0.000448333	1.44101	7432-23-7	94340	85142		HMDB11741	4100845	14769719	2915281	2980725	10993356	3132875	11279076	8285816	12860536	18737404	10177832	14137499	2261473	2237432	5777836	3326673	3637778	6313673	6372780	3214933	9095203	6716830	8434240	6754328
409	gamma-glutamylvaline	Peptide	Gamma-glutamyl Amino Acid	43829	LC/MS Pos	100001126	2045	247.129	0.000398889	1.61409	2746-34-1	7015683			HMDB11172	14881612	32785358	13149307	13492733	23982800	12410496	27630632	20973364	21753380	24883636	21720250	25407914	8966417	15029741	18431420	12597363	14275058	13888609	17215088	16732007	23314124	16799664	19730872	17183932
2914	gluconate	Xenobiotics	Food Component/Plant	587	LC/MS Polar	338	2922	195.051	9.57e-05	0.490621	527-07-1	10690	10240	C00257	HMDB00625	2765063	1355699		308886	836564		2314586		435361	1974033	1108634	1182361	1454056	88216		1003828	515521	1187659		1140925	1511306	799529
800	glucose	Carbohydrate	Glycolysis, Gluconeogenesis, and Pyruvate Metabolism	20488	LC/MS Polar	572	2342	179.056	0.000120506	0.673009	50-99-7	79025	71358	C00031	HMDB00122	1413586688	1605339520	1101906560	999626432	1303636224	1390611584	2062674176	1702403584	2091710208	1456817792	1197002240	1820147968	1295420416	1061941056	1534646656	1225186048	1490719232	1326341376	1993417856	1988493824	1823050752	1959978112	1395378304	1291285248
954	glucuronate	Carbohydrate	Aminosugar Metabolism	15443	LC/MS Polar	100000257	3233.3	193.035	0.000103036	0.533766	207300-70-7	444791	58552	C00191	HMDB00127	3812341	2402822	5303077	2825041	2614978	8717110	9204633	3148185	7453296	2970406	2847091	5518257	8095562	3818264	3091727	11920058	3585055	2604363	3119785	3846931	3637180	3149236	2692880	6510445
38	glutamate	Amino Acid	Glutamate Metabolism	57	LC/MS Pos	561	710	148.06	0.000231515	1.56365	56-86-0	611	591	C00025	HMDB00148	51121820	82504336	55612456	34541368	78938488	56524788	82319304	62376388	75158272	60107520	53583516	77672224	52542568	53892648	64333912	66126868	56653560	84796024	31997840	61792532	48298560	54699360	62807692	61769388
39	glutamine	Amino Acid	Glutamate Metabolism	53	LC/MS Polar	563	2969	145.062	6.27e-05	0.432417	56-85-9	5961	5746	C00064	HMDB00641	189903328	209804688	181171968	160837808	193310560	217301344	213192432	225002848	191729584	160452224	202166960	182732800	165627056	186453024	176471648	170394928	218187680	220192672	167497200	255986224	193841840	194732048	184112416	196082304
82	glutarate (pentanedioate)	Amino Acid	Lysine Metabolism	396	LC/MS Polar	339	2900	131.035	6.9e-05	0.52694	110-94-1	743	3618533	C00489	HMDB00661	27248708	16525647	7090089	5295623	9422262	17255166	11204383	10371982	8499401	2553574	2376614	13549114	5647408	15787811	14823288	5190794	10868434	12274008	5539590	15256542	10855081	10263801	13332669	7003693
83	glutarylcarnitine (C5)	Amino Acid	Lysine Metabolism	44664	LC/MS Pos	100001593	1583.3	276.144	0.0004915	1.77987	102636-82-8	71464488	21403175		HMDB13130	3959143	1972063	3341421	2920272	2392680	4098029	7303996	3327323	5109338	1756221	1962059	4829903	2912053	4316318	4793825	4228613	3972669	6779973	2151988	5601568	2346998	3968794	4246618	4086930
380	glutathione, oxidized (GSSG)	Amino Acid	Glutathione Metabolism	38783	LC/MS Pos	448	1512	307.083	0.00041	1.33514	103239-24-3	65359	58835	C00127	HMDB03337	104390520	131387184	266378528	66138104	136143200	237883936	1267024000	195725264	573675328	42658360	29420732	335735104	267885104	111928352	226731216	517523936	249141408	226808160	38231080	241614288	151630192	197036864	173357632	519177088
820	glycerate	Carbohydrate	Glycolysis, Gluconeogenesis, and Pyruvate Metabolism	1572	LC/MS Polar	1052	2070.4	105.019	5.07e-05	0.482904	600-19-1	752	732	C00258	HMDB00139	28746886	30794308	25888792	33206408	29412108	27728032	37346612	29654914	33844604	30079090	28760030	38966436	23135928	29889882	35734528	20568240	28981216	28753720	28477680	45383472	33670704	28728612	35265828	27706492
1623	glycerol	Lipid	Glycerolipid Metabolism	15122	LC/MS Neg	1254	758	91.0401	0.000107179	1.17728	56-81-5	753	733	C00116	HMDB00131	47431744	58120416	86934200	90405888	48924768	76560176	62001420	71556208	77978392	55764344	36536384	69703800	74202192	69782168	111401256	58671272	78755272	56646152	71809944	87757784	73071072	61405376	71034568	82321672
1624	glycerol 3-phosphate	Lipid	Glycerolipid Metabolism	43847	LC/MS Polar	100000258	3938.7	171.006	9.76e-05	0.570597	29849-82-9	754	734	C00093	HMDB00126	3390368	2252461	2638705	1944641	2384773	3192323	8295091	4222748	4732490	2069571	2074301	4172743	2779924	3909010	6206295	2086766	3251263	4704631	2021944	7154153	2828698	4412342	3614765	4066403
1433	glycerophosphoethanolamine	Lipid	Phospholipid Metabolism	37455	LC/MS Polar	100001620	3075	214.049	0.000358056	1.67278	33049-08-0	123874	110410	C01233	HMDB00114	831913	1046977	819973	711877	1005818	1000225	1707420	1098891	1056846	796359	808427	1070540	784195	981331	1352273	898390	966275	1692480	758442	1081939	793786	1022461	913335	965643
1629	glycerophosphoglycerol	Lipid	Glycerolipid Metabolism	48857	LC/MS Polar	100001619	2430	245.043	0.0001236	0.504401		439964	388990	C03274		1229426	2291628	2474889	799054	1111659	1279661	4806830	2463469	2989525	1392584	1294915	2806063	1093550	1498109	4015422	2021121	1937838	3110485	1320563	2432744	1707156	2540917	1472316	2331821
1435	glycerophosphoinositol*	Lipid	Phospholipid Metabolism	47155	LC/MS Polar	100001621	3850	333.059	0.00066125	1.98538	16824-65-0					386827	162067	331676	217100	207588	340053	529543	340024	431893	261385	203416	265794	348015	434987	345209	275418	382660	287159	290114	390608	388180	282531	262528	315509
1427	glycerophosphorylcholine (GPC)	Lipid	Phospholipid Metabolism	15990	LC/MS Pos	100000269	709.9	258.11	0.000438667	1.69953	28319-77-9	71920	571409	C00670	HMDB00086	76383112	124574616	91189576	85311168	125391144	80121768	79131216	101291472	76525552	151864864	289369664	86051424	71014272	90250304	92521616	94236344	73050216	100140448	92424424	64468108	97337224	137628992	98742856	68064160
1	glycine	Amino Acid	Glycine, Serine and Threonine Metabolism	58	LC/MS Pos	340	700	263.147	0.000239375	0.909664	56-40-6	750	730	C00037	HMDB00123	3013357	2048440	2617079	3730088	3145699	2638181	1557584	908816	1530268	1903372	2021747	2110003	1960638	2583130	1937528	3014808	2404174	2538415	1524921	929571	1399168	1193723	2058761	1901293
1877	glycocholate	Lipid	Primary Bile Acid Metabolism	18476	LC/MS Neg	342	5163	464.302	0.000255	0.549212	475-31-0;863-57-0	10140	9734	C01921	HMDB00138			2577637			8208093	20985490		6948296			8079480	1320879			9936025	5680842			1240568				7471466
537	glycylleucine	Peptide	Dipeptide	34398	LC/MS Pos	100001258	2190.9	189.123	0.000272254	1.43956	869-19-2	92843	83812	C02155	HMDB00759	206385	825269	1358695	339846	961576	2016223	2464581	489491	1064538	380513	455722	854379	475279	492481	675638	2396504	547806	816017		588909	335267	401409	699397	1323918
547	glycylvaline	Peptide	Dipeptide	18357	LC/MS Pos	100000487	1561.6	175.108	0.0002175	1.24209	1963-21-9	97417	2006926		HMDB28854	81887	394111	783904		492011	1254101	444022	485475	388934	788058	536881	588002	366736	225690	413612	1743517	195815	632661		367012		294968	289306	660501
2522	guanosine	Nucleotide	Purine Metabolism, Guanine containing	1573	LC/MS Neg	1099	1662	282.084	0.0001072	0.380028	118-00-3	6802	6544	C00387	HMDB00133	2763645	2737041	2618497	3884267	4359064	3084952	2978296	1605518	3698526	3745578	1544592	3365242	2020046	2926555	2484582	3389187	3501067	2122542	1132115	4315491	2063333	3106333	3218165	2922460
2517	guanosine 5'- monophosphate (5'-GMP)	Nucleotide	Purine Metabolism, Guanine containing	2849	LC/MS Pos	347	1300	364.065	0.000265	0.727891	5550-12-09	6804	741	C00144	HMDB01397	16132063	9912304	16108498	15524292	18353636	15940706	15421579	19961668	20475720	12949585	16021516	16297462	12632503	16820756	18967240	15336196	15370463	18182236	11526463	7349344	16337111	11643582	13338084	14985151
2645	gulonic acid*	Cofactors and Vitamins	Ascorbate and Aldarate Metabolism	46957	LC/MS Polar	100001586	2750	195.051	9.58e-05	0.490897	20246-53-1	9794176	7969943			110288672	40256544	57935132	44720112	41657856	76268912	76831264	61525132	82365072	44595452	56609360	78819360	73420728	122844840	83796088	40492896	48841912	36012872	42451920	130790872	75097064	58156672	55156080	39079816
2681	heme	Cofactors and Vitamins	Hemoglobin and Porphyrin Metabolism	41754	LC/MS Pos	100001386	5003	616.176	0.00129958	2.10911	14875-96-8	26945		C00032	HMDB03178	3957894	1845020	4347187	7554728	4131404	797895	5020868	24022404	34063776	4862498	7462207	9536475	2020502	4396446	4593908	10681041	24286248	1520242	10451197	1839718	6554339	8161722	2881831	3174414
1010	heptanoate (7:0)	Lipid	Medium Chain Fatty Acid	1644	LC/MS Neg	925	3670	129.092	4.6e-05	0.356335	111-14-8	8094	7803	C17714	HMDB00666	1997696	1671669	2284965	1979820	1948808	2058109	1769812	2109704	1755202	1872529	1497510	1705609	1857228	1995323	2008869	1839837	2150137	2023728	1523792	1192456	1135477	1418722	1123218	1430474
1228	heptanoyl glycine	Lipid	Fatty Acid Metabolism(Acyl Glycine)	42629	LC/MS Neg	100004195	3720	186.114	9.09e-05	0.488248	23783-23-5	10932172	9107408			717689	378913	317359	677870	275932	568823	231157	149514	255483		108133	128412	486611	1313624	569295	201991	533243	474208	228516	856814	360876	267120	425720	179135
1156	hexadecanedioate	Lipid	Fatty Acid, Dicarboxylate	35678	LC/MS Neg	100001614	4615	285.207	0.000221071	0.775126	505-54-4	10459	10027	C19615	HMDB00672	4161931	2414412	4206457	4969842	1542781	6233135	5025155	2744165	4284813	1261187	1481448	3980597	4535421	19311028	6386378	3179999	4447664	2418594	3433016	5812655	2897252	3365047	2401789	3577387
1238	hexanoylcarnitine	Lipid	Fatty Acid Metabolism(Acyl Carnitine)	32328	LC/MS Pos	100000781	3194	260.186	0.000409785	1.57497	6920-35-0	6426853	4932273		HMDB00705	42540672	25810592	33469670	39173632	19503502	51865884	26422500	16564475	19766056	14173209	21081540	21048428	53855960	57819888	37854332	31539172	43570636	31720248	38145244	29244826	26084056	24378726	28707192	18288760
1227	hexanoylglycine	Lipid	Fatty Acid Metabolism(Acyl Glycine)	35436	LC/MS Neg	100001527	2900	172.098	5.09e-05	0.295541	24003-67-6	99463	89859		HMDB00701	43886320	13368501	19643384	58640388	29619534	44448896	18406406	5728255	17439388	7600028	18952340	18604596	48750848	89938504	36715416	22058924	45288720	34566872	32962040	32248254	23308472	15190062	23712952	15837119
2711	hippurate	Xenobiotics	Benzoate Metabolism	15753	LC/MS Pos	100000014	2800	180.066	0.000410741	2.28106	495-69-2	464	451	C01586	HMDB00714	7488669	33126272	6946581	10903179	42486320	327963	96032368	232573904	495635232	2506454	141019056	4292213	732879	4864653	124679408	10087329	3353174	48398376	10154358	78570808	311358016	386432128	61405028	384894688
53	histidine	Amino Acid	Histidine Metabolism	59	LC/MS Neg	355	755.9	154.062	7.15e-05	0.463978	5934-29-2	6274	752	C00135	HMDB00177	93463704	112377480	88351160	73676048	91413328	108270112	104349648	119746128	103008352	81985592	91535752	85393080	81638632	84632024	87840856	77810192	90807480	108782304	91145472	97621152	95214064	88518624	82436584	104824216
334	homocitrulline	Amino Acid	Urea cycle; Arginine and Proline Metabolism	22138	LC/MS Pos	100000963	821.7	190.119	0.000317917	1.6722	1190-49-4	65072	58582	C02427	HMDB00679	14572722	8921724	22531152	13938577	10551584	13419943	8052783	4599770	7563658	6802521	19673286	7338430	10450799	22032176	25250868	14121149	8131580	7907777	7017528	6335600	11568005	9171945	11734093	8799063
149	homovanillate sulfate	Amino Acid	Phenylalanine and Tyrosine Metabolism	38349	LC/MS Neg	100002250	1047	261.007	0.000114848	0.44002	38339-06-9	29981063	21896746		HMDB11719	39019	101999	36628	62997	94240	104016	65694	71875	175815			289504	63152	98404	70528	42985	110341	167853		121143	133498	133561	109430	171170
1236	hydroxybutyrylcarnitine*	Lipid	Fatty Acid Metabolism(Acyl Carnitine)	43264	LC/MS Pos	100003926	1477	248.149	0.000478675	1.92898		53481617			HMDB13127	20113036	7244262	9300601	28437974	11207133	70511776	68264256	32470064	42466552	7910966	12432626	25630716	20637600	51704960	10162137	18452276	53178644	13786826	73909520	86240424	25056188	27926208	32945632	49213120
318	hypotaurine	Amino Acid	Methionine, Cysteine, SAM and Taurine Metabolism	590	LC/MS Polar	358	2763.4	108.012	8.54e-05	0.790804	300-84-5	107812	96959	C00519	HMDB00965	536394	695694	490282	392838	617698	338609	1141613	798770	1095574	806782	654570	827585	358684	406468	792816	486305	591908	670379	664084	651915	720100	660414	515173	667860
2468	hypoxanthine	Nucleotide	Purine Metabolism, (Hypo)Xanthine/Inosine containing	3127	LC/MS Neg	171	1291.2	135.031	0.000200385	1.48399	68-94-0	790	768	C00262	HMDB00157	2520132	4045427	416638	1416699	13456923	4520698	4891102	2271046	11176482	339245		4771403	2405377	12003959	23525048	1569816	10878175	204880	780038	13169198	610763	4418783	14831619	2934997
64	imidazole lactate	Amino Acid	Histidine Metabolism	15716	LC/MS Pos	100000263	782.7	157.061	0.000337083	2.1462	14403-45-3	440129	389128	C05568	HMDB02320	13924011	10040237	15587045	11184768	12179781	8402214	16943866	13795272	13850039	10566371	10543862	12939006	10028946	11482530	14367910	13956913	10367969	13698540	9448654	14643906	13225242	9093282	8797151	9349074
63	imidazole propionate	Amino Acid	Histidine Metabolism	40730	LC/MS Pos	100003434	1020	141.066	0.000264625	1.8759	1074-59-5	70630	63798		HMDB02271	2359339	3576524	14069300	3474924	3918020	4576227	19833520	7841117	11025432	15822479	3219092	5055498	1869936	2932378	22823092	3731216	4980207	13718337	7131119	5387553	13282974	6961252	7907357	8713395
233	indole-3-carboxylic acid	Amino Acid	Tryptophan Metabolism	38116	LC/MS Neg	100002185	1708.8	160.04	5.34e-05	0.333967	771-50-6	69867		C19837	HMDB03320	256206	91830	195602	175500	154277	195681	149380	176315	120064	111853	181419	168239	119665	174528	162927	133979	216101	287127	145170	168373	196953	186495	122362	120009
198	indoleacetate	Amino Acid	Tryptophan Metabolism	27513	LC/MS Pos	100001034	3766.3	176.071	0.000435417	2.47297	6505-45-9	802	780	C00954	HMDB00197	6055627	9076284	4330571	6150918	8307179	7911335	13042141	9832035	12522752	9952442	7668496	9833660	3879622	4986098	5160489	4552631	6204439	8893792	8759347	6752685	8709778	8836724	9198134	8307266
3007	indoleacrylate	Xenobiotics	Food Component/Plant	22114	LC/MS Neg	100000800	2511	186.056	0.00013931	0.748755	1204-06-4	15030923	4524636		HMDB00734	175119	150294	76902			57834	386016	325692	317484		116740	97739			404984		70879	70294	64300	203770	60593	95152	56455	62587
197	indolelactate	Amino Acid	Tryptophan Metabolism	18349	LC/MS Pos	100000463	3514	206.081	0.0007	3.39672	832-97-3	92904	83867	C02043	HMDB00671	13453706	12004080	7353062	15573782	9569903	19927508	17461780	16800686	17070014	10796877	10239838	10132746	10214371	10514519	9644292	11352176	13746959	19931696	16946376	14554142	14841255	12720993	12890913	10695205
200	indolepropionate	Amino Acid	Tryptophan Metabolism	32405	LC/MS Pos	100001083	4147.9	190.086	0.000354103	1.86285	830-96-6	3744	3613		HMDB02302	7103764	9910946	7207591	3400252	7372199	8144882	30403872	20893066	20908088	8707765	3814583	8296528	2027936	12154180	27068084	5405716	11436845	10385065	4826094	20411238	4502513	6056379	2223273	6090062
3008	indolin-2-one	Xenobiotics	Food Component/Plant	43374	LC/MS Pos	100004318	3386	134.06	0.000297826	2.22159	59-48-3	321710	284794	C12312		715623	1437196	964096	751559	584853	975007	1103938	917047	397683	545768	405684	1000415		900021	171493	321779	957787	1045720	245877	545950	919589	1177630	901996	1380652
2467	inosine	Nucleotide	Purine Metabolism, (Hypo)Xanthine/Inosine containing	1123	LC/MS Neg	361	1602.1	267.073	0.000250392	0.93754	58-63-9	6021	21241953	C00294	HMDB00195	39398388	36652356	34337040	39232732	52382752	38147304	47534628	30941846	66039880	43881892	18228578	50559840	28679504	54603640	49578216	53651468	51667200	31095552	20612248	51291992	31671276	51208980	47637508	45599720
282	isobutyrylcarnitine	Amino Acid	Leucine, Isoleucine and Valine Metabolism	33441	LC/MS Pos	100001055	1955.1	232.154	0.00039863	1.71709	25518-49-4	168379			HMDB00736	43332224	40918092	34301704	32005428	48246160	64349864	61778832	38909216	51317964	18388174	21716856	64401796	37489648	59360408	60811944	33799408	48283056	56446072	32114104	50977572	39149680	47335520	47443904	50646684
283	isobutyrylglycine	Amino Acid	Leucine, Isoleucine and Valine Metabolism	35437	LC/MS Pos	100001590	2009	146.081	0.000269464	1.84462	15926-18-8	10855600	9030891		HMDB00730	1278662	745434	1137203	1951290	1611070	1653302	1261172	519300	932842	1209269	528566	2266437	1352200	2620029	1965086	1004372	1271277	2284652	940548	995603	945195	765870	1251177	1106771
266	isoleucine	Amino Acid	Leucine, Isoleucine and Valine Metabolism	1125	LC/MS Pos	376	1599	132.102	0.000360577	2.72954	73-32-5	6306	769	C00407	HMDB00172	5118296576	5396910080	2906637312	3978803456	3784973056	4850878976	5552896512	5504674816	4118722816	3071922432	2610523904	4201416704	3024530432	5195514880	5021751296	3552524032	4146122496	4187943680	3557050368	4755710464	4131266304	3925285632	3643840000	4265202688
571	isoleucylglycine	Peptide	Dipeptide	40008	LC/MS Pos	100003169	1740	189.123	0.0002652	1.40226	868-28-0	342532	303621			109488	398021	717478	286998	652455	1005143	608093	329589	403930	195768	307187	366932	350311	432849	527506	1034237	261076	527696	137853	382701	311709	336873	370941	528368
243	isovalerate	Amino Acid	Leucine, Isoleucine and Valine Metabolism	44656	LC/MS Neg	100000708	1564	101.061	0.00011381	1.12615	503-74-2	10430	10001	C08262	HMDB00718		1111430		1559136	1256958	1628913	1605946	1631523		794419	826130	1092159	1076407		1212875	949983	930758	1111617	962473				495935	1342245
245	isovalerylcarnitine	Amino Acid	Leucine, Isoleucine and Valine Metabolism	34407	LC/MS Pos	100001393	2504.9	246.17	0.000453333	1.84155	31023-24-2	6426851	4932271		HMDB00688	26681892	27987260	11655962	13630720	13010602	20694168	19050780	18409574	13002821	16482333	13931601	15150013	15607972	16991052	18984260	17017752	13417837	17232660	22989272	12612136	19572734	13563538	13975345	14182605
244	isovalerylglycine	Amino Acid	Leucine, Isoleucine and Valine Metabolism	35107	LC/MS Neg	100001452	1950	158.082	9.95e-05	0.629296	16284-60-9	546304	475516		HMDB00678	9640198	9867444	3742334	6045753	6815229	8569075	5276147	3623138	4006602	2832216	2509872	8128951	5058068	10738135	12745549	3418044	5359379	23821964	4116249	6818983	5068287	3634297	4950265	4597458
204	kynurenate	Amino Acid	Tryptophan Metabolism	1417	LC/MS Neg	98	2224	188.035	3.56e-05	0.189459	492-27-3	3845	3712	C01717	HMDB00715	2255071	2405244	2079534	2328214	2914506	1820114	4078639	1578318	3040893	1933170	3003399	2651264	2081529	2159536	3919409	2866952	2373536	2332392	1591409	2100006	2657131	1788126	2957271	3393379
203	kynurenine	Amino Acid	Tryptophan Metabolism	15140	LC/MS Pos	100000265	1902.1	209.092	0.00040125	1.91901	2922-83-0	161166	141580	C00328	HMDB00684	12534899	15911389	13064119	19948542	16876816	15521615	17627300	10185371	17319562	17074928	22680752	22295762	16862080	15565116	22553002	16468403	21061320	13505872	23980860	12313841	20031168	23831508	18127314	20473528
817	lactate	Carbohydrate	Glycolysis, Gluconeogenesis, and Pyruvate Metabolism	527	LC/MS Polar	482	1468.8	89.0244	4.68e-05	0.525538	79-33-4	612	592	C00186	HMDB00190	1540533376	1865784576	1275733632	882028864	1299549568	1442550400	1785065856	1545867136	1429547008	852763072	925661632	1477660032	1238929152	1504938368	1641184512	986114240	1530745600	1586097152	851937920	2067019136	1352513664	1624821632	1478169856	1485744768
1016	laurate (12:0)	Lipid	Medium Chain Fatty Acid	1645	LC/MS Neg	181	5300	199.17	7.6e-05	0.381493	143-07-7	3893	3756	C02679	HMDB00638	142309616	183821552	204350656	6223441	125242600	233992064	92578440	94592440	102873112	87577984	105895824	121791232		214889424	219398064	174271184	192764496	113825296	161037040	90009752	146683856	91779848	71592864	149125456
1244	laurylcarnitine	Lipid	Fatty Acid Metabolism(Acyl Carnitine)	34534	LC/MS Pos	100001392	5070	344.28	0.000580244	1.68539	25518-54-1	10427569	8602997		HMDB02250	2413770	881383	3700031	4151564	2282285	6402171	11279748	893120	2039384	730976	1147278	1772812	7467764	4837242	4244159	7678834	3663162	1726355	2932945	830482	1305355	844176	761210	3838111
237	leucine	Amino Acid	Leucine, Isoleucine and Valine Metabolism	60	LC/MS Pos	397	1680.2	132.102	0.000364792	2.76144	61-90-5	6106	5880	C00123	HMDB00687	7255674880	7561933824	4513112064	5657273344	5350358528	7336826880	7977914368	7750289408	5630491648	3982142208	3794204928	5922405888	4636131328	7904396800	6977595392	5431897088	5807591424	6080540160	4805735936	7117861888	5792589824	5661592064	5067193344	6187081216
1188	linoleamide (18:2n6)	Lipid	Fatty Acid, Amide	32455	LC/MS Neg	1492	6205	278.249	0.000165684	0.595453	3999-01-07	6435901	4940587			1697740928	2610914560	2391953664	1657930752	2479817728	2632806144	3426389248	2897721088	2584591872	2164774656	2536727808	2766018048	2340731904	2383317248	2582253056	2749147392	2077989376	2530415360	2018429824	2999995392	2720781568	2132047488	2568150528	2744990976
1062	linoleate (18:2n6)	Lipid	Polyunsaturated Fatty Acid (n3 and n6)	1105	LC/MS Neg	180	5535	279.233	0.000196714	0.704481	60-33-3	5280450	4444105	C01595	HMDB00673	5643776512	3687778560	6331516416	6623557632	3618189568	6605532672	4322509312	4571186688	5370497024	4132524800	4326017536	4458843648	8643165184	6404870656	6622388224	7724994560	5064995840	4386102272	7151792640	4637673984	5556079616	4939467264	5171443712	8335927296
1064	linolenate [alpha or gamma; (18:3n3 or 6)]	Lipid	Polyunsaturated Fatty Acid (n3 and n6)	34035	LC/MS Neg	100001337	5450	277.217	0.000111875	0.403564		5280934	4444437	C06426	HMDB03073	758544960	625244864	1245967360	1304359808	506241952	1231284096	513163296	487690368	498419488	322419168	413725024	507867008	1535867520	979513664	1226642688	1639471232	754342080	453544512	901100480	514126944	686850944	618672576	632446464	1516914304
1249	linoleoylcarnitine*	Lipid	Fatty Acid Metabolism(Acyl Carnitine)	46223	LC/MS Pos	100003151	5190	424.342	0.00161769	3.81224	36816-10-1	6450015	4952667		HMDB06469	6146363	748796	4829714	10138484	4760456	8123323	25893224	1596651	5549077	1646807	2515125	4909333	13684077	10654192	4980854	13021672	4910450	3892824	6369626	3736851	3541160	2223314	2197463	11482384
73	lysine	Amino Acid	Lysine Metabolism	1301	LC/MS Polar	407	5431.1	145.098	6.74e-05	0.464382	56-87-1	5962	5747	C00047	HMDB00182	34169208	33941296	26638078	20450080	23033656	22786470	15400871	18557810	15374727	17678770	22711180	14766346	20423652	25857130	27500672	22869590	18286600	33674264	17374304	15139572	18855834	18289364	19682556	20930738
994	malate	Energy	TCA Cycle	1303	LC/MS Polar	409	3343.1	133.014	7e-05	0.526259	6915-15-7	525	510	C00149	HMDB00156	356537856	692945600	406478176	352653888	629972928	416125792	1227373952	803220608	889210496	464868064	209682176	1206186112	325348192	545229696	774630848	290469600	649600320	492882112	369653376	751260480	464489120	586394624	617274432	863314560
1205	malonate	Lipid	Fatty Acid Synthesis	15872	LC/MS Polar	818	3447	103.004	5e-05	0.48542	141-82-2;26522-22-85-0	867	844	C00383	HMDB00691	19468084	26270264	17430868	25877226	21255830	21243300	26624844	14936234	25176010	34903596	23849236	34371872	18330766	21495652	18402176	18257932	25036484	15677570	38101440	20084984	28241104	24005932	21332736	18728744
1204	malonylcarnitine	Lipid	Fatty Acid Synthesis	37059	LC/MS Pos	100001526	965	248.113	0.000481667	1.94132	853728-01-5	22833583	21403153		HMDB02095	1349435	800752	1587089	1394689	1606976	1158030	3229557	1245838	2377020	1164236	790072	2947844	992269	1963519	1668199	1110819	1786265	1314324	1734513	1337556	1601591	1029231	1455994	2030059
909	mannitol/sorbitol	Carbohydrate	Fructose, Mannose and Galactose Metabolism	46142	LC/MS Polar	100001740	2260	181.072	0.00089	4.91518		5780	440	C01507	HMDB00247	15784549	17852322	10506029	10090662	12743044	13606249	14192639	18585698	16087478	12266365	12125652	16206847	16522938	12043873	14481597	9762398	16772421	14039427	16062202	24073728	16369696	17865096	13564370	13882670
910	mannose	Carbohydrate	Fructose, Mannose and Galactose Metabolism	584	LC/MS Polar	803	2200	179.056	0.000116667	0.651565	3458-28-4	18950	141983	C00159	HMDB00169	22871554	12722702	18829996	22115056	22514704	23447286	23576636	22885444	31788354	20572286	19718084	21377160	20628756	21460920	15523310	18561884	26773184	16760311	34176872	21629396	27130208	25429766	23452038	24663276
1025	margarate (17:0)	Lipid	Long Chain Fatty Acid	1121	LC/MS Neg	891	5731	269.249	0.000307391	1.14166	506-12-7	10465	10033		HMDB02259	120519448	94358080	157069488	134708576	90664088	113679048	128827768	161750560	138464144	125627072	149742944	152748112	143166624	128524728	158826416	170037760	99293888	110675536	233692560	122216648	146070560	162301104	168058688	350073088
1073	mead acid (20:3n9)	Lipid	Polyunsaturated Fatty Acid (n3 and n6)	35174	LC/MS Neg	100001472	5650	305.249	0.000509714	1.66983	20590-32-3	5312531	4471956		HMDB10378	29919562	56596132	46678816	33316296	58303792	142831600	26013102	29677592	26020456	23501148	27158544	25346372	42364920	38805240	46399712	76697464	51892780	51735144	29791068	22735888	24896558	29511200	29256986
292	methionine	Amino Acid	Methionine, Cysteine, SAM and Taurine Metabolism	1302	LC/MS Pos	415	1250	150.058	0.00033125	2.20747	63-68-3	6137	5907	C00073	HMDB00696	1411853824	1573495168	1057944128	937540288	1128828288	758262400	1010470976	1029608128	912099840	983989056	1082806016	1175913600	927701632	855843840	1187319808	1054321408	835186304	1279785728	805932416	830453696	1037827776	964548672	967468224	1022853568
297	methionine sulfoxide	Amino Acid	Methionine, Cysteine, SAM and Taurine Metabolism	18374	LC/MS Pos	100000039	741.1	166.053	0.00024875	1.49801	3226-65-1	158980	139840	C02989	HMDB02005	8673861	18093480	8858509	5801369	8176012	6384732	6763605	7072449	6422875	7338058	8691138	8136398	8593935	5679650	9728266	11282923	5049897	21483394	5415882	5205808	6557043	7785759	6884901	8857274
3030	methyl indole-3-acetate	Xenobiotics	Food Component/Plant	1584	LC/MS Pos	1104	4350	190.086	0.000354103	1.86285	1912-33-0	74706	67279		HMDB29738		142676		232147	335114	197985	267408	1509908	1277556	299166	481102	213527						153527	459567		181437	361222	339202
258	methylsuccinate	Amino Acid	Leucine, Isoleucine and Valine Metabolism	15745	LC/MS Polar	2051	2800	131.035	6.9e-05	0.52694	498-21-5	10349	9922		HMDB01844	2117297	1277919	1853512	1803900	1315216	1801463	1849464	1746799	1669145	875554	1069852	1922120	1431012	2412684	2261447	1294847	1718974	4091475	965035	2915055	1535592	1787695	1892617	2194165
1397	myo-inositol	Lipid	Inositol Metabolism	1124	LC/MS Polar	363	3506.3	225.062	0.0001104	0.490532	87-89-8	892	10239179	C00137	HMDB00211	5372618	3899161	5678854	6661290	8332841	4998625	11729973	6022169	8533524	4903204	4001078	7248347	4699359	9009965	5019612	4500431	6965320	7617306	7179129	6068872	4980022	4652308	6487992	10424150
1019	myristate (14:0)	Lipid	Long Chain Fatty Acid	1365	LC/MS Neg	519	5440	227.202	0.000128396	0.56512	544-63-8	11005	10539	C06424	HMDB00806	1268970240	1971283200	2299232256	2605327104	1113136384	2664343552	875580800	722693056	852460096	569911360	584382976	768246400	2073516416	2027382272	2509850880	2025482496	2161096704	883253632	1563525504	807953088	1100924928	840952832	822022144	1472205824
1020	myristoleate (14:1n5)	Lipid	Long Chain Fatty Acid	32418	LC/MS Neg	100001198	5346.9	225.186	0.000111047	0.493132	544-64-9	5281119	4444564	C08322	HMDB02000	129936248	252738480	192278880	445576224	168067440	404011072	134076336	108823112	118145560	78846440	87197696	113741448	348660288	366955936	384685824	231680224	341707264	128423736	243373216	134150736	152677664	112593240	124792968	231119056
1252	myristoleoylcarnitine*	Lipid	Fatty Acid Metabolism(Acyl Carnitine)	48182	LC/MS Pos	100006051	5120	370.295	0.00110829	2.99298	889848-55-9					5749296	2032073	6658940	14072391	8011761	18021756	33083214	2358485	6931874	2775640	3803978	5460896	20632328	13402837	8978238	18307024	12533401	5851532	8289246	3009556	3752512	3203911	2490431	13313978
1245	myristoylcarnitine	Lipid	Fatty Acid Metabolism(Acyl Carnitine)	33952	LC/MS Pos	100001270	5142.1	372.311	0.000589559	1.58351	18822-89-4	53477791	4932274		HMDB05066	9981477	2440316	11225841	14335109	8315089	16131999	24994372	1934693	4705297	1890864	2896944	5361725	19028476	16198325	9325771	18207744	12622219	4194532	8347203	2344398	3116845	2257648	1854625	8467336
76	N-6-trimethyllysine	Amino Acid	Lysine Metabolism	1498	LC/MS Pos	189	690	189.16	0.000404681	2.13936	23284-33-5	440120	140379	C03793	HMDB01325	5200340	3461329	3043205	5676998	5282195	5358650	5202820	5314632	5305529	4958760	6203101	5927023	3925973	5807099	3347318	4699265	5407117	4031967	4889496	4806249	4915020	5914321	6258670	5052692
58	N-acetyl-1-methylhistidine*	Amino Acid	Histidine Metabolism	43255	LC/MS Pos	100004299	987	212.103	0.000956533	4.50976						3384508	3296460	2571235	6266929	4078864	7143423	8142560	5635242	8420616	2435375	2105501	7070882	1766263	7003435	4123810	3370383	6788242	12772093	5835598	8063772	4399849	5791440	7019823	7037973
57	N-acetyl-3-methylhistidine*	Amino Acid	Histidine Metabolism	43256	LC/MS Pos	100002204	917	212.103	0.000732941	3.45559	37841-04-6	193270	19993498			1761146	2871621	1543711	2347483	2399121	4388331	4022478	2450338	3305824	1303145	700550	4709525	831670	3809458	3671387	2374426	4736371	4932147	2489253	5177190	2643185	3656792	3198219	4697726
42	N-acetyl-aspartyl-glutamate (NAAG)	Amino Acid	Glutamate Metabolism	35665	LC/MS Pos	100001612	1575.4	305.098	0.000495417	1.6238	3106-85-2	5255	5065	C12270	HMDB01067	967616	988063	932508	1327004	1193060	964845	892060	768713	953246	653035	1256483	1117815	940300	1214422	935524	1054944	1006053	699353	749041	872561	888154	759971	942657	944852
2573	N-acetyl-beta-alanine	Nucleotide	Pyrimidine Metabolism, Uracil containing	37432	LC/MS Pos	100002102	1471	132.066	0.000393194	2.97727	3025-95-4	76406	68881	C01073		20951564	11120383	15043899	14248191	15651692	15574359	15700757	16197755	16893838	11970165	13245212	15318915	17055912	16764804	13377391	11553393	16851908	15879568	14542448	14479734	17334512	14249970	12069111	15815118
26	N-acetylalanine	Amino Acid	Alanine and Aspartate Metabolism	1585	LC/MS Polar	1110	1564.8	130.051	6.85e-05	0.526503	97-69-8	88064	79449	C02847	HMDB00766	3365692	3260466	3039362	2887128	3632444	4043119	5072012	3626194	4885940	3078988	1239809	5462216	3152843	4609187	4580923	2523708	3963607	3286399	3488924	4356241	3649347	3734228	3498649	4264982
339	N-acetylarginine	Amino Acid	Urea cycle; Arginine and Proline Metabolism	33953	LC/MS Pos	100001266	1116	217.13	0.000115	0.529638	155-84-0	67427	60752	C02562	HMDB04620	2047442	4119041	1423830		2634104	1192198	3108488	2872917	2243141	2424570	2587465	2838687		1072409	3235940	1614615	1610562	4048406	1158952	2040951	2876764	2033802	2565821	2332518
31	N-acetylasparagine	Amino Acid	Alanine and Aspartate Metabolism	33942	LC/MS Pos	100001257	961.6	175.071	0.000305833	1.74691	4033-40-3	99715	90090		HMDB06028	5488691	6700556	3368046	3322978	5647382	3213446	7404143	6179914	6616912	5920836	4631445	9947176	2667077	4768369	10010590	2756310	4374732	4853034	4400629	6566873	4719428	4810451	6001180	6850291
32	N-acetylaspartate (NAA)	Amino Acid	Alanine and Aspartate Metabolism	22185	LC/MS Polar	100000787	3143	174.041	5.54e-05	0.318516	997-55-7;997-55-7	65065	58576	C01042	HMDB00812	1517009	2025499	1076967	1432538	1711275	1831683	1555815	903695	1598849	3333757	2510369	4368506	1609464	1372695	2127028	2029283	1283419	1051421	1571009	1435546	2366177	2124007	1308607	1977830
412	N-acetylcarnosine	Peptide	Dipeptide Derivative	43488	LC/MS Pos	100004046	1166	269.124	0.000225	0.836044	56353-15-2	9903482	8079136		HMDB12881	220610	525358	495476	301948	911626	188115	337139	197496	398997	257560	556703	674005		646004	549990		552095	573602	579957	347387	569042	340152	504139	551669
354	N-acetylcitrulline	Amino Acid	Urea cycle; Arginine and Proline Metabolism	48434	LC/MS Neg	100001577	940	216.099	7.21e-05	0.333566	33965-42-3	656979	571213	C15532	HMDB00856	837224	768750	557868	597098	827345	1596287	1599056	971132	1466087	1066499	684141	1535019	680837	1072527	1197740	602274	755098	1574237	1090124	1290667	1217330	1060173	1069482	1333579
310	N-acetylcysteine	Amino Acid	Methionine, Cysteine, SAM and Taurine Metabolism	1586	LC/MS Pos	1107	1792	164.038	0.000234583	1.43006	616-91-1	12035	11540	C06809	HMDB01890	3740451	2687293	2408294	3316281	2631172	3211921	4178304	1636932	2854749	2148646	2363225	5395004	2570390	5396869	4292683	2952629	3291736	10400025	3181560	3758300	3294679	2318734	4166466	3490023
40	N-acetylglutamate	Amino Acid	Glutamate Metabolism	15720	LC/MS Pos	100000282	1492	190.071	0.000380938	2.00419	5817-08-03	70914	1266066	C00624	HMDB01138	3676814	5157345	2205852	2247139	3189952	3505685	5807871	4982561	4199143	3892732	2410971	6956465	1965607	2469988	4553146	2279354	3707228	3185322	2852982	5208270	4089332	3093578	3338374	3526514
41	N-acetylglutamine	Amino Acid	Glutamate Metabolism	33943	LC/MS Pos	100001253	1193	189.087	0.000325	1.71879	2490-97-3	182230	158492	C02716	HMDB06029	21022198	19223960	16748130	15381383	28167528	15809894	33326740	24252118	25861544	10122812	10073066	35382892	10725667	21409032	33093168	8222977	23804432	26317660	12058843	46261840	18242340	20010776	25207332	26205900
2	N-acetylglycine	Amino Acid	Glycine, Serine and Threonine Metabolism	27710	LC/MS Polar	100001006	1780	116.035	8.54e-05	0.73617	543-24-8	10972	10507		HMDB00532	7732255	2068607	4231258	9739566	4157440	8932351	4889762	2643345	4198367	2073326	4562120	4348879	6263725	12949290	4174753	5364619	7574111	3366587	6744806	6527030	5144616	3839015	5977116	5203332
54	N-acetylhistidine	Amino Acid	Histidine Metabolism	33946	LC/MS Pos	100001293	848	198.087	0.000538333	2.71766	39145-52-3	75619	68142	C02997	HMDB32055	25881238	23050554	17507566	12175793	21959384	16484302	31879684	27804960	24627798	12651097	9483045	28963652	9497263	18490528	32293518	10536543	17556976	27657132	12987042	29478204	18851156	17234148	21008520	22278620
268	N-acetylisoleucine	Amino Acid	Leucine, Isoleucine and Valine Metabolism	33967	LC/MS Pos	100001276	3345.5	174.112	0.000409889	2.35416	3077-46-1	2802421	2081100			6904062	7073727	2454497	5449215	4994447	5836243	6816928	6778015	6838286	3437587	2422418	9683671	3141048	7643556	10035066	3235273	4709786	5611627	4614749	8233867	5302232	5198545	5133192	5802461
235	N-acetylkynurenine (2)	Amino Acid	Tryptophan Metabolism	48757	LC/MS Pos	100006378	3114	251.103	0.000454231	1.80894						758422	807108	820325	1506885	1265603	1082381	1617832	622635	1535122	1239511	1407774	1891332	1299904	994503	903160	1164827	1626544	540323	1585273	868597	1444529	1618229	1406936	1775797
238	N-acetylleucine	Amino Acid	Leucine, Isoleucine and Valine Metabolism	1587	LC/MS Pos	1082	3453.4	174.112	0.000404912	2.32558	1188-21-2	70912	64075	C02710	HMDB11756	30232578	28922234	11018857	20792770	22773592	28800224	38168596	30563180	24824180	11775983	8705821	37013408	15510720	43858804	49023328	12315904	20851226	24596020	14258307	44626996	21489232	21437336	21582116	27413408
293	N-acetylmethionine	Amino Acid	Methionine, Cysteine, SAM and Taurine Metabolism	1589	LC/MS Neg	1083	1787	190.054	5.54e-05	0.291646	65-82-7	448580	395338	C02712	HMDB11745	6268793	4843952	4202549	3019582	5535004	5581443	6986991	3734960	6725419	4329594	3446500	8256574	5138997	4843389	7303367	5278296	4262289	4156953	3037683	5996926	4921684	4526664	4519201	6427854
99	N-acetylphenylalanine	Amino Acid	Phenylalanine and Tyrosine Metabolism	33950	LC/MS Pos	100001256	3554	208.097	0.000448649	2.15596	2018-61-3	74839	67404	C03519	HMDB00512	25486180	17872160	13507507	23127350	16509235	32499364	30401292	26418726	24437712	11612890	7753183	25215244	15681975	36350944	28962514	16146941	21092014	22215140	13261104	33338238	17315024	24157180	22595148	29328916
371	N-acetylputrescine	Amino Acid	Polyamine Metabolism	37496	LC/MS Pos	192	840	131.118	0.0003256	2.48326	18233-70-0	122356	109095	C02714	HMDB02064	1343584	953991	3356079	1645896	1465195	1264324	1553284	1494420	3128457	1374497	1306944	1942615	1315461	1235779	1136381		1298643	2072250	1372432	2791255	1402703	1661122	1225466	1568839
10	N-acetylserine	Amino Acid	Glycine, Serine and Threonine Metabolism	37076	LC/MS Pos	100001851	1021	148.06	0.000276757	1.86921	97-14-3	65249	58744		HMDB02931	6646674	4865983	4356584	5012639	5467738	5211856	8075622	4719262	6421883	4430497	4149730	7257672	4423157	6581318	6240034	3972016	6133814	5619657	5168012	5904960	5677419	4981773	5636671	6419681
320	N-acetyltaurine	Amino Acid	Methionine, Cysteine, SAM and Taurine Metabolism	48187	LC/MS Neg	100005466	800	166.018	0.0001912	1.15168		159864	140553			11971280	5478332	8088468	11663314	8602744	15428915	11697717	6452806	8970065	4234395	4390985	10258477	8020780	15197653	11487621	7393328	13236055	8175256	7685303	9721649	7624931	6322158	9020117	9883174
15	N-acetylthreonine	Amino Acid	Glycine, Serine and Threonine Metabolism	33939	LC/MS Neg	100001274	821.6	160.062	8.54e-05	0.533606	17093-74-2	152204	3841173	C01118		2941978	3322160	2532732	2366247	4265051	2045906	3022646	2745215	3093047	3174723	2987085	3900526	2633927	2777105	3713936	2200633	2992677	3935940	3322011	2646137	3398985	2370261	3172754	2962952
194	N-acetyltryptophan	Amino Acid	Tryptophan Metabolism	33959	LC/MS Neg	100001254	2630	245.093	7.93e-05	0.323492	1218-34-4	700653	610602	C03137	HMDB13713	3376594	4411484	2496806	3309469	6646175	3628011	7632246	5413799	7532048	6700344	5044133	7671513	1803454	2910841	3408767	2520188	5677490	2891939	4380152	5405867	4956056	6367234	5774677	6749392
112	N-acetyltyrosine	Amino Acid	Phenylalanine and Tyrosine Metabolism	32390	LC/MS Neg	100001104	1680	222.077	4.75e-05	0.21389	537-55-3	68310	61606		HMDB00866	3331614	5663183	1995066	2897775	5133329	4133417	5237357	4689355	8351071	8495810	4431770	9042502	2686918	3268021	4197794	2391210	3134144	3125636	4067646	2556614	4998100	4565014	4739337	5580860
279	N-acetylvaline	Amino Acid	Leucine, Isoleucine and Valine Metabolism	1591	LC/MS Neg	1084	1704	158.082	0.0001124	0.711022	96-81-1	66789	60154		HMDB11757	749575	625020	366797	659613	622045	786125	759079	707765	663067	430731	403714	844950	357163	892606	933509	465109	680623	376459	476221	854378	454052	489658	549964	652868
342	N-delta-acetylornithine	Amino Acid	Urea cycle; Arginine and Proline Metabolism	43249	LC/MS Neg	100004523	858	173.093	0.000146415	0.845875		9920500	8096135			432020	425640	356175	418233	138581	646797	552863	657595	426843	330123	218622	432928	324230	473269	288971	352809	435930	469122	430821	496669	313553	347595	301142	497169
294	N-formylmethionine	Amino Acid	Methionine, Cysteine, SAM and Taurine Metabolism	2829	LC/MS Neg	194	1543.8	176.039	0.000149375	0.848535	4289-98-9	439750	388809	C03145	HMDB01015	26406468	6856701	10685817	9894963	10774671	5334632	3141976	1787710	3521974	3758470	8511597	9713217	17010020	18186870	16160373	6859353	4329153	8437118	4347656	3850794	8370920	3175151	4948252	3453824
188	N-formylphenylalanine	Amino Acid	Phenylalanine and Tyrosine Metabolism	48433	LC/MS Neg	100006056	2336	192.067	7.77e-05	0.404591	13200-85-6	759256	663938			436480	329201	194747	242175	320457	388046	537108	428034	502631	127168		361376	193074	301283	275453	236426	304355	387889	168633	338196	147408	173080	206777	198823
346	N-methylproline	Amino Acid	Urea cycle; Arginine and Proline Metabolism	37431	LC/MS Pos	100001956	831	130.086	0.000444828	3.41948	475-11-6	557	541			1150679	1465987	2039248	1669418	2230395	1172151	1455688	1467611		2010199	1684544	1194004	1161406	2143405		1625574	963030	1739857		1603458	1608639	684865	2182557	1729255
1229	N-octanoylglycine	Lipid	Fatty Acid Metabolism(Acyl Glycine)	43502	LC/MS Neg	100003940	4335.4	200.129	5.92e-05	0.295642	14246-53-8	84290	76040		HMDB00832	2493468	580308	1269378	5056754	1839715	4016343	2468234	387190	1607470	274623	801476	1134250	3837350	8355676	2036431	1565984	2935165	872396	2565519	2112777	1255449	916514	1315441	1377097
1392	N-oleoyltaurine	Lipid	Endocannabinoid	39732	LC/MS Neg	100003119	5610	388.253	0.00030375	0.782351	52514-04-2	6437033	4941625			935587	478059	695433	1113310	1433864	2326301	3956249	1044158	2634128	1365183	1427562	1525538	1907333	1758253	563194	1073105	1718566	1143868	1625423	1526787	1328218	888006	1255751	2147481
1230	N-palmitoyl glycine	Lipid	Fatty Acid Metabolism(Acyl Glycine)	42092	LC/MS Neg	100003686	5580	312.254	0.000502093	1.60796	2441-41-0	151008	133100			133045		338730	486848	306243	204780	286906		187448		120323	248801	401273	246454	486463	447819	257168							380702
1394	N-palmitoyltaurine	Lipid	Endocannabinoid	39835	LC/MS Neg	100003239	5560	362.237	0.000217083	0.599285	83982-06-3		14435932			1246666	960070	1071844	1013056	903378	1671897	1294668	648805	1512559	857755	1131138	1325009	964230	1465425	736960	1706712	1070457	612606	1166336	1028645	910904	678838	636981	1202247
1393	N-stearoyltaurine	Lipid	Endocannabinoid	39730	LC/MS Neg	100003240	5782	390.268	0.000496522	1.27226	63155-80-6	168274	147194			622665	527573	719536	542399	622582	831137	919942	978246	1305813	785736	1370838	1389238	622220	636759	866951	776481	738749		1125662	695368	1051464	769812	1105720	931298
2626	N1-Methyl-2-pyridone-5-carboxamide	Cofactors and Vitamins	Nicotinate and Nicotinamide Metabolism	40469	LC/MS Pos	100001468	1688	153.066	0.000216429	1.41396	701-44-0	69698	62899	C05842	HMDB04193	28321946	5900338	13312742	23768384	8940358	31989650	48989148	63581932	37772716	20465692	10541967	26476536	16731138	25110724	21748492	19842548	17740898	33275598	26114576	63731248	18161816	24088714	12292425	25782546
2495	N1-methyladenosine	Nucleotide	Purine Metabolism, Adenine containing	15650	LC/MS Pos	1242	1399	282.12	0.000444324	1.57495	15763-06-1	27476	4573813	C02494	HMDB03331	13096790	11202825	8821517	10165254	10217344	12701375	14331284	9777256	11275327	9640569	10082068	13045588	11700742	10273516	11269356	11295015	11473870	9346823	10571284	13646000	13603375	12227864	10491121	11703472
2529	N1-methylguanosine	Nucleotide	Purine Metabolism, Guanine containing	31609	LC/MS Pos	100001122	1869	298.115	0.000504314	1.69168	2140-65-0	96373	86996		HMDB01563	4565006	2715894	4319404	3400985	3266746	5595248	9696285	2858710	5993458	2391409	2654318	4212455	5617577	4418205	3719631	5478292	3972920	2784415	3310446	3968854	3579627	3371020	2960041	6037978
74	N2-acetyllysine	Amino Acid	Lysine Metabolism	36751	LC/MS Pos	100001721	836	189.123	0.000277917	1.4695	1946-82-3	92907	83869	C12989	HMDB00446	6746242	4124749	6554680	3455888	3286969	5635446	6814443	3898654	5118648	2892110	2719779	5130035	4075089	5499632	6641190	4350737	5010294	7905963	3286143	6864417	4371083	4711626	5328145	5833681
2531	N2,N2-dimethylguanosine	Nucleotide	Purine Metabolism, Guanine containing	35137	LC/MS Pos	100001412	2168	312.13	0.00112429	3.60198	2140-67-2	92919	83878		HMDB04824	874751	399573	652111	620624	618555	843642	1062136	408309	849159	421876	581131	622288	712949	719980	783815	574760	597813	446291	581570	574926	770545	508243	494803	691241
2585	N4-acetylcytidine	Nucleotide	Pyrimidine Metabolism, Cytidine containing	35130	LC/MS Pos	100001413	2040	286.103	0.000425417	1.48693	3768-18-1	107461	96702		HMDB05923	3326967	1809404	2405340	3368799	2354063	3380520	4977798	3557876	3750412	1480702	1212457	2884328	2274360	3143625	2298051	2590189	3308232	6059779	3052433	3863000	2183082	2379004	2976603	3755614
75	N6-acetyllysine	Amino Acid	Lysine Metabolism	36752	LC/MS Pos	100001734	1140	189.123	0.000315	1.66558	692-04-6	92832	83801	C02727	HMDB00206	22616266	17020212	20778424	21524728	20545692	18661924	21520424	16923364	20167748	14133269	19129936	20030692	16297026	25939824	21620588	17000698	20878968	16493401	18411188	18760976	19233792	17362342	23370550	20239238
2505	N6-carbamoylthreonyladenosine	Nucleotide	Purine Metabolism, Adenine containing	35157	LC/MS Pos	100001415	2673	413.142	0.000503913	1.21971	24719-82-2	161466	141829		HMDB41623	545669	517334	902711	524642	427175	1487309	2292255	312883	1130378	368552	428239	794534	1205184	565464	444900	2110586	681395		481380	390946	380608	384043	328276	1492838
2514	N6-succinyladenosine	Nucleotide	Purine Metabolism, Adenine containing	48130	LC/MS Pos	100001664	2222	384.115	0.000658333	1.7139	4542-23-8				HMDB00912	907158	1055686	737312	894790	922454	854188	3093204	1455198	2108868	1079137	585560	1884930	1122798	1067128	1111621	786511	1131150	721314	1741475	1439599	1239620	1369846	1110458	1283405
2607	nicotinamide	Cofactors and Vitamins	Nicotinate and Nicotinamide Metabolism	594	LC/MS Pos	432	1271.1	123.055	0.000451724	3.6709	98-92-0	936	911	C00153	HMDB01406	507359040	176187184	263120688	320988000	135105392	456365984	510368128	475938304	378805728	160546816	124230120	306641920	443128288	501915424	272142144	375255872	345329536	378101696	411785248	566594240	286421568	288710304	202329392	330012832
2610	nicotinamide riboside	Cofactors and Vitamins	Nicotinate and Nicotinamide Metabolism	33013	LC/MS Pos	100001310	930	255.098	0.000274565	1.07631	1341-23-7	439924		C03150	HMDB00855	2420841	3224619	2876056	2238660	2474504	5352566	10160086	2473423	3033651	1767369	1596512	3341870	4096108	3652385	3507028	3120581	2939311	1592664	2011815	4655089	2642907	2791829	3022490	4247735
1035	nonadecanoate (19:0)	Lipid	Long Chain Fatty Acid	1356	LC/MS Neg	892	6068	297.28	0.000198913	0.66911	646-30-0	12591	12071	C16535	HMDB00772	34241580	41700768	78264512	54183084	41709288	31661724	37616676	36691720	25713490	25620352	41357676	43273736	52809508	57934548	66631320	78427520	34671076	46990648	40824588	30409854	34615360	34832788	42117984	88383240
3478	O-sulfo-L-tyrosine	Xenobiotics	Chemical	45413	LC/MS Neg	100005384	990	260.023	9.04e-05	0.347725		514186	448617			584486	434684	649755	515950	588783	430344	567120	469859	624213	520000	612132	730246	463027	659720	944171	342101	543479	2190271	433359	605612	624206	600964	516680	660649
1157	octadecanedioate	Lipid	Fatty Acid, Dicarboxylate	36754	LC/MS Neg	100001615	5042.9	313.238	0.000177576	0.566903	871-70-5	70095	63283		HMDB00782	3131560	3140713	4208515	3293289	2361425	3760304	5478141	3491930	3228378	1509340	1938287	4240890	3386819	11621104	4374199	3919609	3290708	3097029	3890402	3569007	2647914	2549573	1994372	5295176
1239	octanoylcarnitine	Lipid	Fatty Acid Metabolism(Acyl Carnitine)	33936	LC/MS Pos	100001247	4090	288.217	0.000261828	0.908441	3671-77-0	123701	110274	C02838	HMDB00791	6688084	4240372	6406525	7210292	3663009	7867017	5622806	3807004	5030979	2305087	3522679	3871078	10147691	9605098	6517171	5967629	6301009	5451719	5898633	4720503	4363553	3664386	4704238	4022187
1185	oleamide	Lipid	Fatty Acid, Amide	32458	LC/MS Neg	1504	6581.5	280.265	0.000404786	1.4443	301-02-0	5283387	4446508	C19670	HMDB02117	7922700288	10889120768	9706374144	7406892032	10219841536	10645341184	12105518080	11419753472	10587130880	9860660224	9756702720	10144302080	11235305472	10657968128	9764966400	12023854080	9016906752	10065063936	9214150656	10017123328	9462852608	7805478912	9334983680	8891255808
1029	oleate (18:1n9)	Lipid	Long Chain Fatty Acid	1359	LC/MS Neg	442	5655	281.249	0.000662128	2.35424	112-80-1	445639	393217	C00712	HMDB00207	7864456192	8276803072	8889781248	10660833280	7339971584	12171606016	6999985664	7916150784	8839808000	7899290624	7529853440	6959611392	12044065792	10304321536	11128800256	11782631424	10812364800	8109886976	12077586432	7739527680	9231784960	8474890240	8957857792	13833552896
1382	oleic ethanolamide	Lipid	Endocannabinoid	38102	LC/MS Neg	1137	6900	324.291	0.000125	0.385457	11-58-0;111-58-0	5283454	4446574		HMDB02088	6690730	10679772	9870916	11194652	11071361	10115603	14388862	9499546	8896411	11794681	10865037	10851570	10951602	7778846	8471206	11599336	9158732	7386539	8614385	10439519	11604332	9405768	11503085	14122265
1250	oleoylcarnitine	Lipid	Fatty Acid Metabolism(Acyl Carnitine)	35160	LC/MS Pos	100001501	5215	426.358	0.0005824	1.36599	38677-66-6	6441392;53477789	21403150		HMDB05065	24438658	4957048	19725052	41128932	27293154	42265372	50635548	8286078	21316044	7546976	13021599	14398218	48627320	45356332	21089666	47315284	37197392	18233456	28474062	17410328	14956844	9697963	9099409	36273912
388	ophthalmate	Amino Acid	Glutathione Metabolism	34592	LC/MS Pos	100001311	1462	290.135	0.000391667	1.34995	495-27-2	7018721	7993181		HMDB05765	2289002	3734816	3895271	1168361	3879394	3179651	7408664	1563661	4354784	1374317	1483996	3925887	4845437	2394096	3134455	4979376	5132459	3168641	897791	4694719	2164527	2083217	3049178	4634897
329	ornithine	Amino Acid	Urea cycle; Arginine and Proline Metabolism	1493	LC/MS Pos	444	614	133.097	0.000306122	2.29999	3184-13-2	6262	6026	C00077	HMDB03374	62822288	55579224	37358164	44089664	37600480	61736600	53295188	69661936	44744720	56872600	40105476	56038372	38518956	68533232	73970744	52402344	50708444	69391120	39681064	53216236	41010956	39189012	36817728	45637480
2543	orotate	Nucleotide	Pyrimidine Metabolism, Orotate containing	1505	LC/MS Polar	445	1638.1	155.01	9.32e-05	0.601252	50887-69-9	967	942	C00295	HMDB00226	10507893	11127319	11984724	9250561	15277668	8765914	13581753	9042382	14097031	11512697	10772850	12098732	8508781	10590009	12756791	8397365	10462007	8967938	9717716	8415919	9833868	9654888	8162312	10739122
2545	orotidine	Nucleotide	Pyrimidine Metabolism, Orotate containing	35172	LC/MS Polar	100001416	2250	287.052	0.000129583	0.451428	314-50-1	92751	83729	C01103	HMDB00788	992909	1050978	1222139	1018220	1167913	882123	1462061	1227051	1404574	965223	957565	1252334	765828	1232875	1099479	818189	1135496	1433897	1029705	1015470	1143308	1030087	1158319	1198045
2644	oxalate (ethanedioate)	Cofactors and Vitamins	Ascorbate and Aldarate Metabolism	20694	LC/MS Neg	100000841	603	88.988	4.58e-05	0.515051	144-62-7	971	946	C00209	HMDB02329	25258612	23468516	28678050	39197244	31523648	25113876	27372404	30213224	30332686	23775984	29958680	27080842	24240324	28410718	29982532	38050696	27834296	25348758	26352998	28832032	28188560	22366620	43655048	28203808
128	p-cresol sulfate	Amino Acid	Phenylalanine and Tyrosine Metabolism	36103	LC/MS Neg	100001315	2890	187.007	5.56e-05	0.297449	3233-57-7	4615423	3806480	C01468	HMDB11635	22917940	42621416	11205299	28498268	636566	27186280	77636352	95008576	79862000	56925792	45241036	140979488	15892713	42050064	1858904	16531762	40148500	161770752	36428528	105009832	51356100	82183536	41875324	67210848
186	p-cresol-glucuronide*	Amino Acid	Phenylalanine and Tyrosine Metabolism	48841	LC/MS Neg	100006191	2420	283.082	0.000136818	0.483316	17680-99-8	154035	135751		HMDB11686	5690129	4430449	2149903	5044754		3064887	17348442	13909993	11855270	14578559	15994986	26069586	4200367	6383153		2562190	4404536	7204069	7030445	12151999	9496670	9525668	5654372	7830915
1022	palmitate (16:0)	Lipid	Long Chain Fatty Acid	1336	LC/MS Neg	424	5618	255.233	0.000356522	1.39685	57-10-3	985	960	C00249	HMDB00220	8100190720	7625434624	9743384576	9276742656	6149473280	11339163648	5542594048	6327260672	6860882944	5767208448	5744007168	5723259392	10100515840	9150149632	10863605760	10826090496	9155041280	6761696768	8829953024	5931923456	6604652544	6308048384	6241948672	7924656640
1184	palmitic amide	Lipid	Fatty Acid, Amide	42095	LC/MS Neg	100003915	6690	254.249	0.000320333	1.25992	629-54-9	69421	62629			558490176	1234857216	1005170880	525149664	961820992	933963776	1307949440	1132509184	825092096	985696640	1096287360	1101996928	1179594368	899864896	1135949952	1373888000	683849600	938633536	667040256	1184925440	1109182208	872037824	937267136	976618688
1023	palmitoleate (16:1n7)	Lipid	Long Chain Fatty Acid	33447	LC/MS Neg	452	5475	253.217	0.000294366	1.1625	373-49-9	445638	393216	C08362	HMDB03229	3342013696	5421201920	5095486464	6787429888	4097661696	9001957376	2165572864	1988294528	3305913600	1735427328	1765632128	1399801600	6229713920	5018389504	6900174336	5413577728	7604945920	3869930240	4291904000	2881214208	2994270976	2883049984	3192728064	3782531840
1385	palmitoyl ethanolamide	Lipid	Endocannabinoid	38165	LC/MS Neg	1489	6100	298.275	0.000233243	0.781973	544-31-0	4671	4509	C16512	HMDB02100	2617748	6623842	9237145	7725655	6658234	3681719	10956102	7308092	5302284	4760188	7569423	6575292	10822573	5877159	6676553	8212884	4635141	5310532	6146595	8841938	8030166	7908278	8816159	10498308
1666	palmitoyl sphingomyelin (d18:1/16:0)	Lipid	Sphingolipid Metabolism	37506	LC/MS Polar	100002107	870	747.566	0.000677917	0.906832	6254-89-3	9939941	8115562			8187305	7916459	4935490	6584869	5911058	7306145	3435357	6048609	6125333	7555789	7259629	7120748	6385860	6129150	8468140	6527544	6522370	7260925	6937388	10058212	8514141	9098005	7044842	6191581
1247	palmitoylcarnitine	Lipid	Fatty Acid Metabolism(Acyl Carnitine)	44681	LC/MS Pos	100000776	5204	400.342	0.000558116	1.3941	6865-14-1	461	448	C02990	HMDB00222	40026104	7763668	42385664	44929192	25676104	55303300	36307576	8045154	17285856	7147146	11798767	14595118	51237748	49305552	26536444	57208628	41039936	14225271	24186508	13404484	12754169	8992030	8016747	29031126
2632	pantothenate	Cofactors and Vitamins	Pantothenate and CoA Metabolism	1508	LC/MS Pos	1024	2212.4	220.118	0.000320685	1.45688	137-08-6	6613	6361	C00864	HMDB00210	50675872	33695908	35025988	24432872	32129354	42062440	92339840	49689696	50338492	18782380	22637916	53882776	30465730	23164868	34116888	49880312	37033140	39543360	20040952	58424880	32792048	30928684	27302728	51838360
1021	pentadecanoate (15:0)	Lipid	Long Chain Fatty Acid	1361	LC/MS Neg	980	5521	241.217	0.000213023	0.883118	1002-84-2;10002-84-2	13849	13249	C16537	HMDB00826	90858832	73342080	85086216	72602432	65591072	76209432	57869672	68964192	74698568	71426832	59137008	66572708	88213424	84918672	90036752	79355824	79789352	81194024	94848640	70070360	64193380	69743064	64982332	103319576
126	phenol sulfate	Amino Acid	Phenylalanine and Tyrosine Metabolism	32553	LC/MS Neg	100001510	2156	172.991	0.0001152	0.665929	937-34-8	74426	67018	C02180	HMDB60015	25871908	43340880	42187968	42348168	46393240	34670408	78660832	51013072	19318068	14506357	22709996	44372640	4202136	78889200	1288604	17730658	32466584	119387976	39387740	24941838	41066596	42213036	25748252	50002344
109	phenylacetylglycine	Amino Acid	Phenylalanine and Tyrosine Metabolism	33945	LC/MS Pos	100001275	3090	194.081	0.000517826	2.66809	500-98-1	68144	61452	C05598	HMDB00821	34823488	62210840	42703116	38064232	52344624	27448748	87222840	74493176	66849836	56682932	53246440	137397744	20443920	54033856	53345024	27570192	32068952	167319344	44127264	64423328	71860544	70797376	55039248	75844120
98	phenylalanine	Amino Acid	Phenylalanine and Tyrosine Metabolism	64	LC/MS Pos	460	2050	166.086	0.0003125	1.88155	63-91-2	6140	5910	C00079	HMDB00159	4099255296	3910223616	2791790848	3104402432	3216049152	4256228352	4374907392	4196180736	3599783936	2824589056	2539497472	3398981632	2956673792	4049196544	3937824000	3056371200	3587731712	3765517056	3054657792	4035882240	3418234112	3485716736	3154614528	3573222400
103	phenyllactate (PLA)	Amino Acid	Phenylalanine and Tyrosine Metabolism	22130	LC/MS Neg	100000774	2208	165.056	0.000113158	0.685574	828-01-3	3848	3715	C05607	HMDB00779	2266125	1570424	885425	1563001	1362665	2406630	6170787	7002990	4631266	2867363	1168194	2218215	1409404	1685615	1608726	1300150	1803044	1838274	2537352	2893405	2310201	3182690	2415775	2485623
102	phenylpyruvate	Amino Acid	Phenylalanine and Tyrosine Metabolism	566	LC/MS Neg	241	2517.6	163.04	5.34e-05	0.327656	156-06-9	997	972	C00166	HMDB00205	1118130	2075339	419742	514572	1071237	723897	1708954	3720547	1732401	1658600	725916	1155487	291822	854578	708769	344747	993060	1454634	937666	1432859	1442372	1494502	903971	880323
1007	phosphate	Energy	Oxidative Phosphorylation	42109	LC/MS Neg	461	608	96.9696	4.47e-05	0.461349	7664-38-2	1061	1032	C00009	HMDB01429	258606912	181676688	234750256	232203440	209280672	280727296	258691248	299819872	262671376	166936848	201599024	205018016	257566176	281627008	239249872	187064656	262234096	179255456	205526672	247664736	195892528	218956736	233941728	238508672
1431	phosphoethanolamine	Lipid	Phospholipid Metabolism	1600	LC/MS Neg	1026	638	140.012	0.000113333	0.809455	1071-23-4	1015	990	C00346	HMDB00224	913677	649466	823105	888993	944438	825266	1666622	908353	859803	931359	712373	1013706	603556	1264794	736106	622772	734918	997123	668789	834436	627287	725866	672933	1137711
211	picolinate	Amino Acid	Tryptophan Metabolism	1512	LC/MS Pos	1022	1117	124.039	0.000526176	4.24201	98-98-6	1018	993	C10164	HMDB02243	2648706	5146566	1484650	3608890	3464223	3362804	5775036	4781810	5247203	5680645	4870924	2957667	1832639	3302857	4394943	2733747	3604137	2294135	5980694	3025324	4723833	4111746	5280924	4347304
90	pipecolate	Amino Acid	Lysine Metabolism	1444	LC/MS Pos	1025	1120	130.086	0.000397667	3.05695	4043-87-2	849	826	C00408	HMDB00070	152329024	98791120	119109608	188205424	129786760	148609184	133425352	108125536	115724592	76946832	101401568	121181072	82029224	140308816	107811856	130407064	130325248	188302960	109189664	131163248	104424968	114169600	131142472	126958928
350	pro-hydroxy-pro	Amino Acid	Urea cycle; Arginine and Proline Metabolism	35127	LC/MS Pos	100001167	950	229.118	0.000438	1.91168	18684-24-7	11673055	9847785		HMDB06695	25435176	25558146	40214264	39040608	59534440	19226732	39764092	26435428	28581926	26885134	34259120	41795336	26726992	50726024	40601400	22007380	32255240	20148628	23150920	25887984	33290018	16522501	24493812	27373450
330	proline	Amino Acid	Urea cycle; Arginine and Proline Metabolism	1898	LC/MS Pos	480	805	116.071	0.000508974	4.38504	147-85-3	145742	128566	C00148	HMDB00162	1196713344	2679875328	1062880064	997780544	1261852032	1012166272	1416952960	1756510848	1146332800	1258667648	1178710656	1216674048	937804224	933875648	1270523904	1186697984	980187520	1730067968	1004542976	1140021760	1182265344	1114871808	1022741184	1446718464
658	prolylglycine	Peptide	Dipeptide	40703	LC/MS Pos	100003674	875	173.092	0.00037859	2.18722	2578-57-6	7408076;6426709	4932143			3905503	7025069	3556759	2358213	4924958	4875842	9448421	6270453	6501611	10252868	5176557	9836777	3341603	3290424	6585131	5437480	4354828	3597550	2859722	6380020	5188701	5784402	4188526	6720664
1221	propionylcarnitine	Lipid	Fatty Acid Metabolism (also BCAA Metabolism)	32452	LC/MS Pos	100001162	1590	218.139	0.000397857	1.82387	17298-37-2	107738	96904	C03017	HMDB00824	152500336	194634272	129261128	92955312	136912208	91935600	148101376	146546400	159659680	57316896	60936008	140804880	98629984	136153024	151984448	94931040	98508112	165786016	70754144	171600064	86243688	102768984	142088128	129847848
1222	propionylglycine	Lipid	Fatty Acid Metabolism (also BCAA Metabolism)	31932	LC/MS Neg	100001150	960	130.051	0.000154815	1.19042	21709-90-0	98681	89122		HMDB00783	600371	477955	434022	615146	560304	485729	273261	314501	396638	256256	163043	608365	349153	756561	598429	319000	598545	385372	341044	346311	470344	289368	522711	425207
2557	pseudouridine	Nucleotide	Pyrimidine Metabolism, Uracil containing	33442	LC/MS Neg	821	1100	243.062	4.46e-05	0.183424	1445-07-4	15047	21403010	C02067	HMDB00767	24890548	14970509	19791740	21748388	18374612	24116680	21750776	18893700	20478792	13857955	16967838	22318490	18369128	23416768	17866922	15500112	20934668	40083272	19054204	25082944	20661904	23142606	18122610	23291018
2708	pyridoxal	Cofactors and Vitamins	Vitamin B6 Metabolism	1651	LC/MS Pos	491	1203	168.066	0.000345814	2.05761	65-22-5	1050	1021	C00250	HMDB01545	4582733	7616121	5801731	6705915	8339293	4949164	10392781	7491901	7916605	5406809	7384776	11154788	3523078	3853933	6247673	4539757	5035058	8031771	7276530	5826373	6712816	7397818	7461092	9344620
2709	pyridoxate	Cofactors and Vitamins	Vitamin B6 Metabolism	31555	LC/MS Neg	100001121	2185	182.046	8.36e-05	0.459225	82-82-6	6723	6467	C00847	HMDB00017	7605623	6712506	7868187	8451412	7579450	13144284	11648104	6291491	10728090	4037440	3519098	11441293	8227576	13651439	14251275	8020917	11546517	8254561	4193165	14921306	7180903	8854144	8818945	10180576
49	pyroglutamine*	Amino Acid	Glutamate Metabolism	46225	LC/MS Pos	100001540	750	129.066	0.0002836	2.19733	2353-44-8	134508	118562			3807136	3323193	6735586	4415020	6599612	5147612	4565518	3792680	4325505	2544810	3897113	3910834	2796887	3389312	8460754	3846052	3975256	6111540	2667068	4153645	3585560	3998814	3213609	3975238
816	pyruvate	Carbohydrate	Glycolysis, Gluconeogenesis, and Pyruvate Metabolism	48990	LC/MS Polar	823	1083	87.0088	3.55e-05	0.407702	127-17-3	1060	96901	C00022	HMDB00243	25534100	27192508	23977588	21931792	25428964	20472766	24555200	33609168	26108982	20732988	20259120	25109394	21040322	23200132	18760042	17465286	29372162	26583540	27410684	19762628	23587194	25039278	22159016	26373400
836	ribitol	Carbohydrate	Pentose Metabolism	15772	LC/MS Polar	100000406	1789.6	151.061	7.16e-05	0.474196	488-81-3	6912	10254628	C00474	HMDB00508	382911	297919	508888	420729	490679	310017	588242	477309	637297	276909	336082	506931	294807	636402	465190	224168	618726	723897	565543	488523	361536	375835	512276	515650
2629	riboflavin (Vitamin B2)	Cofactors and Vitamins	Riboflavin Metabolism	1827	LC/MS Pos	500	3098.3	377.146	0.000712	1.88787	83-88-5	493570	431981	C00255	HMDB00244	1276550	922357	9460899	1339992	1152877	17148794	34967144	899486	15850795	840074	954520	4369070	19100300	1150872	1394826	32643892	3885738	682165	919455	1459788	1029833	967853	1119113	17015798
837	ribonate	Carbohydrate	Pentose Metabolism	27731	LC/MS Polar	100001007	2425	165.04	4.85e-05	0.29412	5336-08-03	5460677	4574162	C01685	HMDB00867	2265445	2304162	5846723	2708837	6048820	2367401	10134860	6133574	10774431	1318560			1858768	2731255			8484894	7352219	8234701	3299050	2147529	1524295	6606273	5954064
3523	S-(3-hydroxypropyl)mercapturic acid (HPMA)	Xenobiotics	Chemical	44552	LC/MS Neg	100004568	1576	220.065	5.63e-05	0.255817	23127-40-4	3371179	2616726			1113452	588344	947510	592003	995204	525881	320630	184000	350855	408417	737678	910077	527279	1247409	2407613	450374	517530	3649671	568113	527395	840181	438949	467967	574070
300	S-adenosylhomocysteine (SAH)	Amino Acid	Methionine, Cysteine, SAM and Taurine Metabolism	42382	LC/MS Neg	197	1832.4	383.114	0.000154167	0.402404	979-92-0	439155	16788012	C00021	HMDB00939	1815993	491778	330617	943671	572015	943067	1180832	625453	659735	242604	146652	1359369	570314	900746	1728700	272184	695791	694410	230662	1095203	504619	579723	574534	565997
312	S-methylcysteine	Amino Acid	Methionine, Cysteine, SAM and Taurine Metabolism	39592	LC/MS Neg	100002749	880	134.028	7.67e-05	0.572019	1187-84-4	24417	22826		HMDB02108	184962	164090	190545	177951	161593	217679	297989	349517	214366	221202	230059	210308	139478	140356	61115	207625	228420	208805	280496	253208	184992	199529	225765	263905
383	S-methylglutathione	Amino Acid	Glutathione Metabolism	33944	LC/MS Pos	100001259	1600	322.107	0.00054375	1.68811	2922-56-7	3605667	2841309	C11347		2237585	3131406	13017233	1478640	2173840	15525796	70142776	6896724	26911568	1410902	1098423	9662678	15413367	3204908	4035832	36612676	8125226	4709136	1669228	7681494	3565989	4653017	4263225	28305388
3378	salicylate	Xenobiotics	Drug	1515	LC/MS Neg	501	2195	137.024	0.000160526	1.17152	69-72-7	338	331	C00805	HMDB01895				115713	235810		692996	1016640	1996719		983153				905635	118894		108500		453935	1373106	2092141	591451	1761837
1151	sebacate (decanedioate)	Lipid	Fatty Acid, Dicarboxylate	32398	LC/MS Neg	100001211	1788	201.113	7.92e-05	0.393572	111-20-6	5192	5004	C08277	HMDB00792	772327	581644	897659	1065835	691685	822961	797671	631772	549159	620178	712293	1156908	946037	3085577	1462728	498251	759936	1055288	851502	781684	755523	834960	723982	670162
9	serine	Amino Acid	Glycine, Serine and Threonine Metabolism	1648	LC/MS Polar	503	2988	104.035	0.000104231	1.00188	56-45-1	5951	5736	C00065	HMDB00187	13747781	15790657	15312690	15664760	15604406	11453457	13714644	16368925	13588139	13686979	12258937	10417626	9210790	12643308	9514038	18288204	14013721	18123792	13459734	8522318	10319090	10885700	14923745	16447312
219	serotonin	Amino Acid	Tryptophan Metabolism	2342	LC/MS Pos	504	1654	177.102	0.000309583	1.74805	153-98-0	5202	5013	C00780	HMDB00259	269646400	327226720	303150400	244451696	364968128	337998848	253026144	252653328	323313792	267300672	314846656	317585344	315245760	265732256	322889216	342731680	333944288	321114560	313370432	306513984	322735040	274709088	311249504	213988528
367	spermidine	Amino Acid	Polyamine Metabolism	485	LC/MS Pos	50	533.5	146.165	0.000297778	2.03727	124-20-9	1102	1071	C00315	HMDB01257	14831455	14966018	10898739	16669784	40618820	23666044	3218455	7665438	17941620	17940252	13810587	24215456	11841852	15880439	33378124		13376101	18072952	7418046	11348278	13211466	10653074	13987928	7285929
1663	sphinganine	Lipid	Sphingolipid Metabolism	17769	LC/MS Pos	313	5178.3	302.305	0.00051375	1.69944	3102-56-5	3126	3014	C00836	HMDB00269	594092	365252	846855	1021452	1369292	969655	1924611	658205	1179810	417825	536568	748493	1224688	899057	1466167	1447895	843258	776043	895564	648299	785789	513611	397511	615107
1668	sphingomyelin (d18:1/18:1, d18:2/18:0)	Lipid	Sphingolipid Metabolism	37529	LC/MS Polar	100002106	865	773.581	0.000691364	0.893718	108392-10-5	6443882	4947837			325170	332824		195796	188072	250734		241941	280236	390973	428230	347764	205245	174492	245002	103382	180371	260380	386121	736913	508671	629227	348928	276326
1688	sphingomyelin (d18:1/22:1, d18:2/22:0, d16:1/24:1)*	Lipid	Sphingolipid Metabolism	48493	LC/MS Polar	100006295	910	829.644	0.00116304	1.40186			29368329			1418664	1242787	534821	686714	724310	979176		506760	557865	1425274	944511	1023367	1044128	563183	1213881	784354	780699	723474	746391	1479110	1411961	1279068	624887	475153
1684	sphingomyelin (d18:1/24:1, d18:2/24:0)*	Lipid	Sphingolipid Metabolism	47153	LC/MS Polar	100005986	850	857.675	0.000632174	0.737078	94359-13-4		24846874			1620968	1426772	819879	1392589	1444485	1497629		610966	601410	1098009	785936	635478	1291926	1360126	1667893	1154231	1248218	1538483	684855	1166250	971843	1176529	687630	510050
1685	sphingomyelin (d18:2/16:0, d18:1/16:1)*	Lipid	Sphingolipid Metabolism	42459	LC/MS Polar	100004329	866	745.55	0.0014424	1.93468						3113596	3213427	1826201	2456521	2308444	2348168	882208	1893733	1982140	2378447	3055006	2260810	2088565	1941775	2766011	2311091	2405126	2496001	2426338	3343306	3134779	2793160	2304812	1947789
1672	sphingosine	Lipid	Sphingolipid Metabolism	17747	LC/MS Pos	297	5179.9	300.29	0.000545059	1.81511	123-78-4	5353955	4510275	C00319	HMDB00252	1493034		2056563	1148428	1734785	1625101	4929906	1539935	1587359	926235	776337	1131282	1340305	1953823	2486395	3589863	1596207	1546119		1170373	1043762	872837		996169
1671	sphingosine 1-phosphate	Lipid	Sphingolipid Metabolism	34445	LC/MS Polar	100000626	1850	378.241	0.000423333	1.11921	26993-30-6	5283560	4446673	C06124	HMDB00277	1109000	900420	1200191	899824	973324	888440	601193	942635	822007	854849	880859	857530	749953	798043	936297	939356	759991	786713	619307	946555	847176	774705	700494	708532
3088	stachydrine	Xenobiotics	Food Component/Plant	34384	LC/MS Pos	100001296	838.7	144.102	0.00032661	2.26652	4136-37-2	115244	103115	C10172	HMDB04827	2551445	29962704	4108305	27489788	3833090	4542522	5603434	1360551	2891118	1367080		4075514	39460128	10305199	2666415	1100892	1714108	9815009	17291782	2972591	1541385	12998442	2954167	118284816
1187	stearamide	Lipid	Fatty Acid, Amide	37487	LC/MS Pos	100002105	5984.7	284.295	0.000524634	1.84539	124-26-5	31292	29032	C13846	HMDB34146	134987104	51542652	90278368	95535296	118410176	234742768	310613600	38613168	143289504	116071584	72053472	83195824	133319312	76078744	107722200	269287968	86356592	84424584	122793280	58859828	84909432	51822800	40071384	34453508
1027	stearate (18:0)	Lipid	Long Chain Fatty Acid	1358	LC/MS Neg	439	5872	283.264	0.00036918	1.30331	57-11-4	5281	5091	C01530	HMDB00827	2965397760	3001646336	4876446208	4220575488	3110189824	3793801984	3809704960	4074288128	3500747264	3409956608	3752425984	4244132352	3887959040	4122523904	4979047424	4363444736	3287169792	2714432256	4908000256	2901501184	3810147328	3641150464	3676306944	6691906560
1055	stearidonate (18:4n3)	Lipid	Polyunsaturated Fatty Acid (n3 and n6)	33969	LC/MS Neg	100001229	5395	275.202	0.000115926	0.42124	111174-40-4	5312508	4471933	C16300	HMDB06547	25080324	11687508	29688630	89863904	11171196	45722200	9013769	8103046	6229622	7552317	13100975	13667828	58902656	47451288	30562042	75101632	15240954	9921114	17444348	10240342	12846260	15029707	12037357	21184770
1667	stearoyl sphingomyelin (d18:1/18:0)	Lipid	Sphingolipid Metabolism	19503	LC/MS Polar	1538	979	775.597	0.000768571	0.990942	85187-10-6;85187-10-6	6453725	4956085	C00550	HMDB01348	342594	359690		282914	258089	313011		315526	258624	381782	398392	444312	249733	234291	381816		174086	232147	378160	590618	408439	519678	351006	279156
1248	stearoylcarnitine	Lipid	Fatty Acid Metabolism(Acyl Carnitine)	34409	LC/MS Pos	100001391	5256	428.373	0.000932414	2.17664	18822-91-8	6426855	21233653		HMDB00848	7721037	2345516	9907770	8236888	6289015	8240401	16339499	3838936	7416321	3735159	7855621	7943533	8949619	8395539	6153229	13639029	8529027	3634943	10275567	5697988	6405955	4155646	3405412	14275065
1147	suberate (octanedioate)	Lipid	Fatty Acid, Dicarboxylate	15730	LC/MS Neg	100000016	804.3	173.082	8.83e-05	0.510024	505-48-6	10457	10025	C08278	HMDB00893	1477465	1323901	1604414	1249733	677195	1125505	988410	1055228	1046021	615563	584621	1338055	1211750	4430245	2056920	847287	1510617	3210433	1025309	1371906	1265158	1042412	1291303	1295397
992	succinate	Energy	TCA Cycle	1437	LC/MS Polar	252	3149	117.019	3.17e-05	0.271102	110-15-6	1110	1078	C00042	HMDB00254	740086272	796120192	636003520	468098272	626548864	822280064	769616000	679115456	750345536	332096640	336218048	903473088	585683072	682876736	1108989696	469759936	807917440	693109440	338583360	1245466880	725466944	838465216	743688768	722840576
991	succinylcarnitine	Energy	TCA Cycle	37058	LC/MS Pos	100001948	1419	262.129	0.000427568	1.63114						39442728	26452412	27901968	36202448	39938216	57126204	159467616	84814112	174727856	37403516	29322254	74368608	27777304	32542276	35948296	50234740	63548144	38984712	36971168	85080112	44675940	51907408	44929280	75311928
890	sucrose	Carbohydrate	Disaccharides and Oligosaccharides	1519	LC/MS Neg	935	865	341.109	0.000158571	0.46487	57-50-1	5988	5768	C00089	HMDB00258	578800	3115383	829485	190826	771032		186028	1222352	1237913	1348439	743109	3476016	1434689	482256	1034919	329393	475607	9678915	651131	160904	892650	1449988	584424	821085
3475	sulfate*	Xenobiotics	Chemical	46960	LC/MS Neg	100002528	616	96.9601	9.76e-05	1.00646	14808-79-8	1118	1086	C00059	HMDB01448	254436704	297144736	264900944	312025856	223177984	275337440	297301888	290668512	311298272	285755712	358664928	286831328	235739456	320655232	323608256	253029712	239981296	297662208	304451168	256157472	290844896	253931632	340916800	300974368
3093	tartarate	Xenobiotics	Food Component/Plant	15336	LC/MS Neg	100000295	615.3	149.009	0.0001144	0.767738	87-69-4;6106-24-7	444305	852	C00898	HMDB00956	3202275	14352832	1476217	304755	2297852		4407820	9395416	3122684	3714742	2412385	7217716	1768597	1037028	10978376	694618	437667	46439056	1210843	1916997	2048475	4759112	1157819	5533513
3169	tartronate (hydroxymalonate)	Xenobiotics	Bacterial/Fungal	20693	LC/MS Neg	100000840	610	118.999	0.000119286	1.00241	80-69-3	45	44	C02287	HMDB35227	874462	571681	1014565	1234815	1082948	573674	787767	1402191	1244442	847540	927680	750873	910896	566174	825017	3132293	1211242	654396	972574	706347	883724	664974	1936290	815235
319	taurine	Amino Acid	Methionine, Cysteine, SAM and Taurine Metabolism	2125	LC/MS Polar	512	2120	124.007	4.49e-05	0.362024	107-35-7	1123	1091	C00245	HMDB00251	138884944	131930256	105017888	110819944	116994328	144581200	163328352	122463528	141660864	130849488	115527632	165530096	118834768	127799600	153954160	129349032	115932200	144674800	115149240	142762112	138739856	132232256	105239240	133349312
1885	tauro-beta-muricholate	Lipid	Primary Bile Acid Metabolism	33983	LC/MS Neg	100001250	4774	514.284	0.0006633	1.28975	25696-60-0	168408	147312		HMDB00932	1410016	810691	4007551488	3714812	1966166	4194303744		2411649	6127589376	1593565	1035437	3257933056	3041295872	8802733	5938677	6970526720	1658610048	3748527	2763077	378651584	1490461	1330560	1386145	6261844992
1881	taurochenodeoxycholate	Lipid	Primary Bile Acid Metabolism	18494	LC/MS Neg	1629	5250	498.289	0.00079507	1.5956	6009-98-9	387316	343282	C05465	HMDB00951	285193	213247	213844432	677765	171342	153194304	729389824	228438	369270496		182333	203305296	233235200	885140	349434	430283328	63513828	618255	996019	13056741	417752	250990	223069	477283552
1878	taurocholate	Lipid	Primary Bile Acid Metabolism	18497	LC/MS Neg	1648	5150	514.284	0.000674583	1.31169	145-42-6	6675		C05122	HMDB00036	892685	1186442	3027902976	4552061	1083085	3979929088	11837895680	3899386	3413101056	1370327	985989	3086744832	2257617920	6776400	2254751	5458556416	1523385344	3965881	6965217	357739168	2441442	2442434	1484154	5927086080
1889	taurodeoxycholate	Lipid	Secondary Bile Acid Metabolism	12261	LC/MS Neg	1668	5257.4	498.289	0.000808125	1.6218	207737-97-1	2733768	2015539	C05463	HMDB00896		848971	153572480	1442835	141667	262957152	1303277696	744756	325299008	307742	235489	372680192	128073264	869000		1183030144	140397488	743203	3433809	26643824	860547	1042221	800655	835217920
1910	taurohyodeoxycholic acid	Lipid	Secondary Bile Acid Metabolism	43588	LC/MS Neg	100003869	5073	498.289	0.000702171	1.40916	38411-85-7	119046	106373				138181	75386368	514927		90607808	497753184	109624	129727704	313178		139301584	62707640	332078		341454656	56485292	334348	690846	9024997	236222	174528	163605	386946400
1900	tauroursodeoxycholate	Lipid	Secondary Bile Acid Metabolism	39378	LC/MS Neg	100002912	5025	498.289	0.000797547	1.60057	14605-22-2	9848818	24539842		HMDB00874			184239984	84285		137090992	843402688		286977152			197508912	146448768	150243	203393	472541056	71462576		287045	13164565	149113	98047		461849024
1155	tetradecanedioate	Lipid	Fatty Acid, Dicarboxylate	35669	LC/MS Neg	100001613	4000	257.176	0.00013197	0.51315	821-38-5	13185	12630		HMDB00872	2133638	1734468	2130412	2741007	1231125	2922294	2546263	1208302	2292504	970642	1159791	1810867	2791563	6751032	4193427	1385004	2400641	1255126	2014625	3481870	1487028	1881671	1384777	1721789
2642	threonate	Cofactors and Vitamins	Ascorbate and Aldarate Metabolism	27738	LC/MS Polar	100001022	2384	135.03	0.000119333	0.883755	70753-61-6	151152	133224	C01620	HMDB00943	278304480	293433952	235970272	315526144	300678656	278879488	412072832	297095104	364936128	262270240	362067680	397230848	296439904	300585984	387619968	251505248	286879168	294654048	273819360	451382336	315088640	295199968	336600640	259106752
14	threonine	Amino Acid	Glycine, Serine and Threonine Metabolism	1284	LC/MS Polar	564	2595	118.051	9.99e-05	0.846033	72-19-5	6288	6051	C00188	HMDB00167	85180728	113800608	75382160	68952776	74062144	66546960	63195444	74032880	60748692	73231808	74474160	62540328	63590064	54901000	71847696	71832320	52229988	99738416	69029272	46687984	60395152	68627616	72481120	77205232
1317	thromboxane B2	Lipid	Eicosanoid	17807	LC/MS Neg	1308	4526	369.228	0.0005752	1.55784	54397-85-2	5283137	4446261	C05963	HMDB03252	346498	406078	328312	358247	1279626	733613	260630	669168	1568839	342347	770134	658987	827788	1050171	1001908	376908	844289	598201	334225	304743	277209	767427	679169	753921
2597	thymidine	Nucleotide	Pyrimidine Metabolism, Thymine containing	2183	LC/MS Pos	872	1979.5	243.098	0.00045125	1.85625	50-89-5	5789	5585	C00214	HMDB00273	15615583	7077341	10143821	11336436	13330916	10911438	7150481	5915720	9066481	10099465	12606216	10783369	16954796	10002363	9853527	10510026	10496598	6079037	12755002	7826317	11010289	9055382	10010676	8668371
2598	thymine	Nucleotide	Pyrimidine Metabolism, Thymine containing	604	LC/MS Neg	882	1654	125.036	0.0001266	1.01251	65-71-4	1135	1103	C00178	HMDB00262	289930	123023	225700	171813	167511	255870	254360	297744	343548	328690	273374	259453	491390	218025	287390	211295	234174	213591	338878	261807	321297	268699	192660	206512
179	thyroxine	Amino Acid	Phenylalanine and Tyrosine Metabolism	2761	LC/MS Neg	1094	4808	775.679	0.000665	0.857313	51-48-9	5819	5614	C01829	HMDB01918	272566	424015	148198	333052	273730	262131		290037	205321	144079	199785	383985		194572	223697	179107	211450	268381	262435	146667	286100	245845	274042	193193
273	tigloylglycine	Amino Acid	Leucine, Isoleucine and Valine Metabolism	1598	LC/MS Pos	1161	2518	158.081	0.000303836	1.92202	35842-45-6	6441567	4945715		HMDB00959	5074720	1907948	2319151	5849051	3049093	4894003	3434661	1295389	2560304	829141	1558107	5588804	3916711	13934521	6780176	2964168	4639889	5855723	3707495	4319928	2773344	2621087	3584222	4290886
272	tiglyl carnitine	Amino Acid	Leucine, Isoleucine and Valine Metabolism	35428	LC/MS Pos	100001597	2354	244.154	0.000525319	2.15159	64191-86-2	22833596	17216200		HMDB02366	1125846	1793919	658026	694441	911916	735355	1499154	1176236	1087707	1209714	958650	1131577	977482	838486	1401373	851617	840542	787618	1274784	765078	1028843	1086922	1075319	847527
348	trans-4-hydroxyproline	Amino Acid	Urea cycle; Arginine and Proline Metabolism	32306	LC/MS Pos	1001	685	132.066	0.000437188	3.31038	51-35-4	5810	5605	C01157	HMDB00725	40600968	31307434	40197708	34244952	46621936	19630428	16985896	17160440	15760342	22128312	31079094	21930240	32651088	30643044	30335180	31547536	24302016	27793392	17534750	17362486	24426776	18230752	15473575	16777378
60	trans-urocanate	Amino Acid	Histidine Metabolism	607	LC/MS Pos	537	1125.4	139.05	0.0002704	1.94462	104-98-3	736715	643824	C00785	HMDB00301	34279296	17805140	12996436	19246268	13608950	24358792	23339696	13799243	19630108	13133983	14442198	7671407	24531548	15205203	8930827	22885068	41738052	14930168	45590580	23492814	34321776	18046272	20531708	31442952
999	tricarballylate	Energy	TCA Cycle	15729	LC/MS Polar	2053	4200	175.025	5.17e-05	0.295196	99-14-9	14925	14220	C19806	HMDB31193	615700	295789	623980	1074063	777456	936555	1282216	1501775	822491	180174	204572	844099	293762	330578	386735	374647	264505	769319	582276	1418522	252161	340740	319369	794072
2624	trigonelline (N'-methylnicotinate)	Cofactors and Vitamins	Nicotinate and Nicotinamide Metabolism	32401	LC/MS Pos	100001092	771.8	138.055	0.000207083	1.50001	535-83-1	5570	5369	C01004	HMDB00875	1496738	1647389	1501533	1854197	2938057	1704736	1439726	2004083	1916017	239996		1754031	1396877	1232110	2190055	1778545	1846389	1850202	872644	2271867	605780	1625659	542521	8171560
193	tryptophan	Amino Acid	Tryptophan Metabolism	54	LC/MS Pos	565	2440	205.097	0.000449167	2.19002	73-22-3	6305	6066	C00078	HMDB00929	1808736896	2301684992	1162328320	1723108096	2711278592	1625216896	2088941696	2215610368	2214844672	2358504192	2142940416	2310830848	950024512	1548764800	1519399296	1285194752	1881843200	2120475392	1651033856	1893118720	2084471040	2208822528	2303018496	1744217088
111	tyrosine	Amino Acid	Phenylalanine and Tyrosine Metabolism	1299	LC/MS Pos	815	1516.3	182.081	0.000426957	2.34487	60-18-4	6057	5833	C00082	HMDB00158	1207678720	1960361216	911341248	985650432	1700878080	1077206272	1515188608	1494792960	1628819840	1789908992	1410042624	1845282048	814797440	1022974976	1491652736	943901632	932294784	1355669120	953396096	1112612992	1330819200	1261138304	1364405632	1232117632
2556	uracil	Nucleotide	Pyrimidine Metabolism, Uracil containing	605	LC/MS Pos	825	1152.2	113.035	0.000584583	5.17172	66-22-8	1174	1141	C00106	HMDB00300	9254048	4108958	6717351	6098800	4634442	9906805	8638108	5186781	8855268	3958695	5828703	7384426	8606776	8922452	8926723	5373229	8161680	6385601	5624854	12017253	7323947	7094020	6721441	7606265
2476	urate	Nucleotide	Purine Metabolism, (Hypo)Xanthine/Inosine containing	1604	LC/MS Neg	1134	757.1	167.021	9.03e-05	0.540669	69-93-2;120K5305	1175		C00366	HMDB00289	245326528	143549024	217754848	197716768	250244672	250292992	285240096	253529728	280319072	110581328	118577768	222124256	211928064	296729408	373368320	182368304	277371936	212019312	117579504	355733312	180712592	270499648	287575872	247873328
328	urea	Amino Acid	Urea cycle; Arginine and Proline Metabolism	1670	LC/MS Pos	533	739	121.072	0.000463077	3.82481	57-13-6	1176	1143	C00086	HMDB00294	745529792	791652544	534602080	629055040	417827904	554744192	626427968	500424544	569907264	563061952	705316160	640341120	643507328	659945344	845336960	626002368	485397280	1556732544	845309056	474657152	958248768	569910720	548096704	572802304
2555	uridine	Nucleotide	Pyrimidine Metabolism, Uracil containing	606	LC/MS Neg	535	1457.6	243.062	7.72e-05	0.317784	58-96-8	6029	5807	C00299	HMDB00296	59895416	56588588	54667348	52087724	50516552	63083832	75062240	63259416	70481632	30693642	37116380	61727124	52651484	70158088	75006552	43626500	60540552	59684960	39270000	97385280	64513368	71498600	78274000	60884888
2550	uridine 5'-monophosphate (UMP)	Nucleotide	Pyrimidine Metabolism, Uracil containing	2856	LC/MS Neg	869	627	323.029	0.000295833	0.915812	3387-36-8	6030	1399139	C00105	HMDB00288	375242	727478	431706	518124	851242	557704	910054	759482	951038	732135	379870	681777	399425	717834	751898	601856	617768	1041656	566726	441822	633013	377062	526939	633337
1898	ursodeoxycholate	Lipid	Secondary Bile Acid Metabolism	1605	LC/MS Neg	1135	5055	391.285	0.000397333	1.01546	128-13-2	31401	29131	C07880	HMDB00946				177338	31532		855067		290445	197735						872989	132999		74240					458545
1237	valerylcarnitine	Lipid	Fatty Acid Metabolism(Acyl Carnitine)	34406	LC/MS Pos	100001394	2555	246.17	0.000459271	1.86567		6426903	4932322		HMDB13128	3953794	6007170	3956130	3184841	2803036	5269124	5256175	4691842	5957940	1510168	1736969	3048268	3058713	4322737	4930683	3128259	5064400	5951112	2532351	6529079	3276109	4510290	6566257	3791865
1226	valerylglycine	Lipid	Fatty Acid Metabolism(Acyl Glycine)	36768	LC/MS Pos	100001451	2814	160.097	0.000329032	2.05521	24003-66-5	4737557	3924818		HMDB00927	16155571	9301225	11545407	19740590	9323545	16161864	8104578	5923450	8251639	4344033	5392584	8081738	14619074	26603816	19873198	8795714	16098209	12929452	8217785	20495832	11015455	9996027	14743243	11141407
278	valine	Amino Acid	Leucine, Isoleucine and Valine Metabolism	1649	LC/MS Pos	566	1042.1	118.086	0.000517692	4.38402	72-18-4	6287	6050	C00183	HMDB00883	3967279616	4644637184	2622568448	3170445824	3209692928	3607980800	4195034880	4364109312	3566351616	2956224256	2788124928	3431849216	2606320896	3925499392	3790161408	3056944128	3122688000	3135706880	3092498944	3619795968	3577065984	3166269440	3005170432	3329535744
2469	xanthine	Nucleotide	Purine Metabolism, (Hypo)Xanthine/Inosine containing	3147	LC/MS Neg	1004	908.9	151.026	0.000179074	1.18572	69-89-6	1188	1151	C00385	HMDB00292	26000152	44167296	2872768	19982596	102197488	50146856	45898728	13226365	91130608	3030565	925160	33977628	20816556	94669432	136474688	9007666	87655448	1261454	5026829	101907312	3870356	41114008	103448192	23022404
2471	xanthosine	Nucleotide	Purine Metabolism, (Hypo)Xanthine/Inosine containing	15136	LC/MS Pos	100000299	1827	285.083	0.000425641	1.49304	146-80-5	64959	58484	C01762	HMDB00299	14060494	7196821	8792925	10977169	18949194	14753328	15549314	4760405	12699794	4346348	2411400	5301056	11446515	31309550	51475672	13141494	27665484	5354950	2310409	34771936	6130725	12571860	18625560	9441772
210	xanthurenate	Amino Acid	Tryptophan Metabolism	15679	LC/MS Neg	100000015	1476.4	204.03	4.77e-05	0.233751	59-007	5699	5497	C02470	HMDB00881	642443	740728	1089986	781590	729089	1078404	3276989	328458	1919281	700192	1031466	1155960	1456581	883588	1662685	1577698	746513	3093891	518129	559106	851381	574417	745091	1991664
*Compound not officially confirmed based on a standard, but confident on its identity.
