# Supplementary material for: High-fat diet fuels prostate cancer progression by rewiring the metabolome and amplifying the MYC program
Source: Nat Commun. 2019 Sep 25;10:4358. doi: 10.1038/s41467-019-12298-z (PMC6761092; doi:10.1038/s41467-019-12298-z)
Supplement: Supplementary file 22 — Supplementary Data 19 [file 41467_2019_12298_MOESM22_ESM.xlsx]

## Sheet: SData 19
Supplementary Data 19: MSEA – Hand-curated metabolite sets
Name	Size	Metabolites
Phospholipid Biosynthesis	12	1,2-dipalmitoyl-GPC (16:0/16:0)	1-palmitoyl-GPA (16:0)	1-palmitoyl-GPC (16:0)	1-palmitoyl-GPE (16:0)	acetylcholine	choline	cytidine 5'-diphosphocholine	ethanolamine	glycerol 3-phosphate	glycerophosphoethanolamine	palmitoyl-palmitoyl-glycerophosphocholine (1)	palmitoyl-palmitoyl-glycerophosphocholine (2)
Pyruvate Metabolism	8	1,2-propanediol	acetyl CoA	lactate	malate	oxaloacetate	phosphoenolpyruvate	pyruvate	S-lactoylglutathione
Beta-Alanine Metabolism	11	1,3-diaminopropane	3-ureidopropionate	5,6-dihydrouracil	acetyl CoA	anserine	aspartate	beta-alanine	carnosine	coenzyme A	pantothenate	uracil
Caffeine Metabolism	2	1,7-dimethylurate	caffeine
Histidine Metabolism	15	1-methylhistamine	1-methylhistidine	1-methylimidazoleacetate	4-imidazoleacetate	adenosine 5'-diphosphate (ADP)	adenosine 5'-monophosphate (AMP)	adenosine 5'-triphosphate	carnosine	cis-urocanate	glutamate	histamine	histidine	nicotinamide adenine dinucleotide (NAD+)	nicotinamide adenine dinucleotide reduced (NADH)	trans-urocanate
Nicotinate and Nicotinamide Metabolism	8	1-methylnicotinamide	N1-Methyl-2-pyridone-5-carboxamide	nicotinamide	nicotinamide adenine dinucleotide (NAD+)	nicotinamide ribonucleotide (NMN)	nicotinamide riboside	nicotinate	nicotinate ribonucleoside
Arachidonic Acid Metabolism	6	1-myristoyl-GPC	6-keto prostaglandin F1alpha	arachidonate (20:4n6)	glutathione, reduced (GSH)	prostaglandin E2	thromboxane B2
Phosphatidylinositol Phosphate Metabolism	5	1-palmitoyl-2-oleoyl-GPI	adenosine 5'-diphosphate (ADP)	adenosine 5'-triphosphate	cytidine 5'-monophosphate (5'-CMP)	myo-inositol
Glycerolipid Metabolism	11	1-palmitoyl-GPA (16:0)	2-palmitoylglycerol (16:0)	3-phosphoglycerate	adenosine 5'-diphosphate (ADP)	adenosine 5'-triphosphate	glycerate	glycerol	glycerol 3-phosphate	nicotinamide adenine dinucleotide (NAD+)	nicotinamide adenine dinucleotide reduced (NADH)	palmitate (16:0)
Lysine Degradation	5	2-aminoadipate	2-aminoadipate	acetyl CoA	lysine	saccharopine
Purine Metabolism	24	2'-deoxyadenosine	2'-deoxyadenosine 5'-monophosphate	2'-deoxyguanosine	2'-deoxyinosine	5-phosphoribosyl diphosphate	adenine	adenosine	adenosine 3',5'-cyclic monophosphate (cAMP)	adenosine 5'-diphosphate (ADP)	adenosine 5'-diphosphoribose (ADP-ribose)	adenosine 5'-monophosphate (AMP)	adenosine 5'-triphosphate	adenylosuccinate	glutamine	guanine	guanosine	guanosine 5'- monophosphate (5'-GMP)	hypoxanthine	inosine	inosine 5'-monophosphate (IMP)	urate	xanthine	xanthosine	xanthosine 5'-monophosphate
Pyrimidine Metabolism	24	2'-deoxycytidine	2'-deoxycytidine 5'-monophosphate	2'-deoxyuridine	3-aminoisobutyrate	3-ureidopropionate	5,6-dihydrothymine	5,6-dihydrouracil	5-phosphoribosyl diphosphate	beta-alanine	cytidine	cytidine 5'-monophosphate (5'-CMP)	cytidine triphosphate	dihydroorotate	glutamine	N-carbamoylaspartate	orotate	thymidine	thymidine 5'-monophosphate	thymine	uracil	uridine	uridine 5'-diphosphate (UDP)	uridine 5'-monophosphate (UMP)	uridine 5'-triphosphate
Gluconeogenesis	16	2-phosphoglycerate	3-phosphoglycerate	adenosine 5'-diphosphate (ADP)	adenosine 5'-triphosphate	alpha-ketoglutarate	fructose-6-phosphate	glucose	glucose 1-phosphate	glucose 6-phosphate	Isobar: fructose 1,6-diphosphate, glucose 1,6-diphosphate, myo-inositol 1,4 or 1,3-diphosphate	lactate	nicotinamide adenine dinucleotide (NAD+)	nicotinamide adenine dinucleotide reduced (NADH)	oxaloacetate	phosphoenolpyruvate	pyruvate
Glycolysis	13	2-phosphoglycerate	3-phosphoglycerate	adenosine 5'-diphosphate (ADP)	adenosine 5'-triphosphate	fructose-6-phosphate	glucose	glucose 1-phosphate	glucose 6-phosphate	Isobar: fructose 1,6-diphosphate, glucose 1,6-diphosphate, myo-inositol 1,4 or 1,3-diphosphate	nicotinamide adenine dinucleotide (NAD+)	nicotinamide adenine dinucleotide reduced (NADH)	phosphoenolpyruvate	pyruvate
Pantothenate and CoA Biosynthesis	5	3'-dephosphocoenzyme A	coenzyme A	cysteine	pantothenate	phosphopantetheine
Fatty Acid Biosynthesis	11	3-hydroxybutyrate (BHBA)	3-hydroxypalmitate	acetoacetate	acetyl CoA	caprate (10:0)	caproate (6:0)	caprylate (8:0)	laurate (12:0)	malonate	myristate (14:0)	palmitate (16:0)
Propanoate Metabolism	5	3-hydroxypropanoate	acetyl CoA	beta-alanine	methylmalonate (MMA)	valine
Valine, Leucine and Isoleucine Degradation	10	3-methyl-2-oxobutyrate	3-methyl-2-oxovalerate	4-methyl-2-oxopentanoate	acetoacetate	acetyl CoA	isoleucine	leucine	methylmalonate (MMA)	thiamin diphosphate	valine
Glycine and Serine Metabolism	28	3-phosphoglycerate	3-phosphoserine	acetyl CoA	adenosine 5'-diphosphate (ADP)	adenosine 5'-monophosphate (AMP)	adenosine 5'-triphosphate	alanine	alpha-ketoglutarate	arginine	betaine	coenzyme A	creatine	cystathionine	cysteine	dimethylglycine	glutamate	glycerate	glycine	guanidinoacetate	methionine	nicotinamide adenine dinucleotide (NAD+)	nicotinamide adenine dinucleotide reduced (NADH)	pyruvate	S-adenosylhomocysteine (SAH)	S-adenosylmethionine (SAM)	sarcosine	serine	threonine
Arginine and Proline Metabolism	11	4-hydroxy-2-oxoglutaric acid	arginine	aspartate	citrulline	creatine	creatine phosphate	fumarate	glutamate	guanidinoacetate	proline	urea
Tyrosine Metabolism	7	4-hydroxyphenylacetate	4-hydroxyphenylpyruvate	acetoacetate	fumarate	thyroxine	tyramine	tyrosine
Phenylalanine and Tyrosine Metabolism	6	4-hydroxyphenylpyruvate	acetoacetate	fumarate	phenylalanine	phenylpyruvate	tyrosine
Tryptophan Metabolism	8	5-hydroxyindoleacetate	indoleacetate	kynurenate	kynurenine	serotonin	tryptamine	tryptophan	xanthurenate
Betaine Metabolism	8	5-methyltetrahydrofolate (5MeTHF)	betaine	betaine aldehyde	choline	dimethylglycine	methionine	S-adenosylhomocysteine (SAH)	S-adenosylmethionine (SAM)
Folate Metabolism	7	5-methyltetrahydrofolate (5MeTHF)	adenosine 5'-diphosphate (ADP)	adenosine 5'-triphosphate	folate	glutamate	nicotinamide adenine dinucleotide (NAD+)	nicotinamide adenine dinucleotide reduced (NADH)
Methionine Metabolism	17	5-methyltetrahydrofolate (5MeTHF)	5-methylthioadenosine (MTA)	adenosine 5'-triphosphate	betaine	choline	cystathionine	cysteine	dimethylglycine	glycine	homoserine	methionine	methionine sulfoxide	putrescine	S-adenosylhomocysteine (SAH)	S-adenosylmethionine (SAM)	serine	spermidine
Spermidine and Spermine Biosynthesis	7	5-methylthioadenosine (MTA)	adenosine 5'-triphosphate	methionine	putrescine	S-adenosylmethionine (SAM)	spermidine	spermine
Glutathione Metabolism	8	5-oxoproline	cysteine	cysteinylglycine	gamma-glutamylcysteine	glutamate	glutathione, oxidized (GSSG)	glutathione, reduced (GSH)	glycine
Pentose Phosphate Pathway	9	5-phosphoribosyl diphosphate	6-phosphogluconate	fructose-6-phosphate	glucose 6-phosphate	Isobar: fructose 1,6-diphosphate, glucose 1,6-diphosphate, myo-inositol 1,4 or 1,3-diphosphate	ribose	ribose 1-phosphate	ribose 5-phosphate	sedoheptulose-7-phosphate
Bile Acid Biosynthesis	16	7-alpha-hydroxy-3-oxo-4-cholestenoate (7-Hoca)	chenodeoxycholate	cholate	cholesterol	coenzyme A	deoxycholate	glycine	glycochenodeoxycholate	glycocholate	glycodeoxycholate	glycolithocholate	taurine	taurochenodeoxycholate	taurocholate	taurodeoxycholate	taurolithocholate
Butyrate Metabolism	3	acetoacetate	acetyl CoA	coenzyme A
Ketone Body Metabolism	5	acetoacetate	acetyl CoA	coenzyme A	nicotinamide adenine dinucleotide (NAD+)	nicotinamide adenine dinucleotide reduced (NADH)
Amino Sugar Metabolism	20	acetyl CoA	adenosine 5'-diphosphate (ADP)	adenosine 5'-triphosphate	coenzyme A	cytidine 5'-monophospho-N-acetylneuraminic acid	cytidine triphosphate	fructose	fructose-6-phosphate	glucosamine	glucosamine-6-phosphate	glutamate	glutamine	Isobar: UDP-acetylglucosamine, UDP-acetylgalactosamine	N-acetylglucosamine	N-acetyl-glucosamine 1-phosphate	N-acetylneuraminate	phosphoenolpyruvate	pyruvate	UDP-N-acetylglucosamine	uridine 5'-triphosphate
Beta Oxidation of Very Long Chain Fatty Acids	8	acetyl CoA	acetylcarnitine	caprate (10:0)	caproate (6:0)	caprylate (8:0)	carnitine	coenzyme A	laurate (12:0)
Citric Acid Cycle	16	acetyl CoA	adenosine 5'-diphosphate (ADP)	adenosine 5'-triphosphate	alpha-ketoglutarate	cis-aconitate	citrate	coenzyme A	flavin adenine dinucleotide (FAD)	fumarate	isocitrate	malate	nicotinamide adenine dinucleotide (NAD+)	nicotinamide adenine dinucleotide reduced (NADH)	oxaloacetate	pyruvate	succinate
Ethanol Degradation	6	acetyl CoA	adenosine 5'-monophosphate (AMP)	adenosine 5'-triphosphate	coenzyme A	nicotinamide adenine dinucleotide (NAD+)	nicotinamide adenine dinucleotide reduced (NADH)
Fatty acid Metabolism	4	acetyl CoA	coenzyme A	palmitate (16:0)	palmitoylcarnitine
Mitochondrial Beta-Oxidation of Long Chain Saturated Fatty Acids	9	acetyl CoA	adenosine 5'-monophosphate (AMP)	adenosine 5'-triphosphate	carnitine	coenzyme A	nicotinamide adenine dinucleotide (NAD+)	nicotinamide adenine dinucleotide reduced (NADH)	stearate (18:0)	stearoylcarnitine
Mitochondrial Beta-Oxidation of Medium Chain Saturated Fatty Acids	7	acetyl CoA	adenosine 5'-monophosphate (AMP)	adenosine 5'-triphosphate	coenzyme A	laurate (12:0)	nicotinamide adenine dinucleotide (NAD+)	nicotinamide adenine dinucleotide reduced (NADH)
Mitochondrial Beta-Oxidation of Short Chain Saturated Fatty Acids	10	acetyl CoA	adenosine 5'-monophosphate (AMP)	adenosine 5'-triphosphate	caproate (6:0)	caprylate (8:0)	carnitine	coenzyme A	nicotinamide adenine dinucleotide (NAD+)	nicotinamide adenine dinucleotide reduced (NADH)	octanoylcarnitine
Oxidation of Branched Chain Fatty Acids	5	acetyl CoA	acetylcarnitine	carnitine	coenzyme A	propionylcarnitine
Phytanic Acid Peroxisomal Oxidation	5	acetyl CoA	adenosine 5'-diphosphate (ADP)	adenosine 5'-triphosphate	alpha-ketoglutarate	succinate
Steroid Biosynthesis	2	acetyl CoA	cholesterol
Transfer of Acetyl Groups into Mitochondria	11	acetyl CoA	adenosine 5'-diphosphate (ADP)	adenosine 5'-triphosphate	citrate	coenzyme A	glucose	malate	nicotinamide adenine dinucleotide (NAD+)	nicotinamide adenine dinucleotide reduced (NADH)	oxaloacetate	pyruvate
Sulfate/Sulfite Metabolism	2	adenosine 3',5'-diphosphate	sulfate*
Ammonia Recycling	16	adenosine 5'-diphosphate (ADP)	adenosine 5'-monophosphate (AMP)	adenosine 5'-triphosphate	alpha-ketoglutarate	asparagine	aspartate	cis-urocanate	glutamate	glutamine	glycine	histidine	nicotinamide adenine dinucleotide (NAD+)	nicotinamide adenine dinucleotide reduced (NADH)	pyruvate	serine	trans-urocanate
Inositol Phosphate Metabolism	5	adenosine 5'-diphosphate (ADP)	adenosine 5'-triphosphate	glucose 6-phosphate	inositol 1-phosphate (I1P)	myo-inositol
Lactose Degradation	4	adenosine 5'-diphosphate (ADP)	adenosine 5'-triphosphate	glucose	lactose
Lactose Synthesis	10	adenosine 5'-diphosphate (ADP)	adenosine 5'-triphosphate	glucose	glucose 1-phosphate	lactose	UDP-galactose	UDP-glucose	uridine 5'-diphosphate (UDP)	uridine 5'-monophosphate (UMP)	uridine 5'-triphosphate
Mitochondrial Electron Transport Chain	7	adenosine 5'-diphosphate (ADP)	adenosine 5'-triphosphate	fumarate	glycerol 3-phosphate	nicotinamide adenine dinucleotide (NAD+)	nicotinamide adenine dinucleotide reduced (NADH)	succinate
Threonine and 2-Oxobutanoate Degradation	6	adenosine 5'-diphosphate (ADP)	adenosine 5'-triphosphate	coenzyme A	nicotinamide adenine dinucleotide (NAD+)	nicotinamide adenine dinucleotide reduced (NADH)	threonine
Trehalose Degradation	2	adenosine 5'-diphosphate (ADP)	adenosine 5'-triphosphate
Urea Cycle	14	adenosine 5'-diphosphate (ADP)	adenosine 5'-monophosphate (AMP)	adenosine 5'-triphosphate	alanine	alpha-ketoglutarate	arginine	aspartate	citrulline	fumarate	glutamate	glutamine	oxaloacetate	pyruvate	urea
Transcription/Translation	25	adenosine 5'-monophosphate (AMP)	adenosine 5'-triphosphate	alanine	arginine	asparagine	aspartate	cysteine	cytidine 5'-monophosphate (5'-CMP)	cytidine triphosphate	glutamate	glutamine	guanosine 5'- monophosphate (5'-GMP)	histidine	isoleucine	leucine	lysine	methionine	phenylalanine	proline	threonine	tryptophan	tyrosine	uridine 5'-monophosphate (UMP)	uridine 5'-triphosphate	valine
DNA Replication Fork	3	adenosine 5'-triphosphate	cytidine triphosphate	uridine 5'-triphosphate
Aspartate Metabolism	10	adenylosuccinate	asparagine	aspartate	beta-alanine	citrulline	fumarate	malonate	N-acetylaspartate (NAA)	N-carbamoylaspartate	oxaloacetate
Alpha Linolenic Acid and Linoleic Acid Metabolism	11	adrenate (22:4n6)	arachidonate (20:4n6)	dihomo-linolenate	dihomo-linolenate (20:3n3 or n6)	docosahexaenoate (DHA; 22:6n3)	docosapentaenoate (n3 DPA; 22:5n3)	docosapentaenoate (n6 DPA; 22:5n6)	eicosapentaenoate (EPA; 20:5n3)	linoleate (18:2n6)	linolenate [alpha or gamma; (18:3n3 or 6)]	stearidonate (18:4n3)
Alanine Metabolism	6	alanine	alpha-ketoglutarate	glutamate	glycine	oxaloacetate	pyruvate
Glucose-Alanine Cycle	7	alanine	alpha-ketoglutarate	glucose	glutamate	nicotinamide adenine dinucleotide (NAD+)	nicotinamide adenine dinucleotide reduced (NADH)	pyruvate
Selenoamino Acid Metabolism	1	alanine
Carnitine Synthesis	11	alpha-ketoglutarate	carnitine	deoxycarnitine	glycine	lysine	N-6-trimethyllysine	nicotinamide adenine dinucleotide (NAD+)	nicotinamide adenine dinucleotide reduced (NADH)	S-adenosylhomocysteine (SAH)	S-adenosylmethionine (SAM)	succinate
Glutamate Metabolism	11	alpha-ketoglutarate	gamma-aminobutyrate	gamma-glutamylcysteine	glucosamine-6-phosphate	glutamate	glutamine	glutathione, oxidized (GSSG)	glutathione, reduced (GSH)	guanosine 5'- monophosphate (5'-GMP)	nicotinamide adenine dinucleotide (NAD+)	succinate
Malate-Aspartate Shuttle	6	alpha-ketoglutarate	aspartate	glutamate	nicotinamide adenine dinucleotide (NAD+)	nicotinamide adenine dinucleotide reduced (NADH)	oxaloacetate
Androgen and Estrogen Metabolism	1	androsterone sulfate
Catecholamine Biosynthesis	5	ascorbate (Vitamin C)	dehydroascorbate	dihydrobiopterin	S-adenosylmethionine (SAM)	tyrosine
Porphyrin Metabolism	3	bilirubin (Z,Z)	glycine	heme
Biotin Metabolism	2	biotin	lysine
Steroidogenesis	2	cholesterol	corticosterone
Phenylacetate Metabolism	3	coenzyme A	glutamine	phenylacetylglutamine
Plasmalogen Synthesis	9	coenzyme A	cytidine 5'-diphosphocholine	cytidine 5'-monophosphate (5'-CMP)	cytidine diphosphate	cytidine-5'-diphosphoethanolamine	cytidine-5'-diphosphoethanolamine	nicotinamide adenine dinucleotide (NAD+)	nicotinamide adenine dinucleotide reduced (NADH)	stearate (18:0)
Cysteine Metabolism	4	cysteine	gamma-glutamylcysteine	glutamate	pyruvate
Taurine and Hypotaurine Metabolism	3	cysteine	hypotaurine	taurine
Pterine Biosynthesis	2	dihydrobiopterin	folate
Glycerol Phosphate Shuttle	4	flavin adenine dinucleotide (FAD)	glycerol 3-phosphate	nicotinamide adenine dinucleotide (NAD+)	nicotinamide adenine dinucleotide reduced (NADH)
Riboflavin Metabolism	3	flavin adenine dinucleotide (FAD)	flavin mononucleotide (FMN)	riboflavin (Vitamin B2)
Fructose and Mannose Degradation	9	fructose	fructose-6-phosphate	fucose	guanosine 5'-diphospho-fucose	Isobar: fructose 1,6-diphosphate, glucose 1,6-diphosphate, myo-inositol 1,4 or 1,3-diphosphate	mannitol/sorbitol	mannose	mannose-6-phosphate	sorbitol
Galactose Metabolism	17	fructose	galactitol (dulcitol)	glucose	glucose 1-phosphate	glucose 6-phosphate	glycerol	lactose	maltotriose	mannitol/sorbitol	mannose	myo-inositol	raffinose	sorbitol	stachyose	sucrose	UDP-galactose	UDP-glucose
Starch and Sucrose Metabolism	8	fructose	glucose 1-phosphate	glucose 6-phosphate	glucuronate	maltose	sucrose	UDP-glucose	UDP-glucuronate
Furosemide Pathway	1	furosemide
Nucleotide Sugars Metabolism	5	glucose 1-phosphate	glucose 6-phosphate	UDP-galactose	UDP-glucose	UDP-glucuronate
Inositol Metabolism	4	glucose 6-phosphate	glucuronate	inositol 1-phosphate (I1P)	myo-inositol
Pyruvaldehyde Degradation	3	glutathione, reduced (GSH)	pyruvate	S-lactoylglutathione
D-Arginine and D-Ornithine Metabolism	1	ornithine
Fatty Acid Elongation In Mitochondria	1	palmitate (16:0)
Sphingolipid Metabolism	7	phosphoethanolamine	serine	sphinganine	sphingosine	sphingosine 1-phosphate	stearoyl sphingomyelin	stearoyl sphingomyelin (d18:1/18:0)
Vitamin B6 Metabolism	3	pyridoxal	pyridoxate	pyridoxine (Vitamin B6)
Homocysteine Degradation	1	serine
Streptomycin Pathway	1	streptomycin
Thiamine Metabolism	3	thiamin (Vitamin B1)	thiamin diphosphate	thiamin monophosphate
