# Supplementary material for: High-fat diet fuels prostate cancer progression by rewiring the metabolome and amplifying the MYC program
Source: Nat Commun. 2019 Sep 25;10:4358. doi: 10.1038/s41467-019-12298-z (PMC6761092; doi:10.1038/s41467-019-12298-z)
Supplement: Supplementary file 23 — Supplementary Data 20 [file 41467_2019_12298_MOESM23_ESM.xlsx]

## Sheet: SData 20
Supplementary Data 20: Global chromatin profiling – Histone marks and peptides targeted
Targeted Histone Mark	Peptide Sequence
H4(4to17)ac0me0	(pr)-GK(pr)GGK(pr)GLGK(pr)GGAK(pr)R
H4(4to17)K5ac1	(pr)-GK(ac)GGK(pr)GLGK(pr)GGAK(pr)R
H4(4to17)K12ac1	(pr)-GK(pr)GGK(pr)GLGK(ac)GGAK(pr)R
H4(4to17)K16ac1	(pr)-GK(pr)GGK(pr)GLGK(pr)GGAK(ac)R
H4(4to17)K8ac1K12ac1	(pr)-GK(pr)GGK(ac)GLGK(ac)GGAK(pr)R
H4(4to17)K5ac1K8ac1	(pr)-GK(ac)GGK(ac)GLGK(pr)GGAK(pr)R
H4(4to17)K5ac1K16ac1	(pr)-GK(ac)GGK(pr)GLGK(pr)GGAK(ac)R
H4(4to17)K12ac1K16ac1	(pr)-GK(pr)GGK(pr)GLGK(ac)GGAK(ac)R
H4(4to17)K5ac1K8ac1K12ac1	(pr)-GK(ac)GGK(ac)GLGK(ac)GGAK(pr)R
H4(4to17)K8ac1K12ac1K16ac1	(pr)-GK(pr)GGK(ac)GLGK(ac)GGAK(ac)R
H4(4to17)K5ac1K8ac1K16ac1	(pr)-GK(ac)GGK(ac)GLGK(pr)GGAK(ac)R
H4(4to17)K5ac1K8ac1K12ac1K16ac1	(pr)-GK(ac)GGK(ac)GLGK(ac)GGAK(ac)R
H4(4to17)K16me1	(pr)-GK(pr)GGK(pr)GLGK(pr)GGAK(pr)(me)R
H4(20to23)K20me0	(pr)-K(pr)VLR
H4(20to23)K20me1	(pr)-K(pr)(me)VLR
H4(20to23)K20me2	(pr)-K(me2)VLR
H4NORM	(pr)-DAVTYTEHAK(pr)R
H2AZ(1to19)ac0	(pr)-AGGK(pr)AGK(pr)DSGK(pr)AK(pr)TK(pr)AVSR
H2AZ(1to19)K4ac1	(pr)-AGGK(ac)AGK(pr)DSGK(pr)AK(pr)TK(pr)AVSR
H2A(4to11)ac0	(pr)-GK(pr)QGGK(pr)AR
H2A(4to11)K5ac1	(pr)-GK(ac)QGGK(pr)AR
H2A(4to11)K9ac1	(pr)-GK(pr)QGGK(ac)AR
H2A(4to11)K5ac1K9ac1	(pr)-GK(ac)GGK(ac)AR
H2A(12to17)ac0	(pr)-AK(pr)AK(pr)SR
H2A(12to17)K13ac1	(pr)-AK(ac)AK(pr)SR
H2A(12to17)K15ac1	(pr)-AK(pr)AK(ac)SR
H2A(12to17)K13ac1K15ac1	(pr)-AK(ac)AK(ac)SR
H2ANORM	(pr)-AGLQFPVGR
H2B(1to29)ac0	(pr)-PEPAK(pr)SAPAPK(pr)K(pr)GSK(pr)K(pr)AVTK(pr)AQK(pr)K(pr)DGK(pr)K(pr)R
H2B(1to29)K5ac1	(pr)-PEPAK(ac)SAPAPK(pr)K(pr)GSK(pr)K(pr)AVTK(pr)AQK(pr)K(pr)DGK(pr)K(pr)R
H2B(1to29)K5ac1K11ac1	(pr)-PEPAK(ac)SAPAPK(ac)K(pr)GSK(pr)K(pr)AVTK(pr)AQK(pr)K(pr)DGK(pr)K(pr)R
H2BNORM	(pr)-IAGEASR
