# Supplementary material for: High-fat diet fuels prostate cancer progression by rewiring the metabolome and amplifying the MYC program
Source: Nat Commun. 2019 Sep 25;10:4358. doi: 10.1038/s41467-019-12298-z (PMC6761092; doi:10.1038/s41467-019-12298-z)
Supplement: Supplementary file 24 — Supplementary Data 21 [file 41467_2019_12298_MOESM24_ESM.xlsx]

## Sheet: SData 21
Supplementary Data 21: Saturated fat intake by quintiles and cohorts
Saturated fat (% total fat)	Q1	Q2	Q3	Q4	Q5
HPFS
Mean (SD)	6.36 (1.06)	8.2 (0.46)	9.52 (0.37)	10.62 (0.4)	13.4 (1.62)
Median (25th, 75th)	6.83 (5.63, 7.16)	8.23 (7.84, 8.6)	9.51 (9.28, 9.81)	10.59 (10.31, 10.95)	13.13 (12.27, 14.14)
PHS
Mean (SD)	5.94 (1.02)	8.15 (0.4)	9.46 (0.48)	11.02 (0.45)	13.52 (1.39)
Median (25th, 75th)	6.15 (5.22, 6.9)	8.24 (7.77, 8.42)	9.4 (9.04, 10.01)	11.02 (10.64, 11.36)	13.14 (12.56, 13.88)
