# Supplementary material for: High-fat diet fuels prostate cancer progression by rewiring the metabolome and amplifying the MYC program
Source: Nat Commun. 2019 Sep 25;10:4358. doi: 10.1038/s41467-019-12298-z (PMC6761092; doi:10.1038/s41467-019-12298-z)
Supplement: Supplementary file 26 — Source Data [file 41467_2019_12298_MOESM26_ESM.xlsx]

## Sheet: Fig 1a
Source Data Figure 1a
	12 weeks
	CTD_WT	CTD_MYC	HFD_WT	HFC_MYC
	24.5	26.5	33.9	35.6
	29.7	27.1	35.3	31.8
	26.4	25.8	36.2	32.8
	29.6	26.6	33.7	30.3
	30.1	26.6	38.2	33.9
	29.5	26.4	38.6	30.6
	27.4	26.5	40.6	30.9
	30.3	26.6	35.5	32
	30.1	26.3	42.2	43.8
	29.9	26.1	37.1	39.4
	26.4	30	42.4	43.4
	28.2	27.1	30.1	40.9
	23.2	25.3	28.4	34.2
	25.4	32.2	31.7	38.5
	27.4	29.1	29.1	30.5
	28.9	25.9	33.1	31.8
	30.2	29.8	30.2	32.2
	28.9	24.1	38	33.4
	31.5	24.7	32.8	34.1
	30	22.4	36.1	34.1
	30.6	26.4	32.6	29.5
	23.2	24.5	26.8	36.7
	33.6	24.9	34.8	28.2
	24.5	26.6	32.2	25.8
	24.8	28.4	27.8	31.8
	25.5	27.9	33.3	28.9
	23.6	28.2	29.6	39.1
	22.6	27.2	42.3	42.9
	29.2	25.6	37.3	31.9
	30.5	30.1	29.4	32.1
	28.8	30.9	33.8	30.5
	27.9	24.6	31.6	25.9
	30.1	24	29.4	32.2
	28.5	24.1	40.8	40
	30.9	27.2	28.9	33.7
	24.8	32.9	41.3	37.7
	26.5	29.7	45.3	38.1
	23.7	34.4	35	39.4
	24.8	29.3	45.4	46.5
	25.4	27.4	34	32.4
	28.3	27.5	34.4	40.7
	24.7	31.5	41.2	39.9
	28.3	26.4	40.1	33.4
	28.4	24.8	39.7	36.1
	25.4	26.1	42.1	35.4
	27.1	25.1	38.2	34.8
	28.9	22.4	37.3	31.9
	27.2	25.7	40.4	27.8
	32.3	24.9	34.3	31.6
	28.7	31.6	32.3	38.8
	25.2	27.6	27.4	39.1
	28.4	31	34.9	34.3
	29.7	29.6	37	34.2
	28	28.1	35.4	23.9
	24.3	24.5	30.4	29.7
	22.7	23	33.1	25.6
	22.9	25.1	40.6	46
	28.1	30.6	40.1	37.7
	25.3	25.3	37	35.9
	29.2	27.2	32.9	35.6
	23.7	28.1	38.5	31.4
	22.6	28.2	31	27.1
	25.6	27.3	36.8	29.5
	23.6	28.7	34.5	41
	24.9	27.2	25.9	31
	23.9	30.7	32	35.4
	25	28.1	33.1	28.4
	26.2	27.3	41.4	37.6
	28.7	36.4	39.5	24.6
	30.2	29.7	33.2	41.2
	25.6	28.7	34.9	39.7
	22.5	27.5	26.3	27.8
	26.8	24.5	35	24.9
	26.9	27.4	28.6	33.8
	27.4	28	39.7	30.9
	27.8	25.7	32.6	25.8
	27.5	32.7	41.6	22.4
	30.5	24	44	29.6
	28.4	31.3	26.5	42.6
	28.3	27.1	26.3	42.6
	31.4	25.7	27.2	44.4
	24.3	26.4	24.5	41.5
	27.5	29.2	42.6	35.5
	28.8	24.5	41.9	40.3
	26.1	25.3	40.3	35.8
	24.9	25.4	36.2	40.8
	28.1	27.5	30.4	38
	24.9	31.6	37.3	38.2
	20.8	30.6	32.9	35.6
	30.1	27.3	36.1	32.5
	28.6	26.9	33.2	34.4
	31.2	22.9	42.3	33.8
	28.1	25.1	37.1	36.7
	26.2	30.6	31.7	32.9
	26.7	26.6	24.6	22.3
	30.9	27.8	33.3	30.2
	29.9	27	30.4	30
	25.5	26.4	33.5	33.4
	31.2	32.6	38.9	40.9
	26.6	30.4	35.4	40.7
	27.6	29	39.1	40
	28.1	33.6	43	33.8
	30.5	34.6	25.6	43.8
	31.7	27.2	31.4	40.8
	32.2	29.3	36.8	27.9
	36.9	31.4	41	29.2
	31.9	22.9	38.1	24.9
	27	27.5	38.4	25.5
	27.2	31.7	31	38.6
	28.5	30.2	32.2	38
	27	32.2	32.1	43.3
	27.7	22.2	34	38.5
	32.8	25.6	33.5	32.7
	36	26.8	43.1	33.8
	33.5	34.4	42.2	28.5
	32.1	26.8	38.3	38.6
	31.9	24	42.1	39.6
	31.5	33	41.8	45.3
	36.8	35.2	41.5	47.1
	32.6	32.5	42.5	42.6
	24	28.6	38.6	45.3
	35.3	28	40.9	41.6
	25.9	27	25.8	48.4
	27.2	31.5	45.9	44.5
	29.6	31.5	39.6	41.6
	30.3	28.6	40	38
	30.7	28.5	32	37.2
	24.8	29.8	36.6	40.6
	30.7	30.7	30.6	34
	31.3	28	29.9	33.2
	24.6	29.6	41.3	37.2
	26.1	30.6	39.8	37.9
	35	26	32.7	32
	31.3	25.4	31.1	35.4
	31.2	25.4	30.8	43.4
	28.7	29.9	27.6	46.4
	24.5	26.6	33.6	39.7
	36.3		35	38.5
	28		34.3	37.7
	26.6		37.3	27.8
	28.5		35.3	29
	27.4		40.1	31.4
	34.2		44.5	34.6
	28.8		41.1	51.2
	29		40.2	39
	25.5		37.2	36.3
	27.3		30.8	39.7
	33.6			37.8
	23.8			30.7
	30.2			28
	27.4			29.9
	28.2
	25.8
	24.8
	26.7

## Sheet: Fig 1d
Source Data Figure 1d
	36 weeks
	CTD_MYC	HFD_MYC
	24.77	31.97
	28.16	31.08
	25.01	33.82
	26.39	33.82
	31.66	25.58
	17.15	35.06
	27.86	34.37
	38.01	37.35
	32.47	29.94
	22.41	32.76
	24.28	27.43
	18.92	30
	23.3	31.25
	24.24	33.45
	23.58	35.27
	35.35	25.3
	20.74	17.56
	30.68	31.01
	33.13	40.93
	32.88	19.89
	22.56	23.45
	15.97	30.14
		33.95
		25.48

## Sheet: SFig 1a
Source Data Supplementary Figure 1a
	24 weeks				36 weeks
	CTD_WT	CTD_MYC	HFD_WT	HFD_MYC	CTD_WT	CTD_MYC	HFD_WT	HFD_MYC
	29.2	32.51	50.5	45.8	33	40.5	28	27.4
	31.5	38	47.3	42.3	34	25.1	47	54.5
	29.5	23.8	50.6	44.5	37.7	37.7	35.2	55.1
	35.4	30.5	34.7	47.3	26.4	24.5	52.4	31.6
	38	26.3	46.4	34.4	34.1	26.7	55.4	26.9
	35.5	30.7	47.8	33.3	34	37.2	59.8	53.5
	32.3	30.9	46.2	42.4	28.3	40.4	60.2	34
	36	30.9	43.8	49.1	24.5	33.1	52.8	28.6
	24.6	34	51.4	34.6	26.1	32.4	39	28
	32.2	28.2	47.1	49.5	28.8	33.7	46.6	53.2
	25.8	38	47.6	51.8	25	37.6	30.5	60.8
	29.9	31.7	41.4	49.9	43	44.1	49.1	64
	28	28.1	38.8	44.5	26.1	30.9	52.5	64.4
	38.1	37.1	28.5	45.9	30.6	30.4	49.4	61.6
	31	27.9	42.9	41.8		36	51.6	50.4
	35.5	27.8	48.7	45.4		29.6	58.1	58
	34.5	27.7	47.1	28.9		28.4		56.9
	32.5	27.5	48	44.4		40.7		55.8
	33.7	28.9	37.7	42.7		37.6		51.7
	35.8	26.5	40.3	48.8		41.8		52.3
	34.2	23.5	49.9	45.7		41.8		49.7
	24.9	24.9	36.3	48.8		35.9		50.6
	35.1	29.1	46.6	40.4		47.2		50.3
	30.49	28.2	41.8	33.6				51.1
	27.5	28.5	32.6	32.4				62.9
	28.6	27.1	45.6	36.09				50
	34	31.9	44.9	47.6
	28.1	32.6	50.8	50.1
	44.2	28.8	48.6	43.3
	39.4	35.8	35.3	44.8
	30.9	33.8	36.9	41.2
	30.6	29.1	48.4	48
	28.8	29.1	35.4	36.2
	31.2	25.7	45.9	47.8
	36.1	26.7	33.5	41.1
	30.8	32.1	49.6	25.3
	37.4	38.5	51.5	50.7
	23.5	24.1	40.8	47.7
	32	32.2	28.3	29.2
	32.5	24.3	31.7	25.9
	31.5	28.6	30.1	46.3
	26.8	32.3	47.1	30.3
	25.2	38.9	48.2	26
	36.8	30.4	55.1	27.6
	26.1	25.4	53.9	47.2
	32.5	30.9	48.1	52.2
	32.4	34.5	31.4	53.7
	28.3	41	36	56.2
	27.4	29	24.6	52.2
	27.2	30.1	43.6	43.5
	24.2	33.2	50.5	49.8
	23.3	25.9	47.5	48.4
	33.6	27.4	40.9	49.3
	37.1	37.7	29.6	45.3
	30.1	32.2	39	47.2
	28.3	25.8	44.2	42.2
	28.6	28.4	42.6	44.4
	32.5	38.5	45.6	44.5
	35	36.7	44.5	44.2
	45.4	32.8	48.6	47
		39.4	50.3	44.8
		44.8		40.5
				47.6
				38.6
				49
				45.3
				45.3
				48
				39.9
				55.1
				45.3

## Sheet: SFig 3a
Source Data Supplementary Figure 3a
	In the WB included in the manuscript, sample 1-14 and sample I are shown
	Protein of interest : c-MYC
	Normalizator: b-actin
